# Supplementary material for: Improved RNA stability estimation through Bayesian modeling reveals most Salmonella transcripts have subminute half-lives
Source: Proc Natl Acad Sci U S A. 2024 Mar 25;121(14):e2308814121. doi: 10.1073/pnas.2308814121 (PMC10998600; doi:10.1073/pnas.2308814121)
Supplement: Supplementary file 2 — Dataset S01 (XLSX) [file pnas.2308814121.sd01.xlsx]

## Sheet: Dataset S1
locus_tag	com_id	description	beta_WT	hl_WT	hl16_WT	hl84_WT	gamma	beta_dproQ	hl_dproQ	delta_hl_dproQ	p_hl_dproQ	FDR_hl_dproQ	beta_proQp	hl_proQp	delta_hl_proQp	p_hl_proQp	FDR_hl_proQp	beta_dcspCE	hl_dcspCE	delta_hl_dcspCE	p_hl_dcspCE	FDR_hl_dcspCE
SL1344_0001	thrL	thr operon leader peptide	0.430755	1.60914	1.5247	1.67812	0.0858829	0.49481	1.40084	-0.20579	0.128	0.135538	0.266591	2.60004	0.991979	0		0.312349	2.21914	0.610787	0.075	0.0920394
SL1344_0002	thrA	aspartokinase I/homoserine dehydrogenase I	0.814215	0.851307	0.78974	0.920323	1.17304	0.718627	0.964544	0.116316	0.0895	0.106872	0.592619	1.16963	0.321302	0		0.792079	0.875099	0.0261211	0.577	0.334981
SL1344_0003	thrB	Homoserine kinase	0.77843	0.890443	0.836718	0.949647	1.14491	0.688897	1.00617	0.116192	0.096	0.112884	0.600451	1.15438	0.262887	0.001	0.0118035	0.626547	1.1063	0.207886	0.082	0.0990782
SL1344_0004	thrC	threonine synthase	0.806093	0.859885	0.818997	0.902388	2.4439	0.787463	0.880228	0.0215177	0.7055	0.379518	0.721692	0.960447	0.0999607	0.2295	0.190672	0.677548	1.02302	0.160302	0.1445	0.145298
SL1344_0005	yaaA	conserved hypothetical protein	0.893302	0.775938	0.730268	0.823676	1.46955	0.868412	0.798178	0.0214608	0.732	0.385378	0.735294	0.94268	0.165365	0.047	0.0686584	1.06334	0.65186	-0.122384	0.171	0.158635
SL1344_0006	yaaJ	hypothetical amino-acid transport protein	1.17247	0.591185	0.514617	0.675409	0.563412	1.11074	0.624038	0.0287914	0.668	0.368151	1.02015	0.679456	0.0853255	0.2785	0.224345	1.30289	0.532008	-0.0562999	0.4455	0.295004
SL1344_0007	talB	transaldolase B	0.586949	1.18093	1.10105	1.25597	1.78957	0.600217	1.15483	-0.0232938	0.6435	0.360625	0.512636	1.35212	0.177015	0.1145	0.126899	0.657797	1.05374	-0.128066	0.158	0.152359
SL1344_0008	mog	molybdopterin biosynthesis Mog protein	0.966136	0.717443	0.648161	0.779031	0.340048	0.896304	0.77334	0.0574968	0.4365	0.291899	0.759355	0.91281	0.198222	0.0085	0.0246959	0.898372	0.771559	0.0576643	0.461	0.300748
SL1344_0009	yaaH	conserved hypothetical protein	0.221825	3.12475	2.29972	4.14232	6.69081	0.111952	6.19147	2.9814	0.034	0.057923	0.244099	2.83962	-0.303161	0.3825	0.275784	0.117472	5.90053	2.59738	0.0635	0.080093
SL1344_0012	dnaK	Chaperone protein dnaK	0.549532	1.26134	1.13987	1.37822	1.10435	0.444144	1.56064	0.285143	0.05	0.0710326	0.449259	1.54287	0.2673	0.088	0.105335	0.537539	1.28948	0.0344557	0.558	0.329672
SL1344_0013	dnaJ	DnaJ protein	0.925635	0.748834	0.699946	0.797749	2.87714	0.84479	0.820496	0.0705151	0.3595	0.267156	0.956654	0.724554	-0.0243332	0.6695	0.368585	0.747204	0.927655	0.175627	0.1375	0.141277
SL1344_0014	SL1344_0014	hypothetical regulatory protein	1.00391	0.690451	0.610533	0.776262	2.6375	0.953692	0.726804	0.0354895	0.5765	0.334837	1.05367	0.65784	-0.035222	0.5585	0.329833	0.96983	0.71471	0.0268933	0.568	0.332623
SL1344_0018	chiA	chitinase	0.844754	0.820531	0.704991	0.943469	0.512832	0.786639	0.88115	0.0577205	0.4665	0.302894	0.654819	1.05853	0.241875	0.073	0.089879	0.76675	0.904007	0.0850484	0.412	0.284067
SL1344_0019	SL1344_0019	hypothetical chitinase	1.17756	0.588628	0.513727	0.671071	2.30206	1.04545	0.663013	0.0661776	0.3995	0.280434	1.06983	0.647907	0.0566351	0.4665	0.302894	1.30817	0.529861	-0.0501853	0.4985	0.312581
SL1344_0028	bcfH	hypothetical exported protein	0.464313	1.49284	1.29437	1.67939	3.20901	0.394809	1.75565	0.2443	0.2265	0.188581	0.51651	1.34198	-0.149943	0.341	0.256836	0.324054	2.13899	0.648165	0.0845	0.101672
SL1344_0029	SL1344_0029	hypothetical membrane protein	0.553289	1.25277	1.0363	1.47211	3.38535	0.431427	1.60664	0.29162	0.256	0.209837	0.4963	1.39663	0.124249	0.3845	0.276306	0.457691	1.51444	0.264354	0.2125	0.179239
SL1344_0034	SL1344_0034	hypothetical secreted 5'-nucleotidase	0.514559	1.34707	1.26449	1.4277	0.0876823	0.467552	1.4825	0.133638	0.1955	0.169538	0.437662	1.58375	0.235431	0.044	0.0662935	0.562628	1.23198	-0.110218	0.3675	0.270634
SL1344_0036	SL1344_0036	hypothetical secreted sulfatase	0.250193	2.77045	2.57063	2.9763	0.776972	0.245727	2.8208	0.0504638	0.5	0.312961	0.239853	2.88989	0.113784	0.399	0.280303	0.442865	1.56514	-1.20626	0
SL1344_0037	SL1344_0037	possible sulfatase regulatory protein	0.916146	0.75659	0.654984	0.861392	0.892295	0.772016	0.89784	0.138533	0.1405	0.143029	0.83966	0.825509	0.0648654	0.4345	0.291253	0.831628	0.833482	0.0700685	0.4335	0.290937
SL1344_0039	SL1344_0039	possible sulfatase	0.60994	1.13642	1.0065	1.27724	1.87187	0.769517	0.900756	-0.228922	0.045	0.0670697	0.577651	1.19994	0.0533664	0.492	0.311028	0.631774	1.09714	-0.0365405	0.5285	0.320089
SL1344_0040	nhaA	Na(+)/H(+) antiporter 1	0.417098	1.66183	1.55311	1.7678	1.58742	0.383007	1.80975	0.148	0.173	0.159587	0.347762	1.99316	0.334266	0.016	0.036154	0.482894	1.4354	-0.234115	0.245	0.201843
SL1344_0041	nhaR	transcriptional activator protein NhaR	0.507184	1.36666	1.28628	1.44888	2.61181	0.587402	1.18002	-0.188058	0.0805	0.0975663	0.433997	1.59712	0.230219	0.102	0.117724	0.564296	1.22834	-0.145177	0.2335	0.19348
SL1344_0042	SL1344_0042	hypothetical glycosyl hydrolase	0.217202	3.19125	2.89616	3.51381	1.21727	0.173077	4.00484	0.802359	0.039	0.0623798	0.170595	4.06312	0.852645	0.0595	0.0770111	0.24666	2.81014	-0.390365	0.299	0.23353
SL1344_0044	rpsT	30S ribosomal protein S20	0.474378	1.46117	1.25573	1.7061	2.87868	0.269231	2.57455	1.06344	0.0115	0.0294662	0.33411	2.07461	0.552821	0.1685	0.157448	0.487746	1.42112	-0.0539654	0.4935	0.311385
SL1344_0046	ribF	riboflavin biosynthesis protein RibF	0.788161	0.879449	0.795122	0.964831	1.37454	0.634182	1.09298	0.221434	0.025	0.047848	0.709748	0.97661	0.0936304	0.307	0.237336	0.858272	0.807608	-0.0690905	0.444	0.294471
SL1344_0047	ileS	isoleucyl-tRNA synthetase	0.724969	0.956106	0.892026	1.02993	2.2511	0.521877	1.32818	0.36905	0		0.661941	1.04714	0.0923379	0.323	0.246119	0.540578	1.28223	0.31806	0.078	0.0951362
SL1344_0048	lspA	lipoprotein signal peptidase	0.568773	1.21867	1.10314	1.3427	1.72274	0.441092	1.57143	0.344987	0.0115	0.0294662	0.424129	1.63428	0.412306	0.015	0.0347187	0.431678	1.6057	0.377985	0.016	0.036154
SL1344_0049	fkpB	probable FkbB-type 16 kD peptidyl-prolyl cis-trans isomerase	0.742809	0.933143	0.833559	1.03331	3.6204	0.64631	1.07247	0.139565	0.207	0.17567	0.630452	1.09944	0.157428	0.2225	0.185848	0.565995	1.22465	0.292161	0.12	0.130479
SL1344_0050	ispH	LytB protein	0.745324	0.929995	0.842857	1.01996	4.44104	0.575544	1.20433	0.272182	0.024	0.0466418	0.546627	1.26805	0.33354	0.0505	0.0713876	0.696003	0.995897	0.0676456	0.454	0.298054
SL1344_0051	SL1344_0051	conserved hypothetical protein	0.20615	3.36235	2.94126	3.82653	1.16132	0.197999	3.50076	0.148584	0.4195	0.286522	0.189728	3.65337	0.281591	0.336	0.253815	0.411463	1.68459	-1.67198	0.001	0.0118035
SL1344_0052	rihC	hypothetical nucleoside hydrolase (IUNH family)	0.13256	5.22891	4.56591	5.78521	0.979107	0.150812	4.59609	-0.644939	0.1895	0.166744	0.12982	5.33928	0.121734	0.461	0.300748	0.382917	1.81018	-3.37543	0
SL1344_0053	citB2	transcriptional regulatory protein	0.718815	0.964292	0.81245	1.1114	1.84029	0.866691	0.799762	-0.159594	0.1395	0.142447	0.688825	1.00628	0.0417109	0.5225	0.318403	0.937888	0.739051	-0.217358	0.097	0.113722
SL1344_0054	citA2	two-component sensor kinase	0.849113	0.816319	0.73477	0.903208	0.892555	0.831392	0.833718	0.0163361	0.7635	0.391684	0.739269	0.937612	0.121344	0.0915	0.108851	0.949646	0.729901	-0.0822705	0.3835	0.276046
SL1344_0065	dapB	dihydrodipicolinate reductase	0.728275	0.951765	0.885083	1.01688	1.58235	0.66287	1.04568	0.0965231	0.255	0.209089	0.631694	1.09728	0.151466	0.0995	0.115759	0.873872	0.793191	-0.15979	0.2595	0.212446
SL1344_0067	carA	carbamoyl-phosphate synthase small chain	0.215357	3.2186	2.82362	3.66704	0.966908	0.181631	3.81624	0.555762	0.1685	0.157448	0.173514	3.99477	0.769043	0.132	0.137996	0.19239	3.60282	0.365565	0.3605	0.267624
SL1344_0068	carB	carbamoyl-phosphate synthase large chain	0.228642	3.03158	2.70348	3.40111	1.3396	0.202374	3.42509	0.387073	0.2265	0.188581	0.208949	3.31731	0.289025	0.313	0.240355	0.187557	3.69565	0.62973	0.2225	0.185848
SL1344_0069	caiF	transcriptional activator CaiF	0.692108	1.0015	0.936322	1.07378	0.613744	0.705073	0.983086	-0.0198069	0.7085	0.380309	0.506836	1.3676	0.363383	0.0005		0.610163	1.136	0.127928	0.2885	0.229157
SL1344_0070	caiE	carnitine operon protein CaiE	0.933864	0.742236	0.646369	0.854371	3.32306	0.884238	0.783892	0.0356568	0.5525	0.327879	0.97415	0.711541	-0.0325698	0.5585	0.329833	0.870277	0.796467	0.0529358	0.4925	0.311147
SL1344_0071	caiD	carnitine racemase	0.528167	1.31236	1.09339	1.58532	4.88403	0.436752	1.58705	0.243769	0.28	0.225167	0.338388	2.04838	0.68552	0.125	0.133647	0.374278	1.85196	0.562911	0.0965	0.113305
SL1344_0072	caiC	probable crotonobetaine/carnitine-CoA ligase	1.09726	0.631704	0.563212	0.698936	2.90409	1.0889	0.636557	0.00267268	0.741	0.387193	1.1021	0.628932	-0.00377306	0.7075	0.380049	0.985394	0.703422	0.0717988	0.4465	0.295361
SL1344_0073	caiB	L-carnitine dehydratase	0.545938	1.26964	1.18616	1.36617	0.854842	0.384501	1.80272	0.526642	0		0.433081	1.6005	0.32315	0.0145	0.03399	0.532798	1.30096	0.0276405	0.556	0.329023
SL1344_0074	caiA	probable carnitine operon oxidoreductase CaiA	0.406251	1.70621	1.59627	1.82269	0.718499	0.349069	1.9857	0.277698	0.0335	0.0574218	0.35683	1.94251	0.233037	0.1125	0.125527	0.433238	1.59992	-0.104885	0.391	0.278087
SL1344_0080	yaaU	hypothetical metabolite transport protein	0.97275	0.712564	0.614083	0.816257	1.55753	0.901995	0.76846	0.0501079	0.4995	0.312832	0.866829	0.799635	0.0795694	0.3915	0.278238	1.0502	0.660015	-0.0418154	0.5315	0.320967
SL1344_0081	SL1344_0081	hypothetical lipoprotein	0.325619	2.12871	1.79024	2.47755	3.82192	0.360707	1.92163	-0.199335	0.3295	0.249922	0.28776	2.40877	0.292972	0.3	0.234009	0.477768	1.4508	-0.630175	0.1	0.116157
SL1344_0082	SL1344_0082	probable secreted protein	0.986918	0.702335	0.642987	0.753435	0.180877	0.992747	0.698212	-0.00424466	0.8115	0.399516	0.756571	0.916169	0.216404	0.0115	0.0294662	0.609232	1.13774	0.430352	0.004	0.0171155
SL1344_0083	SL1344_0083	probable secreted protein	0.413285	1.67717	1.48944	1.87235	2.92787	0.364412	1.90209	0.219832	0.265	0.216305	0.313763	2.20914	0.530029	0.0565	0.0751228	0.704994	0.983195	-0.695656	0.0005
SL1344_0084	SL1344_0084	hypothetical sulfatase	1.04041	0.666228	0.590611	0.759436	1.48123	1.00649	0.688677	0.0190052	0.6655	0.367433	0.890613	0.778281	0.100841	0.3	0.234009	1.02858	0.67389	0.0099839	0.6685	0.368295
SL1344_0087	kefC	glutathione-regulated potassium-efflux system protein KefC	0.928996	0.746125	0.676906	0.824303	1.33485	0.799229	0.86727	0.120947	0.123	0.132377	0.586403	1.18203	0.43497	0.0005		0.930023	0.745301	0.00831341	0.6265	0.354396
SL1344_0088	folA	dihydrofolate reductase type I	0.796264	0.870499	0.777507	0.977419	2.19358	0.673036	1.02988	0.15763	0.172	0.15911	0.772336	0.897468	0.0213902	0.5805	0.336061	0.774029	0.895506	0.0271152	0.5435	0.324939
SL1344_0089	apaH	bis(5'-nucleosyl)-tetraphosphatase	1.42445	0.486607	0.445087	0.529741	3.0926	1.45056	0.477847	-0.00920943	0.822	0.401151	1.39226	0.497857	0.0102095	0.7495	0.388895	1.25313	0.553134	0.064354	0.4465	0.295361
SL1344_0090	apaG	CorD protein	1.39251	0.497768	0.45173	0.538842	2.98148	1.44117	0.480962	-0.0170886	0.752	0.389387	1.33739	0.518285	0.0189826	0.6875	0.374006	1.3254	0.522971	0.0284848	0.5955	0.341029
SL1344_0091	ksgA	dimethyladenosine transferase	1.42432	0.486651	0.441202	0.534077	2.73415	1.41645	0.489355	0.00220872	0.842	0.403727	1.5179	0.45665	-0.0296813	0.673	0.369622	1.29902	0.533594	0.0477979	0.511	0.315444
SL1344_0092	pdxAa	pyridoxal phosphate biosynthetic protein PdxA	1.17912	0.587849	0.548717	0.628411	2.79345	1.16834	0.593277	0.0069482	0.789	0.395859	1.19919	0.578014	-0.0108079	0.7305	0.385101	1.06446	0.651175	0.0605468	0.454	0.298054
SL1344_0093	surA	survival protein SurA precursor	1.44837	0.478569	0.438847	0.521387	2.61508	1.31819	0.525834	0.0463318	0.5275	0.319802	1.46141	0.474301	-0.00558142	0.825	0.401598	1.24355	0.557392	0.0788886	0.351	0.262568
SL1344_0094	imp	organic solvent tolerance protein precursor	1.17693	0.588945	0.541309	0.640649	1.31086	1.0008	0.69259	0.10204	0.1365	0.140687	1.04053	0.666146	0.0752864	0.32	0.244329	1.33171	0.520495	-0.0696716	0.3545	0.264557
SL1344_0095	djlA	DnaJ-like protein	1.08898	0.636513	0.573749	0.712135	0.825495	0.93907	0.738121	0.0972357	0.188	0.166027	0.837786	0.827355	0.190615	0.0285	0.05193	0.915165	0.757402	0.122992	0.183	0.163812
SL1344_0096	rluA	ribosomal large subunit pseudouridine synthase A	0.636742	1.08858	0.91538	1.23902	3.34836	0.551049	1.25787	0.155102	0.2585	0.211706	0.723475	0.95808	-0.112399	0.3205	0.244626	0.511333	1.35557	0.26537	0.2055	0.174753
SL1344_0097	hepA	probable ATP-dependent helicase HepA	0.617972	1.12165	1.0131	1.23131	3.09499	0.41495	1.67044	0.543901	0.0005		0.503928	1.37549	0.249105	0.201	0.172237	0.542162	1.27849	0.15684	0.329	0.249637
SL1344_0098	polB	DNA polymerase II	0.895052	0.774421	0.694057	0.857255	0.940253	0.779155	0.889614	0.112239	0.205	0.174456	0.730057	0.949443	0.171353	0.1365	0.140687	0.922986	0.750983	-0.0209617	0.6315	0.35632
SL1344_0099	SL1344_0099	probable secreted protein	0.551203	1.25752	1.12293	1.39823	0.622872	0.545535	1.27058	0.0146964	0.6085	0.346583	0.433067	1.60055	0.337938	0.058	0.07604	0.557448	1.24343	-0.0208806	0.548	0.326428
SL1344_0104	araC	arabinose operon regulatory protein	0.805795	0.860203	0.777155	0.944765	0.865646	0.802819	0.863391	0.00994175	0.715	0.381935	0.644973	1.07469	0.221386	0.0345	0.0584122	1.11251	0.623049	-0.233213	0.0165	0.0368603
SL1344_0105	yabI	DedA family integral membrane protein	1.00442	0.6901	0.619576	0.762597	1.92275	0.868741	0.797875	0.111207	0.172	0.15911	0.817947	0.847423	0.153545	0.146	0.14612	1.15579	0.59972	-0.0868778	0.329	0.249637
SL1344_0106	thiQ	hypothetical ABC transporter	1.36296	0.508558	0.453301	0.56761	2.95688	1.31845	0.52573	0.0133973	0.7205	0.38321	1.3753	0.503998	-0.00436085	0.7695	0.392762	1.45191	0.477403	-0.0280354	0.6675	0.368007
SL1344_0107	thiP	hypothetical ABC transporter integral membrane protein	0.995802	0.69607	0.597523	0.785691	2.42946	0.928799	0.746283	0.053307	0.488	0.310027	0.969574	0.714899	0.0186178	0.6165	0.350064	1.08924	0.636359	-0.0463475	0.5105	0.315333
SL1344_0108	tbpA	thiamine-binding periplasmic protein precursor	0.912054	0.759985	0.673218	0.851244	1.56392	0.797743	0.868886	0.107939	0.2665	0.217262	0.79435	0.872596	0.109998	0.297	0.232575	1.06427	0.651289	-0.103373	0.312	0.23983
SL1344_0109	yabN	hypothetical ABC transporter periplasmic solute binding protein	1.14508	0.605324	0.544717	0.67419	0.64581	1.02404	0.676872	0.0702071	0.313	0.240355	0.929157	0.745996	0.140299	0.047	0.0686584	1.07641	0.643942	0.0389145	0.5765	0.334837
SL1344_0110	leuD	3-isopropylmalate dehydratase small subunit	0.345378	2.00692	1.90292	2.12189	2.42605	0.36154	1.91721	-0.0910846	0.394	0.278961	0.349586	1.98276	-0.0272477	0.5465	0.325945	0.356542	1.94409	-0.0674323	0.474	0.305538
SL1344_0111	leuC	3-isopropylmalate dehydratase large subunit	0.318178	2.17849	2.03334	2.32824	1.35565	0.313077	2.21398	0.0294626	0.554	0.32837	0.297041	2.33351	0.152511	0.3035	0.235668	0.310719	2.23078	0.0541501	0.496	0.311976
SL1344_0112	leuB	3-isopropylmalate dehydrogenase	0.397209	1.74504	1.62353	1.87091	1.08869	0.376731	1.8399	0.0933273	0.405	0.281919	0.359329	1.929	0.181059	0.205	0.174456	0.529425	1.30924	-0.438764	0.012	0.0302377
SL1344_0113	leuA	2-isopropylmalate synthase	0.41915	1.6537	1.50455	1.79591	0.47706	0.378264	1.83244	0.176548	0.229	0.190322	0.379967	1.82423	0.178437	0.2775	0.223788	0.53496	1.2957	-0.368751	0.1175	0.128878
SL1344_0114	leuL	leu operon leader peptide	0.952339	0.727837	0.660174	0.793305	0.548849	0.850659	0.814836	0.0894479	0.2845	0.227476	0.633443	1.09425	0.366645	0		0.712827	0.972392	0.245708	0.1095	0.123361
SL1344_0116	ilvI	acetolactate synthase isozyme III large subunit	0.357324	1.93983	1.80038	2.07714	0.0963146	0.366296	1.89231	-0.0463375	0.5075	0.314684	0.266922	2.59682	0.65534	0.005	0.0188417	0.497032	1.39457	-0.544234	0.012	0.0302377
SL1344_0117	ilvH	acetolactate synthase isozyme III small subunit	0.227818	3.04255	2.61238	3.5152	0.66099	0.193071	3.59012	0.569652	0.201	0.172237	0.12641	5.48333	2.41086	0.0005		0.417208	1.6614	-1.36479	0.002	0.0135958
SL1344_0118	fruR	fructose repressor	1.26738	0.546911	0.499227	0.605646	1.4217	1.18318	0.585832	0.0367129	0.631	0.356131	1.07311	0.645924	0.0935384	0.238	0.196671	1.13219	0.612216	0.0670052	0.4165	0.285535
SL1344_0119	mraZ	conserved hypothetical protein.	1.19325	0.580888	0.515115	0.651084	0.421139	1.07425	0.645236	0.0611978	0.4335	0.290937	1.02673	0.675103	0.0956379	0.296	0.232128	1.12225	0.61764	0.0371065	0.5875	0.338249
SL1344_0120	mraW	S-adenosyl-methyltransferase	0.871374	0.795465	0.674244	0.927062	0.812837	0.926893	0.747818	-0.0475522	0.51	0.315224	0.479691	1.44499	0.631365	0.0185	0.0396116	0.802197	0.864062	0.0684571	0.417	0.2857
SL1344_0121	ftsL	cell division protein FtsL	1.20033	0.577464	0.504169	0.680005	1.1827	1.14096	0.607511	0.0251782	0.6945	0.3762	0.864871	0.801446	0.214663	0.0615	0.0784424	1.15476	0.600252	0.0279592	0.626	0.354199
SL1344_0122	ftsI	penicillin-binding protein 3 precursor	0.263975	2.62581	2.2797	3.00722	1.47955	0.317366	2.18406	-0.426836	0.1225	0.132061	0.205897	3.36648	0.753989	0.105	0.120012	0.361771	1.91598	-0.695981	0.0685	0.0850049
SL1344_0123	murE	UDP-N-acetylmuramoylalanyl-D-glutamate--2,6-di a minopimelate ligase	1.49829	0.462626	0.418886	0.509675	2.89595	1.36443	0.508011	0.0419702	0.5555	0.32886	1.48357	0.467216	0.0033421	0.77	0.392846	1.52782	0.453682	-0.00645357	0.8035	0.398138
SL1344_0124	murF	UDP-N-acetylmuramoylalanyl-D-glutamyl-2,6-diam i nopimelate--D-alan alanyl ligase	1.45961	0.474887	0.432208	0.519724	3.07039	1.49884	0.462456	-0.0128696	0.7885	0.395785	1.48059	0.468155	-0.00785705	0.7955	0.39682	1.42638	0.485948	0.0101138	0.702	0.378548
SL1344_0125	mraY	Phospho-N-acetylmuramoyl-pentapeptide-transfera se	1.30175	0.532473	0.4843	0.584368	3.21962	1.33823	0.51796	-0.0122781	0.769	0.392677	1.26854	0.546412	0.0120642	0.729	0.384829	1.24212	0.558036	0.020401	0.663	0.366713
SL1344_0126	murD	UDP-N-acetylmuramoylalanine--D-glutamate ligase	1.24141	0.558353	0.492486	0.628967	3.76526	1.24283	0.557715	0.00119264	0.7765	0.393903	1.24484	0.556818	0.00175986	0.771	0.393013	1.15718	0.598997	0.0361226	0.5585	0.329833
SL1344_0127	ftsW	cell division protein FtsW	1.12393	0.61672	0.548422	0.682883	4.0557	1.16211	0.596455	-0.0168811	0.7075	0.380049	1.11316	0.622684	0.00576674	0.7255	0.384196	1.11849	0.619715	-0.00208793	0.7695	0.392762
SL1344_0128	murG	UDP-N-acetylglucosamine--N-acetylmuramyl-	1.06177	0.652819	0.557336	0.753533	4.45956	1.0316	0.671914	0.0195387	0.6315	0.35632	0.993694	0.697546	0.0441639	0.5225	0.318403	1.05318	0.658145	0.00597061	0.7235	0.383819
SL1344_0129	murC	UDP-N-acetylmuramate--L-alanine ligase	1.07403	0.64537	0.559371	0.74609	5.29299	0.997093	0.695168	0.0473921	0.5075	0.314684	1.07786	0.64308	-0.0061013	0.6895	0.37461	1.05244	0.658607	0.0160706	0.6495	0.362567
SL1344_0130	ddlB	D-alanine--D-alanine ligase	1.07506	0.644755	0.572971	0.73215	5.57119	1.03193	0.671697	0.0237018	0.6015	0.343534	1.06169	0.652872	0.0097723	0.6355	0.357804	1.04532	0.663098	0.0165601	0.646	0.361449
SL1344_0131	ftsQ	cell division protein FtsQ	1.13986	0.608101	0.516405	0.699278	6.16869	1.1412	0.607383	-0.000302872	0.7105	0.380822	1.10112	0.629494	0.0313742	0.559	0.329993	1.07355	0.645656	0.0412507	0.5405	0.323908
SL1344_0132	ftsA	cell division protein FtsA	1.00569	0.689225	0.565437	0.809431	6.26832	1.07158	0.646847	-0.0373003	0.557	0.329349	0.970727	0.71405	0.0289702	0.553	0.328043	0.949458	0.730045	0.0419881	0.5245	0.318956
SL1344_0133	ftsZ	cell division protein FtsZ	0.75877	0.913514	0.694526	1.08106	8.58563	0.926388	0.748226	-0.147966	0.1035	0.118876	0.659277	1.05138	0.136246	0.21	0.177587	0.790918	0.876384	0.00931196	0.5795	0.335746
SL1344_0134	lpxC	UDP-3-O-[3-hydroxymyristoyl] N-acetylglucosamine deacetylase	0.583428	1.18806	1.10977	1.26599	4.73763	0.669597	1.03517	-0.155226	0.103	0.118494	0.508282	1.3637	0.175897	0.171	0.158635	0.407237	1.70208	0.509679	0.0865	0.103771
SL1344_0135	yacA	conserved hypothetical protein	0.360556	1.92244	1.8168	2.04554	0.327607	0.338967	2.04488	0.125918	0.267	0.217575	0.335774	2.06433	0.148281	0.282	0.226243	0.329127	2.10602	0.165643	0.393	0.278678
SL1344_0136	secA	preprotein translocase SecA subunit	0.414125	1.67376	1.56981	1.80962	1.75817	0.381274	1.81798	0.138217	0.265	0.216305	0.427317	1.62209	-0.0652892	0.459	0.299953	0.377549	1.83591	0.153812	0.412	0.284067
SL1344_0137	mutT	7,8-dihydro-8-oxoguanine-triphosphatase	0.473038	1.46531	1.31188	1.62108	3.19461	0.502124	1.38043	-0.0867683	0.4055	0.282062	0.437934	1.58276	0.118773	0.389	0.277503	0.335179	2.06799	0.596148	0.113	0.125875
SL1344_0138	yacG	conserved hypothetical protein	1.03279	0.67114	0.631078	0.712404	2.48914	1.13839	0.608883	-0.062175	0.402	0.281094	0.899775	0.770356	0.0984754	0.245	0.201843	0.857545	0.808292	0.136873	0.2415	0.199248
SL1344_0139	yacF	conserved hypothetical protein	1.08316	0.639928	0.544855	0.718722	1.86919	0.980537	0.706906	0.0656974	0.4175	0.285864	1.10406	0.627817	-0.0100133	0.711	0.380949	1.12734	0.61485	-0.0127255	0.65	0.362724
SL1344_0140	coaE	Dephospho-CoA kinase	1.15921	0.59795	0.529541	0.673994	0.939799	0.969754	0.714766	0.11619	0.1595	0.153109	1.05647	0.656097	0.0573521	0.459	0.299953	1.03109	0.672248	0.0790502	0.3405	0.256541
SL1344_0141	guaC	GMP reductase	0.135745	5.10624	4.52612	5.64017	0.304113	0.157539	4.39986	-0.691761	0.1785	0.161986	0.149862	4.62524	-0.459077	0.313	0.240355	0.353642	1.96003	-3.13615	0
SL1344_0145	nadC	nicotinate-nucleotide pyrophosphorylase	0.87032	0.796428	0.72903	0.867425	1.70071	0.792369	0.874778	0.0838589	0.297	0.232575	0.673869	1.02861	0.233041	0.013	0.03176	0.986465	0.702658	-0.0963098	0.275	0.222371
SL1344_0146	ampD	AmpD protein (anhydro-N-acetylmuramyl-tripeptide amidase)	0.593994	1.16693	1.08857	1.26456	1.27557	0.620628	1.11685	-0.0547274	0.4675	0.303262	0.646409	1.0723	-0.101121	0.3125	0.240091	0.727445	0.952851	-0.222557	0.107	0.121509
SL1344_0147	ampE	AmpE protein	0.860432	0.80558	0.758582	0.854698	2.40396	0.933037	0.742894	-0.064112	0.397	0.279776	0.811416	0.854244	0.0471621	0.515	0.31639	0.858916	0.807003	-0.00414179	0.67	0.368731
SL1344_0148	SL1344_0148	putatuve glycosysl hydrolase	0.911065	0.76081	0.657277	0.851804	1.78964	0.852485	0.81309	0.0494937	0.506	0.31436	0.705017	0.983163	0.217032	0.0945	0.111598	1.02348	0.677243	-0.0771254	0.4055	0.282062
SL1344_0150	aroP	aromatic amino acid transport protein AroP	0.533832	1.29844	1.19715	1.4069	0.920465	0.404421	1.71392	0.405161	0		0.372703	1.85979	0.545236	0.002	0.0135958	0.470383	1.47358	0.178155	0.16	0.153357
SL1344_0151	pdhR	pyruvate dehydrogenase complex repressor	1.17622	0.589303	0.527381	0.641881	0.23428	1.03608	0.669012	0.0784707	0.3045	0.236141	1.02842	0.673992	0.0834231	0.3155	0.241721	1.2491	0.554916	-0.0324467	0.6585	0.365376
SL1344_0152	aceE	pyruvate dehydrogenase E1 component	0.508579	1.36291	1.26347	1.46372	1.11606	0.502533	1.37931	0.0175575	0.6295	0.35556	0.418757	1.65525	0.290898	0.0315	0.0552889	0.504425	1.37413	0.00947812	0.622	0.352549
SL1344_0153	aceF	dihydrolipoamide acetyltransferase component (E2) of pyruvate dehydrogenase	0.454404	1.5254	1.4042	1.64313	1.72304	0.430701	1.60935	0.07924	0.3915	0.278238	0.382837	1.81055	0.28713	0.053	0.0730224	0.426174	1.62644	0.0994015	0.4055	0.282062
SL1344_0154	lpdA	dihydrolipoamide dehydrogenase	0.35921	1.92964	1.83302	2.03623	1.55922	0.350746	1.97621	0.0451085	0.518	0.317183	0.322827	2.14712	0.217984	0.089	0.106363	0.384788	1.80137	-0.139119	0.345	0.259109
SL1344_0157	yacH	hypothetical exported protein	1.07737	0.64337	0.572612	0.731747	1.3229	1.07091	0.647252	0.00336611	0.7755	0.393744	1.01019	0.686154	0.035768	0.575	0.334421	1.2433	0.557506	-0.0854969	0.2915	0.230312
SL1344_0159	acnB	aconitate hydratase 2 (citrate hydro-lyase 2)	0.157268	4.40744	3.63438	5.20757	0.195401	0.206073	3.3636	-1.02391	0.15	0.148251	0.143026	4.84632	0.459223	0.372	0.272386	0.255949	2.70815	-1.61681	0.0995	0.115759
SL1344_0160	SL1344_0160	HNH endonuclease	0.156803	4.4205	3.93298	4.85463	3.46938	0.141026	4.91502	0.492506	0.282	0.226243	0.22501	3.08052	-1.31117	0.0395	0.0627846	0.30358	2.28324	-2.09507	0.0095	0.0263123
SL1344_0161	yacL	conserved hypothetical protein	0.564308	1.22831	1.12352	1.33529	0.817327	0.606336	1.14317	-0.0889743	0.362	0.268304	0.395506	1.75256	0.518299	0.003	0.0153666	0.422264	1.6415	0.420213	0.0205	0.0422528
SL1344_0162	kdgT	2-keto-3-deoxygluconate permease	0.56065	1.23633	1.12605	1.35349	0.950421	0.577804	1.19962	-0.0350181	0.5505	0.327229	0.518413	1.33706	0.0964556	0.357	0.265905	0.572287	1.21119	-0.0419233	0.5185	0.317318
SL1344_0163	SL1344_0163	conserved hypothetical protein	0.737176	0.940274	0.884625	0.998254	2.38632	0.699839	0.990439	0.0507277	0.496	0.311976	0.675762	1.02573	0.0871462	0.3615	0.26808	0.9077	0.76363	-0.175621	0.125	0.133647
SL1344_0164	pdxAb	4-hydroxythreonine-4-phosphate dehydrogenase	0.685953	1.01049	0.920405	1.10213	3.09668	0.713566	0.971384	-0.047609	0.509	0.315006	0.597367	1.16034	0.138928	0.2295	0.190672	0.823442	0.841768	-0.162562	0.1445	0.145298
SL1344_0165	SL1344_0165	hypothetical transcriptional regulator	0.905098	0.765826	0.70207	0.830303	1.44218	0.824521	0.840666	0.0752206	0.285	0.227702	0.900931	0.769367	0.00373628	0.801	0.397705	0.969929	0.714637	-0.0475687	0.51	0.315224
SL1344_0166	speD	S-adenosylmethionine decarboxylase, proenzyme	0.151076	4.58808	3.3201	5.9354	10.7944	0.143939	4.81556	0.220463	0.4655	0.302516	0.245424	2.82428	-1.67754	0.148	0.147195	0.158658	4.36018	-0.126289	0.4865	0.309619
SL1344_0167	speE	Spermidine synthase	0.147255	4.70714	3.96214	5.78323	0.143883	0.0889885	7.78918	2.9809	0.0445	0.0666806	0.157923	4.38915	-0.259797	0.4195	0.286522	0.220982	3.13667	-1.61689	0.107	0.121509
SL1344_0168	yacC	conserved hypothetical protein	1.06599	0.650238	0.57747	0.734875	0.874568	0.923815	0.75031	0.0982446	0.2425	0.19999	0.967582	0.716371	0.0624802	0.428	0.28923	0.884696	0.783486	0.137096	0.205	0.174456
SL1344_0169	cueO	possible multicopper oxidase precursor	0.231309	2.99664	2.76099	3.257	1.47256	0.254344	2.72524	-0.256307	0.1955	0.169538	0.206766	3.35232	0.341246	0.207	0.17567	0.31187	2.22255	-0.791392	0.049	0.0702855
SL1344_0170	gcd	glucose dehydrogenase	0.699893	0.990362	0.89846	1.09386	1.27225	0.691702	1.00209	0.0125789	0.6585	0.365376	0.534285	1.29733	0.309512	0.031	0.0547363	0.867043	0.799438	-0.188474	0.0855	0.102722
SL1344_0171	hpt	hypoxanthine phosphoribosyltransferase	0.370181	1.87245	1.77533	1.98295	2.06597	0.35396	1.95826	0.0841809	0.3815	0.275516	0.377518	1.83606	-0.0408323	0.524	0.318817	0.392982	1.76381	-0.1178	0.441	0.29342
SL1344_0172	yadF	carbonic anhydrase	0.953114	0.727245	0.67928	0.789899	2.13274	0.88024	0.787453	0.0603796	0.432	0.290467	0.720419	0.962145	0.231758	0.0065	0.0213871	0.909957	0.761736	0.030939	0.58	0.335904
SL1344_0173	yadG	hypothetical ABC transporter ATP-binding protein	0.648408	1.069	0.969629	1.17165	2.76853	0.606574	1.14272	0.0739258	0.428	0.28923	0.716181	0.967837	-0.0970929	0.3735	0.272947	0.690411	1.00396	-0.0692046	0.455	0.298417
SL1344_0174	yadH	ABC transporter integral membrane protein	0.522117	1.32757	1.21509	1.4414	2.48655	0.496961	1.39477	0.0678342	0.443	0.294118	0.54147	1.28012	-0.0429519	0.5195	0.317587	0.420271	1.64929	0.318717	0.1405	0.143029
SL1344_0179	yadI	hypothetical PTS system IIA component	1.58485	0.437357	0.409039	0.465323	0.0771637	1.33057	0.520941	0.0841242	0.2215	0.18518	1.44021	0.481281	0.0436313	0.545	0.325447	1.4229	0.487135	0.0498878	0.502	0.313457
SL1344_0180	yadE	conserved hypothetical protein	1.1441	0.605845	0.544056	0.676525	0.943658	0.965618	0.717828	0.108889	0.1755	0.160726	1.04602	0.662654	0.0562421	0.4675	0.303262	1.11692	0.62059	0.0178629	0.6655	0.367433
SL1344_0181	panD	aspartate 1-decarboxylase	0.581682	1.19163	1.10852	1.27928	3.02916	0.421076	1.64613	0.450466	0		0.391025	1.77264	0.576135	0.0015	0.0127023	0.496664	1.39561	0.203928	0.1995	0.17147
SL1344_0182	panC	Pantoate--beta-alanine ligase	0.894694	0.774731	0.715575	0.835978	3.08672	0.799169	0.867335	0.0948333	0.2805	0.225439	0.840723	0.824465	0.0500288	0.499	0.312706	0.815259	0.850217	0.0764648	0.419	0.286358
SL1344_0183	panB	3-methyl-2-oxobutanoate hydroxymethyltransferase	0.892694	0.776466	0.716648	0.840596	2.41729	0.8406	0.824586	0.0471825	0.514	0.316141	0.890065	0.77876	0.00157122	0.7225	0.383623	1.03304	0.670981	-0.105687	0.302	0.234958
SL1344_0184	folK	2-amino-4-hydroxy-6- hydroxymethyldihydropteridinepyrophosphokinase	1.53679	0.451036	0.393864	0.523208	2.52764	1.42872	0.485153	0.0321753	0.6185	0.35098	1.58278	0.437929	-0.0135804	0.772	0.393178	1.62994	0.425259	-0.0210968	0.7475	0.388501
SL1344_0185	pcnB	poly(A) polymerase	1.31184	0.528376	0.461103	0.591899	2.24092	1.11148	0.623626	0.0901564	0.263	0.214957	1.4147	0.489962	-0.0365789	0.6025	0.343972	1.39972	0.495205	-0.0267821	0.6595	0.36568
SL1344_0186	yadB	glutamyl-tRNA synthetase-related protein	0.822149	0.843092	0.775835	0.90621	1.51905	0.786621	0.88117	0.0423581	0.5455	0.325614	0.701261	0.98843	0.148403	0.141	0.143319	0.915	0.757538	-0.0837677	0.391	0.278087
SL1344_0187	dksA	dosage-dependent dnaK suppressor protein	0.338056	2.05039	1.89299	2.20514	2.35004	0.369943	1.87366	-0.174803	0.2345	0.194181	0.287459	2.41129	0.366799	0.092	0.10933	0.474388	1.46114	-0.589425	0.0035	0.0162439
SL1344_0188	sfsA	Sugar fermentation stimulation protein homolog.	1.06266	0.652276	0.597599	0.71197	0.852853	1.04464	0.66353	0.00934745	0.795	0.396744	0.85448	0.811192	0.158042	0.052	0.0723921	1.17742	0.5887	-0.0603213	0.428	0.28923
SL1344_0189	ligT	2'-5' RNA ligase	1.10912	0.62495	0.559399	0.681304	0.276635	0.999517	0.693482	0.06956	0.39	0.277789	0.965647	0.717806	0.0974816	0.296	0.232128	1.00552	0.689342	0.066812	0.419	0.286358
SL1344_0190	hrpB	ATP-dependent helicase HrpB	0.874318	0.792786	0.709495	0.881516	1.29585	0.767455	0.903177	0.111701	0.2165	0.181907	0.803653	0.862496	0.069285	0.4175	0.285864	0.968247	0.715879	-0.0678629	0.422	0.287339
SL1344_0191	mrcB	penicillin-binding protein 1b; peptidoglycan synthetase	0.67264	1.03049	0.964642	1.08898	3.05452	0.568525	1.2192	0.187331	0.038	0.0615532	0.643425	1.07728	0.0489935	0.505	0.314142	0.538489	1.28721	0.257445	0.081	0.0980652
SL1344_0192	fhuA	ferrichrome-iron receptor	0.240663	2.88016	2.50612	3.31658	0.119561	0.223412	3.10255	0.226637	0.3835	0.276046	0.089689	7.72834	4.87043	0		0.538501	1.28718	-1.57364	0
SL1344_0195	fhuB	ferrichrome transport protein FhuB precursor	1.04985	0.660231	0.550276	0.781928	2.27791	0.900959	0.769343	0.0974864	0.328	0.249066	1.09632	0.632248	-0.026503	0.61	0.347205	0.984402	0.704131	0.0455009	0.5145	0.316265
SL1344_0202	SL1344_0202	hypothetical exported protein	1.02839	0.674015	0.60174	0.744839	0.546863	0.917465	0.755503	0.080491	0.3	0.234009	0.924697	0.749594	0.0755236	0.381	0.27538	1.03416	0.670251	0.00248559	0.7195	0.38299
SL1344_0203	hemL	Glutamate-1-semialdehyde 2,1-aminomutase	0.851992	0.813561	0.736498	0.889431	1.88018	0.800697	0.86568	0.0561787	0.4695	0.303966	0.745241	0.930098	0.11434	0.184	0.16423	0.961334	0.721027	-0.0898507	0.3185	0.243444
SL1344_0204	clcA	hypothetical membrane protein	0.960009	0.722021	0.655432	0.799046	1.10295	0.855339	0.810377	0.0869806	0.265	0.216305	0.779786	0.888895	0.163524	0.0685	0.0850049	0.908132	0.763267	0.0453623	0.518	0.317183
SL1344_0205	yadR	conserved hypothetical protein	0.989899	0.70022	0.629817	0.77269	2.12209	0.821178	0.844089	0.14447	0.07	0.08661	0.888168	0.780424	0.0794113	0.3485	0.261116	0.828757	0.83637	0.136374	0.258	0.211334
SL1344_0206	yadS	hypothetical membrane protein	1.05032	0.659936	0.579828	0.743346	2.22589	0.932323	0.743463	0.0839819	0.3385	0.25534	1.04548	0.662996	-0.000323993	0.712	0.3812	1.20052	0.577371	-0.0792034	0.364	0.26918
SL1344_0207	btuF	Vitamin B12 transport protein btuF precursor.	1.13508	0.610659	0.553731	0.679793	1.49685	0.972352	0.712856	0.0971911	0.2225	0.185848	1.1145	0.621935	0.0132211	0.7255	0.384196	1.29005	0.537302	-0.0690416	0.3735	0.272947
SL1344_0208	mtn	MTA/SAH nucleosidase	0.259881	2.66717	2.38608	2.94324	0.541364	0.346834	1.9985	-0.667317	0.0145	0.03399	0.239466	2.89455	0.240196	0.295	0.231701	0.39332	1.7623	-0.901525	0.0055	0.0196961
SL1344_0209	dgt	Deoxyguanosinetriphosphate triphosphohydrolase	0.324097	2.1387	2.04707	2.22119	0.0649965	0.250301	2.76926	0.632798	0		0.281818	2.45956	0.324449	0.0565	0.0751228	0.401698	1.72554	-0.401909	0.081	0.0980652
SL1344_0210	htrA	protease DO precursor; heat shock protein HtrA	0.239227	2.89745	2.68487	3.14874	0.589082	0.205793	3.36818	0.464865	0.0835	0.100627	0.226164	3.0648	0.150133	0.3745	0.273317	0.378221	1.83265	-1.07286	0.002	0.0135958
SL1344_0211	cdaR	conserved hypothetical protein	0.659348	1.05126	0.96536	1.1339	0.195427	0.672206	1.03115	-0.0165266	0.6315	0.35632	0.553464	1.25238	0.203045	0.1375	0.141277	0.779761	0.888923	-0.163327	0.088	0.105335
SL1344_0212	yaeH	conserved hypothetical protein	0.423861	1.63532	1.53414	1.75531	2.30524	0.551177	1.25758	-0.379776	0.0005		0.343137	2.02003	0.384222	0.026	0.0490353	0.519417	1.33447	-0.307811	0.064	0.0805409
SL1344_0213	SL1344_0213	hypothetical inner membrane protein	0.663089	1.04533	0.967118	1.13431	0.947906	0.690142	1.00436	-0.0417576	0.552	0.327716	0.399083	1.73685	0.689321	0.0005		0.53057	1.30642	0.259788	0.118	0.129201
SL1344_0214	dapD	2,3,4,5-tetrahydropyridine-2-carboxylate N-succinyltransferase	0.742619	0.933382	0.865973	1.03502	2.01124	0.755269	0.917748	-0.0187312	0.7055	0.379518	0.602217	1.15099	0.216596	0.0265	0.0496223	0.85604	0.809714	-0.137474	0.2685	0.218505
SL1344_0215	glnD	[Protein-PII] uridylyltransferase	1.13905	0.608534	0.553601	0.666774	1.74232	1.01387	0.683663	0.0768662	0.3375	0.254732	1.05096	0.659534	0.0506933	0.4975	0.312336	1.3189	0.52555	-0.0788185	0.3495	0.261697
SL1344_0216	map	methionine aminopeptidase	0.954886	0.725895	0.667177	0.78822	1.02602	0.849032	0.816397	0.0897108	0.2335	0.19348	0.755842	0.917054	0.19232	0.021	0.0428971	1.20178	0.576766	-0.149933	0.0675	0.0839589
SL1344_0217	rpsB	30S ribosomal protein S2	0.406639	1.70458	1.52407	1.89118	0.964979	0.381952	1.81475	0.0973302	0.4065	0.282354	0.355231	1.95126	0.247291	0.217	0.182238	0.426371	1.62569	-0.0783247	0.447	0.29554
SL1344_0218	tsf	Elongation factor Ts	0.393502	1.76149	1.64975	1.88222	1.82645	0.349205	1.98493	0.21944	0.123	0.132377	0.377708	1.83514	0.0756645	0.4425	0.293942	0.403322	1.7186	-0.0466115	0.505	0.314142
SL1344_0219	pyrH	Uridylate kinase	0.439018	1.57886	1.46498	1.68614	3.45451	0.389965	1.77746	0.202176	0.074	0.0909649	0.382911	1.8102	0.234752	0.083	0.100108	0.504377	1.37426	-0.201575	0.2695	0.219116
SL1344_0220	frr	Ribosome recycling factor	0.427872	1.61999	1.52828	1.71043	2.63565	0.37214	1.8626	0.240722	0.0395	0.0627846	0.373525	1.85569	0.236804	0.1	0.116157	0.558745	1.24054	-0.375036	0.0375	0.0611301
SL1344_0221	dxr	1-deoxy-D-xylulose 5-phosphate reductoisomerase	0.875623	0.791605	0.725282	0.858355	3.0202	0.811109	0.854567	0.0616117	0.4515	0.297158	0.891811	0.777236	-0.0143659	0.6455	0.361287	0.607434	1.14111	0.347502	0.045	0.0670697
SL1344_0222	uppS	undecaprenyl pyrophosphate synthetase	1.13514	0.610627	0.546209	0.679496	2.60969	0.885974	0.782356	0.16792	0.065	0.0814705	1.15519	0.600027	-0.0146386	0.6775	0.370988	1.117	0.620545	0.0124798	0.6555	0.364439
SL1344_0223	cdsA	phosphatidate cytidylyltransferase	1.26634	0.547363	0.493946	0.606852	2.31054	1.02314	0.677472	0.130259	0.0925	0.1098	1.29067	0.537046	-0.0112933	0.7625	0.391492	1.25212	0.553579	0.00739601	0.74	0.386989
SL1344_0224	yaeL	hypothetical membrane protein	1.20558	0.574949	0.520543	0.637646	2.5351	0.981298	0.706357	0.126194	0.1385	0.141863	1.18778	0.583565	0.00692202	0.7295	0.38492	1.00348	0.690745	0.112601	0.2735	0.221502
SL1344_0225	yaeT	outer membrane protein precursor	0.562303	1.23269	1.13458	1.35889	2.57011	0.451155	1.53639	0.287829	0.063	0.0796575	0.491744	1.40957	0.178217	0.222	0.185513	0.487457	1.42197	0.18417	0.264	0.21564
SL1344_0226	hlpA	outer membrane protein OmpH precursor	0.366185	1.89289	1.665	2.12509	5.90829	0.352922	1.96402	0.0705793	0.4635	0.30174	0.336917	2.05732	0.168705	0.3235	0.246417	0.278558	2.48834	0.577641	0.2575	0.21096
SL1344_0227	lpxD	UDP-3-O-[3-hydroxymyristoyl] glucosamine N-acyltransferase	0.641077	1.08122	0.962725	1.18732	4.16331	0.504099	1.37502	0.290486	0.0345	0.0584122	0.67563	1.02593	-0.063221	0.467	0.303079	0.506886	1.36746	0.295213	0.13	0.136776
SL1344_0228	fabZ	(3R)-hydroxymyristol acyl carrier protein dehydrase	0.649226	1.06765	0.981778	1.1582	4.44732	0.540372	1.28272	0.210635	0.035	0.0588898	0.526159	1.31737	0.249201	0.0835	0.100627	0.55326	1.25284	0.188169	0.259	0.212077
SL1344_0229	lpxA	Acyl-[acyl-carrier-protein]--UDP-N-acetylglucos amine O-acyltransferase	0.691634	1.00219	0.916929	1.09013	4.96098	0.594071	1.16678	0.160774	0.152	0.149291	0.573817	1.20796	0.195629	0.223	0.186185	0.678187	1.02206	0.0181736	0.57	0.333132
SL1344_0230	lpxB	Lipid-A-disaccharide synthase	0.674114	1.02824	0.946823	1.10821	4.40825	0.478482	1.44864	0.421318	0.0005		0.475546	1.45758	0.430938	0.0005		0.71985	0.962905	-0.0637813	0.461	0.300748
SL1344_0231	rnhB	ribonuclease HII	0.777299	0.891739	0.77399	1.0122	4.62418	0.539111	1.28572	0.382547	0.018	0.0389346	0.714831	0.969665	0.0645151	0.4705	0.304313	0.848172	0.817224	-0.0648905	0.4585	0.299756
SL1344_0232	dnaE	DNA polymerase III, alpha chain	0.658657	1.05236	0.94159	1.16044	5.32325	0.494563	1.40153	0.346187	0.0095	0.0263123	0.557104	1.2442	0.17927	0.2385	0.197036	0.680733	1.01824	-0.0231369	0.5605	0.330469
SL1344_0233	accA	acetyl-coenzyme A carboxylase carboxyl transferase subunit alpha	0.652175	1.06282	0.963596	1.15864	5.49535	0.554337	1.25041	0.191705	0.155	0.150832	0.563711	1.22961	0.170476	0.2725	0.220915	0.610382	1.1356	0.0679688	0.4715	0.304662
SL1344_0234	SL1344_0234	hypothetical secreted chitinase	0.561618	1.2342	1.00081	1.34692	5.5222	0.540051	1.28348	0.057353	0.478	0.306927	0.398621	1.73886	0.50323	0.0015	0.0127023	0.444635	1.55891	0.299328	0.269	0.218811
SL1344_0235	ldcC	lysine decarboxylase	0.429343	1.61444	1.52948	1.698	1.00636	0.449831	1.54091	-0.0755378	0.3765	0.274026	0.324746	2.13443	0.521957	0.0005		0.537684	1.28913	-0.332496	0.09	0.107375
SL1344_0236	yaeR	conserved hypothetical protein	0.396847	1.74664	1.6605	1.83072	2.16063	0.474875	1.45964	-0.288292	0.011	0.0286878	0.312758	2.21624	0.47288	0.008	0.0238781	0.457008	1.51671	-0.227003	0.1735	0.159824
SL1344_0237	mesJ	cell cycle protein MesJ	0.734983	0.943079	0.880585	1.00769	2.33079	0.755608	0.917337	-0.02334	0.654	0.363972	0.678907	1.02098	0.0770565	0.363	0.268746	0.782569	0.885733	-0.0553929	0.486	0.309478
SL1344_0238	rof	ROF protein	0.445744	1.55503	1.45821	1.65395	2.81398	0.481255	1.44029	-0.11712	0.2835	0.227004	0.292976	2.36588	0.813548	0		0.562116	1.2331	-0.321596	0.0925	0.1098
SL1344_0239	yaeP	Hypothetical UPF0253 protein <ORFName>.	0.377137	1.83792	1.75051	1.92358	0.655346	0.4034	1.71826	-0.11871	0.226	0.188235	0.28715	2.41389	0.57497	0		0.581332	1.19234	-0.645384	0
SL1344_0240	yaeQ	conserved hypothetical protein	0.859608	0.806352	0.724591	0.889256	1.26108	0.680461	1.01864	0.210466	0.0305	0.0541811	0.769005	0.901356	0.0923867	0.33	0.250209	0.911546	0.760409	-0.0412716	0.539	0.323392
SL1344_0241	yaeJ	hypothetical release factor	0.999065	0.693796	0.611723	0.779471	0.48211	0.876277	0.791014	0.0953504	0.223	0.186185	0.786694	0.881089	0.186472	0.0505	0.0713876	0.819088	0.846242	0.150809	0.1605	0.153604
SL1344_0242	cutF	copper homeostasis protein CutF precursor (lipoprotein nlpE)	0.96398	0.719047	0.663527	0.77547	1.43854	0.876848	0.790499	0.0705952	0.3635	0.268964	0.72877	0.951119	0.230272	0.019	0.0402818	0.955978	0.725066	0.00926743	0.6545	0.364127
SL1344_0243	proS	prolyl-tRNA synthetase	0.885379	0.782882	0.740203	0.831256	2.62133	0.745363	0.929945	0.145313	0.067	0.0834453	0.857693	0.808153	0.0258529	0.6465	0.361611	0.71939	0.963521	0.177008	0.0665	0.082939
SL1344_0244	yaeB	conserved hypothetical protein	0.963523	0.719388	0.668593	0.777429	2.17505	0.752973	0.920547	0.20226	0.017	0.0375591	0.811005	0.854676	0.134902	0.139	0.142156	0.888309	0.7803	0.0583086	0.464	0.301936
SL1344_0245	rcsF	RcsF protein	0.703789	0.98488	0.92657	1.04987	1.55396	0.636012	1.08983	0.104714	0.1825	0.163607	0.65309	1.06134	0.0756819	0.356	0.265376	0.680115	1.01916	0.030504	0.547	0.326107
SL1344_0246	metQ	hypothetical lipoprotein precursor	0.297187	2.33236	2.19764	2.47325	2.19192	0.290756	2.38394	0.0531128	0.496	0.311976	0.283031	2.44901	0.118412	0.3365	0.254121	0.468433	1.47971	-0.858097	0.0005
SL1344_0247	yaeE	hypothetical ABC transporter permease protein	0.341787	2.02801	1.805	2.28256	0.20001	0.266695	2.59903	0.550892	0.0495	0.0706656	0.350387	1.97823	-0.0532451	0.497	0.312215	0.520153	1.33258	-0.681547	0
SL1344_0248	abc	hypothetical ABC transporter ATP-binding protein	1.22049	0.567928	0.503678	0.651782	0.782416	1.05723	0.655623	0.0792142	0.331	0.250793	1.19899	0.578108	0.00819289	0.7455	0.388102	1.1337	0.611403	0.042529	0.544	0.32511
SL1344_0249	yaeD	conserved hypothetical protein	0.871819	0.795058	0.713111	0.880081	1.12425	0.779049	0.889735	0.101412	0.259	0.212077	0.689739	1.00494	0.210362	0.05	0.0710326	0.67269	1.03041	0.228338	0.1155	0.127568
SL1344_0250	dkgB	hypothetical oxidoreductase	0.060248	11.5049	8.909	14.5457	0.671179	0.0764138	9.07097	-2.32913	0.243	0.200362	0.0815639	8.49821	-2.86596	0.2005	0.171978	0.451489	1.53525	-9.89534	0
SL1344_0251	yafC	hypothetical transcriptional regulator	1.2657	0.547639	0.483073	0.616028	0.869131	1.32611	0.522691	-0.0222263	0.73	0.38501	1.09051	0.635615	0.0881956	0.2765	0.223226	1.24046	0.558781	0.0139857	0.743	0.387599
SL1344_0253	yafD	hypothetical protein	0.954111	0.726485	0.673982	0.77501	0.157993	0.853746	0.811889	0.0851948	0.2735	0.221502	0.772301	0.897509	0.170629	0.081	0.0980652	1.0345	0.670029	-0.0519127	0.4875	0.309893
SL1344_0254	yafE	hypothetical methyltransferase	0.249466	2.77852	2.53398	3.06034	2.79375	0.281821	2.45953	-0.332454	0.1725	0.159349	0.189763	3.65269	0.87328	0.053	0.0730224	0.339168	2.04367	-0.761228	0.034	0.057923
SL1344_0255	dniR	membrane-bound lytic murein transglycosylase d precursor	1.15278	0.601286	0.533382	0.675397	2.15963	1.10895	0.625049	0.0245325	0.676	0.370532	1.12317	0.617137	0.0124719	0.702	0.378548	1.26377	0.548477	-0.0481135	0.507	0.314576
SL1344_0256	gloB	probable hydroxyacylglutathione hydrolase	0.701645	0.987889	0.84795	1.14934	2.36802	0.811979	0.853651	-0.126568	0.2845	0.227476	0.686855	1.00916	0.0286338	0.556	0.329023	0.958885	0.722868	-0.261529	0.0605	0.0777035
SL1344_0257	yafS	conserved hypothetical protein	1.20308	0.576142	0.522194	0.627016	0.28587	1.17454	0.590142	0.015616	0.784	0.395105	0.98606	0.702946	0.128837	0.127	0.134913	1.15405	0.60062	0.0216905	0.6895	0.37461
SL1344_0258	rnhA	ribonuclease H	1.00857	0.687254	0.634587	0.739602	2.31741	0.837394	0.827744	0.141735	0.0825	0.0995912	0.764582	0.90657	0.218587	0.0275	0.0507838	1.15593	0.599644	-0.0832317	0.345	0.259109
SL1344_0259	dnaQ	DNA polymerase III epsilon subunit	1.02626	0.675408	0.619247	0.735557	1.11064	0.908453	0.762997	0.0867926	0.213	0.179573	0.878418	0.789086	0.113608	0.1535	0.150064	1.04449	0.66362	-0.0124671	0.6915	0.375236
SL1344_0260	sciA	conserved hypothetical protein (SPI-6 associated)	1.10036	0.629928	0.548326	0.720694	3.30502	1.17134	0.591755	-0.034605	0.5885	0.338571	1.18119	0.586821	-0.0410036	0.544	0.32511	0.979686	0.70752	0.0719293	0.435	0.291413
SL1344_0261	sciB	conserved hypothetical protein (SPI-6 associated)	1.19055	0.582208	0.465492	0.723663	3.0533	1.22134	0.56753	-0.0137814	0.675	0.370228	1.02075	0.679059	0.0827444	0.41	0.283429	1.30207	0.532343	-0.0385992	0.5525	0.327879
SL1344_0262	sciC	conserved hypothetical protein (SPI-6 associated)	1.52814	0.45359	0.386699	0.526839	2.81893	1.67466	0.413904	-0.0372254	0.604	0.344632	1.49226	0.464494	0.0143552	0.709	0.380439	1.59995	0.43323	-0.0140568	0.769	0.392677
SL1344_0264	sciE	conserved hypothetical protein (SPI-6 associated)	0.784258	0.883826	0.813797	0.972268	2.40429	0.810376	0.85534	-0.0315807	0.5925	0.339921	0.706052	0.981723	0.0944272	0.371	0.272006	0.962882	0.719867	-0.171232	0.176	0.160942
SL1344_0265	sciF	conserved hypothetical protein (SPI-6 associated)	0.917123	0.755784	0.677092	0.836498	0.46992	0.907635	0.763685	0.00793077	0.7015	0.378401	0.879215	0.788371	0.0309047	0.5715	0.333511	1.1879	0.583507	-0.164837	0.083	0.100108
SL1344_0266	sciG	conserved hypothetical protein (SPI-6 associated)	1.14416	0.605816	0.499005	0.7183	2.3464	0.935778	0.740718	0.125726	0.1945	0.169071	1.16808	0.593409	-0.0148062	0.698	0.377324	1.31616	0.526644	-0.0625189	0.4405	0.293247
SL1344_0280	sciS	probable IcmF-related integral membrane ATP-binding protein, virulence associated protein	0.453394	1.5288	1.42473	1.64587	2.22499	0.352476	1.96651	0.432384	0		0.402372	1.72265	0.183369	0.1775	0.161575	0.419543	1.65215	0.122736	0.4005	0.280697
SL1344_0284	vgrS	Type VI secretion protein	0.331629	2.09013	1.75133	2.47258	5.12384	0.367467	1.88628	-0.203562	0.3495	0.261697	0.403405	1.71824	-0.380094	0.23	0.191023	0.2897	2.39264	0.290737	0.3545	0.264557
SL1344_0286	SL1344_0286	Rhs-family protein (SPI-6 associated)	0.449569	1.5418	1.44365	1.6502	0.973081	0.386803	1.79199	0.2545	0.0295	0.0530619	0.352036	1.96897	0.42673	0.004	0.0171155	0.33195	2.08811	0.535956	0.065	0.0814705
SL1344_0286A	SL1344_0286A	conserved hypothetical protein (SPI-6 associated)	0.675237	1.02653	0.698631	1.31703	4.34083	0.649234	1.06764	0.00434958	0.637	0.358348	0.614394	1.12818	0.05989	0.48	0.307602	0.725236	0.955755	-0.0185056	0.573	0.333894
SL1344_0286B	SL1344_0286B	Rhs-family protein fragment	0.708952	0.977706	0.897939	1.0437	0.248008	0.509652	1.36004	0.382903	0		0.577946	1.19933	0.223681	0.0215	0.0435353	0.445155	1.55709	0.580355	0.0155	0.0354401
SL1344_0288	sciX	conserved hypothetical protein (SPI-6 associated)	0.77168	0.898231	0.790226	1.01098	0.782776	0.736596	0.941014	0.0449452	0.5255	0.319236	0.651695	1.06361	0.160088	0.158	0.152359	0.597171	1.16072	0.266192	0.1425	0.144179
SL1344_0295	safA	salmonella atypical fimbria lipoprotein	0.466548	1.48569	1.30956	1.64965	0.0840188	0.268385	2.58266	1.08926	0.0005		0.272639	2.54237	1.05968	0.0005		0.389073	1.78154	0.304492	0.297	0.232575
SL1344_0297	safC	salmonella atypical fimbria outer membrane usher	0.683509	1.0141	0.896053	1.1331	1.89389	0.582618	1.18971	0.178857	0.12	0.130479	0.604397	1.14684	0.135693	0.246	0.202579	0.659295	1.05135	0.042328	0.515	0.31639
SL1344_0299	ybeJ	conserved hypothetical protein	0.178509	3.88298	2.79555	5.21557	6.14747	0.248525	2.78905	-0.905647	0.1815	0.163199	0.210265	3.29655	-0.519416	0.3495	0.261697	0.262395	2.64162	-1.22224	0.2095	0.177261
SL1344_0300	sinR	LysR-family transcriptional regulator (SPI-6 associated)	0.597284	1.1605	1.08116	1.24395	2.26105	0.701935	0.987481	-0.172394	0.1375	0.141277	0.537496	1.28958	0.125722	0.2825	0.226505	0.656198	1.05631	-0.105069	0.307	0.237336
SL1344_0302	pagN	possible outer membrane adhesin	0.373905	1.85381	1.67134	2.00469	0.190935	0.43737	1.58481	-0.258814	0.1475	0.146928	0.266038	2.60544	0.757672	0.007	0.0222236	0.593811	1.16729	-0.68527	0.0005
SL1344_0303	sciZ	probable secreted protein (SPI-6 associated)	0.23788	2.91385	2.66196	3.20241	2.32477	0.278628	2.48772	-0.437796	0.098	0.114547	0.221972	3.12267	0.209729	0.3355	0.253509	0.33386	2.07616	-0.83101	0.058	0.07604
SL1344_0304	yafV	possible hydrolase	0.742038	0.934113	0.887597	0.983866	1.32503	0.784986	0.883005	-0.0495769	0.505	0.314142	0.599368	1.15646	0.222083	0.005	0.0188417	0.89759	0.772231	-0.158659	0.0735	0.090423
SL1344_0305	fadE	possible acyl-CoA dehydrogenase	0.332811	2.08271	1.90094	2.28612	0.112741	0.342001	2.02674	-0.0714766	0.467	0.303079	0.238084	2.91136	0.813874	0.018	0.0389346	0.402861	1.72056	-0.363639	0.2035	0.17359
SL1344_0306	gmhA	Phosphoheptose isomerase	0.636267	1.0894	1.02791	1.17861	1.94331	0.683019	1.01483	-0.0755879	0.327	0.248487	0.579857	1.19538	0.106002	0.1905	0.167215	0.840732	0.824456	-0.283287	0.0235	0.0460313
SL1344_0307	yafJ	conserved hypothetical protein	1.09044	0.635658	0.566305	0.718713	1.05867	0.941645	0.736102	0.0923701	0.2365	0.19559	0.981735	0.706043	0.0670992	0.4025	0.281229	1.16444	0.595262	-0.0380507	0.5695	0.333006
SL1344_0308	yafK	hypothetical exported protein	1.12218	0.617679	0.549557	0.68554	2.04018	0.983761	0.704589	0.083624	0.291	0.230121	1.08816	0.636988	0.0173283	0.6685	0.368295	1.01248	0.684603	0.0659427	0.438	0.292396
SL1344_0309	dbh	DNA polymerase IV	1.1185	0.619711	0.567616	0.676468	0.189563	0.971471	0.713503	0.0907304	0.294	0.231291	0.889285	0.779443	0.159895	0.171	0.158635	1.157	0.59909	-0.0215634	0.6955	0.376523
SL1344_0310	SL1344_0310	conserved hypothetical protein	1.10967	0.624643	0.543478	0.725834	1.52048	1.05181	0.659003	0.0286602	0.58	0.335904	1.10243	0.628745	0.00250295	0.7215	0.38342	1.04512	0.663221	0.0385292	0.544	0.32511
SL1344_0311	prfH	hypothetical peptide chain release factor	1.34976	0.513534	0.426596	0.618652	2.4218	1.44445	0.479869	-0.0339117	0.614	0.348928	1.30371	0.531674	0.0165064	0.674	0.369925	1.37586	0.503793	-0.00638497	0.7425	0.387498
SL1344_0312	pepD	aminoacyl-histidine dipeptidase precursor	0.436355	1.58849	1.49655	1.67317	1.668	0.396568	1.74786	0.161435	0.123	0.132377	0.332444	2.085	0.495984	0.0015	0.0127023	0.488127	1.42002	-0.162639	0.17	0.15816
SL1344_0313	gpt	xanthine-guanine phosphoribosyltransferase	1.34529	0.515242	0.446455	0.588412	2.46437	1.1405	0.607758	0.0842759	0.3215	0.245222	1.40644	0.492837	-0.0177822	0.717	0.382411	1.42233	0.487332	-0.0203753	0.6915	0.375236
SL1344_0314	frsA	conserved hypothetical protein	0.330114	2.09972	1.86213	2.25955	0.28799	0.315191	2.19913	0.0941292	0.357	0.265905	0.308213	2.24892	0.140856	0.2795	0.224895	0.515825	1.34377	-0.730335	0.002	0.0135958
SL1344_0315	crl	curlin genes transcriptional activator	0.227954	3.04074	2.65742	3.49126	2.48762	0.309692	2.23818	-0.790536	0.0325	0.0563804	0.172382	4.02099	0.985885	0.093	0.110263	0.4002	1.732	-1.3174	0.007	0.0222236
SL1344_0317	proB	glutamate 5-kinase	1.35618	0.511101	0.457633	0.573119	2.42053	1.10549	0.627004	0.1147	0.1345	0.1395	1.14973	0.602881	0.0892898	0.305	0.236379	1.3693	0.506207	0.000993111	0.7625	0.391492
SL1344_0318	proA	gamma-glutamyl phosphate reductase	1.00205	0.691733	0.645	0.746491	3.05556	0.942141	0.735715	0.0460737	0.521	0.317993	0.877439	0.789966	0.0990608	0.2735	0.221502	0.700618	0.989338	0.287216	0.157	0.151852
SL1344_0322	SL1344_0322	conserved hypothetical protein	0.436588	1.58765	1.4972	1.69551	1.29431	0.54547	1.27073	-0.320802	0		0.306094	2.26449	0.682373	0		0.680084	1.01921	-0.574747	0
SL1344_0323	SL1344_0323	hypothetical permease/MSF transporter	0.986552	0.702596	0.636651	0.766284	2.83007	0.988395	0.701286	-0.00100082	0.756	0.390194	0.717664	0.965838	0.260031	0.0645	0.0810003	1.12253	0.617486	-0.079328	0.3895	0.277644
SL1344_0324	leuC2	3-isopropylmalate dehydratase large subunit 2 (ec 4.2.1.33) (isopropylmalate isomerase 2) (alpha-ipm isomerase 2) (ipmi 2). 3-isopropylmalate dehydratase large subunit 2 (ec 4.2.1.33) (isopropylmalate isomerase 2) (alpha-ipm isomerase 2) (ipmi 2)	0.972406	0.712817	0.62867	0.797959	3.28256	1.06814	0.648927	-0.0590067	0.4545	0.298234	0.772811	0.896916	0.180864	0.1965	0.17001	0.701554	0.988016	0.264697	0.101	0.116946
SL1344_0326	SL1344_0326	hypothetical fumarylacetoacetate (faa) hydrolase	0.788237	0.879364	0.775689	0.999495	3.06283	0.615132	1.12683	0.25016	0.1025	0.11811	0.688257	1.0071	0.12375	0.314	0.240892	0.773829	0.895737	0.00701481	0.6135	0.348704
SL1344_0327	SL1344_0327	hypothetical hydrolase or acyltransferase	0.337135	2.05599	1.75097	2.39483	3.05265	0.25653	2.70201	0.648734	0.0705	0.0871517	0.248805	2.78591	0.71147	0.0835	0.100627	0.434251	1.59619	-0.466093	0.1485	0.147461
SL1344_0328	SL1344_0328	hypothetical lysR family transcriptional regulator	1.02483	0.67635	0.597123	0.7658	2.67686	0.924883	0.749444	0.0712751	0.42	0.286686	1.07329	0.645813	-0.0330433	0.5725	0.333765	1.06804	0.648993	-0.0242349	0.6165	0.350064
SL1344_0333	stbC	outer membrane fimbrial usher protein	0.880526	0.787196	0.7003	0.881583	0.631978	0.82021	0.845085	0.0552103	0.474	0.305538	0.713701	0.9712	0.183494	0.1415	0.143608	0.966329	0.717299	-0.0675241	0.4345	0.291253
SL1344_0336	SL1344_0336	possible transmembrane regulator	0.75512	0.91793	0.84426	0.989926	0.459285	0.574362	1.20681	0.292162	0.001	0.0118035	0.65271	1.06195	0.138836	0.1865	0.165323	0.723789	0.957665	0.0377462	0.5495	0.326906
SL1344_0337	SL1344_0337	hypothetical periplasmic protein	0.423926	1.63507	1.41741	1.88749	3.02845	0.333226	2.08011	0.412124	0.116	0.127899	0.302301	2.29291	0.642046	0.073	0.089879	0.705403	0.982625	-0.651933	0.0015	0.0127023
SL1344_0338	SL1344_0338	hypothetical rtn protein	1.13441	0.611023	0.549315	0.676445	1.46271	0.965749	0.71773	0.107129	0.194	0.168839	1.03084	0.672413	0.0630582	0.429	0.289539	1.23458	0.561444	-0.0486768	0.508	0.314791
SL1344_0339	SL1344_0339	possible transmembrane regulator	1.01734	0.681333	0.602517	0.774873	1.32654	0.88299	0.785	0.0987206	0.258	0.211334	1.00436	0.690138	0.00751712	0.727	0.384469	1.10793	0.625623	-0.0525741	0.4885	0.310158
SL1344_0340	SL1344_0340	hypothetical protein	1.2997	0.533315	0.417889	0.610299	1.80916	1.15736	0.598906	0.0653828	0.4055	0.282062	1.29884	0.533666	-0.00192997	0.843	0.403844	1.4942	0.463892	-0.0529175	0.479	0.307267
SL1344_0350	SL1344_0350	hypothetical metal-binding transport protein	0.228688	3.03097	1.90839	4.13688	6.64719	0.200459	3.45781	0.21706	0.4245	0.288139	0.180429	3.84166	0.510738	0.3175	0.242862	0.370208	1.87232	-1.02447	0.15	0.148251
SL1344_0351	SL1344_0351	hypothetical metabolite transport protein	0.516922	1.34091	1.1695	1.51184	0.581166	0.481519	1.4395	0.0986332	0.397	0.279776	0.386867	1.7917	0.44775	0.1045	0.119635	0.453318	1.52905	0.181573	0.307	0.237336
SL1344_0352	mod	type III restriction-modification system enzyme (StyLTI) modification methylase	0.661821	1.04733	0.986698	1.11047	1.4271	0.632462	1.09595	0.0458334	0.5285	0.320089	0.679594	1.01994	-0.0287141	0.623	0.352979	0.919254	0.754032	-0.292883	0.014	0.0332538
SL1344_0353	res	type III restriction-modification system enzyme (StyLTI) (ec 3.1.21.5)	0.728016	0.952104	0.889598	1.01834	2.3085	0.663915	1.04403	0.0957051	0.3105	0.239062	0.728866	0.950995	0.000628664	0.725	0.384103	0.818772	0.846569	-0.113857	0.276	0.222943
SL1344_0354	SL1344_0354	hypothetical protein	0.324863	2.13366	1.68509	2.66485	3.8734	0.287068	2.41458	0.283983	0.345	0.259109	0.180728	3.83532	1.65562	0.016	0.036154	0.387458	1.78896	-0.327307	0.292	0.230505
SL1344_0355	SL1344_0355	probable terminal oxidase subunit I	0.667497	1.03843	0.77107	1.37679	4.36032	0.628572	1.10273	0.0337417	0.53	0.320525	0.534253	1.29742	0.218451	0.3085	0.238066	0.700413	0.989627	-0.0372949	0.5335	0.321574
SL1344_0356	SL1344_0356	probable terminal oxidase subunit II	0.501128	1.38317	1.24534	1.53071	1.93981	0.436889	1.58655	0.199588	0.1675	0.156974	0.381953	1.81475	0.418891	0.0655	0.0819508	0.521018	1.33037	-0.051057	0.4975	0.312336
SL1344_0358	SL1344_0358	AraC-family transcriptional regulator	1.03431	0.670157	0.57589	0.780667	0.744821	0.988352	0.701316	0.0245208	0.635	0.357621	0.895843	0.773737	0.0967467	0.301	0.234484	1.05555	0.65667	-0.0142567	0.6885	0.374305
SL1344_0359	foxA	ferrioxamine B receptor precursor	1.02199	0.678233	0.601152	0.760442	1.1061	0.845724	0.81959	0.141475	0.1055	0.120388	0.818964	0.84637	0.167949	0.09	0.107375	0.912891	0.759288	0.0780003	0.398	0.28004
SL1344_0360	yahN	RhtC-like transporter	1.05967	0.654113	0.608368	0.690422	0.200836	1.04159	0.665469	0.0134783	0.8055	0.398489	0.771818	0.898071	0.247262	0.0045	0.0179815	0.954845	0.725926	0.0734753	0.3315	0.251089
SL1344_0361	yahO	probable secreted protein	0.250466	2.76744	2.40025	3.15923	3.19713	0.315302	2.19836	-0.558774	0.079	0.0961071	0.192989	3.59165	0.813606	0.104	0.119256	0.50598	1.36991	-1.37953	0
SL1344_0362	prpR	propionate catabolism operon regulatory protein	1.21213	0.571842	0.507825	0.659451	1.15774	0.987327	0.702044	0.123299	0.164	0.155304	1.01247	0.684609	0.106677	0.25	0.20545	1.33088	0.520817	-0.0519793	0.4865	0.309619
SL1344_0363	prpB	carboxyvinyl-carboxyphosphonate phosphorylmutase	0.160823	4.31001	3.2767	5.63115	2.54761	0.340946	2.03301	-2.24744	0.0105	0.0279026	0.146006	4.7474	0.409334	0.4155	0.285206	0.319391	2.17022	-1.99906	0.0285	0.05193
SL1344_0364	prpC	methylcitrate synthase	0.183712	3.77301	3.01355	4.80284	2.13092	0.241613	2.86883	-0.909808	0.183	0.163812	0.12358	5.60889	1.72362	0.143	0.144461	0.152478	4.54587	0.700431	0.291	0.230121
SL1344_0365	prpD	PrpD protein	0.118974	5.82601	4.42454	7.37612	4.08723	0.231333	2.99632	-2.7338	0.029	0.0524976	0.128516	5.39347	-0.377807	0.4295	0.289693	0.115811	5.98517	0.164828	0.475	0.305888
SL1344_0366	prpE	PrpE protein	0.168971	4.10217	2.76721	5.8711	7.49369	0.316325	2.19125	-1.74599	0.057	0.0754244	0.150979	4.59101	0.362067	0.4305	0.290002	0.165341	4.19222	0.102831	0.486	0.309478
SL1344_0367	hemB	delta-aminolevulinic acid dehydratase	0.325271	2.13099	1.93181	2.34952	2.6068	0.272154	2.5469	0.412792	0.092	0.10933	0.327936	2.11367	-0.0396844	0.516	0.31665	0.422669	1.63993	-0.498001	0.1235	0.132694
SL1344_0368	yaiU	puative autotransporter/virulence factor	0.593741	1.16742	1.06937	1.26605	0.429511	0.583694	1.18752	0.0271374	0.596	0.341225	0.372785	1.85937	0.688083	0		0.491513	1.41023	0.23863	0.1445	0.145298
SL1344_0369	yaiV	conserved hypothetical protein	0.985044	0.703671	0.637238	0.763449	0.186198	0.870754	0.796031	0.0920023	0.318	0.243152	0.631045	1.09841	0.391705	0.015	0.0347187	1.02366	0.677125	-0.0244957	0.6245	0.353602
SL1344_0370	ampH	penicillin-binding protein AmpH	0.887989	0.78058	0.697444	0.867374	0.755126	0.934097	0.742051	-0.0361372	0.5805	0.336061	0.657973	1.05346	0.2749	0.011	0.0286878	0.949723	0.729842	-0.0436209	0.524	0.318817
SL1344_0371	sbmA	probable ABC-transporter inner membrane protein SbmA	1.13529	0.610544	0.540432	0.688973	2.06755	0.989805	0.700286	0.088679	0.303	0.235431	1.0741	0.645325	0.0315802	0.608	0.346371	0.868453	0.79814	0.188004	0.1735	0.159824
SL1344_0372	yaiW	hypothetical lipoprotein	1.28486	0.539473	0.487266	0.595256	2.43548	1.27966	0.541666	0.000922348	0.85	0.404648	1.1632	0.595896	0.0526892	0.482	0.308257	1.17437	0.590231	0.0508764	0.4975	0.312336
SL1344_0373	yaiY	hypothetical membrane protein	0.855391	0.810328	0.714239	0.9245	0.744799	0.781147	0.887345	0.0718119	0.4015	0.280961	0.658312	1.05292	0.235624	0.1565	0.151597	0.880337	0.787366	-0.0195813	0.624	0.353398
SL1344_0374	yaiZ	hypothetical membrane protein	0.850041	0.815428	0.758617	0.876093	1.58421	1.0173	0.681357	-0.133552	0.072	0.0887873	0.73534	0.942621	0.126866	0.1515	0.149032	0.742799	0.933156	0.113387	0.327	0.248487
SL1344_0375	ddlA	D-alanine:D-alanine ligase A	0.789976	0.877428	0.824713	0.936554	2.77397	0.791572	0.875659	0.00146567	0.691	0.375077	0.703882	0.984749	0.111021	0.2915	0.230312	0.774938	0.894455	0.011339	0.658	0.365222
SL1344_0376	SL1344_0376	hypothetical protein	1.15484	0.600213	0.557878	0.64204	0.133144	1.14958	0.602954	0.000881509	0.8045	0.398313	0.973395	0.712092	0.107925	0.201	0.172237	0.955831	0.725178	0.123089	0.172	0.15911
SL1344_0377	SL1344_0377	possible efflux pump	1.08003	0.641785	0.57391	0.721641	1.3174	1.18298	0.585934	-0.0579298	0.4475	0.29572	0.944482	0.733891	0.0866639	0.3295	0.249922	1.31566	0.526844	-0.1119	0.16	0.153357
SL1344_0378	yaiB	conserved hypothetical protein	0.255009	2.71813	2.50124	2.93262	1.18139	0.322375	2.15012	-0.56028	0.0075	0.0230539	0.201656	3.43727	0.714158	0.0165	0.0368603	0.716742	0.96708	-1.75091	0
SL1344_0379	psiF	phosphate starvation-inducible protein PsiF	0.229516	3.02004	2.70517	3.35721	2.05469	0.294066	2.35711	-0.655542	0.0205	0.0422528	0.179634	3.85867	0.829627	0.0705	0.0871517	0.30338	2.28475	-0.724122	0.0525	0.0727104
SL1344_0380	adrA	adrA protein	0.532119	1.30262	1.18062	1.42773	1.54513	0.494682	1.4012	0.100548	0.36	0.267392	0.461085	1.5033	0.197172	0.2225	0.185848	0.586412	1.18201	-0.126368	0.3565	0.265643
SL1344_0381	proC	pyrroline-5-carboxylate reductase	0.177332	3.90875	3.64892	4.12338	0.881514	0.206721	3.35306	-0.551478	0.059	0.0766795	0.158918	4.36167	0.459094	0.138	0.14157	0.270661	2.56095	-1.33817	0.009	0.0255073
SL1344_0382	yaiI	conserved hypothetical protein	0.784783	0.883235	0.820603	0.953028	2.81649	0.760443	0.911505	0.0290238	0.602	0.343753	0.812583	0.853017	-0.0288167	0.5985	0.342245	0.873458	0.793567	-0.0938152	0.366	0.270022
SL1344_0383	aroL	shikimate kinase II	0.849795	0.815664	0.73475	0.904777	2.26274	0.771395	0.898563	0.085994	0.322	0.245521	1.07488	0.644858	-0.165465	0.133	0.1386	0.909832	0.761841	-0.0531161	0.49	0.310539
SL1344_0384	yaiA	conserved hypothetical protein	0.246904	2.80736	2.32474	3.37942	3.09583	0.181778	3.81315	1.02798	0.1385	0.141863	0.188928	3.66883	0.834184	0.192	0.167913	0.362011	1.91472	-0.868215	0.095	0.11203
SL1344_0385	aroM	AroM protein	1.3122	0.528235	0.454371	0.625011	2.26659	1.28232	0.540542	0.008992	0.758	0.390599	1.35972	0.509772	-0.0122729	0.7175	0.382528	1.34212	0.516459	-0.0120867	0.721	0.383316
SL1344_0386	yaiE	conserved hypothetical protein	0.850917	0.814588	0.756313	0.878324	2.19397	0.936898	0.739832	-0.0731931	0.348	0.260826	0.649455	1.06728	0.252726	0.017	0.0375591	0.946718	0.732158	-0.0792955	0.369	0.271231
SL1344_0387	rdgC	recombination associated protein RdgC	0.981232	0.706405	0.652672	0.766379	2.32694	0.791979	0.875209	0.171385	0.0475	0.0690671	0.829751	0.835368	0.130013	0.162	0.154337	0.689225	1.00569	0.290401	0.0515	0.0720662
SL1344_0388	yajF	hypothetical ROK-family protein	0.705705	0.982205	0.905105	1.06138	1.26229	0.665977	1.0408	0.0608424	0.4455	0.295004	0.511854	1.35419	0.37755	0.0015	0.0127023	0.83013	0.834986	-0.152235	0.2425	0.19999
SL1344_0389	araJ	transmembrane efflux protein	1.24043	0.558794	0.508461	0.609883	2.7771	1.22571	0.565507	0.00492032	0.7745	0.393584	1.18787	0.583521	0.0206581	0.6415	0.359943	1.17752	0.588652	0.0322	0.575	0.334421
SL1344_0390	sbcC	exonuclease SbcC	1.41218	0.490835	0.436617	0.554857	2.45132	1.28484	0.539482	0.0439147	0.5445	0.325279	1.48071	0.468118	-0.0230008	0.702	0.378548	1.38007	0.502256	0.0137631	0.7195	0.38299
SL1344_0391	sbcD	exonuclease SbcD	0.940411	0.737068	0.664047	0.823112	1.13506	0.78066	0.887899	0.147887	0.1495	0.147988	0.849094	0.816338	0.0703628	0.4275	0.289076	0.810745	0.854951	0.115733	0.251	0.206155
SL1344_0392	phoB	phosphate regulon transcriptional regulatory protein PhoB	1.07941	0.642154	0.559213	0.734329	1.51381	0.965575	0.71786	0.0727182	0.387	0.276958	0.820867	0.844408	0.191579	0.0825	0.0995912	1.22421	0.566201	-0.0693131	0.4145	0.284878
SL1344_0393	phoR	phosphate regulon sensor protein PhoR	1.58702	0.436759	0.379497	0.504103	2.40728	1.59748	0.433899	-0.00141819	0.8695	0.406732	1.52889	0.453367	0.0154306	0.7545	0.38989	1.62709	0.426005	-0.00929364	0.8415	0.403669
SL1344_0394	brnQ	branched chain amino acid transport system II carrier protein	0.475917	1.45645	1.23594	1.71727	0.785913	0.388156	1.78574	0.327117	0.14	0.142738	0.254895	2.71935	1.24846	0.0135	0.0325105	0.486921	1.42353	-0.0294141	0.53	0.320525
SL1344_0395	proY	proline-specific permease ProY	1.11173	0.623482	0.558158	0.686533	2.67925	1.07693	0.643633	0.0211308	0.65	0.362724	1.10609	0.626663	0.00523034	0.696	0.376684	0.787207	0.880514	0.246267	0.187	0.165553
SL1344_0396	malZ	maltodextrin glucosidase	1.22094	0.567714	0.511613	0.628591	2.70991	1.0194	0.679959	0.114084	0.1945	0.169071	1.26021	0.550027	-0.0197689	0.664	0.367002	1.13613	0.610094	0.0435966	0.527	0.31966
SL1344_0397	tsaA	alkyl hydroperoxide reductase	0.0937862	7.39072	6.20911	8.60594	0.912434	0.149245	4.64435	-2.74863	0.018	0.0389346	0.140359	4.93838	-2.41663	0.0725	0.0893335	0.227054	3.05279	-4.27339	0.002	0.0135958
SL1344_0398	yajB	conserved hypothetical protein	0.0728809	9.51068	7.53138	11.7997	0.223205	0.0940932	7.3666	-2.03085	0.2355	0.194881	0.0905612	7.65391	-1.84807	0.2585	0.211706	0.10494	6.6052	-2.91667	0.1395	0.142447
SL1344_0399	queA	S-adenosylmethionine:tRNA ribosyltransferase-isomerase	0.975753	0.710372	0.632075	0.791176	1.75658	0.773159	0.896513	0.185195	0.0955	0.112459	1.04173	0.665383	-0.0425418	0.531	0.320819	0.912661	0.759479	0.0478157	0.504	0.313919
SL1344_0400	tgt	queuine tRNA-ribosyltransferase; tRNA-guanine transglycosylase	0.286025	2.42338	2.19625	2.64948	1.09845	0.241903	2.86539	0.446541	0.0605	0.0777035	0.234341	2.95785	0.544227	0.057	0.0754244	0.396111	1.74988	-0.668606	0.056	0.0748239
SL1344_0401	yajC	hypothetical membrane protein	0.173279	4.00019	3.58298	4.4413	0.900246	0.183502	3.77732	-0.197846	0.389	0.277503	0.172576	4.01647	0.0392291	0.506	0.31436	0.304354	2.27743	-1.73018	0.008	0.0238781
SL1344_0402	secD	protein-export membrane protein SecD	1.04996	0.660165	0.596607	0.731502	2.41779	0.897353	0.772435	0.114243	0.206	0.175055	0.99447	0.697001	0.0344231	0.5695	0.333006	1.07369	0.645575	-0.0122403	0.6555	0.364439
SL1344_0403	secF	protein-export membrane protein SecF	0.991719	0.698935	0.653526	0.74981	2.70709	0.994825	0.696753	-0.00279839	0.8095	0.399184	0.932737	0.743133	0.0430034	0.5435	0.324939	0.960067	0.721978	0.0172006	0.6345	0.357438
SL1344_0404	SL1344_0404	conserved hypothetical protein	0.432965	1.60093	1.47928	1.73231	1.3243	0.475048	1.45911	-0.143218	0.1975	0.170488	0.354615	1.95465	0.35671	0.0455	0.0674614	0.503846	1.37571	-0.225222	0.2065	0.175361
SL1344_0405	SL1344_0405	hypothetical deoR-family transcriptional regulator	1.10424	0.627711	0.578359	0.68383	2.41352	0.912377	0.759716	0.131264	0.102	0.117724	0.911233	0.76067	0.133125	0.1795	0.162392	0.907309	0.763959	0.137911	0.291	0.230121
SL1344_0406	yajD	conserved hypothetical protein	0.78269	0.885597	0.819914	0.955428	0.806543	0.764463	0.906711	0.0192663	0.723	0.383722	0.604642	1.14638	0.25815	0.0025	0.0144839	0.781628	0.8868	0.000999091	0.701	0.378252
SL1344_0407	tsx	nucleoside-specific channel-forming protein tsx precursor	0.336628	2.05909	1.8786	2.25093	0.883742	0.296872	2.33484	0.282077	0.154	0.15032	0.323732	2.14111	0.0887519	0.4245	0.288139	0.405396	1.7098	-0.340079	0.1025	0.11811
SL1344_0408	yajI	hypothetical lipoprotein	0.894867	0.774582	0.719345	0.840311	1.15648	0.877365	0.790033	0.0132084	0.751	0.389189	0.732447	0.946345	0.170026	0.0545	0.0739316	0.817606	0.847777	0.0693569	0.421	0.287013
SL1344_0409	nrdR	conserved hypothetical protein	0.568458	1.21935	1.15247	1.29039	0.444588	0.558934	1.24012	0.0202391	0.7025	0.378693	0.591503	1.17184	-0.0541189	0.484	0.308884	0.90093	0.769369	-0.450145	0
SL1344_0410	ribD	riboflavin biosynthesis protein RibD	0.607567	1.14086	1.05503	1.24641	0.925426	0.538509	1.28716	0.14249	0.1475	0.146928	0.588661	1.1775	0.0317241	0.5735	0.334023	0.914609	0.757862	-0.374956	0.0125	0.0310023
SL1344_0411	ribH	6,7-dimethyl-8-ribityllumazine synthase (riboflavin synthase beta chain)	0.444416	1.55968	1.41215	1.70819	1.80681	0.416345	1.66484	0.109741	0.3425	0.257708	0.434978	1.59352	0.033483	0.538	0.323051	0.604626	1.14641	-0.41445	0.0275	0.0507838
SL1344_0412	nusB	N utilization substance protein B	0.499816	1.3868	1.31027	1.4695	2.65727	0.552256	1.25512	-0.130857	0.206	0.175055	0.518013	1.33809	-0.0461362	0.513	0.315902	0.569773	1.21653	-0.184536	0.1965	0.17001
SL1344_0413	thiL	thiamine-monophosphate kinase	1.25121	0.553981	0.500745	0.613196	2.99056	1.16324	0.595875	0.0389263	0.5625	0.331089	1.26735	0.546927	-0.00757943	0.7345	0.385863	1.3093	0.529404	-0.0212948	0.6445	0.360958
SL1344_0414	pgpA	phosphatidylglycerophosphatase A	1.12146	0.618073	0.562651	0.679612	3.04539	1.12521	0.616014	-0.000844773	0.7695	0.392762	1.12441	0.616451	-0.00280503	0.7315	0.385285	1.17807	0.588377	-0.0316469	0.5925	0.339921
SL1344_0415	yajO	hypothetical oxidoreductase	0.336626	2.0591	1.93368	2.18956	1.88462	0.434376	1.59573	-0.465509	0.002	0.0135958	0.275179	2.5189	0.460489	0.0445	0.0666806	0.523215	1.32478	-0.732171	0
SL1344_0416	dxs	1-deoxyxylulose-5-phosphate synthase	1.55236	0.446512	0.395838	0.498129	2.53437	1.37698	0.503381	0.0545807	0.467	0.303079	1.56612	0.442589	-0.00556208	0.862	0.405932	1.52281	0.455178	0.0124186	0.754	0.389789
SL1344_0417	ispA	geranyltranstransferase	1.22687	0.56497	0.514128	0.624236	1.50663	1.08788	0.637153	0.0675804	0.374	0.273133	1.05658	0.656026	0.0861815	0.2845	0.227476	1.16839	0.593252	0.0293603	0.6155	0.349607
SL1344_0418	xseB	exodeoxyribonuclease small subunit	1.09801	0.631273	0.562898	0.703874	0.889794	0.99265	0.698279	0.0661997	0.3735	0.272947	0.923955	0.750196	0.119351	0.156	0.151342	0.891338	0.777648	0.147929	0.196	0.169773
SL1344_0419	thiI	thiamine biosynthesis protein ThiI	1.21524	0.570379	0.513369	0.630889	2.05504	0.942774	0.735221	0.162655	0.0495	0.0706656	1.21618	0.569936	-0.00276917	0.761	0.391199	1.10906	0.624988	0.054374	0.4865	0.309619
SL1344_0420	phnV	probable membrane component of 2-aminoethylphosphonate transporter	1.21877	0.568727	0.506747	0.641441	1.38312	1.12845	0.614245	0.043639	0.5375	0.322881	0.978312	0.708513	0.137948	0.206	0.175055	1.3085	0.529725	-0.0345638	0.6005	0.343099
SL1344_0422	phnT	probable ATP-binding component of 2-aminoethylphosphonate transporter	1.06263	0.652291	0.573207	0.743425	0.681522	0.992382	0.698468	0.0447174	0.5335	0.321574	0.882407	0.785519	0.129509	0.1845	0.164442	1.08965	0.636119	-0.0149306	0.6725	0.369471
SL1344_0423	phnS	periplasmic binding component of 2-aminoethylphosphonate transporter	1.07866	0.6426	0.562877	0.726364	0.683538	0.984281	0.704217	0.0585707	0.448	0.295899	0.926324	0.748277	0.101276	0.271	0.220023	1.05831	0.654956	0.0120104	0.661	0.366127
SL1344_0424	phnR	probable regulator of 2-aminoethylphosphonate uptake and metabolism operon	1.06699	0.649629	0.570983	0.743924	0.69148	0.934379	0.741826	0.0846459	0.294	0.231291	1.02696	0.674951	0.0223468	0.65	0.362724	0.928855	0.746238	0.0981852	0.3455	0.259392
SL1344_0427	thiJ	4-methyl-5(b-hydroxyethyl)-thiazole monophosphate biosynthesis (ThiJ) protein	0.633026	1.09498	1.02916	1.16179	2.41384	0.571633	1.21257	0.11595	0.2885	0.229157	0.533211	1.29995	0.203616	0.186	0.165097	0.623815	1.11114	0.0142978	0.6035	0.344412
SL1344_0428	apbA	2-dehydropantoate 2-reductase	0.851961	0.813591	0.7473	0.877195	0.389416	0.832669	0.83244	0.0201794	0.746	0.388202	0.705254	0.982833	0.168358	0.0335	0.0574218	0.784762	0.883257	0.0689174	0.428	0.28923
SL1344_0429	yajQ	conserved hypothetical protein	0.461762	1.50109	1.40522	1.60623	1.18877	0.468623	1.47911	-0.0259471	0.5775	0.335128	0.36331	1.90787	0.396114	0.007	0.0222236	0.504361	1.37431	-0.1287	0.2905	0.229929
SL1344_0430	yajR	hpothetical major facilitator family transport protein	1.0946	0.633242	0.58111	0.696171	1.42226	0.898785	0.771205	0.138219	0.0835	0.100627	0.96934	0.715071	0.075234	0.363	0.268746	1.13601	0.610159	-0.0200399	0.6745	0.370077
SL1344_0431	SL1344_0431	hypothetical exported protein	1.21012	0.572792	0.491545	0.655081	1.8277	1.16547	0.594738	0.0186161	0.6815	0.372202	1.22465	0.565997	-0.00851042	0.7305	0.385101	1.13831	0.608925	0.038526	0.549	0.326746
SL1344_0432	SL1344_0432	conserved hypothetical protein	0.603657	1.14825	0.902065	1.31897	3.50361	0.604112	1.14738	-0.0267328	0.574	0.334154	0.615011	1.12705	-0.0460134	0.509	0.315006	0.344168	2.01398	0.896867	0.047	0.0686584
SL1344_0433	cyoE	cytochrome o ubiquinol oxidase C subunit	0.449302	1.54272	1.39926	1.69601	0.831693	0.580353	1.19435	-0.343462	0.0245	0.0472473	0.398324	1.74016	0.195407	0.198	0.17073	0.436305	1.58868	0.0448079	0.51	0.315224
SL1344_0434	cyoD	cytochrome o ubiquinol oxidase C subunit	0.448691	1.54482	1.4176	1.67491	0.262552	0.520013	1.33294	-0.20894	0.145	0.145574	0.380387	1.82222	0.27193	0.125	0.133647	0.432685	1.60197	0.0562207	0.487	0.309757
SL1344_0435	cyoC	cytochrome o ubiquinol oxidase subunit III	0.49213	1.40846	1.30261	1.51004	0.180101	0.536203	1.29269	-0.11616	0.319	0.243738	0.406073	1.70695	0.299433	0.063	0.0796575	0.484887	1.4295	0.0171084	0.5845	0.337304
SL1344_0436	cyoB	cytochrome o ubiquinol oxidase subunit I	0.560747	1.23611	1.14125	1.33252	0.187439	0.578738	1.19769	-0.0440594	0.526	0.319377	0.441999	1.56821	0.325176	0.029	0.0524976	0.532604	1.30143	0.0604319	0.468	0.303442
SL1344_0437	cyoA	cytochrome o ubiquinol oxidase subunit II	0.617895	1.12179	1.03725	1.20143	0.237126	0.642954	1.07807	-0.0426559	0.5365	0.322546	0.496018	1.39742	0.276059	0.0245	0.0472473	0.625667	1.10785	-0.0196026	0.607	0.345943
SL1344_0438	ampG	muropeptide MFS transporter protein	1.55397	0.446051	0.379464	0.513047	2.24025	1.37367	0.504594	0.0533745	0.48	0.307602	1.50525	0.460486	0.0169318	0.7285	0.38474	1.69788	0.408243	-0.0336227	0.6605	0.365979
SL1344_0439	yajG	hypothetical lipoprotein	1.08321	0.639901	0.564299	0.709104	2.48004	1.07288	0.646059	0.011223	0.723	0.383722	1.09232	0.634562	-0.00376773	0.722	0.383523	1.37014	0.505894	-0.124817	0.165	0.155783
SL1344_0440	bolA	BolA protein	0.209281	3.31205	3.01338	3.6311	0.246174	0.360534	1.92256	-1.38312	0		0.165769	4.18141	0.85267	0.081	0.0980652	0.38701	1.79103	-1.51739	0
SL1344_0441	tig	trigger factor	0.457902	1.51374	1.39023	1.6373	1.22804	0.357685	1.93787	0.415495	0.003	0.0153666	0.406775	1.70401	0.179921	0.2305	0.191374	0.501858	1.38116	-0.127461	0.318	0.243152
SL1344_0442	clpP	ATP-dependent clp protease proteolytic subunit	0.576994	1.20131	1.13214	1.26355	0.0715609	0.531523	1.30408	0.104504	0.261	0.21354	0.423111	1.63822	0.44046	0.001	0.0118035	0.54541	1.27087	0.0733918	0.4365	0.291899
SL1344_0443	clpX	ATP-dependent clp protease ATP-binding subunit ClpX	0.546606	1.26809	1.17197	1.35522	1.78682	0.502558	1.37924	0.106185	0.323	0.246119	0.420966	1.64656	0.375207	0.0275	0.0507838	0.521747	1.32851	0.0586531	0.469	0.303793
SL1344_0444	lon	Lon protease	0.447755	1.54805	1.42538	1.70187	2.32109	0.393776	1.76026	0.207948	0.116	0.127899	0.3523	1.96749	0.412381	0.0215	0.0435353	0.631572	1.0975	-0.457038	0.0085	0.0246959
SL1344_0445	hupB	DNA-binding protein HU-beta	0.0890206	7.78637	6.10335	9.74921	2.92442	0.189391	3.65987	-4.0999	0.0025	0.0144839	0.134278	5.16203	-2.60295	0.1005	0.116553	0.111676	6.20675	-1.56776	0.2475	0.203671
SL1344_0446	cypD	peptidyl-prolyl cis-trans isomerase D	0.509823	1.35958	1.25298	1.47611	3.00765	0.419441	1.65255	0.290371	0.0495	0.0706656	0.425723	1.62817	0.260815	0.1615	0.154094	0.44094	1.57198	0.209907	0.2055	0.174753
SL1344_0447	comE1	competence gene-DNA binding and transport	0.275606	2.51499	2.26137	2.79341	2.04895	0.454091	1.52645	-0.985383	0		0.223126	3.10653	0.582395	0.118	0.129201	0.384343	1.80346	-0.70814	0.032	0.0558389
SL1344_0448	ybaW	conserved hypothetical protein	0.285915	2.42431	2.19864	2.67303	1.48208	0.314106	2.20673	-0.214747	0.245	0.201843	0.235652	2.94141	0.50895	0.095	0.11203	0.216966	3.19473	0.749725	0.091	0.108366
SL1344_0449	ybaX	conserved hypothetical protein	1.0568	0.655892	0.588873	0.74028	1.39729	0.873162	0.793836	0.133561	0.0915	0.108851	0.846277	0.819055	0.160465	0.071	0.0876957	0.982253	0.705671	0.055945	0.481	0.307932
SL1344_0450	ybaE	hypothetical solute-binding protein	1.22979	0.563628	0.498009	0.632218	0.49229	1.23754	0.5601	-0.00354282	0.868	0.406575	0.865002	0.801324	0.231231	0.007	0.0222236	1.22484	0.565908	0.00490362	0.7945	0.396669
SL1344_0451	cof	conserved hypothetical protein	0.835775	0.829347	0.737956	0.90532	0.257441	0.710637	0.975389	0.141923	0.1345	0.1395	0.600092	1.15507	0.320251	0.0075	0.0230539	0.832014	0.833095	0.0107889	0.632	0.356508
SL1344_0452	SL1344_0452	hypothetical lyase	1.10407	0.627811	0.561947	0.686015	0.313473	1.05527	0.65684	0.0289059	0.6585	0.365376	0.777306	0.89173	0.264594	0.018	0.0389346	1.15412	0.600586	-0.0264704	0.6575	0.365066
SL1344_0453	ybaO	hypothetical transcriptional regulator	1.11658	0.620774	0.569044	0.668923	0.208837	1.0099	0.686351	0.0623957	0.413	0.28439	0.89926	0.770797	0.146741	0.074	0.0909649	1.18355	0.585651	-0.0341899	0.623	0.352979
SL1344_0454	mdlA	hypothetical ABC transporter ATP-binding membrane protein	1.09376	0.633732	0.569121	0.704396	1.59375	1.03778	0.667911	0.0353088	0.5955	0.341029	0.992087	0.698676	0.0619261	0.4385	0.292564	1.14474	0.605505	-0.0272926	0.615	0.349379
SL1344_0455	mdlB	hypothetical ABC transporter ATP-binding membrane protein	1.36204	0.508904	0.448249	0.56491	2.82157	1.31511	0.527064	0.0192938	0.7095	0.380567	1.28799	0.538163	0.0237897	0.6315	0.35632	1.52897	0.453343	-0.0489482	0.5105	0.315333
SL1344_0457	amtB	probable ammonium transporter	0.299269	2.31613	2.06605	2.57766	2.26917	0.33863	2.04692	-0.26557	0.1925	0.168144	0.312244	2.21989	-0.0913867	0.4565	0.29898	0.459463	1.5086	-0.799493	0.014	0.0332538
SL1344_0458	tesB	acyl-CoA thioesterase II	0.500142	1.3859	1.30103	1.4759	1.53893	0.375612	1.84538	0.457789	0		0.350192	1.97933	0.587785	0.002	0.0135958	0.539733	1.28424	-0.102159	0.3535	0.263998
SL1344_0459	ybaY	conserved hypothetical lipoprotein	0.260544	2.66038	2.46642	2.8771	0.127025	0.244986	2.82933	0.172979	0.352	0.263144	0.193067	3.5902	0.934346	0.0215	0.0435353	0.477388	1.45196	-1.21532	0
SL1344_0460	ybaZ	hypothetical methylated-DNA methyltransferase	1.15158	0.601912	0.548596	0.665911	0.44458	1.14622	0.604724	-0.000946209	0.8185	0.400612	0.996902	0.695301	0.0896501	0.33	0.250209	0.974475	0.711303	0.110806	0.153	0.149807
SL1344_0461	ylaB	hypothetical 58.9 kDa protein in tesb-hha intergenic region. Contains probable N-terminal signal sequence	0.919084	0.754171	0.674876	0.814788	0.204656	0.748312	0.926282	0.172986	0.055	0.0742294	0.75962	0.912493	0.161646	0.0915	0.108851	0.854057	0.811594	0.063934	0.4385	0.292564
SL1344_0462	rpmE2	hypothetical 50s ribosomal protein L31 (second copy)	0.188245	3.68217	2.21471	5.8308	9.28592	0.347282	1.99592	-1.47302	0.0595	0.0770111	0.162572	4.26364	0.331003	0.432	0.290467	0.159909	4.33464	0.640194	0.3575	0.266164
SL1344_0463	rpmJa	hypothetical 50s ribosomal protein L36 (second copy)	0.220299	3.1464	2.20309	4.24941	6.20166	0.254563	2.7229	-0.382128	0.33	0.250209	0.194347	3.56655	0.385653	0.376	0.273856	0.191875	3.61249	0.438967	0.365	0.269605
SL1344_0464	ylaC	hypothetical membrane protein	1.33582	0.518893	0.468306	0.578605	1.16753	1.16582	0.59456	0.074241	0.2935	0.231091	1.26321	0.548718	0.0283317	0.663	0.366713	1.26658	0.547259	0.0294041	0.6565	0.364753
SL1344_0465	maa	maltose O-acetyltransferase	0.650283	1.06592	0.915426	1.23319	1.08915	0.665872	1.04096	-0.0270111	0.5575	0.329511	0.626009	1.10725	0.0404091	0.5225	0.318403	0.639455	1.08397	0.0113774	0.5845	0.337304
SL1344_0466	hha	haemolysin expression modulating protein	0.860529	0.805489	0.733152	0.877316	0.408122	0.871165	0.795655	-0.0107484	0.7575	0.390498	0.712169	0.97329	0.164719	0.0725	0.0893335	0.666416	1.04011	0.235729	0.051	0.0717318
SL1344_0467	ybaJ	conserved hypothetical protein	0.981612	0.706131	0.652482	0.754727	0.185796	0.942295	0.735594	0.0263312	0.685	0.373258	0.824757	0.840426	0.132354	0.1085	0.122622	0.852172	0.813388	0.112932	0.223	0.186185
SL1344_0468	acrB	acriflavin resistance protein B	0.498137	1.39148	1.30144	1.47754	2.57966	0.387044	1.79087	0.40072	0.0005		0.441587	1.56967	0.178524	0.214	0.180241	0.557712	1.24284	-0.145063	0.221	0.184848
SL1344_0469	acrA	acriflavin resistance protein A precursor	0.455985	1.52011	1.35974	1.67776	1.89101	0.344432	2.01243	0.470794	0.0025	0.0144839	0.429521	1.61377	0.0795742	0.4405	0.293247	0.618413	1.12085	-0.396357	0.0195	0.0409453
SL1344_0470	acrR	potential acrAB operon repressor	1.2991	0.533557	0.489646	0.571186	0.199989	1.09018	0.635808	0.0997802	0.127	0.134913	1.20183	0.576744	0.0428869	0.56	0.330311	1.29103	0.536896	0.00611286	0.842	0.403727
SL1344_0471	aefA	integral membrane protein AefA	1.27321	0.544407	0.497251	0.595714	1.85933	1.07712	0.64352	0.094353	0.21	0.177587	1.13417	0.611151	0.0619251	0.4405	0.293247	1.17861	0.588105	0.0464308	0.5195	0.317587
SL1344_0472	SL1344_0472	conserved hypothetical protein	0.235014	2.94939	2.61015	3.33291	0.0977123	0.193992	3.57306	0.608373	0.13	0.136776	0.21704	3.19364	0.214881	0.372	0.272386	0.292559	2.36926	-0.562722	0.1945	0.169071
SL1344_0473	ybaM	conserved hypothetical protein	1.12257	0.617465	0.541107	0.71477	0.985021	1.02111	0.678815	0.0528894	0.4805	0.307768	1.03275	0.671163	0.0496823	0.501	0.313214	1.12681	0.615141	-0.00644952	0.748	0.3886
SL1344_0474	priC	primosomal replication protein N	1.05141	0.659252	0.585298	0.751519	1.2711	0.890463	0.778413	0.112256	0.224	0.186863	0.966445	0.717213	0.0572565	0.4675	0.303262	1.02952	0.673273	0.01651	0.6205	0.351886
SL1344_0476	apt	adenine phosphoribosyltransferase	0.771857	0.898025	0.818181	0.975971	3.26647	0.514627	1.34689	0.449668	0.0005		0.755444	0.917536	0.0214809	0.629	0.355368	0.752992	0.920524	0.0159507	0.5685	0.332752
SL1344_0477	dnaX	DNA polymerase III subunits gamma and tau	0.868062	0.798499	0.736446	0.87856	2.20159	0.858771	0.807138	0.00820973	0.7185	0.382761	0.841986	0.823229	0.018455	0.631	0.356131	0.809347	0.856428	0.0451651	0.515	0.31639
SL1344_0478	ybaB	conserved hypothetical protein	0.593491	1.16792	1.07077	1.26462	3.04364	0.709445	0.977027	-0.192124	0.1275	0.135226	0.56861	1.21902	0.0493949	0.502	0.313457	0.418906	1.65466	0.483482	0.0295	0.0530619
SL1344_0479	recR	recombination protein RecR	0.558777	1.24047	1.10922	1.39023	3.32568	0.897026	0.772717	-0.460879	0.001	0.0118035	0.596043	1.16291	-0.0829569	0.4395	0.292904	0.503707	1.37609	0.137742	0.3125	0.240091
SL1344_0480	htpG	heat shock protein HtpG	0.659829	1.0505	0.910118	1.17363	1.27334	0.649866	1.0666	0.0222772	0.6055	0.345291	0.551444	1.25697	0.208589	0.1115	0.12482	0.742146	0.933977	-0.11864	0.193	0.168376
SL1344_0481	adk	adenylate kinase	0.44462	1.55897	1.46684	1.65458	3.32038	0.396061	1.7501	0.186887	0.069	0.0855358	0.394119	1.75873	0.198058	0.111	0.124461	0.670319	1.03406	-0.527789	0.002	0.0135958
SL1344_0482	hemH	ferrochelatase	0.975039	0.710891	0.637486	0.787049	1.22478	0.964216	0.718871	0.00671567	0.7755	0.393744	0.795164	0.871704	0.161309	0.084	0.101149	1.11383	0.622311	-0.0831962	0.3325	0.251686
SL1344_0483	aes	acetyl esterase	0.498472	1.39055	1.24874	1.5422	1.23891	0.613464	1.12989	-0.253112	0.055	0.0742294	0.519799	1.33349	-0.0521391	0.495	0.311739	0.9949	0.696701	-0.688271	0
SL1344_0484	gsk	inosine-guanosine kinase	1.15145	0.601975	0.522414	0.686288	1.95565	0.873266	0.793741	0.181797	0.054	0.0736319	1.07673	0.643751	0.0376775	0.556	0.329023	1.10794	0.625616	0.0249263	0.612	0.348046
SL1344_0485	ybaL	hypothetical transport protein	0.984775	0.703864	0.618996	0.795191	0.651346	0.846693	0.818653	0.113497	0.103	0.118494	0.859338	0.806606	0.101977	0.168	0.157211	0.879823	0.787826	0.0840648	0.362	0.268304
SL1344_0486	fsr	fosmidomycin resistance protein	0.9053	0.765654	0.711719	0.821915	2.26398	0.758193	0.914209	0.149995	0.087	0.104295	0.814626	0.850878	0.0836824	0.3345	0.252898	0.958849	0.722895	-0.0379497	0.572	0.333638
SL1344_0487	ushA	UDP-sugar hydrolase	0.423314	1.63743	1.52759	1.73715	0.265809	0.432651	1.60209	-0.038194	0.5445	0.325279	0.350718	1.97637	0.339973	0.021	0.0428971	0.649693	1.06688	-0.566689	0
SL1344_0488	ybaK	conserved hypothetical protein	0.647979	1.06971	0.988472	1.15178	3.08011	0.520412	1.33192	0.255606	0.0645	0.0810003	0.500036	1.38619	0.316157	0.0635	0.080093	0.703762	0.984917	-0.0824527	0.4045	0.281778
SL1344_0489	ybaP	conserved hypothetical protein	0.988844	0.700967	0.630578	0.782888	1.18426	0.843925	0.821337	0.117423	0.2045	0.174163	0.817796	0.847579	0.138968	0.1625	0.15458	1.14615	0.604759	-0.0932275	0.232	0.192427
SL1344_0490	SL1344_0490	probable secreted protein	1.127	0.615037	0.564866	0.662761	0.19016	0.924551	0.749713	0.133999	0.1165	0.128227	1.01254	0.68456	0.0677954	0.4105	0.283587	0.952375	0.727809	0.112364	0.26	0.212813
SL1344_0491	copA	copper-transporting ATPase	0.606845	1.14221	1.07398	1.22015	2.23223	0.762748	0.908751	-0.228729	0.01	0.0271108	0.488805	1.41804	0.270041	0.0555	0.0745264	0.683381	1.01429	-0.129985	0.2665	0.217262
SL1344_0492	cueR	copper efflux regulator	0.859112	0.806818	0.740814	0.87024	0.138689	0.802111	0.864154	0.0569072	0.4665	0.302894	0.714292	0.970398	0.167024	0.095	0.11203	1.04594	0.662706	-0.142028	0.0795	0.0965866
SL1344_0493	ybbJ	hypothetical membrane protein	0.933929	0.742184	0.663486	0.824713	1.10208	0.958875	0.722875	-0.0194581	0.696	0.376684	0.741066	0.935339	0.186467	0.0755	0.0925705	1.02632	0.675369	-0.0644028	0.431	0.290157
SL1344_0494	ybbK	hypothetical membrane protein	0.919459	0.753864	0.678372	0.821679	0.364629	0.930081	0.745255	-0.0107584	0.801	0.397705	0.80018	0.866239	0.110189	0.1615	0.154094	0.942142	0.735714	-0.0144581	0.67	0.368731
SL1344_0495	ybbL	hypothetical ABC transporter ATP-binding protein	1.10572	0.626874	0.571144	0.685901	1.00144	1.0222	0.67809	0.0500419	0.4995	0.312832	0.939736	0.737597	0.110376	0.1795	0.162392	1.05784	0.65525	0.0294896	0.641	0.359769
SL1344_0496	ybbM	hypothetical membrane protein	1.17062	0.59212	0.538779	0.653129	1.37525	1.05227	0.658716	0.0635827	0.3955	0.279374	1.01724	0.681403	0.0875757	0.2675	0.217886	1.2926	0.536243	-0.0518996	0.4875	0.309893
SL1344_0497	ybbN	thioredoxin-like protein	0.623799	1.11117	1.01296	1.21955	2.98973	0.645877	1.07319	-0.035728	0.538	0.323051	0.484276	1.43131	0.316626	0.137	0.140983	0.645569	1.0737	-0.0306468	0.548	0.326428
SL1344_0498	ybbO	hypothetical oxidoreductase	1.17858	0.588121	0.537362	0.631468	2.54544	1.07764	0.64321	0.0565038	0.453	0.297697	1.0134	0.683984	0.0948641	0.2835	0.227004	1.21567	0.570177	-0.0124554	0.7045	0.379249
SL1344_0499	tesA	acyl-coA thioesterase I	0.891444	0.777555	0.698037	0.862281	2.07541	0.770795	0.899263	0.12983	0.142	0.143894	0.804953	0.861102	0.0840733	0.338	0.255037	0.912316	0.759766	-0.0189536	0.6185	0.35098
SL1344_0500	ybbA	hypothetical ABC transporter ATP-binding protein	0.959631	0.722306	0.642225	0.812719	1.27052	0.924379	0.749851	0.0260764	0.638	0.358708	0.761598	0.910122	0.187025	0.0855	0.102722	1.13643	0.609934	-0.109668	0.2195	0.183866
SL1344_0501	ybbP	hypothetical membrane protein	0.21035	3.29521	2.73833	3.92045	0.486115	0.169161	4.09756	0.780135	0.178	0.161781	0.144693	4.79048	1.51928	0.071	0.0876957	0.239776	2.89081	-0.392417	0.3655	0.269814
SL1344_0502	SL1344_0502	outer membrane protein	0.572565	1.2106	1.12555	1.31137	1.4842	0.562488	1.23229	0.0206261	0.595	0.340836	0.493576	1.40434	0.191285	0.1235	0.132694	0.671214	1.03268	-0.183154	0.1635	0.155063
SL1344_0503	sfbA	lipoprotein	0.48771	1.42123	1.29588	1.5515	1.52088	0.532075	1.30272	-0.12405	0.294	0.231291	0.454471	1.52517	0.0949699	0.3745	0.273317	0.555964	1.24675	-0.177337	0.2225	0.185848
SL1344_0504	sfbB	ABC transporter ATP-binding protein	0.58406	1.18677	1.09685	1.27649	2.34612	0.630843	1.09876	-0.0829411	0.375	0.2735	0.623186	1.11226	-0.071394	0.4315	0.290312	0.628459	1.10293	-0.0878102	0.391	0.278087
SL1344_0505	sfbC	ABC transporter integral membrane protein	0.395504	1.75256	1.55219	1.95804	2.48541	0.43715	1.58561	-0.16391	0.316	0.242002	0.372571	1.86044	0.110419	0.42	0.286686	0.654563	1.05895	-0.689397	0.002	0.0135958
SL1344_0506	ybbB	hypothetical ATP-binding protein	1.09315	0.634082	0.560969	0.71703	0.593816	1.03612	0.668984	0.0324778	0.5945	0.340647	0.927968	0.746952	0.113248	0.2215	0.18518	0.990793	0.699588	0.0710188	0.379	0.274812
SL1344_0507	ybbS	hypothetical lysR-family transcriptional regulator	1.14743	0.604084	0.538554	0.66682	0.221065	1.21188	0.571962	-0.0335675	0.6225	0.352765	0.914516	0.757938	0.144434	0.1385	0.141863	1.22176	0.567336	-0.0355063	0.5975	0.341829
SL1344_0508	allA	ureidoglycolate hydrolase	0.812471	0.853135	0.766811	0.941352	0.454136	0.871678	0.795187	-0.0578284	0.446	0.295183	0.697321	0.994015	0.14217	0.155	0.150832	0.926372	0.748238	-0.102881	0.255	0.209089
SL1344_0509	allR	negative regulator of allantoin and glyoxylate utilization operons	0.585892	1.18306	1.08915	1.28908	0.879048	0.612573	1.13153	-0.0462498	0.523	0.318541	0.425316	1.62972	0.44754	0		0.682573	1.01549	-0.165885	0.1635	0.155063
SL1344_0510	gcl	glyoxylate carboligase	0.275684	2.51428	2.30696	2.72154	0.841299	0.286595	2.41856	-0.0876679	0.422	0.287339	0.210126	3.29873	0.783702	0.044	0.0662935	0.349793	1.9816	-0.530422	0.123	0.132377
SL1344_0511	gip	hydroxypyruvate isomerase	0.186044	3.72573	2.9704	4.71062	1.57332	0.237815	2.91465	-0.804404	0.1555	0.151087	0.173686	3.99082	0.276073	0.4215	0.287176	0.286427	2.41998	-1.26845	0.099	0.115358
SL1344_0512	garRa	2-hydroxy-3-oxopropionate reductase	0.173313	3.99941	3.23845	4.76829	2.56712	0.205297	3.37632	-0.608932	0.191	0.167448	0.148568	4.66553	0.642103	0.2805	0.225439	0.257053	2.69652	-1.31201	0.0405	0.0635806
SL1344_0516	allB	allantoinase	0.230171	3.01144	2.4655	3.63806	4.02231	0.257287	2.69406	-0.303551	0.312	0.23983	0.175918	3.94018	0.914463	0.186	0.165097	0.228593	3.03224	-0.00780037	0.526	0.319377
SL1344_0519	ylbA	conserved hypothetical protein	0.18001	3.8506	3.29218	4.41468	0.828932	0.172326	4.02229	0.218325	0.3995	0.280434	0.146145	4.74287	0.937826	0.147	0.14666	0.319609	2.16873	-1.64442	0.007	0.0222236
SL1344_0526	purK	phosphoribosylaminoimidazole carboxylase ATPase subunit	1.14335	0.60624	0.564275	0.652033	2.63296	0.971847	0.713226	0.106625	0.1925	0.168144	1.1929	0.581063	-0.0241082	0.6445	0.360958	0.88552	0.782757	0.174479	0.1695	0.157923
SL1344_0527	purE	phosphoribosylaminoimidazole carboxylase catalytic subunit	1.12638	0.615376	0.548514	0.685037	2.65401	0.935231	0.741151	0.122421	0.227	0.188928	1.19816	0.578509	-0.0330875	0.5825	0.336683	0.985333	0.703465	0.0915887	0.377	0.274191
SL1344_0528	lpxH	conserved hypothetical protein	0.912508	0.759607	0.696861	0.82855	1.74383	0.690928	1.00321	0.244065	0.008	0.0238781	0.971189	0.71371	-0.0462548	0.5205	0.317857	0.921468	0.75222	-0.00215555	0.6515	0.363193
SL1344_0529	ppiB	peptidyl-prolyl cis-trans isomerase B	0.27734	2.49927	2.23025	2.74222	0.722746	0.284714	2.43454	-0.056693	0.489	0.310287	0.235493	2.94338	0.439448	0.0715	0.0882411	0.40329	1.71873	-0.751711	0.0005
SL1344_0530	cysS	cysteinyl-tRNA synthetase	1.01816	0.680781	0.620461	0.743964	1.70513	0.90094	0.76936	0.0903113	0.259	0.212077	0.910199	0.761533	0.0801465	0.327	0.248487	0.855437	0.810285	0.130207	0.243	0.200362
SL1344_0531	SL1344_0531	hypothetical exported outer membrane protein	1.44081	0.48108	0.440879	0.538876	1.44722	1.46307	0.473762	-0.0109122	0.8345	0.402857	1.27654	0.542989	0.0585982	0.454	0.298054	1.40848	0.492126	0.0124209	0.8095	0.399184
SL1344_0534	ybcJ	conserved hypothetical protein	1.10485	0.627371	0.585557	0.679517	2.3479	1.07305	0.645958	0.0171275	0.7435	0.3877	0.954947	0.725849	0.0966164	0.2465	0.202945	0.962809	0.719921	0.0860606	0.3395	0.255944
SL1344_0535	folD	FolD bifunctional protein [includes: methylenetetrahydrofolate dehydrogenase; methenyltetrahydrofolate cyclohydrolase]	0.940741	0.73681	0.668375	0.814138	1.22658	0.866407	0.800025	0.059278	0.449	0.296259	0.768446	0.902012	0.16102	0.091	0.108366	0.946429	0.732381	-0.00298922	0.758	0.390599
SL1344_0536	fimA	type-1 fimbrial protein, a chain precursor	0.12201	5.68107	3.82431	7.22316	2.79988	0.162325	4.27014	-1.18328	0.242	0.199619	0.138457	5.00624	-0.522071	0.391	0.278087	0.0748441	9.23712	3.59995	0.08	0.0970732
SL1344_0547	SL1344_0547	hypothetical membrane protein	0.74587	0.929313	0.836361	1.03708	2.02584	0.726205	0.954478	0.0280148	0.5685	0.332752	0.606697	1.14249	0.216389	0.132	0.137996	0.533989	1.29806	0.355325	0.0735	0.090423
SL1344_0548	gtrBa	bactoprenol glucosyl transferase	1.35359	0.512082	0.46254	0.569967	1.74331	1.19863	0.578282	0.0623313	0.417	0.2857	1.5374	0.450857	-0.0610835	0.4055	0.282062	1.43925	0.481604	-0.0311267	0.643	0.360456
SL1344_0550A	cusA	cation efflux protein (pseudogene)	1.16607	0.59443	0.541188	0.651587	1.52902	1.18901	0.582963	-0.0128138	0.7375	0.386477	1.01551	0.68256	0.0881991	0.3075	0.237578	1.22706	0.564885	-0.0288913	0.632	0.356508
SL1344_0551	ykgD	hypothetical araC-family transcriptional regulator	0.934807	0.741487	0.656609	0.819736	0.397159	0.991989	0.698745	-0.0390182	0.577	0.334981	0.675342	1.02637	0.279389	0.013	0.03176	1.17134	0.591755	-0.142256	0.096	0.112884
SL1344_0552	ykgC	probable pyridine nucleotide-disulfide oxidoreductase	0.363127	1.90883	1.64721	2.20357	2.88113	0.390654	1.77432	-0.140675	0.382	0.275651	0.356156	1.94619	0.0135401	0.5315	0.320967	0.587809	1.1792	-0.726273	0.0245	0.0472473
SL1344_0555	SL1344_0555	conserved hypothetical protein	1.07058	0.647447	0.573033	0.730989	0.660741	0.945164	0.733361	0.0823426	0.293	0.230893	0.858186	0.807688	0.156776	0.0995	0.115759	1.15678	0.599206	-0.0464308	0.5205	0.317857
SL1344_0556	pheP	phenylalanine-specific permease	0.756394	0.916384	0.820506	1.02034	1.75517	0.656582	1.05569	0.142337	0.1955	0.169538	0.668764	1.03646	0.119662	0.2515	0.206514	0.856915	0.808887	-0.102502	0.3235	0.246417
SL1344_0557	ybdG	hypothetical membrane protein	0.333116	2.0808	1.95443	2.21676	1.48863	0.30747	2.25436	0.17467	0.195	0.169304	0.296262	2.33964	0.25774	0.1285	0.135849	0.475882	1.45655	-0.623844	0.0035	0.0162439
SL1344_0558	apeE	outer membrane esterase	0.13163	5.26588	4.56273	5.90788	0.404896	0.125524	5.52202	0.242518	0.4195	0.286522	0.123198	5.62628	0.364996	0.3875	0.277091	0.248944	2.78435	-2.42704	0.0055	0.0196961
SL1344_0559	SL1344_0559	sigma 54-associated DNA-binding protein	0.971074	0.713794	0.650975	0.773573	1.7892	0.949163	0.730272	0.0175802	0.759	0.3908	0.817484	0.847904	0.135763	0.106	0.120763	1.18944	0.582751	-0.124511	0.2015	0.1725
SL1344_0560	SL1344_0560	similar to a hypothetical phospohtase isomerase	0.0739513	9.37302	6.78051	12.0967	5.39721	0.0508969	13.6019	4.23442	0.127	0.134913	0.0761327	9.10446	-0.110265	0.491	0.310786	0.117059	5.92133	-3.29265	0.0405	0.0635806
SL1344_0566	nfnB	oxygen-insensitive NAD(P)H nitroreductase	0.355825	1.948	1.73019	2.15593	3.69913	0.315042	2.20017	0.253701	0.1025	0.11811	0.281042	2.46634	0.524124	0.0105	0.0279026	0.403361	1.71843	-0.211408	0.2155	0.181243
SL1344_0567	ybdF	conserved hypothetical protein	0.950183	0.729488	0.649155	0.816724	1.5517	0.915284	0.757303	0.0274742	0.6485	0.362251	0.971415	0.713544	-0.0160558	0.6645	0.367146	1.15365	0.600827	-0.126471	0.1825	0.163607
SL1344_0568	ramR	Regulation of MDR efflux	0.997253	0.695057	0.622502	0.774188	1.07618	0.859605	0.806355	0.11112	0.169	0.157686	0.867822	0.79872	0.104988	0.231	0.191725	1.02992	0.673009	-0.0185166	0.6255	0.354002
SL1344_0569	ramA	transcriptional activator RamA	0.704399	0.984026	0.883982	1.09914	1.41945	0.775551	0.893748	-0.0934336	0.3295	0.249922	0.505606	1.37092	0.37517	0.0125	0.0310023	0.812848	0.852739	-0.124377	0.3045	0.236141
SL1344_0571	ybdK	conserved hypothetical protein	0.864348	0.80193	0.73737	0.868069	1.13515	0.917221	0.755703	-0.0473032	0.519	0.317452	0.720241	0.962382	0.158295	0.1395	0.142447	0.907676	0.76365	-0.0374623	0.5655	0.33196
SL1344_0573	fepA	ferrienterobactin receptor precursor	1.00227	0.691577	0.61427	0.764342	0.179833	0.89659	0.773093	0.0820706	0.3715	0.272197	0.793437	0.873601	0.175888	0.1995	0.17147	1.05945	0.654255	-0.0322493	0.5775	0.335128
SL1344_0576	entF	enterobactin synthetase component F	0.467691	1.48206	1.25366	1.71332	0.509215	0.426047	1.62693	0.151481	0.33	0.250209	0.359098	1.93024	0.446039	0.1005	0.116553	0.474115	1.46198	-0.0238221	0.539	0.323392
SL1344_0577	fepE	responsible for the production of very long (VL) modal length LPS Oag	1.08998	0.635927	0.585664	0.687615	1.23144	0.889207	0.779512	0.144774	0.022	0.0441677	0.935808	0.740694	0.102342	0.172	0.15911	1.05275	0.658418	0.0232802	0.6285	0.355175
SL1344_0579	fepG	ferric enterobactin transport protein FepG	0.697009	0.994459	0.82249	1.17489	0.583752	0.681397	1.01724	0.0212033	0.5625	0.331089	0.354412	1.95577	0.933226	0.015	0.0347187	0.718551	0.964646	-0.0214294	0.5565	0.329186
SL1344_0588	cstAa	carbon starvation protein A	0.535123	1.2953	1.17927	1.39396	0.67506	0.5963	1.16241	-0.124077	0.258	0.211334	0.479698	1.44496	0.15971	0.249	0.204746	0.66285	1.04571	-0.250163	0.0445	0.0666806
SL1344_0589	ybdD	conserved hypothetical protein	0.840699	0.824489	0.764499	0.878897	0.558864	1.02444	0.676608	-0.147131	0.019	0.0402818	0.669622	1.03513	0.216036	0.017	0.0375591	0.737377	0.940017	0.114705	0.2055	0.174753
SL1344_0590	ybdH	hypothetical oxidoreductase	0.727615	0.95263	0.817408	1.08169	0.598017	0.639204	1.08439	0.135534	0.2235	0.186523	0.700174	0.989964	0.0394031	0.5425	0.324597	0.765744	0.905194	-0.0477444	0.5105	0.315333
SL1344_0591	ybdL	hypothetical aminotransferase	0.999341	0.693604	0.640131	0.751475	1.06204	0.940856	0.736719	0.0411873	0.556	0.329023	0.724344	0.956931	0.257502	0.008	0.0238781	1.14397	0.605916	-0.0884132	0.1885	0.166268
SL1344_0592	ybdM	conserved hypothetical protein	0.566299	1.22399	1.11714	1.33484	2.58185	0.937806	0.739115	-0.483582	0		0.402211	1.72334	0.493101	0.0335	0.0574218	0.674909	1.02702	-0.196881	0.181	0.162997
SL1344_0593	ybdN	conserved hypothetical protein	1.10621	0.626594	0.573418	0.674174	2.85893	1.36095	0.509311	-0.115241	0.124	0.133011	1.14127	0.607346	-0.01803	0.6795	0.371595	1.19227	0.581368	-0.0399542	0.5515	0.327553
SL1344_0594	ybdO	hypothetical lysR-family transcriptional regulator	1.14183	0.607052	0.558326	0.654073	0.961643	1.07181	0.646708	0.0390926	0.61	0.347205	1.07213	0.646513	0.0378386	0.591	0.339401	1.28457	0.539593	-0.0628235	0.397	0.279776
SL1344_0595	dsbG	thiol:disulfide interchange protein DsbG precursor	0.227415	3.04794	2.83017	3.29456	0.739332	0.227103	3.05212	0.00651006	0.569	0.332879	0.214599	3.22996	0.181586	0.335	0.253203	0.287461	2.41128	-0.67191	0.0795	0.0965866
SL1344_0596	ahpC	alkyl hydroperoxide reductase c22 protein	0.0842593	8.22636	5.58843	10.8673	3.72051	0.130136	5.32631	-2.84719	0.07	0.08661	0.0970528	7.14196	-0.99248	0.3375	0.254732	0.0946165	7.31894	-0.829487	0.391	0.278087
SL1344_0597	ahpF	alkyl hydroperoxide reductase F52A protein (subunit F)	0.826604	0.838548	0.805786	0.875695	2.8004	0.809923	0.855819	0.0152785	0.8145	0.399988	0.742016	0.934141	0.093856	0.1915	0.167681	0.972979	0.712396	-0.129543	0.2685	0.218505
SL1344_0599	SL1344_0599	molybdopterin-containing oxidoreductase catalytic subunit	0.91032	0.761432	0.672123	0.847795	0.424139	0.774269	0.895228	0.129664	0.1715	0.158872	0.727342	0.952987	0.188182	0.0925	0.1098	0.893863	0.775452	0.0157537	0.65	0.362724
SL1344_0601	SL1344_0601	molybdopterin-containing oxidoreductase membrane anchor subunit	0.233818	2.96447	2.5702	3.3815	1.03624	0.238583	2.90526	-0.0560367	0.491	0.310786	0.167345	4.14203	1.16286	0.036	0.0598136	0.42445	1.63305	-1.30038	0.001	0.0118035
SL1344_0602	ybdQ	conserved hypothetical protein	0.505565	1.37103	1.28353	1.45868	0.0936725	0.608877	1.1384	-0.234007	0.04	0.0631846	0.391684	1.76966	0.395722	0.0125	0.0310023	0.907752	0.763586	-0.601942	0
SL1344_0603	ybdR	hypothetical zinc-dependant alcohol dehydrogenase	0.111627	6.20949	5.32741	6.98228	0.878004	0.14203	4.8803	-1.38326	0.0785	0.0956263	0.119819	5.78496	-0.381075	0.392	0.278387	0.140356	4.93851	-1.28725	0.221	0.184848
SL1344_0604	rnk	regulator of nucleoside diphosphate kinase	0.330728	2.09582	1.92132	2.26483	2.53471	0.449228	1.54297	-0.558606	0.0095	0.0263123	0.299469	2.31459	0.211979	0.2805	0.225439	0.42329	1.63752	-0.456639	0.036	0.0598136
SL1344_0605	rna	ribonuclease I precursor	1.1113	0.623726	0.568405	0.672181	0.342459	0.973184	0.712247	0.0872894	0.1585	0.15261	0.89252	0.776619	0.154922	0.0215	0.0435353	1.11618	0.621002	-0.00117239	0.883	0.407922
SL1344_0606	citT	citrate carrier	0.57446	1.20661	1.10185	1.32341	1.21368	0.653864	1.06008	-0.14131	0.278	0.224067	0.198198	3.49724	2.25907	0.006	0.0205446	0.496251	1.39677	0.197845	0.079	0.0961071
SL1344_0613	citA	sensor kinase DpiB	1.11224	0.623202	0.558346	0.691559	1.32275	0.884642	0.783534	0.163848	0.057	0.0754244	1.01181	0.685057	0.0629123	0.44	0.293075	1.17558	0.589622	-0.0314286	0.617	0.350293
SL1344_0614	citB	transcriptional regulatory protein	0.80948	0.856287	0.782797	0.933226	3.09553	0.809476	0.856291	-0.00190121	0.709	0.380439	0.851468	0.814061	-0.043344	0.5295	0.320379	0.885067	0.783158	-0.0739942	0.419	0.286358
SL1344_0615	dcuC	C4-dicarboxylate anaerobic carrier	0.344058	2.01462	1.75535	2.24592	3.12295	0.184134	3.76436	1.75399	0.0045	0.0179815	0.330827	2.09519	0.0876697	0.466	0.302706	0.444456	1.55954	-0.408068	0.203	0.173311
SL1344_0616	pagP	antimicrobial peptide resistance and lipid A acylation protein	0.969773	0.714752	0.656067	0.77479	1.2323	0.841973	0.823241	0.108924	0.204	0.173874	0.915534	0.757096	0.0395553	0.548	0.326428	1.11569	0.621273	-0.0880874	0.3045	0.236141
SL1344_0617	cspE	cold shock-like protein cspE	0.256497	2.70236	2.22956	3.17023	2.27414	0.595063	1.16483	-1.53576	0		0.224023	3.09409	0.374178	0.296	0.232128	0.635865	1.09009	-1.59648	0.001	0.0118035
SL1344_0618	ccrB	hypothetical membrane protein	1.05149	0.659208	0.603944	0.716859	1.27893	0.911543	0.760411	0.102678	0.12	0.130479	0.77571	0.893565	0.234454	0.001	0.0118035	0.849701	0.815754	0.160081	0.192	0.167913
SL1344_0620	tatE	sec-independent protein translocase protein TatE	0.222051	3.12157	2.3457	4.15536	4.76167	0.460933	1.50379	-1.59059	0.0045	0.0179815	0.180013	3.85054	0.623239	0.304	0.235904	0.116694	5.93989	2.77314	0.044	0.0662935
SL1344_0621	lipA	lipoic acid synthetase	0.688721	1.00643	0.947407	1.07053	2.43635	0.691521	1.00235	-0.00382736	0.7255	0.384196	0.703364	0.985474	-0.0196175	0.634	0.357253	0.64514	1.07441	0.0637023	0.461	0.300748
SL1344_0622	ybeF	lysR-family transcriptional regulator	0.77079	0.899269	0.789074	1.00679	2.48206	0.804764	0.861305	-0.0364637	0.5425	0.324597	0.766759	0.903997	0.00223161	0.6305	0.355942	0.8443	0.820972	-0.0690481	0.45	0.296619
SL1344_0623	lipB	lipoate-protein ligase B (lipoate biosynthesis protein B)	0.509319	1.36093	1.21778	1.49904	3.5619	0.491769	1.4095	0.0423294	0.514	0.316141	0.384004	1.80505	0.442826	0.064	0.0805409	0.60024	1.15478	-0.188752	0.2575	0.21096
SL1344_0624	ybeD	conserved hypothetical protein	0.469008	1.4779	1.35549	1.6021	3.6561	0.416655	1.6636	0.181839	0.1515	0.149032	0.36826	1.88222	0.402319	0.015	0.0347187	0.503351	1.37706	-0.0895259	0.4385	0.292564
SL1344_0625	dacA	D-alanine carboxypeptidase	0.830739	0.834374	0.752133	0.918464	3.38363	0.673982	1.02844	0.189026	0.1145	0.126899	0.875551	0.79167	-0.042031	0.5305	0.320671	0.680415	1.01871	0.183229	0.1065	0.121136
SL1344_0626	rlpA	rare lipoprotein A precursor	0.761247	0.910542	0.82662	0.997489	3.24815	0.690293	1.00413	0.0928007	0.3335	0.252289	0.780944	0.887577	-0.0228498	0.61	0.347205	0.784639	0.883397	-0.0269177	0.5785	0.335431
SL1344_0627	mrdB	rod shape-determining protein RodA	1.18003	0.587395	0.541631	0.635539	2.80697	1.13776	0.609222	0.0219065	0.6915	0.375236	1.16579	0.594574	0.00395423	0.73	0.38501	1.2965	0.53463	-0.0501737	0.499	0.312706
SL1344_0628	mrdA	penicillin-binding protein 2	1.37807	0.502986	0.434375	0.57055	2.15801	1.17206	0.591393	0.0856261	0.286	0.228139	1.36399	0.508176	0.00332427	0.775	0.393664	1.48903	0.465503	-0.0317294	0.6395	0.359241
SL1344_0629	ybeA	conserved hypothetical protein	0.879129	0.788448	0.727873	0.849874	2.3034	0.896485	0.773183	-0.0149479	0.679	0.371444	0.880637	0.787097	-0.0055044	0.7085	0.380309	1.01654	0.681866	-0.10324	0.3125	0.240091
SL1344_0630	ybeB	conserved hypothetical protein	1.05225	0.658732	0.539939	0.772434	2.06752	1.00222	0.691613	0.0246862	0.631	0.356131	1.058	0.655149	-0.00435174	0.746	0.388202	1.19509	0.579994	-0.0596873	0.451	0.296979
SL1344_0631	cobC	alpha-ribazole-5'-phosphate phosphatase	0.994296	0.697124	0.6207	0.782851	0.67911	0.880012	0.787657	0.0885858	0.2935	0.231091	0.851728	0.813813	0.115645	0.22	0.184191	0.88044	0.787274	0.0906713	0.3285	0.249353
SL1344_0632	cobD	hypothetical aminotransferase CobD	0.999946	0.693185	0.618803	0.779785	1.04514	0.90249	0.768039	0.0702258	0.3855	0.276565	0.926556	0.74809	0.0491647	0.5065	0.314468	1.23307	0.562132	-0.127208	0.1155	0.127568
SL1344_0633	nadD	conserved hypothetical protein	1.46471	0.47323	0.431678	0.512622	3.03595	1.42049	0.487963	0.013734	0.7695	0.392762	1.48527	0.466681	-0.00554674	0.7995	0.397452	1.49756	0.462852	-0.00594642	0.791	0.396152
SL1344_0634	holA	DNA polymerase III, delta subunit	1.36292	0.508573	0.468924	0.553008	3.06	1.37202	0.505201	-0.00537192	0.8285	0.402094	1.33061	0.520924	0.0114861	0.756	0.390194	1.27446	0.543875	0.0364503	0.5605	0.330469
SL1344_0635	rlpB	rare lipoprotein B precursor	0.821388	0.843873	0.771666	0.914482	3.26042	0.834934	0.830182	-0.0164517	0.6975	0.377166	0.784609	0.88343	0.0387637	0.5465	0.325945	0.673359	1.02939	0.182094	0.1375	0.141277
SL1344_0636	leuS	leucyl-tRNA synthetase	1.42311	0.487063	0.440259	0.539629	2.56722	1.22266	0.56692	0.0778876	0.2845	0.227476	1.53132	0.452646	-0.0320309	0.643	0.360456	1.3404	0.517121	0.0345121	0.597	0.341625
SL1344_0639	SL1344_0639	probable permease	1.03218	0.671534	0.603099	0.737675	0.260891	0.895293	0.774212	0.100854	0.198	0.17073	0.900944	0.769357	0.099002	0.261	0.21354	0.992043	0.698707	0.0281575	0.599	0.342456
SL1344_0640	SL1344_0640	hypothetical sigma-54 dependent transcriptional regulator	0.70326	0.98562	0.925241	1.04179	0.264717	0.759184	0.913017	-0.0728045	0.3085	0.238066	0.668921	1.03622	0.0479434	0.515	0.31639	0.859945	0.806037	-0.179851	0.072	0.0887873
SL1344_0641	ybeL	conserved hypothetical protein	0.546914	1.26738	1.20084	1.33472	0.428795	0.683398	1.01427	-0.250516	0		0.421847	1.64313	0.378542	0.0005		0.626648	1.10612	-0.168727	0.1165	0.128227
SL1344_0648	hscC	chaperone heat shock protein	1.30195	0.532392	0.476362	0.601071	1.33165	1.2174	0.569369	0.0331255	0.628	0.354982	1.1677	0.593601	0.0581618	0.447	0.29554	1.21898	0.568631	0.0392777	0.5645	0.331681
SL1344_0649	SL1344_0649	hypothetical conserved hypothetical protein	1.22309	0.566718	0.523052	0.615654	1.48878	1.25736	0.551271	-0.0152513	0.802	0.397876	0.920938	0.752653	0.184524	0.015	0.0347187	1.0844	0.6392	0.0753757	0.3415	0.25713
SL1344_0650	rihA	probable nucleoside hydrolase	1.04087	0.665931	0.604548	0.730612	0.877239	1.03606	0.669022	0.0050008	0.8135	0.399832	0.805188	0.860851	0.194611	0.0155	0.0354401	0.9501	0.729552	0.0647631	0.4065	0.282354
SL1344_0651	gltL	glutamate/aspartate transport ATP-binding protein GltL	0.62183	1.11469	1.00205	1.2296	1.55407	0.687326	1.00847	-0.0979347	0.33	0.250209	0.623187	1.11226	-0.000405013	0.6265	0.354396	0.618173	1.12128	0.00560233	0.6625	0.366567
SL1344_0652	gltK	glutamate/aspartate transport system permease protein GltK	0.679864	1.01954	0.894028	1.14469	0.908474	0.757515	0.915028	-0.100294	0.316	0.242002	0.649081	1.06789	0.0476841	0.5045	0.314031	0.739919	0.936788	-0.088857	0.3885	0.277363
SL1344_0653	gltJ	glutamate/aspartate transport system permease protein GltJ	0.675052	1.02681	0.896372	1.18295	0.96781	0.735478	0.942445	-0.0798835	0.4	0.280565	0.627385	1.10482	0.0722932	0.4445	0.294648	0.721273	0.961005	-0.0767008	0.4175	0.285864
SL1344_0654	gltI	ABC transporter periplasmic binding protein (glutamate/aspartate?)	0.446626	1.55196	1.44417	1.66237	0.152848	0.476317	1.45522	-0.0952563	0.372	0.272386	0.415919	1.66655	0.116696	0.371	0.272006	0.532705	1.30118	-0.246298	0.034	0.057923
SL1344_0655	lnt	apolipoprotein N-acyltransferase	1.47655	0.469437	0.425501	0.577372	2.66589	1.18959	0.582676	0.0873516	0.3135	0.240622	1.30507	0.531119	0.0326373	0.6055	0.345291	1.71015	0.405314	-0.056078	0.287	0.228556
SL1344_0656	ybeX	haemolysin-related protein	0.809673	0.856083	0.793069	0.921007	2.46004	1.0291	0.673545	-0.184436	0.0285	0.05193	0.868346	0.798239	-0.0604478	0.4505	0.296799	1.08251	0.640314	-0.216043	0.056	0.0748239
SL1344_0657	ybeY	conserved hypothetical protein	1.01926	0.680049	0.635562	0.721263	2.53683	1.09866	0.630903	-0.0490445	0.5075	0.314684	0.997525	0.694867	0.0174963	0.7025	0.378693	1.11192	0.62338	-0.0539763	0.4805	0.307768
SL1344_0658	phoL	PhoH-like ATP-binding protein	0.965471	0.717937	0.673049	0.766456	2.30706	1.01657	0.681847	-0.0376201	0.5995	0.342669	0.992012	0.698729	-0.0210111	0.678	0.37114	0.941019	0.736592	0.0131296	0.6325	0.356696
SL1344_0659	miaB	MiaB protein (hypothetical tRNA-thiotransferase (or tRNA-methylthiotransferase))	0.391769	1.76928	1.57124	1.96863	2.51026	0.297891	2.32684	0.55015	0.015	0.0347187	0.333097	2.08092	0.291894	0.175	0.160506	0.51964	1.3339	-0.427	0.0845	0.101672
SL1344_0660	ubiF	hypothetical monooxygenase	0.975562	0.71051	0.653485	0.776456	0.82634	0.997872	0.694625	-0.0205747	0.7365	0.386272	0.755434	0.917548	0.206974	0.017	0.0375591	1.15978	0.597654	-0.110673	0.168	0.157211
SL1344_0662	asnB	asparagine synthetase B	0.621487	1.11531	1.01109	1.21475	0.756329	0.578047	1.19912	0.0914185	0.3595	0.267156	0.492553	1.40725	0.288796	0.063	0.0796575	0.762088	0.909536	-0.206514	0.048	0.0694816
SL1344_0663	nagD	NagD protein	1.05628	0.656215	0.610313	0.710715	2.70887	1.0037	0.690594	0.030946	0.6075	0.346158	0.980045	0.707261	0.0489805	0.505	0.314142	1.16549	0.594728	-0.0602614	0.465	0.302325
SL1344_0664	nagC	N-acetylglucosamine repressor	0.936899	0.739831	0.661368	0.811788	1.88657	0.900408	0.769815	0.0290339	0.6415	0.359943	1.02996	0.672984	-0.0724832	0.3645	0.269393	1.11477	0.621783	-0.10764	0.281	0.225708
SL1344_0665	nagA	N-acetylglucosamine-6-phosphate deacetylase	0.784733	0.88329	0.828747	0.938028	1.7356	0.770647	0.899436	0.0193963	0.6995	0.377795	0.796583	0.870151	-0.0162451	0.7015	0.378401	0.939266	0.737967	-0.141218	0.178	0.161781
SL1344_0666	nagB	glucosamine-6-phosphate deaminase	0.501698	1.3816	1.21354	1.56776	1.06128	0.465359	1.48949	0.091831	0.4145	0.284878	0.370504	1.87082	0.48559	0.026	0.0490353	0.756337	0.916452	-0.471107	0.0015	0.0127023
SL1344_0667	nagE	pts system, N-acetylglucosamine-specific IIABC component	0.265809	2.60768	2.36758	2.85654	3.18758	0.27484	2.522	-0.0874019	0.431	0.290157	0.235457	2.94383	0.345426	0.148	0.147195	0.255369	2.7143	0.109959	0.4595	0.300151
SL1344_0668	glnS	glutaminyl-tRNA synthetase	0.734286	0.943974	0.892909	1.00294	1.82604	0.662256	1.04665	0.101027	0.1275	0.135226	0.692823	1.00047	0.0553872	0.455	0.298417	0.811063	0.854615	-0.0943912	0.387	0.276958
SL1344_0669	ybfM	hypothetical outer membrane protein	1.03948	0.666818	0.618292	0.714157	0.0985054	0.941934	0.735877	0.0689862	0.4185	0.286194	0.848748	0.81667	0.149044	0.1645	0.155544	1.03152	0.671965	0.00806573	0.673	0.369622
SL1344_0670	ybfN	hypothetical lipoprotein	0.73564	0.942238	0.856188	1.04463	2.10675	0.754486	0.918701	-0.0248412	0.6155	0.349607	0.628358	1.10311	0.156649	0.199	0.171221	0.796334	0.870423	-0.0798698	0.4205	0.28685
SL1344_0671	SL1344_0671	citrate-proton symporter	0.240306	2.88444	2.28662	3.54961	5.48205	0.279005	2.48436	-0.352821	0.3035	0.235668	0.24851	2.78921	-0.030502	0.507	0.314576	0.345803	2.00446	-0.815159	0.153	0.149807
SL1344_0672	SL1344_0672	citrate utilization protein B	0.222405	3.1166	2.7384	3.65772	3.13419	0.268753	2.57913	-0.543559	0.124	0.133011	0.299074	2.31765	-0.824177	0.09	0.107375	0.321953	2.15295	-0.983102	0.0885	0.105851
SL1344_0673	SL1344_0673	conserved hypothetical protein	1.00756	0.687946	0.625151	0.757572	1.67347	0.896605	0.77308	0.0828369	0.3355	0.253509	0.714002	0.970792	0.278757	0.028	0.0513587	1.10359	0.628083	-0.0604368	0.4515	0.297158
SL1344_0674	SL1344_0674	lysR-family transcriptional regulator	0.714206	0.970514	0.860181	1.08472	0.797731	0.669923	1.03467	0.0674181	0.421	0.287013	0.687605	1.00806	0.0417872	0.532	0.321116	0.823399	0.841812	-0.114491	0.323	0.246119
SL1344_0675	fur	ferric uptake regulation protein	0.891582	0.777435	0.72961	0.823809	2.43684	0.951604	0.728399	-0.0485564	0.5085	0.314898	0.825968	0.839194	0.0622796	0.4315	0.290312	0.857566	0.808273	0.031022	0.5555	0.32886
SL1344_0676	fldA	flavodoxin 1	0.875352	0.79185	0.718991	0.857823	1.87587	0.806706	0.859232	0.0689896	0.402	0.281094	0.785172	0.882797	0.0907458	0.3245	0.247013	0.912875	0.759301	-0.0251415	0.5705	0.333259
SL1344_0677	ybfE	conserved hypothetical protein	1.06924	0.648262	0.54412	0.739284	1.86942	0.822407	0.842827	0.190114	0.124	0.133011	1.10272	0.628577	-0.0115571	0.669	0.36844	1.12441	0.616452	-0.0158854	0.6275	0.354787
SL1344_0678	ybfF	hypothetical esterase/lipase YbfF	0.649482	1.06723	0.990446	1.16232	1.68935	0.552748	1.254	0.19655	0.0705	0.0871517	0.542736	1.27713	0.20907	0.0675	0.0839589	0.687893	1.00764	-0.0673134	0.4445	0.294648
SL1344_0679	seqA	seqA protein	0.787305	0.880404	0.819658	0.943176	1.53445	0.691676	1.00213	0.123982	0.134	0.139201	0.719824	0.96294	0.0785521	0.3595	0.267156	0.859117	0.806813	-0.0701566	0.4445	0.294648
SL1344_0680	pgm	phosphoglucomutase	0.928435	0.746576	0.699944	0.79437	2.4594	0.821824	0.843426	0.0966592	0.2135	0.179907	0.859606	0.806354	0.058486	0.4515	0.297158	1.04569	0.662859	-0.0801759	0.3535	0.263998
SL1344_0681	SL1344_0681	possible 5-nitroimidazole antibiotic resistance	0.282598	2.45277	1.86547	3.14486	7.15944	0.555762	1.2472	-1.19178	0.004	0.0171155	0.139992	4.95133	2.42521	0.0465	0.0682551	0.328821	2.10798	-0.291104	0.392	0.278387
SL1344_0682	potE	putrescine-ornithine antiporter	0.419664	1.65167	1.19375	2.26811	9.90503	0.303452	2.28421	0.54712	0.2385	0.197036	0.255413	2.71383	0.936085	0.2005	0.171978	0.454026	1.52667	-0.11521	0.449	0.296259
SL1344_0683	speF	ornithine decarboxylase, inducible (ec 4.1.1.17)	0.291641	2.37671	1.98541	2.76732	6.65978	0.188103	3.68493	1.26635	0.063	0.0796575	0.121092	5.72416	3.32444	0.012	0.0302377	0.338432	2.04811	-0.303077	0.3565	0.265643
SL1344_0684	kdpE	KDP operon transcriptional regulatory protein	1.35125	0.512967	0.461774	0.571097	2.45485	1.21097	0.572389	0.0556619	0.451	0.296979	1.41551	0.489681	-0.0239776	0.7105	0.380822	1.45927	0.474996	-0.034865	0.6045	0.344852
SL1344_0685	kdpD	sensor protein KdpD	1.06818	0.648905	0.58599	0.717112	1.41245	0.931277	0.744298	0.0920516	0.245	0.201843	0.970095	0.714515	0.0634847	0.4185	0.286194	1.11882	0.619532	-0.0264181	0.633	0.356882
SL1344_0689	ybfA	hypothetical exported protein	0.593769	1.16737	1.05202	1.27795	0.436339	0.689347	1.00551	-0.162208	0.168	0.157211	0.424644	1.6323	0.460333	0.029	0.0524976	0.657298	1.05454	-0.113723	0.3375	0.254732
SL1344_0690	phrB	deoxyribodipyrimidine photolyase	0.764571	0.906583	0.837051	0.974444	2.22363	0.716217	0.96779	0.0632017	0.4325	0.290623	0.608938	1.13829	0.233916	0.071	0.0876957	0.444051	1.56096	0.648462	0.0115	0.0294662
SL1344_0691	ybgH	PTR2-family transport protein	1.05269	0.65845	0.582988	0.748454	1.26598	0.932963	0.742952	0.0835431	0.317	0.242573	0.887055	0.781402	0.119406	0.231	0.191725	1.04199	0.665217	0.00886986	0.665	0.36729
SL1344_0692	ybgI	conserved hypothetical protein	0.196765	3.52272	3.20304	3.87743	0.377978	0.296795	2.33544	-1.17847	0		0.156768	4.42147	0.886707	0.0675	0.0839589	0.313198	2.21312	-1.31174	0.002	0.0135958
SL1344_0693	ybgJ	conserved hypothetical protein	0.625136	1.10879	0.984319	1.22072	1.71681	0.724622	0.956564	-0.1461	0.1305	0.137082	0.513509	1.34982	0.240817	0.079	0.0961071	0.677259	1.02346	-0.0829368	0.4145	0.284878
SL1344_0694	ybgK	conserved hypothetical protein	0.822139	0.843102	0.784943	0.908492	2.23712	1.03151	0.671973	-0.170927	0.027	0.0502051	0.671451	1.03231	0.186313	0.073	0.089879	0.822928	0.842294	-0.00673703	0.6285	0.355175
SL1344_0695	ybgL	conserved hypothetical protein	0.797648	0.868989	0.816872	0.922734	2.25328	0.972714	0.712591	-0.157421	0.0285	0.05193	0.682133	1.01615	0.149249	0.138	0.14157	0.911606	0.760358	-0.110012	0.3335	0.252289
SL1344_0697	fimB	hypothetical type 1 fimbriae regulatory protein	1.17996	0.58743	0.453311	0.687404	1.82442	1.00698	0.688342	0.101526	0.2925	0.230698	1.14666	0.604494	0.0154143	0.652	0.363349	1.28307	0.540227	-0.0249984	0.641	0.359769
SL1344_0710	nei	endonuclease VIII, DNA N-glycosylase with an AP lyase activity	0.759912	0.912141	0.8117	0.996881	0.602662	0.77298	0.896721	-0.0179139	0.673	0.369622	0.679492	1.0201	0.110423	0.215	0.180909	0.780876	0.887653	-0.0218314	0.595	0.340836
SL1344_0711	abrB	hypothetical membrane protein	1.29949	0.533399	0.489266	0.582997	1.76786	1.43111	0.484341	-0.050276	0.4975	0.312336	1.17628	0.589269	0.052905	0.4785	0.307097	1.31691	0.526346	-0.0049071	0.784	0.395105
SL1344_0712	gltA	citrate synthase	0.322261	2.15088	2.03242	2.27736	0.827625	0.370416	1.87127	-0.275404	0.021	0.0428971	0.289377	2.39531	0.247575	0.1205	0.130796	0.469264	1.4771	-0.67295	0
SL1344_0714	sdhC	succinate dehydrogenase cytochrome b-556 subunit	1.06957	0.648059	0.599393	0.696998	0.134194	0.996504	0.695579	0.0479387	0.5135	0.31602	0.883145	0.784862	0.134224	0.158	0.152359	1.01303	0.68423	0.0358198	0.5935	0.340279
SL1344_0715	sdhD	succinate dehydrogenase hydrophobic membrane anchor protein	0.894211	0.77515	0.708773	0.836641	0.153188	0.873776	0.793278	0.0217662	0.6175	0.350522	0.727717	0.952496	0.178591	0.1565	0.151597	0.920861	0.752717	-0.0188123	0.636	0.357986
SL1344_0716	sdhA	succinate dehydrogenase flavoprotein subunit	0.714635	0.969931	0.862836	1.09599	0.783287	0.754172	0.919084	-0.0526651	0.4895	0.310414	0.651204	1.06441	0.0933318	0.3795	0.274958	0.547857	1.2652	0.293142	0.0905	0.107873
SL1344_0717	sdhB	succinate dehydrogenase iron-sulfur protein	0.715994	0.96809	0.902368	1.03661	1.30715	0.733009	0.945618	-0.0187613	0.653	0.36366	0.657524	1.05418	0.0851601	0.376	0.273856	0.562088	1.23316	0.261698	0.005	0.0188417
SL1344_0718	sucA	2-oxoglutarate dehydrogenase E1 component	0.228628	3.03177	2.6687	3.40908	2.96389	0.221291	3.13229	0.111491	0.452	0.297338	0.232417	2.98235	-0.036263	0.513	0.315902	0.311613	2.22439	-0.819473	0.045	0.0670697
SL1344_0719	sucB	dihydrolipoamide succinyltransferase component (E2)	0.24828	2.7918	2.36212	3.29869	4.71902	0.211493	3.27739	0.486837	0.2365	0.19559	0.257256	2.69439	-0.0776653	0.481	0.307932	0.294098	2.35686	-0.413887	0.2695	0.219116
SL1344_0720	sucC	succinyl-CoA synthetase beta chain	0.291986	2.37391	1.89558	2.95485	6.86372	0.266609	2.59987	0.227963	0.3745	0.273317	0.311599	2.22449	-0.125042	0.434	0.291095	0.405873	1.70779	-0.653106	0.1885	0.166268
SL1344_0721	sucD	succinyl-CoA synthetase alpha chain	0.283689	2.44333	1.7153	3.06034	6.96519	0.245958	2.81815	0.329554	0.333	0.251987	0.276399	2.50778	0.0580784	0.495	0.311739	0.411801	1.68321	-0.627099	0.2175	0.182567
SL1344_0722	cydA	cytochrome d ubiquinol oxidase subunit I	0.397162	1.74525	1.61826	1.87642	2.86055	0.394416	1.7574	0.0196271	0.579	0.335588	0.330081	2.09993	0.357656	0.056	0.0748239	0.542194	1.27841	-0.464468	0.006	0.0205446
SL1344_0723	cydB	cytochrome d ubiquinol oxidase subunit II	0.39536	1.75321	1.54354	1.96271	3.41249	0.399746	1.73397	-0.0162909	0.571	0.333385	0.31712	2.18576	0.427295	0.059	0.0766795	0.560702	1.23621	-0.518979	0.009	0.0255073
SL1344_0724	ybgT	hypothetical membrane protein	0.400532	1.73057	1.55273	1.97651	4.44852	0.441177	1.57113	-0.156341	0.272	0.220619	0.290769	2.38384	0.641039	0.019	0.0402818	0.5586	1.24086	-0.501885	0.0295	0.0530619
SL1344_0725	ybgE	hypothetical membrane protein	0.482563	1.43639	1.29996	1.60175	4.7869	0.581596	1.1918	-0.243527	0.0715	0.0882411	0.340548	2.03539	0.603217	0.0085	0.0246959	0.481255	1.44029	-0.0201296	0.558	0.329672
SL1344_0726	ybgC	conserved hypothetical protein	0.596978	1.16109	1.05854	1.291	0.976081	0.511932	1.35398	0.196512	0.1005	0.116553	0.584321	1.18624	0.0137032	0.606	0.345509	0.639202	1.08439	-0.0954771	0.39	0.277789
SL1344_0727	tolQ	TolQ protein	1.12651	0.615305	0.543536	0.69902	2.37063	0.891877	0.777178	0.157771	0.0895	0.106872	1.14337	0.606232	-0.0122216	0.7035	0.378976	0.97416	0.711533	0.0937335	0.377	0.274191
SL1344_0728	tolR	tolR protein	1.32219	0.524242	0.472053	0.579959	2.39224	1.10012	0.630063	0.106968	0.1525	0.149549	1.34753	0.514383	-0.0125621	0.774	0.393503	1.13705	0.609602	0.0818569	0.3725	0.272574
SL1344_0729	tolA	tolA protein	0.927111	0.747642	0.68755	0.809305	2.44775	0.809332	0.856444	0.111211	0.222	0.185513	0.859084	0.806844	0.0577917	0.4575	0.299365	0.910333	0.761422	0.0099233	0.636	0.357986
SL1344_0730	tolB	tolB protein precursor	0.258644	2.67993	2.50939	2.85444	1.52626	0.252871	2.74111	0.0597686	0.48	0.307602	0.251491	2.75615	0.0813338	0.439	0.292733	0.296638	2.33667	-0.343285	0.185	0.164657
SL1344_0731	pal	peptidoglycan-associated lipoprotein precursor	0.223448	3.10204	2.67557	3.53012	3.0126	0.228324	3.03581	-0.0700858	0.479	0.307267	0.226067	3.06611	-0.0179958	0.5345	0.321891	0.21865	3.17012	0.0728143	0.483	0.308574
SL1344_0732	ybgF	hypothetical exported protein	0.685952	1.01049	0.921965	1.10386	3.13986	0.742715	0.933261	-0.0748309	0.384	0.276176	0.643639	1.07692	0.0616996	0.4575	0.299365	0.469118	1.47755	0.466209	0.0065	0.0213871
SL1344_0733	nadA	quinolinate synthetase A protein	0.834782	0.830333	0.673459	1.0003	1.52649	0.782218	0.88613	0.0427772	0.529	0.320234	0.765651	0.905304	0.0710592	0.449	0.296259	0.81787	0.847503	0.0147559	0.5815	0.336373
SL1344_0734	pnuC	pnuC protein	0.758955	0.913292	0.809504	1.03354	1.89326	0.694694	0.997773	0.0902202	0.324	0.246716	0.633759	1.09371	0.178872	0.127	0.134913	0.880519	0.787203	-0.134911	0.269	0.218811
SL1344_0735	ybgR	probable cation transport protein	0.516638	1.34165	1.23321	1.44127	0.258901	0.585781	1.18329	-0.152296	0.1015	0.117336	0.495955	1.3976	0.0621729	0.4565	0.29898	0.6589	1.05198	-0.295195	0.0135	0.0325105
SL1344_0736	ybgS	hypothetical exported protein	0.248383	2.79064	1.81649	4.32088	10.9352	0.317809	2.18102	-0.570838	0.306	0.236856	0.262075	2.64484	-0.210389	0.433	0.290779	0.364764	1.90026	-0.813602	0.189	0.166507
SL1344_0737	aroG	phospho-2-dehydro-3-deoxyheptonate aldolase (DAHP synthetase) phenylalanine repressible	0.637671	1.087	1.0236	1.15689	1.68716	0.51442	1.34743	0.249057	0.012	0.0302377	0.452702	1.53113	0.431928	0.001	0.0118035	0.541517	1.28001	0.186635	0.1615	0.154094
SL1344_0738	SL1344_0738	hypothetical hydro-lyase	0.181707	3.81464	3.36916	4.2821	1.46301	0.207871	3.3345	-0.454727	0.2335	0.19348	0.168243	4.11991	0.309124	0.349	0.261407	0.346946	1.99785	-1.80057	0.001	0.0118035
SL1344_0739	SL1344_0739	hypothetical hydro-lyase	0.170593	4.06316	3.75314	4.38037	1.20824	0.205044	3.38048	-0.694571	0.0435	0.0659075	0.166193	4.17074	0.0960691	0.4675	0.303262	0.308725	2.24519	-1.82122	0.001	0.0118035
SL1344_0740	SL1344_0740	LysR-family transcriptional regulator	1.07282	0.646101	0.60473	0.683648	0.179607	0.949985	0.72964	0.0810609	0.224	0.186863	0.872671	0.794282	0.148062	0.035	0.0588898	0.982025	0.705834	0.0629391	0.414	0.284715
SL1344_0746	SL1344_0746	conserved hypothetical protein	0.348525	1.9888	1.78181	2.23535	4.6894	0.318013	2.17962	0.192703	0.281	0.225708	0.3329	2.08215	0.0881461	0.45	0.296619	0.3988	1.73808	-0.245485	0.27	0.21942
SL1344_0749	gpmA	phosphoglycerate mutase 1	0.370273	1.87199	1.7303	1.99896	0.280732	0.380016	1.82399	-0.0420526	0.53	0.320525	0.287519	2.41079	0.543541	0.012	0.0302377	0.474979	1.45932	-0.414098	0.01	0.0271108
SL1344_0750	galM	aldose 1-epimerase (mutarotase)	0.423501	1.63671	1.51168	1.76294	2.97004	0.518879	1.33586	-0.309845	0.0715	0.0882411	0.305909	2.26586	0.630779	0.018	0.0389346	0.623612	1.1115	-0.522921	0.0005
SL1344_0751	galK	galactokinase	0.490082	1.41435	1.30434	1.54797	1.28878	0.559107	1.23974	-0.174607	0.102	0.117724	0.350836	1.9757	0.550101	0		0.569134	1.2179	-0.218068	0.113	0.125875
SL1344_0752	galT	galactose-1-phosphate uridylyltransferase	0.80344	0.862724	0.812783	0.924993	1.39903	0.812255	0.853362	-0.00917044	0.798	0.397209	0.56151	1.23443	0.37353	0.001	0.0118035	0.832086	0.833023	-0.0342535	0.569	0.332879
SL1344_0753	galE	UDP-glucose 4-epimerase	0.691346	1.00261	0.967273	1.04182	0.0722995	0.707437	0.979801	-0.0248324	0.7105	0.380822	0.464937	1.49084	0.485906	0		0.809728	0.856024	-0.146848	0.03	0.053623
SL1344_0755	modF	hypothetical molybdenum transport ATP-binding protein ModF (photorepair protein PhrA)	0.824819	0.840363	0.782005	0.898724	1.58963	0.765324	0.905691	0.0645279	0.376	0.273856	0.634753	1.092	0.252831	0.002	0.0135958	0.98992	0.700205	-0.13605	0.1775	0.161575
SL1344_0756	modE	hypothetical molybdenum transport protein ModE	0.652329	1.06257	0.997064	1.14221	0.579835	0.667018	1.03917	-0.023946	0.701	0.378252	0.60097	1.15338	0.0834261	0.332	0.251386	0.795332	0.871519	-0.192452	0.054	0.0736319
SL1344_0757	ybhT	hypothetical membrane protein; conserved sORF	0.715272	0.969068	0.898416	1.04226	0.366846	0.710388	0.975731	-0.00300237	0.741	0.387193	0.401213	1.72763	0.742727	0.001	0.0118035	0.717265	0.966376	-0.00989221	0.6145	0.349153
SL1344_0758	modA	molybdate-binding periplasmic protein precursor	0.766747	0.90401	0.82358	0.981941	0.358167	0.615174	1.12675	0.225796	0.0145	0.03399	0.492231	1.40817	0.505272	0		0.690727	1.0035	0.0929129	0.3805	0.275242
SL1344_0759	modB	molybdenum transport system permease protein ModB	0.985154	0.703593	0.634943	0.779058	1.12783	0.834897	0.830219	0.127114	0.147	0.14666	0.766435	0.904378	0.199154	0.056	0.0748239	0.852626	0.812956	0.112646	0.285	0.227702
SL1344_0760	modC	molybdenum transport ATP-binding protein ModC	1.33793	0.518076	0.474729	0.567724	1.62633	1.09288	0.634241	0.113621	0.0875	0.104816	1.04436	0.663707	0.141594	0.053	0.0730224	1.37653	0.503546	-0.0108113	0.811	0.399435
SL1344_0761	ybhA	conserved hypothetical protein	0.789933	0.877475	0.800852	0.947578	0.397128	0.740361	0.936229	0.0618169	0.3905	0.277936	0.636112	1.08966	0.21127	0.004	0.0171155	0.928473	0.746546	-0.123783	0.1215	0.131429
SL1344_0762	ybhE	conserved hypothetical protein	0.11991	5.78056	4.94273	6.51011	2.55829	0.154334	4.49123	-1.19582	0.102	0.117724	0.118171	5.86564	0.13241	0.4715	0.304662	0.295743	2.34374	-3.3919	0.0025	0.0144839
SL1344_0763	ybhC	possible pectinesterase precursor	0.252215	2.74823	2.55202	2.9722	1.63975	0.223157	3.10609	0.36017	0.1345	0.1395	0.239427	2.89502	0.137099	0.387	0.276958	0.370586	1.87041	-0.895764	0.023	0.0454155
SL1344_0764	hutI	imidazolonepropionase	1.1719	0.59147	0.530601	0.64638	0.323059	1.05883	0.654633	0.061651	0.4045	0.281778	0.939152	0.738056	0.146312	0.086	0.103247	1.18635	0.584271	-0.00603113	0.79	0.396005
SL1344_0765	hutG	formiminoglutamase	1.35496	0.511563	0.455761	0.583604	1.08681	1.26011	0.550067	0.0363319	0.621	0.352109	1.00833	0.687423	0.170994	0.042	0.0647505	1.40005	0.495087	-0.0119072	0.791	0.396152
SL1344_0766	hutC	histidine utilization repressor	1.41919	0.488409	0.442075	0.541746	1.61993	1.41855	0.488632	1.17e-05	0.879	0.407611	1.09202	0.634737	0.143194	0.0795	0.0965866	1.52394	0.454839	-0.030188	0.675	0.370228
SL1344_0767	hutU	urocanate hydratase	0.436329	1.58859	1.44304	1.76497	2.23699	0.463895	1.49419	-0.0986275	0.402	0.281094	0.361315	1.9184	0.330319	0.162	0.154337	0.482054	1.4379	-0.162114	0.3285	0.249353
SL1344_0768	hutH	histidine ammonia-lyase	0.550172	1.25987	1.0807	1.46263	4.10561	0.594857	1.16523	-0.108688	0.3585	0.26667	0.507711	1.36524	0.105278	0.4155	0.285206	0.512142	1.35343	0.099098	0.4385	0.292564
SL1344_0769	ybhB	conserved hypothetical protein	0.140317	4.93987	4.45375	5.35225	1.26344	0.163457	4.24055	-0.699051	0.0975	0.114136	0.121112	5.72318	0.776626	0.141	0.143319	0.213224	3.25079	-1.6727	0.023	0.0454155
SL1344_0775	uvrB	excision nuclease ABC subunit B	0.909434	0.762174	0.685678	0.852893	1.54869	0.75645	0.916316	0.151945	0.121	0.131113	0.836334	0.828793	0.0580254	0.4725	0.305012	0.988995	0.70086	-0.0629346	0.452	0.297338
SL1344_0776	slrP	Type III secretion system effector protein, leucine rich repeat-Acts as a ubiquitin ligase for thioredoxin. Also targets the ERdj3 chaperone of mammalian cells	0.586526	1.18179	1.07965	1.28982	1.36397	0.591456	1.17193	-0.00581388	0.652	0.363349	0.46853	1.47941	0.305759	0.0635	0.080093	0.466334	1.48637	0.29801	0.0685	0.0850049
SL1344_0777	ybhK	conserved hypothetical protein	1.22701	0.564908	0.509104	0.634344	0.922215	1.10849	0.625309	0.0562525	0.449	0.296259	1.05343	0.657994	0.0888646	0.28	0.225167	0.875508	0.791709	0.215816	0.044	0.0662935
SL1344_0778	moaA	molybdenum cofactor biosynthesis protein A	0.851905	0.813643	0.74282	0.877802	0.29239	0.737565	0.939777	0.126671	0.119	0.129842	0.709387	0.977107	0.167155	0.0985	0.114954	0.922427	0.751439	-0.0591219	0.4615	0.300947
SL1344_0779	moaB	molybdenum cofactor biosynthesis protein B	0.555991	1.24669	1.16252	1.32186	3.09803	0.555247	1.24836	0.00027333	0.6935	0.375877	0.350909	1.97529	0.726406	0		0.869841	0.796867	-0.448671	0
SL1344_0780	moaC	molybdenum cofactor biosynthesis protein C	0.757316	0.915268	0.816237	0.998284	3.28077	0.667246	1.03882	0.112017	0.3195	0.244033	0.503972	1.37537	0.456183	0.0355	0.0593568	0.824518	0.84067	-0.0636436	0.453	0.297697
SL1344_0781	moaD	molybdopterin converting factor, subunit 1	0.662729	1.0459	0.965822	1.12903	3.17951	0.58202	1.19093	0.133537	0.266	0.216947	0.478533	1.44849	0.400035	0.041	0.0639731	0.699133	0.991438	-0.0546432	0.4805	0.307768
SL1344_0782	moaE	molybdopterin converting factor, subunit 2	0.712159	0.973303	0.759632	1.09837	3.29449	0.665698	1.04123	0.0459236	0.5155	0.316519	0.523203	1.32482	0.327299	0.1125	0.125527	0.841046	0.824149	-0.12522	0.2835	0.227004
SL1344_0783	ybhL	hypothetical membrane protein	0.588145	1.17853	1.11178	1.24205	3.16097	0.542567	1.27753	0.0978527	0.262	0.214256	0.437646	1.58381	0.404855	0.002	0.0135958	0.66084	1.04889	-0.127713	0.2845	0.227476
SL1344_0787	ybhN	hypothetical membrane protein	0.703314	0.985544	0.902825	1.09052	2.18677	0.817561	0.847824	-0.139165	0.1545	0.150576	0.641546	1.08043	0.0887025	0.377	0.274191	0.849939	0.815526	-0.175621	0.1015	0.117336
SL1344_0788	ybhO	hypothetical phospholipase	0.686319	1.00995	0.917629	1.10943	2.88429	0.70606	0.981712	-0.0295172	0.571	0.333385	0.624911	1.10919	0.098763	0.378	0.274509	0.92523	0.749162	-0.263786	0.0195	0.0409453
SL1344_0790	ybhQ	hypothetical membrane protein	1.16174	0.596646	0.549875	0.648983	0.805158	1.15178	0.601803	0.00388235	0.9325	0.411464	0.813979	0.851554	0.252174	0.001	0.0118035	1.14088	0.607556	0.0126452	0.7345	0.385863
SL1344_0791	ybhR	hypothetical inner membrane protein	1.33318	0.51992	0.484252	0.555459	3.06392	1.28944	0.537557	0.0179975	0.7895	0.395932	1.16708	0.593914	0.0727919	0.359	0.266915	1.27759	0.542544	0.0236151	0.6175	0.350522
SL1344_0792	ybhS	hypothetical inner membrane protein	1.63433	0.424118	0.389754	0.45666	2.87612	1.59396	0.434858	0.0106386	0.846	0.404195	1.528	0.453629	0.0282666	0.646	0.361449	1.72703	0.401352	-0.0193427	0.783	0.394947
SL1344_0793	ybhF	hypothetical ABC transporter ATP-binding protein	1.51087	0.458774	0.417978	0.497434	2.67178	1.51797	0.456627	-0.00238501	0.8825	0.407884	1.37056	0.505741	0.0427403	0.5445	0.325279	1.58277	0.437933	-0.0181871	0.756	0.390194
SL1344_0794	SL1344_0794	HlyD-family secretion protein	1.08366	0.639635	0.591227	0.688079	2.20018	1.14499	0.605376	-0.0333292	0.6495	0.362567	0.942802	0.735199	0.0977402	0.2375	0.196309	1.19278	0.58112	-0.0522235	0.4875	0.309893
SL1344_0795	ybiH	hypothetical tetR-family transcriptional regulator	1.10265	0.628619	0.570827	0.682746	0.261437	1.03538	0.669462	0.0418307	0.573	0.333894	0.798893	0.867635	0.237949	0.008	0.0238781	1.13891	0.608608	-0.0193607	0.6965	0.376845
SL1344_0796	rhlE	hypothetical ATP-dependent RNA helicase rhlE	1.27136	0.545201	0.47372	0.622207	1.92991	1.1155	0.621378	0.07199	0.387	0.276958	1.31501	0.527105	-0.0162118	0.698	0.377324	1.28781	0.538239	-0.00517024	0.755	0.389991
SL1344_0797	dinG	probable ATP-dependent helicase DinG	0.851433	0.814094	0.738797	0.892081	1.10468	0.839042	0.826117	0.012359	0.7145	0.381814	0.82215	0.843091	0.027851	0.597	0.341625	0.993507	0.697677	-0.11196	0.2475	0.203671
SL1344_0798	ybiB	hypothetical glycosyltransferase	0.622594	1.11332	1.05572	1.17634	2.70749	0.658373	1.05282	-0.0626725	0.4365	0.291899	0.604367	1.1469	0.0353433	0.548	0.326428	0.802037	0.864233	-0.254451	0.04	0.0631846
SL1344_0800	ybiI	hypothetical Zinc-finger containing protein	1.04536	0.663073	0.616109	0.707138	0.0971909	1.04571	0.662851	0.000603089	0.8225	0.401227	0.84079	0.8244	0.16096	0.0535	0.0733292	1.16196	0.596535	-0.060495	0.4235	0.287822
SL1344_0801	ybiN	conserved hypothetical protein	0.842522	0.822705	0.758411	0.893465	2.5743	0.705772	0.982112	0.155529	0.112	0.125175	0.88558	0.782704	-0.0446278	0.5195	0.317587	0.692265	1.00127	0.181346	0.265	0.216305
SL1344_0802	ybiO	hypothetical membrane protein	0.912782	0.759379	0.686985	0.829316	3.07277	1.11492	0.621698	-0.137921	0.1275	0.135226	0.845812	0.819505	0.0580979	0.4675	0.303262	1.03824	0.667619	-0.0863801	0.369	0.271231
SL1344_0803	glnQ	glutamine transport ATP-binding protein GlnQ	0.51803	1.33804	1.19737	1.4717	3.07077	0.541365	1.28037	-0.064957	0.463	0.301543	0.545118	1.27156	-0.0694019	0.4605	0.300548	0.770346	0.899787	-0.425722	0.0085	0.0246959
SL1344_0804	glnP	glutamine transport system permease protein GlnP	0.525721	1.31847	1.17865	1.47484	2.44301	0.60297	1.14956	-0.168564	0.2095	0.177261	0.572129	1.21152	-0.115971	0.3595	0.267156	0.823615	0.841591	-0.480459	0.001	0.0118035
SL1344_0805	glnH	glutamine-binding periplasmic protein precursor	0.233971	2.96253	2.73028	3.20162	0.90205	0.317406	2.18379	-0.776602	0.0005		0.291532	2.37761	-0.589319	0.0175	0.0382504	0.582543	1.18986	-1.76509	0
SL1344_0806	dps	DNA protection during starvation protein	0.334361	2.07305	1.92489	2.23479	1.46475	0.391017	1.77268	-0.298315	0.056	0.0748239	0.239729	2.89138	0.823327	0.0015	0.0127023	0.529863	1.30816	-0.764361	0
SL1344_0807	ybiF	hypothetical membrane protein	1.1831	0.585876	0.518821	0.664814	1.56746	1.08366	0.639637	0.0479899	0.5095	0.315115	1.15422	0.600535	0.010621	0.7075	0.380049	1.39077	0.49839	-0.0839305	0.3085	0.238066
SL1344_0808	ompX	outer membrane protein x precursor	0.412704	1.67953	1.55474	1.81147	1.61811	0.372724	1.85968	0.184163	0.1965	0.17001	0.368113	1.88297	0.200393	0.24	0.198137	0.3392	2.04348	0.356529	0.1775	0.161575
SL1344_0809	ybiP	hypothetical membrane protein	0.991043	0.699411	0.622616	0.781199	1.76359	0.825095	0.840082	0.133914	0.223	0.186185	1.00177	0.691922	-0.008934	0.671	0.369024	0.994486	0.696991	0.00544376	0.6655	0.367433
SL1344_0810	SL1344_0810	transcriptional regulator (iron dependant repressor family)	1.21375	0.571081	0.499256	0.652957	1.30287	1.01573	0.68241	0.106264	0.245	0.201843	1.18116	0.586835	0.0162816	0.6795	0.371595	1.02977	0.673109	0.100565	0.299	0.23353
SL1344_0811	ybiR	hypothetical membrane protein	1.23032	0.563388	0.504183	0.638356	1.38491	1.04689	0.662099	0.0917874	0.2575	0.21096	1.17099	0.591932	0.0273701	0.637	0.358348	1.32166	0.524454	-0.0363023	0.5885	0.338571
SL1344_0812	ybiS	hypothetical exported protein	0.999772	0.693305	0.62589	0.763971	2.45393	0.798207	0.86838	0.178063	0.0805	0.0975663	0.988733	0.701046	0.00462093	0.702	0.378548	1.10421	0.62773	-0.0600752	0.458	0.299559
SL1344_0813	ybiT	ABC transporter ATP-binding protein	0.930465	0.744947	0.680044	0.811103	3.18644	0.862472	0.803675	0.0613037	0.44	0.293075	0.869844	0.796864	0.0524753	0.4885	0.310158	0.688107	1.00732	0.254597	0.1165	0.128227
SL1344_0817	ybiU	conserved hypothetical protein	0.355804	1.94812	1.73141	2.17651	0.684196	0.420323	1.64908	-0.292719	0.1	0.116157	0.309106	2.24243	0.291096	0.156	0.151342	0.495807	1.39802	-0.548454	0.0215	0.0435353
SL1344_0818	ybiV(1)	conserved hypothetical protein	0.498843	1.38951	1.24507	1.61558	1.09897	0.439729	1.57631	0.192295	0.1285	0.135849	0.369015	1.87837	0.479654	0.0035	0.0162439	0.512508	1.35246	-0.0659098	0.47	0.304139
SL1344_0819	pflF	hypothetical formate acetyltransferase 3	0.47538	1.45809	1.33069	1.61596	2.63682	0.487468	1.42193	-0.0449882	0.509	0.315006	0.289541	2.39395	0.917441	0.0005		0.563077	1.231	-0.224049	0.152	0.149291
SL1344_0821	moeB	molybdopterin biosynthesis MoeB protein	1.21363	0.571136	0.517404	0.631394	2.36971	1.26508	0.547907	-0.0255027	0.688	0.374155	1.08393	0.639475	0.0613006	0.4465	0.295361	1.33751	0.518236	-0.0460948	0.542	0.324425
SL1344_0822	moeA	molybdopterin biosynthesis MoeA protein	0.899248	0.770808	0.686368	0.864477	1.61753	0.837465	0.827673	0.0533879	0.48	0.307602	0.768154	0.902354	0.125241	0.2255	0.18789	1.106	0.626713	-0.139558	0.144	0.145021
SL1344_0823	ybiK	hypothetical L-asparaginase	1.17683	0.588995	0.524871	0.674833	0.787433	1.07053	0.64748	0.053277	0.473	0.305188	0.950084	0.729564	0.135727	0.1275	0.135226	1.19948	0.577872	-0.0114936	0.763	0.391589
SL1344_0824	yliA	hypothetical ABC transporter ATP-binding protein	1.23741	0.560162	0.508804	0.615854	1.40867	1.05755	0.655425	0.0950717	0.184	0.16423	0.952611	0.727629	0.168879	0.0295	0.0530619	1.41955	0.488285	-0.0671949	0.332	0.251386
SL1344_0825	yliB	hypothetical ABC transporter periplasmic binding protein	0.881366	0.786447	0.74479	0.824279	2.85892	0.814999	0.850488	0.0649708	0.37	0.271621	0.839043	0.826116	0.0429926	0.5545	0.328533	0.901263	0.769084	-0.0185269	0.6655	0.367433
SL1344_0826	yliC	hypothetical ABC transporter permease protein	0.982463	0.70552	0.649711	0.755988	3.1186	1.04338	0.664327	-0.0370618	0.5895	0.338898	0.994443	0.69702	-0.00678866	0.732	0.385378	0.903081	0.767536	0.0597183	0.4585	0.299756
SL1344_0827	yliD	hypothetical ABC transporter permease protein	1.03313	0.670916	0.623181	0.716767	3.09415	0.994522	0.696965	0.0263848	0.705	0.379384	1.00536	0.689452	0.0187841	0.7105	0.380822	0.96804	0.716032	0.0431917	0.5255	0.319236
SL1344_0828	rimO	conserved hypothetical protein	1.21582	0.570107	0.507404	0.639264	2.52242	1.03892	0.667178	0.097438	0.2775	0.223788	1.26627	0.547391	-0.0221479	0.6445	0.360958	1.17319	0.590824	0.0222824	0.609	0.346792
SL1344_0829	bssR	conserved hypothetical protein	0.50373	1.37603	1.26279	1.48626	0.187828	0.563885	1.22924	-0.150514	0.2415	0.199248	0.285555	2.42737	1.04593	0		0.770699	0.899375	-0.468275	0.001	0.0118035
SL1344_0831	SL1344_0831	hypothetical electron transfer flavoprotein (beta subunit)	0.383562	1.80713	1.53093	2.10927	2.48746	0.26008	2.66513	0.852078	0.0165	0.0368603	0.442501	1.56643	-0.245018	0.307	0.237336	0.558342	1.24144	-0.54911	0.0675	0.0839589
SL1344_0833	SL1344_0833	hypothetical acyl-CoA dehydrogenase	0.651335	1.06419	0.89943	1.26315	1.27344	0.528725	1.31098	0.253481	0.1115	0.12482	0.648674	1.06856	0.00363024	0.6065	0.345727	0.741582	0.934688	-0.122185	0.3575	0.266164
SL1344_0835	SL1344_0835	LysR transcriptional regulator	1.29127	0.536793	0.487548	0.592449	1.65875	1.03248	0.671343	0.131781	0.1455	0.145848	1.20648	0.574519	0.0381789	0.5745	0.334287	1.27316	0.544429	0.00880582	0.769	0.392677
SL1344_0836	SL1344_0836	hypothetical inner membrane protein	0.97555	0.710519	0.638488	0.789862	0.90366	0.829711	0.835408	0.125645	0.167	0.156736	0.794543	0.872384	0.158751	0.1585	0.15261	0.841521	0.823684	0.110155	0.317	0.242573
SL1344_0837	yliI	hypothetical dehydrogenase	1.41443	0.490054	0.413956	0.583899	2.37527	1.58816	0.436447	-0.0500073	0.5	0.312961	1.27397	0.544086	0.0516885	0.493	0.311266	1.45631	0.475962	-0.0113063	0.754	0.389789
SL1344_0838	yliJ	glutathione s-transferase family protein	0.342091	2.02621	1.89989	2.15586	0.579878	0.41441	1.67261	-0.359049	0.0165	0.0368603	0.271426	2.55372	0.519822	0.007	0.0222236	0.440625	1.5731	-0.455319	0.0045	0.0179815
SL1344_0839	dacC	D-alanyl-D-alanine carboxypeptidase (penicillin-binding protein 6 precursor)	0.987798	0.701709	0.650428	0.759088	1.11051	0.86365	0.802579	0.101311	0.085	0.102197	0.714948	0.969506	0.267131	0		1.10187	0.629064	-0.0720628	0.356	0.265376
SL1344_0840	deoR	deoxyribose operon repressor	1.09034	0.635719	0.563354	0.719278	1.30742	1.00563	0.689267	0.0536227	0.477	0.306583	0.832705	0.832404	0.188663	0.102	0.117724	1.08564	0.638467	0.00383655	0.7025	0.378693
SL1344_0841	ybjG	hypothetical permease protein	1.23785	0.559961	0.496544	0.639246	0.8328	1.06936	0.648188	0.0855637	0.2915	0.230312	1.09539	0.632789	0.0710224	0.3975	0.279908	1.12746	0.614788	0.0541178	0.4795	0.307435
SL1344_0842	mdfA	multidrug translocase MdfA	0.91759	0.7554	0.676637	0.84164	1.64889	0.618599	1.12051	0.364318	0.001	0.0118035	0.869653	0.797039	0.03523	0.567	0.332363	0.837336	0.827801	0.0730439	0.4355	0.291574
SL1344_0843	SL1344_0843	conserved hypothetical protein	0.42305	1.63845	1.54947	1.73477	1.88112	0.401712	1.72548	0.0832473	0.36	0.267392	0.357006	1.94156	0.28914	0.087	0.104295	0.535804	1.29366	-0.352256	0.0785	0.0956263
SL1344_0844	SL1344_0844	hypothetical membrane protein	0.704678	0.983636	0.893343	1.06946	0.331471	0.621479	1.11532	0.135517	0.107	0.121509	0.550336	1.2595	0.272905	0.0045	0.0179815	0.846874	0.818477	-0.15689	0.1295	0.136468
SL1344_0846	SL1344_0846	hypothetical membrane protein	0.863156	0.803038	0.681889	0.935729	1.24751	0.799169	0.867334	0.0573075	0.4695	0.303966	0.781536	0.886904	0.0792706	0.406	0.282207	0.852556	0.813022	0.0197771	0.591	0.339401
SL1344_0847	ybjM	hypothetical membrane protein	0.911318	0.760599	0.688339	0.822132	0.193533	0.884306	0.783832	0.0247223	0.605	0.345072	0.774097	0.895426	0.140397	0.2355	0.194881	0.851128	0.814387	0.0552157	0.4715	0.304662
SL1344_0848	grxA	glutaredoxin 1	0.345266	2.00758	1.85264	2.17269	2.66663	0.368492	1.88104	-0.129476	0.3365	0.254121	0.293288	2.36337	0.364617	0.086	0.103247	0.536636	1.29165	-0.724044	0.0005
SL1344_0849	ybjC	hypothetical membrane protein	0.590934	1.17297	1.05439	1.30845	1.21358	0.59602	1.16296	-0.00932934	0.625	0.353803	0.486588	1.42451	0.252323	0.1105	0.124098	0.774584	0.894864	-0.277489	0.0955	0.112459
SL1344_0850	mdaA	oxygen-insensitive NADPH nitroreductase (pseudogene)	0.53881	1.28644	1.16875	1.45623	2.14576	0.569159	1.21784	-0.0579403	0.479	0.307267	0.494177	1.40263	0.118528	0.3275	0.248778	0.664508	1.0431	-0.253329	0.073	0.089879
SL1344_0852	rimK	ribosomal protein S6 modification protein	0.659706	1.05069	0.98999	1.11523	2.26031	0.749439	0.924888	-0.12719	0.14	0.142738	0.70757	0.979616	-0.072116	0.3935	0.278821	0.685942	1.0105	-0.0445702	0.5155	0.316519
SL1344_0853	ybjN	conserved hypothetical protein	0.5716	1.21264	1.1263	1.29503	3.05363	0.530422	1.30678	0.0918438	0.359	0.266915	0.486712	1.42414	0.208019	0.13	0.136776	0.620932	1.1163	-0.0925273	0.3875	0.277091
SL1344_0854	potF	putrescine-binding periplasmic protein precursor	0.21449	3.23161	2.80119	3.74617	1.64095	0.227516	3.04658	-0.186666	0.381	0.27538	0.295803	2.34327	-0.912954	0.052	0.0723921	0.37097	1.86847	-1.37127	0.0115	0.0294662
SL1344_0855	potG	putrescine transport ATP-binding protein PotG	0.658122	1.05322	0.944448	1.1698	2.66419	0.519133	1.3352	0.292118	0.0635	0.080093	0.851375	0.81415	-0.241731	0.079	0.0961071	0.565081	1.22663	0.173145	0.31	0.23881
SL1344_0857	potI	putrescine transport system permease protein PotI	0.786035	0.881827	0.779702	0.981747	1.81957	0.666587	1.03984	0.160493	0.119	0.129842	0.812799	0.85279	-0.0298931	0.5925	0.339921	0.789174	0.87832	0.00205273	0.6135	0.348704
SL1344_0858	ybjO	hypothetical membrane protein	0.829341	0.835781	0.754999	0.930079	1.03514	0.702431	0.986783	0.151445	0.137	0.140983	0.795715	0.871099	0.0344093	0.5745	0.334287	0.743687	0.932042	0.100487	0.159	0.15286
SL1344_0859	rumB	hypothetical RNA methyltransferase	1.21528	0.570362	0.502887	0.647893	2.35655	1.05482	0.657125	0.0824664	0.326	0.247901	1.19239	0.581308	0.00612621	0.6895	0.37461	1.23283	0.56224	-0.00708525	0.731	0.385192
SL1344_0862	SL1344_0862	probable sulfatase	0.478812	1.44764	1.30848	1.59213	1.35926	0.353752	1.95942	0.515847	0.0025	0.0144839	0.370979	1.86843	0.430814	0.0225	0.0447944	0.530094	1.30759	-0.127227	0.366	0.270022
SL1344_0863	artJ	arginine-binding periplasmic protein 2 precursor	0.413614	1.67583	1.52456	1.81916	1.01856	0.365027	1.89889	0.220854	0.1135	0.126219	0.37074	1.86963	0.200096	0.165	0.155783	0.593303	1.16828	-0.499286	0.006	0.0205446
SL1344_0864	artM	arginine transport system permease protein ArtM	0.860623	0.805401	0.729206	0.885059	3.0219	0.893536	0.775735	-0.0335083	0.5775	0.335128	0.883315	0.784711	-0.0221976	0.6185	0.35098	0.968999	0.715323	-0.0932404	0.339	0.255643
SL1344_0865	artQ	arginine transport system permease protein ArtQ	0.931522	0.744102	0.688024	0.79175	2.76318	0.918031	0.755037	0.00794615	0.776	0.393823	0.960684	0.721514	-0.0268185	0.64	0.359418	1.07511	0.64472	-0.0947921	0.3165	0.242287
SL1344_0866	artI	arginine-binding periplasmic protein 1 precursor	0.410672	1.68783	1.60412	1.77433	1.56963	0.42464	1.63232	-0.0544873	0.4815	0.308095	0.357458	1.9391	0.246634	0.093	0.110263	0.552082	1.25551	-0.435354	0.005	0.0188417
SL1344_0867	artP	arginine transport ATP-binding protein ArtP	0.644205	1.07597	1.00838	1.14816	1.29982	0.64692	1.07146	-0.00532492	0.7485	0.388699	0.666474	1.04002	-0.036207	0.5635	0.331391	0.758092	0.914331	-0.166105	0.197	0.170248
SL1344_0868	ybjP	probable lipoprotein	0.298472	2.32232	2.18015	2.4669	0.761487	0.302558	2.29096	-0.0336391	0.542	0.324425	0.228959	3.02739	0.705095	0.002	0.0135958	0.453648	1.52794	-0.79741	0.0005
SL1344_0869	SL1344_0869	conserved hypothetical protein	0.861787	0.804314	0.742711	0.86915	1.25297	0.898841	0.771156	-0.0330764	0.6175	0.350522	0.633199	1.09468	0.292688	0.002	0.0135958	0.964368	0.718758	-0.0887129	0.34	0.256243
SL1344_0870	ybjR	hypothetical N-acetylmuramoyl-L-alanine amidase	0.995685	0.696151	0.638399	0.762822	1.13049	0.966654	0.717058	0.019692	0.7535	0.389688	0.82055	0.844734	0.145009	0.0655	0.0819508	1.15409	0.6006	-0.0955928	0.2395	0.197769
SL1344_0871	SL1344_0871	hypothetical oxidoreductase	1.49739	0.462904	0.419162	0.517737	1.6245	1.34378	0.515819	0.0483296	0.5165	0.316783	1.35093	0.513091	0.0483452	0.515	0.31639	1.61408	0.429437	-0.0315628	0.671	0.369024
SL1344_0872	ybjT	conserved hypothetical protein	1.33391	0.519636	0.472165	0.575475	1.34504	1.17765	0.588587	0.0669386	0.382	0.275651	1.05161	0.65913	0.135975	0.0875	0.104816	1.48181	0.467772	-0.0519412	0.479	0.307267
SL1344_0873	ltaA	L-allo-threonine aldolase	0.591168	1.1725	1.05505	1.26569	0.229666	0.614799	1.12744	-0.0386815	0.553	0.328043	0.492146	1.40842	0.244349	0.051	0.0717318	0.665808	1.04106	-0.128648	0.255	0.209089
SL1344_0874	poxB	pyruvate dehydrogenase	0.581404	1.19219	1.07067	1.32414	1.28284	0.562249	1.23281	0.0427464	0.519	0.317452	0.386174	1.79491	0.589682	0.0075	0.0230539	0.846427	0.818909	-0.377448	0.006	0.0205446
SL1344_0875	hcr	hybrid-cluster protein oxidoreductase-FAD and [2FE-2S] cofactors, NADH as electron donor	0.612671	1.13135	1.04688	1.21919	1.196	0.622954	1.11268	-0.0170067	0.6665	0.36772	0.411728	1.68351	0.558441	0		0.834633	0.830481	-0.302017	0.017	0.0375591
SL1344_0876	hcp	hydroxylamine reductase, hybrid cluster [2Fe-2S] protein	0.316374	2.19091	1.91766	2.45373	0.0760924	0.255549	2.71239	0.482051	0.097	0.113722	0.21967	3.1554	0.957248	0.007	0.0222236	0.500275	1.38553	-0.781494	0.009	0.0255073
SL1344_0877	ybjE	hypothetical membrane protein	1.0653	0.650662	0.59002	0.713046	1.22903	0.94459	0.733807	0.0826033	0.288	0.22896	0.845839	0.819479	0.162431	0.082	0.0990782	1.08935	0.636296	-0.011857	0.6905	0.37492
SL1344_0878	ybjD	conserved hypothetical protein	0.879806	0.787841	0.728445	0.855018	1.16026	0.891863	0.77719	-0.00927786	0.777	0.393983	0.784698	0.88333	0.0948841	0.256	0.209837	1.13485	0.610783	-0.176534	0.0645	0.0810003
SL1344_0879	ybjX	hypothetical virK protein	1.12946	0.613695	0.553881	0.665089	2.40955	1.00159	0.692044	0.0801727	0.3215	0.245222	1.18608	0.584401	-0.028515	0.6295	0.35556	1.18059	0.587117	-0.0148522	0.641	0.359769
SL1344_0880	ybjY	hypothetical exported protein	1.26124	0.549576	0.48987	0.622366	2.28304	0.930384	0.745012	0.193383	0.0145	0.03399	1.22061	0.567868	0.0173942	0.6905	0.37492	1.20588	0.574804	0.0293092	0.599	0.342456
SL1344_0881	ybjZ	conserved hypothetical ABC transporter	1.39584	0.496581	0.446672	0.551021	2.38418	1.11002	0.624446	0.126034	0.0545	0.0739316	1.18471	0.58508	0.0856604	0.2415	0.199248	1.46293	0.473807	-0.0186935	0.725	0.384103
SL1344_0882	cspD	cold shock-like protein CspD	0.104069	6.66043	5.16439	8.36091	1.66854	0.186653	3.71356	-2.94209	0.006	0.0205446	0.114976	6.0286	-0.668087	0.363	0.268746	0.35953	1.92793	-4.71696	0
SL1344_0883	clpS	conserved hypothetical protein	0.331222	2.09269	1.95906	2.22637	0.628308	0.329034	2.10661	0.0111289	0.5915	0.339572	0.24644	2.81264	0.721851	0.001	0.0118035	0.399038	1.73705	-0.349164	0.1105	0.124098
SL1344_0884	clpA	ATP-dependent Clp protease ATP-binding subunit ClpA	0.174614	3.96961	3.65094	4.33953	0.927563	0.210351	3.29519	-0.673316	0.0505	0.0713876	0.121939	5.68439	1.67727	0.01	0.0271108	0.334788	2.07041	-1.89464	0
SL1344_0886	SL1344_0886	hypothetical integrase protein	1.03819	0.667646	0.585808	0.760499	0.440225	0.991555	0.699051	0.0296342	0.6075	0.346158	0.800253	0.866161	0.19762	0.101	0.116946	0.927046	0.747694	0.0760722	0.424	0.287981
SL1344_0887	SL1344_0887	ISPsy11, transposase OrfA	1.17458	0.590123	0.512497	0.684468	0.695372	1.11953	0.619142	0.0255064	0.6395	0.359241	1.13411	0.611182	0.0178393	0.665	0.36729	1.29118	0.536833	-0.0496679	0.5025	0.313575
SL1344_0888	SL1344_0888	conserved hypothetical protein	0.126192	5.49282	4.19314	6.9434	11.1452	0.163664	4.23518	-1.27875	0.2665	0.217262	0.154026	4.50019	-1.08966	0.3105	0.239062	0.182772	3.78792	-1.62843	0.1575	0.152106
SL1344_0889	SL1344_0889	hypothetical pirin-related protein	0.104607	6.62623	5.52496	7.73258	0.796582	0.119759	5.78784	-0.887499	0.265	0.216305	0.0921456	7.5223	0.955741	0.3025	0.235195	0.15615	4.43899	-2.10449	0.1365	0.140687
SL1344_0890	SL1344_0890	hypothetical transcriptional activator	0.53412	1.29774	1.16824	1.43061	0.768568	0.664234	1.04353	-0.244509	0.044	0.0662935	0.42616	1.62649	0.332593	0.0405	0.0635806	0.558466	1.24116	-0.0555347	0.484	0.308884
SL1344_0891	infA	initiation factor IF-1	0.770514	0.89959	0.771368	1.04009	3.20681	0.823225	0.84199	-0.0400994	0.5275	0.319802	0.775692	0.893585	0.0046094	0.635	0.357621	0.703702	0.985	0.0756094	0.44	0.293075
SL1344_0892	SL1344_0892	inner membrane protein	1.10514	0.627203	0.572992	0.682599	2.19804	1.13209	0.612271	-0.0115943	0.771	0.393013	1.21063	0.572552	-0.0535848	0.4755	0.306063	0.93753	0.739333	0.107612	0.2995	0.23377
SL1344_0893	aat	leucyl/phenylalanyl-tRNA-protein transferase	1.34841	0.514048	0.477302	0.55294	2.97176	1.28079	0.541186	0.0247325	0.707	0.379917	1.33083	0.520839	0.00638986	0.7825	0.394867	1.37724	0.503286	-0.0104571	0.7355	0.386067
SL1344_0894	cydC	transport ATP-binding protein CydC	1.15942	0.597842	0.549083	0.644971	2.48577	1.0998	0.63025	0.0342319	0.6185	0.35098	1.22371	0.56643	-0.031862	0.6105	0.34741	1.16245	0.596281	-0.00244103	0.719	0.382876
SL1344_0895	cydD	transport ATP-binding protein CydD	1.01014	0.686193	0.623061	0.753374	1.31338	0.870678	0.796101	0.107892	0.203	0.173311	0.928192	0.746772	0.0601151	0.454	0.298054	1.14824	0.603663	-0.0795797	0.3375	0.254732
SL1344_0896	trxB	thioredoxin reductase	0.484003	1.43211	1.33007	1.5293	2.89405	0.464855	1.49111	0.0585193	0.479	0.307267	0.355277	1.951	0.518146	0.0035	0.0162439	0.596592	1.16184	-0.268545	0.0715	0.0882411
SL1344_0897	lrp	leucine-responsive regulatory protein	0.372906	1.85877	1.72249	2.00334	1.17074	0.338417	2.0482	0.191076	0.179	0.162189	0.296672	2.33641	0.474669	0.0145	0.03399	0.35841	1.93395	0.0697882	0.476	0.306237
SL1344_0898	ftsK	cell division protein FtsK	1.23122	0.562976	0.510777	0.617094	2.34641	1.03332	0.670796	0.107287	0.1635	0.155063	1.17676	0.589028	0.0265557	0.648	0.362092	1.10923	0.62489	0.0656193	0.44	0.293075
SL1344_0899	lolA	outer membrane lipoprotein carrier protein precursor	0.552195	1.25526	1.1511	1.35608	3.07881	0.485191	1.42861	0.165624	0.1665	0.156499	0.441651	1.56945	0.315251	0.0505	0.0713876	0.616205	1.12486	-0.121317	0.2975	0.232808
SL1344_0900	ycaJ	conserevd hypothetical protein	1.01782	0.681008	0.611587	0.743303	3.27755	1.09406	0.633555	-0.0416571	0.558	0.329672	0.977376	0.709192	0.0356351	0.583	0.336838	0.925284	0.749118	0.0667421	0.413	0.28439
SL1344_0901	serS	seryl-tRNA synthetase	0.680628	1.01839	0.950092	1.09255	3.5282	0.605256	1.14521	0.122566	0.1785	0.161986	0.644657	1.07522	0.0545912	0.486	0.309478	0.559232	1.23946	0.22509	0.126	0.134282
SL1344_0902	dmsA	anaerobic dimethyl sulfoxide reductase chain A precursor	0.295936	2.34222	2.02908	2.62633	3.59376	0.314783	2.20198	-0.152299	0.3795	0.274958	0.186579	3.71504	1.35423	0.016	0.036154	0.462518	1.49864	-0.827217	0.017	0.0375591
SL1344_0903	dmsB	anaerobic dimethyl sulfoxide reductase chain B	0.318647	2.17528	1.86901	2.54448	5.90083	0.386794	1.79203	-0.383697	0.1785	0.161986	0.133209	5.20346	2.98482	0.003	0.0153666	0.540845	1.2816	-0.876556	0.0245	0.0472473
SL1344_0904	dmsC	anaerobic dimethyl sulfoxide reductase chain C	0.309365	2.24055	1.91203	2.61422	6.44301	0.459085	1.50985	-0.725303	0.031	0.0547363	0.140791	4.92324	2.64248	0.004	0.0171155	0.457483	1.51513	-0.735995	0.08	0.0970732
SL1344_0905	ycaD	probable transport protein	0.500367	1.38528	1.24455	1.5364	3.01862	0.486093	1.42596	0.0344315	0.527	0.31966	0.511268	1.35574	-0.0259819	0.532	0.321116	0.599826	1.15558	-0.230562	0.1875	0.165787
SL1344_0906	ycaM	probable transport protein	1.25768	0.551132	0.426617	0.666298	1.91495	1.10194	0.629024	0.07278	0.357	0.265905	1.31899	0.525512	-0.0245751	0.673	0.369622	1.40089	0.494792	-0.0454435	0.53	0.320525
SL1344_0907	pflA	pyruvate formate-lyase 1 activating enzyme	0.907698	0.763632	0.71308	0.816381	2.05355	0.791907	0.875288	0.112244	0.083	0.100108	0.723086	0.958595	0.196504	0.008	0.0238781	0.744577	0.930927	0.168665	0.195	0.169304
SL1344_0908	SL1344_0908	hypothetical conserved hypothetical protein	0.449325	1.54264	1.42797	1.65263	0.148085	0.434894	1.59383	0.0482186	0.508	0.314791	0.441719	1.5692	0.0202613	0.5945	0.340647	0.32714	2.11881	0.588077	0.0465	0.0682551
SL1344_0909	sopD2	type III secretion system effector protein	0.369275	1.87705	1.72048	2.02792	2.00175	0.507166	1.36671	-0.501717	0.0015	0.0127023	0.310526	2.23217	0.358556	0.0835	0.100627	0.374273	1.85199	-0.0233272	0.5265	0.319518
SL1344_0910	pflB	formate acetyltransferase 1	0.405581	1.70902	1.49489	1.92425	2.25406	0.309869	2.23691	0.542536	0		0.324923	2.13326	0.421833	0.0305	0.0541811	0.533983	1.29807	-0.385691	0.0345	0.0584122
SL1344_0911	focA	probable formate transporter (formate channel)	0.439368	1.5776	1.47806	1.688	0.190453	0.302131	2.29419	0.712335	0		0.390747	1.7739	0.190895	0.188	0.166027	0.638889	1.08492	-0.494144	0.001	0.0118035
SL1344_0912	ycaO	conserved hypothetical protein	0.821074	0.844196	0.740545	0.949452	3.10128	0.663692	1.04438	0.21424	0.119	0.129842	0.81496	0.850529	0.0107498	0.6595	0.36568	0.701922	0.987499	0.139206	0.3385	0.25534
SL1344_0913	ycaP	hypothetical membrane protein	0.537081	1.29058	1.15718	1.42249	1.21915	0.541494	1.28007	-0.00496121	0.6105	0.34741	0.429571	1.61358	0.317955	0.0885	0.105851	0.681994	1.01635	-0.273253	0.0765	0.0936169
SL1344_0914	serC	phosphoserine aminotransferase	0.491533	1.41017	1.29287	1.52813	1.28822	0.392785	1.7647	0.344801	0.003	0.0153666	0.357208	1.94046	0.527227	0		0.446147	1.55363	0.142906	0.3305	0.2505
SL1344_0915	aroA	3-phosphoshikimate 1-carboxyvinyltransferase	1.03927	0.666959	0.621513	0.716233	2.58165	0.902015	0.768443	0.101287	0.21	0.177587	0.856062	0.809693	0.14229	0.125	0.133647	0.555121	1.24864	0.577305	0.0145	0.03399
SL1344_0916	ycaL	hypothetical lipoprotein	1.16294	0.596027	0.553968	0.637779	2.61779	1.16852	0.593182	-0.00325279	0.827	0.401886	0.933539	0.742494	0.147291	0.1115	0.12482	1.24245	0.557889	-0.0362188	0.575	0.334421
SL1344_0917	cmk	cytidylate kinase	0.626119	1.10705	0.99356	1.23781	2.22206	0.45672	1.51766	0.403226	0.0145	0.03399	0.538978	1.28604	0.17876	0.197	0.170248	0.675052	1.02681	-0.0873426	0.4045	0.281778
SL1344_0918	rpsA	30S ribosomal protein S1	0.418595	1.65589	1.53227	1.78504	2.1035	0.342385	2.02447	0.372365	0.0125	0.0310023	0.385117	1.79983	0.14055	0.3155	0.241721	0.263657	2.62897	0.968891	0.005	0.0188417
SL1344_0919	himD	integration host factor beta-subunit (IHF-beta)	0.122487	5.65892	4.5572	6.76892	3.99041	0.149573	4.63418	-1.0332	0.2005	0.171978	0.14165	4.89339	-0.740402	0.3315	0.251089	0.157379	4.40432	-1.22798	0.2195	0.183866
SL1344_0920	rec2	competence gene-DNA binding and transport	0.857772	0.808079	0.712592	0.920916	1.07611	0.896267	0.773372	-0.0360599	0.5635	0.331391	0.652833	1.06175	0.253157	0.0435	0.0659075	0.826637	0.838515	0.0274339	0.5995	0.342669
SL1344_0921	msbA	probable transport ATP-binding protein MsbA	1.12871	0.614106	0.578308	0.655391	2.4297	0.979154	0.707905	0.0905673	0.2075	0.175982	1.03921	0.666994	0.0504235	0.499	0.312706	1.01614	0.682138	0.0688037	0.4235	0.287822
SL1344_0922	lpxK	tetraacyldisaccharide 4'-kinase	1.21847	0.568865	0.525384	0.613749	3.0189	1.17257	0.591133	0.0220193	0.7145	0.381814	1.0961	0.632379	0.0616991	0.422	0.287339	1.08674	0.637823	0.0708194	0.4235	0.287822
SL1344_0923	ycaQ	conserved hypothetical protein	1.54971	0.447275	0.399448	0.502865	2.79144	1.45253	0.477201	0.0248178	0.6855	0.373408	1.48716	0.466086	0.0141469	0.714	0.381693	1.66544	0.416195	-0.0292514	0.6875	0.374006
SL1344_0924	ycaR	conserved hypothetical protein	1.01758	0.681169	0.627702	0.733839	2.31966	1.10736	0.625948	-0.0544155	0.4695	0.303966	0.890004	0.778813	0.0961042	0.298	0.233047	0.96129	0.721059	0.0424955	0.538	0.323051
SL1344_0925	kdsB	3-deoxy-manno-octulosonate cytidylyltransferase	0.909639	0.762002	0.719107	0.813097	2.75498	1.10582	0.626816	-0.137549	0.056	0.0748239	0.778111	0.890808	0.128163	0.1775	0.161575	0.789255	0.87823	0.11508	0.2665	0.217262
SL1344_0926	SL1344_0926	conserved hypothetical protein	0.946018	0.732699	0.675024	0.79163	0.768182	0.979282	0.707812	-0.0251791	0.719	0.382876	0.774647	0.894792	0.163038	0.034	0.057923	1.01036	0.686037	-0.0452841	0.52	0.317722
SL1344_0927	ycbC	hypothetical membrane protein	1.00067	0.69268	0.612556	0.788585	2.14159	0.963059	0.719735	0.0270767	0.637	0.358348	0.887842	0.78071	0.0834488	0.3615	0.26808	1.07675	0.64374	-0.0540384	0.486	0.309478
SL1344_0928	smtA	SmtA protein	1.10495	0.627314	0.56564	0.703029	1.25077	0.905491	0.765493	0.13376	0.091	0.108366	0.962481	0.720167	0.0871892	0.2985	0.233289	1.21824	0.568973	-0.061119	0.428	0.28923
SL1344_0929	mukF	killing factor KicB	1.14192	0.607004	0.554509	0.664546	1.63923	0.94639	0.732412	0.124243	0.106	0.120763	1.01844	0.680598	0.0686457	0.388	0.277226	1.32666	0.522474	-0.0820267	0.3	0.234009
SL1344_0930	mukE	KicA protein	1.22536	0.565668	0.51024	0.627014	2.15605	1.01435	0.683345	0.117872	0.0985	0.114954	1.11029	0.624292	0.0548512	0.4715	0.304662	1.40343	0.493894	-0.0649195	0.401	0.280829
SL1344_0931	mukB	cell division protein	0.988892	0.700933	0.658817	0.740698	2.84549	0.911268	0.76064	0.060627	0.421	0.287013	0.934983	0.741348	0.0430541	0.546	0.32578	0.964864	0.718389	0.0158245	0.6775	0.370988
SL1344_0932	ycbB	hypothetical exported protein	0.753201	0.920268	0.860201	0.982898	0.887794	0.770351	0.899781	-0.021281	0.697	0.377006	0.62653	1.10633	0.187072	0.062	0.0788321	0.76011	0.911904	-0.00855524	0.6735	0.369773
SL1344_0933	ycbK	outer membrane protein	0.570291	1.21543	1.14897	1.27747	2.46056	0.811997	0.853633	-0.359241	0		0.55672	1.24506	0.0335076	0.5655	0.33196	0.484225	1.43146	0.21174	0.1855	0.164875
SL1344_0934	ycbL	conserved hypothetical protein	0.651819	1.0634	0.989457	1.13782	2.89611	0.92687	0.747837	-0.314249	0.0005		0.632504	1.09588	0.0370718	0.545	0.325447	0.539366	1.28512	0.224751	0.18	0.162594
SL1344_0935	aspC	aspartate aminotransferase	0.403425	1.71816	1.63921	1.8014	2.39327	0.402194	1.72342	0.0052296	0.678	0.37114	0.334427	2.07264	0.353626	0.0155	0.0354401	0.653604	1.0605	-0.665575	0.0005
SL1344_0936	ompF	outer membrane protein F precursor	0.276608	2.50589	2.23256	2.78762	0.478861	0.312281	2.21963	-0.282546	0.214	0.180241	0.235399	2.94456	0.451404	0.1485	0.147461	0.380873	1.81989	-0.696119	0.0405	0.0635806
SL1344_0937	asnCa	asparaginyl-tRNA synthetase	0.755075	0.917985	0.864118	0.973507	1.83129	0.643247	1.07758	0.161505	0.0285	0.05193	0.645025	1.07461	0.158186	0.0705	0.0871517	0.612615	1.13146	0.210624	0.0315	0.0552889
SL1344_0938	SL1344_0938	hypothetical transcriptional regulator	0.927351	0.747448	0.691853	0.809051	0.841762	0.795997	0.870791	0.122345	0.0445	0.0666806	0.857178	0.808639	0.059558	0.426	0.28861	1.07222	0.646462	-0.0995566	0.285	0.227702
SL1344_0939	dpaL	diaminopropionate ammonia-lyase (ec 4.3.1.15) (diaminopropionatase) (alpha,beta-diaminopropionate ammonia-lyase)	0.20704	3.34788	3.06416	3.62818	0.418011	0.202307	3.42622	0.0751222	0.473	0.305188	0.237997	2.91242	-0.447306	0.1225	0.132061	0.449794	1.54103	-1.80481	0
SL1344_0941	pncB	nicotinate phosphoribosyltransferase (ec 2.4.2.11) (naprtase)	0.926639	0.748023	0.680748	0.811981	2.58664	0.830516	0.834598	0.0895067	0.3355	0.253509	0.954546	0.726154	-0.022786	0.621	0.352109	1.04043	0.666213	-0.0822636	0.3825	0.275784
SL1344_0942	SL1344_0942	bacteriophage integrase	0.82653	0.838623	0.741885	0.952246	0.773054	0.665882	1.04095	0.201473	0.053	0.0730224	0.828651	0.836477	-0.0083074	0.699	0.377639	0.78012	0.888514	0.0476499	0.5085	0.314898
SL1344_0946	recEa	exodeoxyribonuclease viii	0.344154	2.01406	1.71928	2.33312	1.42288	0.337536	2.05355	0.0211547	0.5295	0.320379	0.400448	1.73093	-0.281875	0.269	0.218811	0.419592	1.65195	-0.349707	0.1645	0.155544
SL1344_0947	SL1344_0947	predicted bacteriophage protein	0.202552	3.42207	2.92101	3.97803	1.88502	0.266556	2.60038	-0.814418	0.0555	0.0745264	0.272131	2.54711	-0.860259	0.0575	0.0757298	0.294355	2.3548	-1.04572	0.0445	0.0666806
SL1344_0948	SL1344_0948	predicted bacteriophage protein	0.240139	2.88645	2.58134	3.23342	1.02758	0.252651	2.7435	-0.150106	0.401	0.280829	0.26529	2.61279	-0.298071	0.2655	0.216629	0.345347	2.0071	-0.884925	0.04	0.0631846
SL1344_0950	SL1344_0950	predicted bacteriophage protein	1.2955	0.535044	0.504124	0.564973	0.0835694	1.28521	0.539325	0.00652554	0.839	0.403382	1.02809	0.674207	0.139786	0.1065	0.121136	1.19137	0.581807	0.0476887	0.5235	0.318679
SL1344_0952	SL1344_0952	Gifsy-2 replication Protein O	0.498437	1.39064	1.20279	1.59952	0.872276	0.309611	2.23877	0.830864	0.0015	0.0127023	0.411602	1.68402	0.288077	0.196	0.169773	0.456989	1.51677	0.115979	0.3785	0.274662
SL1344_0955	SL1344_0955	predicted bacteriophage protein	0.356229	1.94579	1.7083	2.21558	1.7626	0.226427	3.06124	1.10322	0.0035	0.0162439	0.220781	3.13952	1.18905	0		0.472839	1.46593	-0.463817	0.065	0.0814705
SL1344_0956	SL1344_0956	predicted bacteriophage protein	0.531408	1.30436	1.1778	1.4303	1.63851	0.493706	1.40397	0.104959	0.395	0.279238	0.397008	1.74593	0.433846	0.0275	0.0507838	0.723775	0.957683	-0.344042	0.018	0.0389346
SL1344_0957	SL1344_0957	DNA Damage Inducible Protein	0.772455	0.89733	0.817619	0.979801	0.705053	0.755071	0.917989	0.022315	0.6345	0.357438	0.650288	1.06591	0.164921	0.1265	0.134598	0.926675	0.747994	-0.152805	0.141	0.143319
SL1344_0958	SL1344_0958	Gifsy-2 bacteriophage protein	0.593032	1.16882	1.01588	1.31534	0.912363	0.528065	1.31262	0.1494	0.292	0.230505	0.462195	1.49969	0.337128	0.093	0.110263	0.715795	0.968361	-0.195626	0.206	0.175055
SL1344_0962	SL1344_0962	Putative Probacteriophage Protein	0.220315	3.14616	2.54211	3.75083	0.422511	0.217221	3.19098	0.0595721	0.496	0.311976	0.200556	3.45613	0.348074	0.37	0.271621	0.337906	2.0513	-1.04093	0.0695	0.0860711
SL1344_0964	SL1344_0964	hypothetical bacteriophage lipoprotein	0.106858	6.48662	5.22135	7.79508	3.21367	0.130618	5.30667	-1.19233	0.2245	0.187204	0.145017	4.77977	-1.62995	0.1515	0.149032	0.0744587	9.30859	2.82153	0.111	0.124461
SL1344_0965	gtgA	hypothetical bacteriophage encoded virulence protein	0.592571	1.16973	1.05674	1.29904	0.869804	0.662206	1.04672	-0.123908	0.2425	0.19999	0.479679	1.44502	0.271051	0.052	0.0723921	0.812034	0.853593	-0.315223	0.0265	0.0496223
SL1344_0969	SL1344_0969	Large Subunit of Terminase	1.15206	0.601659	0.542716	0.667196	2.59273	0.823377	0.841835	0.240173	0.021	0.0428971	1.07586	0.644273	0.0429849	0.527	0.31966	1.11139	0.623678	0.0229906	0.6055	0.345291
SL1344_0971	SL1344_0971	predicted bacteriophage protein	0.405915	1.70762	1.5119	1.92364	2.87912	0.313447	2.21137	0.512523	0.0565	0.0751228	0.314769	2.20208	0.485431	0.0975	0.114136	0.354673	1.95433	0.236148	0.3265	0.248195
SL1344_0972	SL1344_0972	ATP Dependent clp Protease	0.119426	5.80401	4.74104	6.67972	2.61206	0.151258	4.58254	-1.20195	0.146	0.14612	0.125937	5.50391	-0.293706	0.418	0.286029	0.0897094	7.72658	2.03275	0.0975	0.114136
SL1344_0976	SL1344_0976	predicted bacteriophage protein	0.160608	4.31576	3.25965	5.45692	5.58803	0.275871	2.51258	-1.71125	0.037	0.0606996	0.227736	3.04364	-1.23482	0.155	0.150832	0.159259	4.35233	0.043017	0.501	0.313214
SL1344_0977	SL1344_0977	Tail Protein	0.148571	4.66543	3.94552	5.36416	1.30886	0.162288	4.27108	-0.459799	0.282	0.226243	0.153661	4.51089	-0.189779	0.433	0.290779	0.121332	5.7128	1.05702	0.24	0.198137
SL1344_0978	SL1344_0978	predicted bacteriophage protein	0.408481	1.69689	1.35478	2.11536	6.43827	0.352922	1.96403	0.27279	0.2655	0.216629	0.348218	1.99055	0.295401	0.2845	0.227476	0.393045	1.76353	0.0557024	0.4975	0.312336
SL1344_0980	SL1344_0980	Tape Measure	0.438469	1.58084	1.44107	1.72547	1.05708	0.281644	2.46108	0.880144	0		0.28197	2.45823	0.882214	0		0.281077	2.46604	0.894818	0.024	0.0466418
SL1344_0982	SL1344_0982	predicted bacteriophage protein	0.243583	2.84564	2.53962	3.17271	1.39892	0.277041	2.50196	-0.331954	0.219	0.183543	0.168098	4.12347	1.26874	0.0135	0.0325105	0.372621	1.86019	-0.975687	0.014	0.0332538
SL1344_0983	sodCa	bacteriophage encoded superoxide dismutase [cu-zn] 1 precursor (ec 1.15.1.1) (sodCI)	0.144772	4.78784	4.27118	5.25475	1.47732	0.169625	4.08636	-0.709163	0.121	0.131113	0.137481	5.04177	0.278162	0.3815	0.275516	0.262905	2.63649	-2.12556	0.0025	0.0144839
SL1344_0984	SL1344_0984	bacteriophage minor tail protein	0.517481	1.33946	1.23728	1.44374	0.173214	0.306243	2.26339	0.92828	0		0.314116	2.20666	0.85577	0.001	0.0118035	0.441439	1.5702	0.229091	0.243	0.200362
SL1344_0986	SL1344_0986	Tail Assembly Protein	0.253637	2.73283	2.04675	3.52129	5.94893	0.322974	2.14614	-0.546305	0.228	0.189624	0.218363	3.17428	0.487454	0.2975	0.232808	0.406633	1.7046	-0.956888	0.121	0.131113
SL1344_0987	SL1344_0987	hypothetical Host Specificity Protein	0.268624	2.58036	2.32771	2.82329	0.136853	0.140187	4.94445	2.35344	0		0.204727	3.38571	0.809611	0.0525	0.0727104	0.216397	3.20313	0.625357	0.2395	0.197769
SL1344_0988	SL1344_0988	hypothetical Tail Fiber Protein	0.462234	1.49956	1.24533	1.79196	6.2693	0.269323	2.57366	1.04826	0.0225	0.0447944	0.389792	1.77825	0.267491	0.28	0.225167	0.146578	4.7235	3.18753	0.0175	0.0382504
SL1344_0989	SL1344_0989	bacteriophage tail fibre assembly protein	0.328295	2.11135	1.61459	2.66212	6.51307	0.235192	2.94715	0.772239	0.1235	0.132694	0.330051	2.10012	-0.0265117	0.519	0.317452	0.16055	4.31734	2.13137	0.054	0.0736319
SL1344_0991	sseI	Type III secretion system effector protein, contributes to host-cell dissemination	0.372408	1.86126	1.69019	2.03689	0.234056	0.225706	3.07102	1.22008	0.0005		0.233769	2.96509	1.11842	0.001	0.0118035	0.333206	2.08024	0.227298	0.374	0.273133
SL1344_0995	gtgE	bacteriophage encoded virulence factor	1.26209	0.549204	0.492438	0.597877	0.356104	1.29312	0.536025	-0.0126347	0.838	0.403267	1.07087	0.647277	0.0973571	0.149	0.147725	1.28944	0.537555	-0.00871683	0.837	0.403151
SL1344_0997	pepN	aminopeptidase N	0.341972	2.02691	1.8886	2.16232	1.14756	0.334592	2.07162	0.0427231	0.519	0.317452	0.290463	2.38636	0.362787	0.0455	0.0674614	0.455981	1.52012	-0.507038	0.013	0.03176
SL1344_0998	pyrD	dihydroorotate dehydrogenase	0.197351	3.51226	2.87421	4.16826	5.44057	0.198479	3.4923	-0.018188	0.5175	0.31705	0.212221	3.26615	-0.197798	0.432	0.290467	0.351975	1.96931	-1.45835	0.0545	0.0739316
SL1344_0999	ycbW	conserved hypothetical protein	1.19473	0.580173	0.518679	0.641818	0.376743	1.02467	0.676457	0.0950665	0.246	0.202579	1.09011	0.635853	0.0531934	0.48	0.307602	1.25851	0.550769	-0.0302159	0.6665	0.36772
SL1344_1000	SL1344_1000	conserved hypothetical protein	1.26026	0.550003	0.505614	0.590473	2.73019	1.2	0.577623	0.0286465	0.674	0.369925	1.24035	0.558832	0.0090251	0.749	0.388797	1.3229	0.523961	-0.0225191	0.6625	0.366567
SL1344_1001	rlmL	conserved hypothetical protein	1.15372	0.600791	0.541169	0.66758	1.7635	0.944712	0.733713	0.129045	0.141	0.143319	1.13609	0.610118	0.00917007	0.715	0.381935	1.29645	0.53465	-0.0619191	0.4275	0.289076
SL1344_1002	uup	ABC transporter ATP-binding protein	1.28355	0.540024	0.489624	0.590199	2.81622	1.17117	0.59184	0.0490002	0.509	0.315006	1.25329	0.553062	0.0100705	0.734	0.385763	1.27799	0.542372	0.00380975	0.744	0.387801
SL1344_1003	pqiA	hypothetical inner membrane protein	1.2074	0.574082	0.526733	0.623137	2.80958	1.15531	0.599967	0.0261873	0.6545	0.364127	1.293	0.536077	-0.038642	0.571	0.333385	1.13376	0.611371	0.0354083	0.5615	0.330781
SL1344_1004	pqiB	hypothetical secreted protein	1.02707	0.674878	0.590181	0.738921	3.02544	1.06382	0.651567	-0.0180944	0.713	0.381447	1.06374	0.651615	-0.0152609	0.7065	0.379785	0.969164	0.715201	0.0444131	0.524	0.318817
SL1344_1005	ymbA	hypothetical lipoprotein	0.686306	1.00997	0.86902	1.16431	3.74383	0.464184	1.49326	0.44756	0.034	0.057923	0.688063	1.00739	-0.00476046	0.6075	0.346158	0.675248	1.02651	0.020874	0.5725	0.333765
SL1344_1006	rmf	ribosome modulation factor (protein E)	0.0612673	11.3135	7.98715	15.6629	2.66723	0.0225228	27.9108	15.9776	0.097	0.113722	0.0182747	31.4036	19.7304	0.1265	0.134598	0.127972	5.41638	-5.66606	0.0405	0.0635806
SL1344_1007	fabA	D-3-hydroxydecanoyl-(acyl carrier-protein)	0.466539	1.48572	1.23221	1.82761	3.10884	0.480357	1.44298	-0.0537081	0.497	0.312215	0.531554	1.304	-0.159096	0.32	0.244329	0.474919	1.45951	-0.0611796	0.486	0.309478
SL1344_1008	lonH	conserved hypothetical protein	1.02395	0.676938	0.588561	0.76797	2.10312	0.896528	0.773147	0.10292	0.2295	0.190672	1.00309	0.691009	0.0148745	0.6735	0.369773	1.03207	0.671609	-0.00144925	0.6995	0.377795
SL1344_1009	ycbG	conserved hypothetical protein	0.597333	1.1604	1.04097	1.29709	1.69714	0.618943	1.11989	-0.0386474	0.543	0.324768	0.450153	1.5398	0.372872	0.0125	0.0310023	0.69366	0.999261	-0.165141	0.1865	0.165323
SL1344_1010	ompA	outer membrane protein A	0.140286	4.94098	4.19057	5.74691	3.92507	0.171296	4.0465	-0.930738	0.0795	0.0965866	0.153847	4.50543	-0.472731	0.3045	0.236141	0.132369	5.23646	0.262584	0.439	0.292733
SL1344_1011	sulA	cell division inhibitor	1.1121	0.623275	0.579642	0.662977	0.122274	1.04679	0.662164	0.039554	0.575	0.334421	0.940798	0.736765	0.111195	0.246	0.202579	1.25989	0.550165	-0.0720763	0.3295	0.249922
SL1344_1012	sxy	required for gene induction	0.960128	0.721932	0.667941	0.772812	0.153006	0.98722	0.702121	-0.0185324	0.72	0.383101	0.694551	0.997979	0.27567	0.006	0.0205446	0.897988	0.771889	0.054141	0.478	0.306927
SL1344_1013	yccS	hypothetical membrane protein	1.05814	0.655059	0.600898	0.70901	1.6377	0.948052	0.731128	0.0745336	0.352	0.263144	0.929117	0.746028	0.0883026	0.301	0.234484	1.16488	0.595037	-0.0586438	0.4485	0.296079
SL1344_1014	yccF	hypothetical membrane protein	1.05034	0.659926	0.597213	0.730356	1.2109	0.801643	0.864658	0.200129	0.0125	0.0310023	0.904856	0.766031	0.102351	0.2275	0.189275	1.18847	0.583227	-0.0750688	0.3365	0.254121
SL1344_1015	helD	helicase IV (75 kD helicase)	0.883714	0.784357	0.707416	0.865708	1.04901	0.803511	0.862648	0.0735408	0.324	0.246716	0.743407	0.932392	0.146137	0.0845	0.101672	0.93558	0.740874	-0.0379216	0.5555	0.32886
SL1344_1016	mgsA	methylglyoxal synthase	0.896481	0.773187	0.724721	0.813814	0.160017	0.969423	0.71501	-0.0583358	0.4065	0.282354	0.712372	0.973014	0.199834	0.0035	0.0162439	1.12808	0.614447	-0.154368	0.015	0.0347187
SL1344_1017	yccT	hypothetical secreted protein	0.958465	0.723185	0.634033	0.82239	0.737234	0.908414	0.76303	0.0397275	0.561	0.330626	0.784681	0.883349	0.157683	0.1335	0.138901	1.12971	0.613565	-0.106499	0.2375	0.196309
SL1344_1018	SL1344_1018	conserved hypothetical protein	0.218872	3.16691	2.74116	3.64019	3.2072	0.355893	1.94763	-1.19071	0.0005		0.203548	3.40532	0.226367	0.358	0.266419	0.278124	2.49222	-0.66463	0.1605	0.153604
SL1344_1019	yccV	conserved hypothetical protein	0.506275	1.36911	1.24317	1.52608	1.26673	0.475269	1.45843	0.0641659	0.454	0.298054	0.436679	1.58731	0.195138	0.184	0.16423	0.613367	1.13007	-0.240408	0.1255	0.133965
SL1344_1020	yccW	conserved hypothetical protein	0.458666	1.51122	1.37276	1.65655	1.47619	0.337276	2.05514	0.529716	0.007	0.0222236	0.364454	1.90188	0.373003	0.066	0.0824406	0.509005	1.36177	-0.14787	0.3405	0.256541
SL1344_1022	SL1344_1022	hypothetical transcriptional regulator	0.754116	0.919152	0.838184	1.00169	1.0653	0.708433	0.978424	0.0656045	0.421	0.287013	0.699769	0.990538	0.0699675	0.4065	0.282354	0.854038	0.811612	-0.103833	0.29	0.229738
SL1344_1023	yccX	hypothetical acylphosphatase	0.310321	2.23364	2.03465	2.44992	0.607791	0.343509	2.01784	-0.215204	0.188	0.166027	0.278915	2.48516	0.237865	0.249	0.204746	0.390755	1.77386	-0.461734	0.046	0.0678563
SL1344_1024	yccK	hypothetical protein in helD-serT intergenic region	1.00624	0.688849	0.643717	0.733828	2.86515	0.822755	0.842471	0.153095	0.054	0.0736319	0.838102	0.827044	0.140698	0.137	0.140983	0.98068	0.706802	0.0186701	0.606	0.345509
SL1344_1025	yccA	hypothetical membrane protein	0.834512	0.830601	0.749613	0.917165	0.951319	0.813814	0.851727	0.022499	0.6855	0.373408	0.673745	1.0288	0.199346	0.0385	0.0619696	1.06208	0.652632	-0.175576	0.0455	0.0674614
SL1344_1027	pipB	Type III secretion system effector protein, homologous to pipB2, required for colonisation in chicks and for inducing the inflammatory response in the bovine ligated ileal loop model of infection	0.634135	1.09306	0.971217	1.22545	1.82383	0.442165	1.56762	0.46931	0.0125	0.0310023	0.78112	0.887376	-0.199812	0.182	0.163403	0.414976	1.67033	0.563282	0.08	0.0970732
SL1344_1029	pipC	cell invasion protein	0.253118	2.73844	2.56788	2.92393	1.19724	0.267513	2.59108	-0.144473	0.3875	0.277091	0.260942	2.65633	-0.100824	0.4465	0.295361	0.291223	2.38013	-0.350247	0.218	0.182894
SL1344_1030	sopB	Type III secretion system effector protein. Activates Cdc42, RhoG, AktA and chloride secretion through its inositol phosphatase activity and disrupts tight junctions	0.17374	3.98955	3.67586	4.30031	0.167038	0.184985	3.74705	-0.239147	0.3475	0.260537	0.167479	4.13871	0.1513	0.4335	0.290937	0.311951	2.22197	-1.75368	0.0085	0.0246959
SL1344_1031	orfX	conserved hypothetical protein	1.2767	0.542919	0.511723	0.570648	0.0987302	0.984472	0.70408	0.161495	0.004	0.0171155	1.05688	0.655845	0.113164	0.12	0.130479	1.37213	0.505162	-0.0374407	0.6235	0.35319
SL1344_1033	pipD	hypothetical secreted peptidase	1.31013	0.529067	0.478036	0.587007	0.531594	1.14347	0.60618	0.0727094	0.281	0.225708	1.1751	0.589861	0.0591558	0.4285	0.289385	1.14548	0.605114	0.075201	0.335	0.253203
SL1344_1034	copS	histidine kinase	1.33397	0.519614	0.470543	0.580043	1.3318	1.21123	0.572269	0.0458799	0.5245	0.318956	1.24744	0.555658	0.0325605	0.6145	0.349153	1.32875	0.521652	0.000635496	0.805	0.398401
SL1344_1035	copR	response regulator	1.12657	0.615272	0.544026	0.685426	0.453571	1.02567	0.675797	0.0605087	0.4345	0.291253	0.961885	0.720614	0.109044	0.2675	0.217886	1.0302	0.672829	0.0600816	0.447	0.29554
SL1344_1036	SL1344_1036	hypothetical exported protein	0.727595	0.952655	0.862678	1.02704	0.241211	0.731812	0.947165	-0.00531705	0.7395	0.386887	0.593816	1.16728	0.212953	0.06	0.0773521	0.797779	0.868846	-0.0732736	0.4285	0.289385
SL1344_1037	hpaC	4-hydroxyphenylacetate 3-monooxygenase coupling protein	0.542058	1.27873	1.13947	1.43221	1.4158	0.568523	1.21921	-0.0437522	0.5195	0.317587	0.515851	1.3437	0.0714473	0.4645	0.302131	0.392406	1.7664	0.489819	0.0365	0.060261
SL1344_1038	hpaB	4-hydroxyphenylacetate 3-monooxygenase	0.84202	0.823195	0.728115	0.921297	1.15182	0.83895	0.826208	0.00324246	0.675	0.370228	0.727355	0.95297	0.132575	0.286	0.228139	0.756091	0.916751	0.094621	0.3665	0.270227
SL1344_1039	hpaR	homoprotocatechuate degradative operon repressor	1.00184	0.691878	0.62191	0.772159	0.585963	0.904623	0.766228	0.0753178	0.338	0.255037	0.77366	0.895932	0.204437	0.037	0.0606996	1.1963	0.579407	-0.109699	0.1745	0.160283
SL1344_1040	hpaG	4-hydroxyphenylacetate degradation bifunctional isomerase decarboxylase	0.473581	1.46363	1.32236	1.60545	0.302857	0.517927	1.33831	-0.13006	0.275	0.222371	0.38036	1.82235	0.358625	0.0705	0.0871517	0.639461	1.08396	-0.3798	0.0235	0.0460313
SL1344_1041	hpaE	5-carboxymethyl-2-hydroxymuconate semialdehyde dehydrogenase (ec 1.2.1.-) (chms dehydrogenase)	0.169583	4.08735	3.59541	4.69346	0.145302	0.196485	3.52773	-0.551253	0.218	0.182894	0.127007	5.45757	1.36188	0.1105	0.124098	0.406448	1.70538	-2.34685	0
SL1344_1042	hpaD	3,4-dihydroxyphenylacetate 2,3-dioxygenase	0.135556	5.11336	4.5191	5.63545	0.49908	0.198389	3.49389	-1.57192	0.003	0.0153666	0.127148	5.45149	0.399921	0.372	0.272386	0.26015	2.66441	-2.42663	0
SL1344_1043	hpaF	5-carboxymethyl-2-hydroxymuconate delta-isomerase	0.16813	4.12269	3.37801	4.92469	4.0655	0.222974	3.10864	-0.948989	0.0915	0.108851	0.139412	4.97194	0.822532	0.2225	0.185848	0.346176	2.0023	-2.09693	0
SL1344_1044	hpaH	2-oxo-hepta-3-ene-1,7-dioic acid hydratase	0.296784	2.33553	1.87937	2.8233	3.71143	0.285504	2.4278	0.0758815	0.478	0.306927	0.265764	2.60813	0.276804	0.343	0.257993	0.404363	1.71417	-0.595119	0.1335	0.138901
SL1344_1045	hpaI	2,4-dihydroxyhept-2-ene-1,7-dioic acid aldolase	0.252406	2.74615	2.17735	3.41865	3.7849	0.32469	2.1348	-0.628844	0.126	0.134282	0.265673	2.60902	-0.149121	0.4385	0.292564	0.403575	1.71752	-1.00096	0.037	0.0606996
SL1344_1046	hpaX	hypothetical 4-hydroxyphenylacetate permease	0.239472	2.89449	2.49665	3.36471	2.98672	0.227256	3.05008	0.174035	0.391	0.278087	0.234069	2.96129	0.0640546	0.488	0.310027	0.28375	2.44281	-0.458269	0.228	0.189624
SL1344_1047	hpaA	4-hydroxyphenylacetate 3-monooxygenase operon regulatory protein	0.227914	3.04127	2.2507	4.01199	4.53338	0.255067	2.71751	-0.313556	0.367	0.270431	0.207343	3.34301	0.337981	0.376	0.273856	0.481861	1.43848	-1.59976	0.003	0.0153666
SL1344_1048	SL1344_1048	hypothetical protein	0.194362	3.56626	2.79892	4.44733	6.3039	0.231945	2.98841	-0.49636	0.3	0.234009	0.258871	2.67758	-0.804994	0.2045	0.174163	0.423416	1.63704	-1.88752	0.0085	0.0246959
SL1344_1050	yccD	conserved hypothetical protein	0.488884	1.41782	1.31621	1.54157	1.53544	0.539891	1.28386	-0.141024	0.1665	0.156499	0.418699	1.65548	0.223914	0.1	0.116157	0.594982	1.16499	-0.258781	0.0735	0.090423
SL1344_1051	cbpA	curved DNA-binding protein	0.586026	1.18279	1.12859	1.23711	0.713519	0.614511	1.12796	-0.0534221	0.462	0.301146	0.524399	1.32179	0.140254	0.035	0.0588898	0.698354	0.992544	-0.191022	0.144	0.145021
SL1344_1052	scsA	membrane protein, suppressor for copper-sensitivity A	0.912662	0.759479	0.645498	0.868187	0.486903	0.753415	0.920007	0.162053	0.125	0.133647	0.781761	0.886648	0.122808	0.2555	0.209463	0.917855	0.755182	-0.00321584	0.6905	0.37492
SL1344_1053	scsB	membrane protein, suppressor for copper-sensitivity B precursor	1.01585	0.682336	0.581873	0.791511	2.14933	0.840095	0.825081	0.137533	0.2215	0.18518	1.01247	0.684607	-0.00280852	0.6885	0.374305	1.02332	0.677353	-0.0081287	0.6565	0.364753
SL1344_1055	scsD	secreted protein, suppressor for copper-sensitivity D	0.716727	0.9671	0.825659	1.1483	3.2246	0.638575	1.08546	0.115286	0.361	0.267853	0.646224	1.07261	0.0991147	0.397	0.279776	0.649915	1.06652	0.100183	0.439	0.292733
SL1344_1056	agp	glucose-1-phosphatase precursor (G1Pase), secreted	0.251691	2.75396	2.48225	3.09169	2.36176	0.325733	2.12796	-0.628838	0.0135	0.0325105	0.187623	3.69436	0.939852	0.0365	0.060261	0.332205	2.0865	-0.684382	0.0635	0.080093
SL1344_1057	yccJ	conserved hypothetical protein	0.219426	3.1589	2.45041	4.04821	5.25683	0.227001	3.0535	-0.111407	0.468	0.303442	0.128998	5.37332	2.19607	0.041	0.0639731	0.433543	1.5988	-1.49509	0.0225	0.0447944
SL1344_1058	wrbA	trp repressor binding protein	0.165468	4.18901	3.59823	4.84885	0.586115	0.1634	4.24204	0.0352306	0.5065	0.314468	0.0922928	7.5103	3.26727	0.006	0.0205446	0.274293	2.52703	-1.63114	0.014	0.0332538
SL1344_1059	ymdF	conserved hypothetical protein	0.0182465	36.0913	22.6634	75.0925	0.654097	0.0308931	21.8263	-13.3308	0.2645	0.215975	0.0177845	31.8246	-5.1604	0.4365	0.291899	0.244309	2.83717	-33.21	0.039	0.0623798
SL1344_1060	ycdC	hypothetical transcriptional regulator	0.616464	1.12439	0.998722	1.26788	0.95541	0.542619	1.27741	0.150948	0.258	0.211334	0.405268	1.71034	0.571052	0.0295	0.0530619	0.67902	1.02081	-0.110025	0.3655	0.269814
SL1344_1061	SL1344_1061	hypothetical secreted protein	0.812488	0.853117	0.798761	0.910443	1.37292	0.932626	0.743221	-0.11004	0.12	0.130479	0.64604	1.07292	0.220721	0.013	0.03176	0.867021	0.799459	-0.0528273	0.4905	0.310663
SL1344_1062	putA	proline dehydrogenase (proline oxidase)	0.627443	1.10472	0.987168	1.2221	0.485519	0.649575	1.06708	-0.037728	0.546	0.32578	0.492384	1.40774	0.297071	0.0575	0.0757298	0.678272	1.02193	-0.0853313	0.43	0.289847
SL1344_1063	putP	sodium/proline symporter (proline permease)	0.448838	1.54431	1.40445	1.69549	0.193561	0.467235	1.48351	-0.0637766	0.47	0.304139	0.372152	1.86254	0.318853	0.1275	0.135226	0.425877	1.62757	0.0723947	0.4785	0.307097
SL1344_1064	phoH	PhoH protein (phosphate starvation-inducible protein PsiH)	0.148154	4.67854	3.44412	6.26892	11.6171	0.240307	2.88442	-1.82846	0.1425	0.144179	0.0877191	7.86015	3.12979	0.173	0.159587	0.253387	2.73405	-1.77298	0.118	0.129201
SL1344_1065	SL1344_1065	hypothetical transcriptional regulator	0.984768	0.703869	0.644928	0.765468	2.07773	1.08942	0.636256	-0.0679102	0.3745	0.273317	0.974541	0.711255	0.00383877	0.738	0.38658	1.04728	0.661854	-0.0369467	0.564	0.331537
SL1344_1066	SL1344_1066	hypothetical sodium/glucose cotransporter	0.732116	0.946773	0.856556	1.03254	2.4932	0.737853	0.939411	-0.00492059	0.672	0.369321	0.627429	1.10474	0.155128	0.2215	0.18518	0.909829	0.761843	-0.176951	0.155	0.150832
SL1344_1067	SL1344_1067	conserved hypothetical protein	0.797336	0.869329	0.772332	0.953111	0.287669	0.827929	0.837206	-0.0331421	0.5805	0.336061	0.660824	1.04891	0.1773	0.097	0.113722	1.09727	0.631702	-0.225458	0.0365	0.060261
SL1344_1068	SL1344_1068	conserved hypothetical protein	0.382509	1.81211	1.57326	2.0489	0.404826	0.324959	2.13303	0.316649	0.1545	0.150576	0.235081	2.94855	1.13947	0.0105	0.0279026	0.585112	1.18464	-0.61409	0.022	0.0441677
SL1344_1069	SL1344_1069	hypothetical secreted protein	0.192066	3.60891	2.75364	4.66692	3.04086	0.265231	2.61337	-0.967931	0.087	0.104295	0.109129	6.35165	2.63837	0.026	0.0490353	0.264186	2.62371	-0.937731	0.1785	0.161986
SL1344_1071	SL1344_1071	hypothetical oxidoreductase	0.282313	2.45524	2.18969	2.72862	0.628223	0.280688	2.46945	0.0209043	0.545	0.325447	0.209338	3.31114	0.852845	0.0345	0.0584122	0.361733	1.91619	-0.522335	0.115	0.127235
SL1344_1072	ycdW	hypothetical 2-hydroxyacid dehydrogenase in phoh-csgg intergenic region	0.157723	4.39471	3.71501	5.09116	1.82229	0.161058	4.30372	-0.0701034	0.4895	0.310414	0.151324	4.58055	0.161814	0.4455	0.295004	0.240816	2.87833	-1.50796	0.042	0.0647505
SL1344_1073	ycdX	conserved hypothetical protein	0.682189	1.01606	0.971439	1.06835	1.39221	0.719874	0.962872	-0.0556082	0.452	0.297338	0.615938	1.12535	0.110204	0.129	0.136159	0.693792	0.999071	-0.0241355	0.5935	0.340279
SL1344_1074	ycdY	conserved hypothetical protein	0.76141	0.910347	0.858805	0.965179	1.74602	0.764831	0.906275	-0.00327605	0.8085	0.399013	0.667952	1.03772	0.128505	0.145	0.145574	0.729308	0.950418	0.0393887	0.531	0.320819
SL1344_1075	ycdZ	hypothetical membrane protein	0.765771	0.905163	0.845239	0.962468	2.74565	0.800236	0.866179	-0.0385219	0.558	0.329672	0.68914	1.00581	0.100037	0.2965	0.232349	0.818451	0.846901	-0.0602756	0.475	0.305888
SL1344_1082	csgC	curli prooduction protein	1.39108	0.498282	0.475436	0.51661	0.10074	1.1639	0.595538	0.0978833	0.025	0.047848	1.23833	0.559743	0.0617732	0.293	0.230893	1.5536	0.446154	-0.0500293	0.5	0.312961
SL1344_1083	ymdA	conserved hypothetical protein	1.28521	0.539324	0.489818	0.58098	0.244207	1.01919	0.680096	0.144317	0.0295	0.0530619	1.20841	0.573601	0.0377864	0.613	0.348483	1.15253	0.601413	0.0620217	0.4255	0.288454
SL1344_1084	SL1344_1084	Hypothetical UPF0189 protein <ORFName>.	0.938542	0.738536	0.665996	0.817677	0.514802	0.870874	0.795921	0.0569701	0.435	0.291413	0.883015	0.784978	0.0421125	0.5645	0.331681	0.964238	0.718855	-0.0147857	0.6555	0.364439
SL1344_1085	ymdC	conserved hypothetical protein	1.27215	0.544865	0.490333	0.607214	0.972523	1.21723	0.569447	0.0239329	0.742	0.387396	1.01142	0.685321	0.137366	0.0615	0.0784424	1.36252	0.508723	-0.0313356	0.65	0.362724
SL1344_1086	mdoC	Glucans biosynthesis protein C	1.16327	0.595861	0.529907	0.668671	1.1678	1.1509	0.602263	0.00535178	0.795	0.396744	1.03868	0.667332	0.0676611	0.4105	0.283587	0.964753	0.718471	0.121392	0.244	0.201104
SL1344_1087	mdoG	Glucans biosynthesis protein G precursor.	0.717627	0.965887	0.919614	1.0142	2.7278	0.678821	1.02111	0.0564523	0.47	0.304139	0.660658	1.04918	0.0792962	0.326	0.247901	0.689948	1.00464	0.0386272	0.5325	0.321266
SL1344_1088	mdoH	Glucans biosynthesis glucosyltransferase H	0.78244	0.885878	0.832975	0.932885	3.06102	0.786174	0.881671	-0.00378148	0.8115	0.399516	0.783365	0.884833	0.00162949	0.808	0.398927	0.604119	1.14737	0.264571	0.05	0.0710326
SL1344_1089	yceK	hypothetical lipoprotein	0.957518	0.7239	0.593805	0.844213	4.18572	1.24083	0.558615	-0.155469	0.087	0.104295	0.956302	0.724821	0.00539118	0.6635	0.366858	0.860134	0.80586	0.0795351	0.432	0.290467
SL1344_1090	msyB	acidic protein MsyB; multicopy suppressor of SecY	0.588248	1.17832	1.06435	1.30472	2.61719	0.699708	0.990623	-0.185319	0.201	0.172237	0.337809	2.05189	0.863472	0.003	0.0153666	0.573151	1.20936	0.036299	0.537	0.322713
SL1344_1091	yceE	hypothetical membrane transport protein	1.07107	0.647151	0.564111	0.732403	0.629288	0.997106	0.695159	0.0432833	0.541	0.32408	0.958921	0.722841	0.0738196	0.386	0.276695	0.935264	0.741125	0.0950126	0.3275	0.248778
SL1344_1092	htrB	lipid A biosynthesis lauroyl acyltransferase (EC 2.3.1.-) (heat shock protein)	1.10433	0.627666	0.55931	0.69043	1.75956	1.00012	0.693067	0.0622656	0.4185	0.286194	1.01873	0.680406	0.0445597	0.5285	0.320089	0.950979	0.728877	0.104836	0.334	0.252593
SL1344_1093	yceA	conserved hypothetical protein	0.761621	0.910094	0.791819	1.06543	1.90579	0.605436	1.14487	0.240233	0.0925	0.1098	0.628327	1.10316	0.186851	0.1705	0.158397	0.868919	0.797712	-0.123181	0.306	0.236856
SL1344_1094	yceI	Hypothetical UPF0312 protein <ORFName> precursor.	0.227511	3.04665	2.70784	3.49542	1.9449	0.290224	2.38832	-0.651843	0.022	0.0441677	0.184644	3.75396	0.711859	0.1015	0.117336	0.231418	2.99521	-0.0912971	0.48	0.307602
SL1344_1097	solA	N-methyl-L-tryptophan oxidase	0.890417	0.778452	0.747134	0.815397	2.26414	1.05803	0.655129	-0.125412	0.028	0.0513587	0.803647	0.862502	0.0818909	0.262	0.214256	0.854728	0.810956	0.0263654	0.589	0.338734
SL1344_1098	bssS	conserved hypothetical protein	0.241093	2.87501	2.67045	3.0876	0.425463	0.332778	2.08291	-0.79228	0.0015	0.0127023	0.199308	3.47776	0.602844	0.064	0.0805409	0.734849	0.943252	-1.92317	0
SL1344_1099	dinI	damage-inducible protein	0.379397	1.82697	1.68861	1.96805	1.85475	0.365886	1.89444	0.0618394	0.475	0.305888	0.385614	1.79752	-0.0365278	0.5285	0.320089	0.458398	1.51211	-0.301889	0.098	0.114547
SL1344_1100	pyrC	Dihydroorotase	0.371242	1.8671	1.76724	1.96413	2.51525	0.367916	1.88398	0.0156194	0.611	0.347619	0.306372	2.26244	0.394968	0.018	0.0389346	0.487798	1.42097	-0.439375	0.044	0.0662935
SL1344_1101	yceB	conserved hypothetical protein	0.695899	0.996046	0.933936	1.05537	0.805682	0.742771	0.933191	-0.0626877	0.409	0.283116	0.664818	1.04261	0.0458307	0.5235	0.318679	0.767161	0.903523	-0.0962131	0.249	0.204746
SL1344_1102	grxB	glutaredoxin 2	0.208238	3.32863	2.81667	3.78904	5.09323	0.282113	2.45698	-0.823832	0.074	0.0909649	0.176254	3.93266	0.60524	0.2045	0.174163	0.40464	1.713	-1.55427	0.0115	0.0294662
SL1344_1103	yceL	hypothetical membrane transporter	0.84915	0.816284	0.735402	0.912882	0.901926	0.73851	0.938575	0.121532	0.193	0.168376	0.735734	0.942117	0.121987	0.246	0.202579	1.1074	0.625925	-0.190654	0.0175	0.0382504
SL1344_1104	rimJ	ribosomal-protein-alanine acetyltransferase	1.11934	0.619246	0.566037	0.674914	1.11292	1.08509	0.638795	0.0183091	0.754	0.389789	0.895846	0.773735	0.15068	0.05	0.0710326	1.15665	0.599274	-0.0134533	0.7	0.377949
SL1344_1105	yceH	conserved hypothetical protein	0.952857	0.727441	0.656078	0.794519	1.86468	1.16124	0.5969	-0.130588	0.0665	0.082939	0.85148	0.81405	0.0868174	0.2955	0.231912	1.01726	0.681388	-0.0419304	0.53	0.320525
SL1344_1106	mviM	hypothetical virulence factor MviM	1.24282	0.557724	0.500653	0.609301	2.30673	1.47409	0.470221	-0.0846359	0.198	0.17073	1.14231	0.606792	0.0483678	0.513	0.315902	1.38406	0.500807	-0.0469109	0.521	0.317993
SL1344_1107	mviN	virulence factor MviN	1.30598	0.530747	0.466806	0.594733	2.03958	1.11755	0.620239	0.0854508	0.256	0.209837	1.2983	0.533888	0.00223364	0.7595	0.3909	1.41046	0.491434	-0.0330313	0.6045	0.344852
SL1344_1108	flgN	flagella synthesis protein FlgN	1.45029	0.477937	0.425849	0.538984	0.665437	1.24128	0.558415	0.0812213	0.1855	0.164875	1.00807	0.687599	0.212603	0.0045	0.0179815	1.2276	0.564636	0.0885381	0.2185	0.18322
SL1344_1109	flgM	negative regulator of flagellin synthesis (anti-sigma factor)	1.41935	0.488355	0.444589	0.535763	0.47869	1.25254	0.553394	0.0667335	0.26	0.212813	1.01057	0.685898	0.196663	0.0005		1.12928	0.613798	0.126244	0.0955	0.112459
SL1344_1110	flgA	flagellar basal body P-ring protein FlgA precursor	1.36834	0.506559	0.464936	0.541836	0.197896	1.19547	0.579811	0.0725278	0.258	0.211334	1.27582	0.543297	0.0380272	0.617	0.350293	1.33993	0.5173	0.0111597	0.817	0.400378
SL1344_1111	flgB	hypothetical flagellar basal-body rod protein FlgB (proximal rod protein)	0.46514	1.49019	1.36102	1.62125	0.35931	0.416725	1.66332	0.171986	0.2135	0.179907	0.38182	1.81537	0.328332	0.066	0.0824406	0.562987	1.2312	-0.26232	0.076	0.0930966
SL1344_1112	flgC	hypothetical flagellar basal-body rod protein FlgC (proximal rod protein)	0.474237	1.4616	1.33212	1.58035	0.321327	0.401396	1.72684	0.271338	0.0715	0.0882411	0.388198	1.78555	0.328133	0.0535	0.0733292	0.548706	1.26324	-0.204239	0.147	0.14666
SL1344_1113	flgD	flagellar hook formation protein FlgD	0.331043	2.09383	1.90682	2.30375	0.701901	0.351691	1.9709	-0.127731	0.354	0.264279	0.311338	2.22635	0.134889	0.3615	0.26808	0.441716	1.56921	-0.536993	0.0165	0.0368603
SL1344_1114	flgE	flagellar hook protein FlgE	0.248582	2.7884	2.51812	3.11806	0.425418	0.248887	2.78499	-0.00460059	0.5575	0.329511	0.218145	3.17746	0.377446	0.211	0.178244	0.32666	2.12192	-0.695449	0.069	0.0855358
SL1344_1115	flgF	hypothetical flagellar basal-body rod protein FlgF (proximal rod protein)	0.382028	1.81439	1.65419	2.01635	2.00253	0.339813	2.03979	0.220786	0.221	0.184848	0.320803	2.16066	0.336387	0.1255	0.133965	0.37226	1.862	0.0195244	0.5315	0.320967
SL1344_1116	flgG	flagellar basal-body rod protein FlgG (distal rod protein)	0.474425	1.46102	1.29744	1.66259	4.04544	0.397567	1.74347	0.269879	0.139	0.142156	0.402438	1.72237	0.253773	0.1775	0.161575	0.455821	1.52066	0.0550452	0.495	0.311739
SL1344_1117	flgH	Flagellar L-ring protein precursor	0.929983	0.745333	0.674686	0.826264	2.63158	0.764549	0.906609	0.16135	0.109	0.122992	0.829778	0.835341	0.0930047	0.321	0.244924	0.65203	1.06306	0.306084	0.0325	0.0563804
SL1344_1118	flgI	Flagellar P-ring protein precursor	0.906458	0.764676	0.687999	0.848618	2.9737	0.759409	0.912746	0.15138	0.159	0.15286	0.802545	0.863686	0.104365	0.296	0.232128	0.525936	1.31793	0.55472	0.0015	0.0127023
SL1344_1119	flgJ	flagellar protein FlgJ	0.954769	0.725984	0.664351	0.790687	3.04515	0.734108	0.944204	0.218787	0.0445	0.0666806	0.790197	0.877183	0.154721	0.1355	0.140095	0.60377	1.14803	0.423876	0
SL1344_1120	flgK	flagellar hook-associated protein 1	0.603382	1.14877	1.07262	1.21832	1.5389	0.536636	1.29165	0.140437	0.135	0.139798	0.415644	1.66765	0.517823	0.001	0.0118035	0.477608	1.45129	0.300968	0.026	0.0490353
SL1344_1121	flgL	flagellar hook-associated protein 3	0.575476	1.20448	1.12178	1.2884	2.40876	0.521016	1.33038	0.126	0.2615	0.2139	0.419513	1.65226	0.448591	0.009	0.0255073	0.473552	1.46372	0.260018	0.057	0.0754244
SL1344_1122	rne	ribonuclease E	1.2054	0.575035	0.522769	0.632143	1.60671	1.05176	0.659034	0.0815016	0.281	0.225708	1.03072	0.672486	0.0945614	0.23	0.191023	1.38872	0.499125	-0.0682889	0.3835	0.276046
SL1344_1123	rluC	ribosomal large subunit pseudouridine synthase C (EC 4.2.1.70)	1.08627	0.638098	0.562617	0.733198	1.4592	0.867151	0.799338	0.153591	0.1415	0.143608	1.0422	0.665082	0.0232488	0.621	0.352109	1.17511	0.589858	-0.0484824	0.5095	0.315115
SL1344_1124	SL1344_1124	hypothetical inner membrane lipoprotein	1.04384	0.664036	0.583752	0.753958	1.136	0.905202	0.765738	0.0918837	0.278	0.224067	0.944706	0.733717	0.0659172	0.4245	0.288139	1.07098	0.647207	-0.0172719	0.673	0.369622
SL1344_1126	maf-a	conserved hypothetical protein	0.8217	0.843552	0.795222	0.896515	0.935035	0.792953	0.874133	0.0296474	0.697	0.377006	0.654613	1.05887	0.213461	0.001	0.0118035	1.09074	0.635485	-0.212085	0.0115	0.0294662
SL1344_1127	yceD	conserved hypothetical protein	0.396437	1.74844	1.60871	1.91548	1.5024	0.307592	2.25346	0.495531	0.012	0.0302377	0.347607	1.99406	0.232508	0.194	0.168839	0.39449	1.75707	0.0126766	0.5525	0.327879
SL1344_1128	rpl32	50S ribosomal protein L32. Chloroplast 50S ribosomal protein L32.	0.35406	1.95771	1.8405	2.07369	1.75703	0.321498	2.15599	0.197817	0.1255	0.133965	0.30975	2.23776	0.284954	0.0885	0.105851	0.371332	1.86665	-0.0797725	0.443	0.294118
SL1344_1129	plsX	Fatty acid/phospholipid synthesis protein plsX.	0.390879	1.7733	1.64857	1.90106	2.31822	0.328816	2.10801	0.332997	0.0455	0.0674614	0.322264	2.15087	0.380782	0.0675	0.0839589	0.367294	1.88717	0.119966	0.412	0.284067
SL1344_1130	fabH	3-oxoacyl-[acyl-carrier-protein] synthase III	1.06994	0.64784	0.586545	0.7132	2.70296	0.849156	0.816278	0.167896	0.1025	0.11811	0.992437	0.698429	0.0519521	0.4935	0.311385	1.06721	0.649494	0.00591219	0.652	0.363349
SL1344_1131	fabD	malonyl CoA-acyl carrier protein transacylase	0.755185	0.917851	0.853797	0.98707	2.84056	0.66641	1.04012	0.119114	0.209	0.176938	0.717685	0.96581	0.049955	0.5005	0.313088	0.702625	0.98651	0.0645425	0.454	0.298054
SL1344_1132	fabG	3-oxoacyl-[acyl-carrier protein] reductase	0.40366	1.71716	1.58636	1.85323	2.9058	0.345878	2.00402	0.286338	0.0525	0.0727104	0.347709	1.99347	0.276622	0.1035	0.118876	0.429214	1.61492	-0.095006	0.438	0.292396
SL1344_1133	acpP	acyl carrier protein	0.396502	1.74815	1.61913	1.87656	2.50701	0.388053	1.78622	0.0340072	0.5315	0.320967	0.300889	2.30366	0.547889	0.011	0.0286878	0.449916	1.54061	-0.209544	0.194	0.168839
SL1344_1134	fabF	3-oxoacyl-[acyl-carrier-protein] synthase II	0.444745	1.55853	1.44935	1.67711	3.54205	0.42272	1.63973	0.0754108	0.4085	0.282961	0.361637	1.9167	0.361847	0.0525	0.0727104	0.53345	1.29937	-0.261956	0.1745	0.160283
SL1344_1135	pabC	4-amino-4-deoxychorismate lyase	0.86995	0.796766	0.742173	0.860799	1.63683	0.759291	0.912887	0.11595	0.1415	0.143608	0.874817	0.792334	-0.00516696	0.7835	0.395026	0.853008	0.812591	0.0159361	0.663	0.366713
SL1344_1136	yceG	hypothetical secreted protein	0.920176	0.753277	0.690882	0.82392	2.33227	0.721233	0.961058	0.206197	0.0265	0.0496223	0.879161	0.788419	0.0309435	0.576	0.334696	0.931652	0.743998	-0.01037	0.646	0.361449
SL1344_1137	tmk	Thymidylate kinase	0.919353	0.753951	0.681479	0.828333	2.37397	0.835082	0.830035	0.0742431	0.389	0.277503	0.932863	0.743032	-0.0134371	0.6635	0.366858	0.937919	0.739027	-0.011559	0.63	0.355751
SL1344_1138	holB	DNA polymerase III, delta' subunit	0.980058	0.707252	0.631225	0.782845	2.75855	0.945738	0.732917	0.0267976	0.604	0.344632	1.04165	0.66543	-0.042364	0.54	0.323736	0.990701	0.699654	-0.00767141	0.657	0.36491
SL1344_1139	ycfH	conserved hypothetical protein	0.69246	1.00099	0.919747	1.08621	3.07103	0.499957	1.38641	0.360109	0.0495	0.0706656	0.619356	1.11914	0.120409	0.3215	0.245222	0.697272	0.994084	-0.0061341	0.6375	0.358528
SL1344_1140	ptsG	PTS system, glucose-specific IIBC component	0.154909	4.47454	3.87822	5.12129	4.60162	0.110927	6.24865	1.77379	0.085	0.102197	0.182482	3.79845	-0.656943	0.301	0.234484	0.119008	5.82439	1.33776	0.181	0.162997
SL1344_1142	ycfF	hypothetical protein kinase C inhibitor	0.213017	3.25394	3.00393	3.54166	1.12591	0.209252	3.3125	0.0558203	0.488	0.310027	0.175245	3.9553	0.689135	0.036	0.0598136	0.23804	2.9119	-0.357016	0.2355	0.194881
SL1344_1143	ycfL	hypothetical lipoprotein	0.304706	2.2748	2.12774	2.42815	1.64573	0.287088	2.41441	0.139034	0.3165	0.242287	0.269837	2.56876	0.290907	0.1485	0.147461	0.23333	2.97068	0.683656	0.057	0.0754244
SL1344_1144	ycfM	hypothetical lipoprotein	0.210348	3.29524	2.92809	3.6923	3.16196	0.227581	3.04572	-0.237416	0.326	0.247901	0.186113	3.72433	0.441133	0.262	0.214256	0.401281	1.72734	-1.55183	0
SL1344_1145	thiK	conserved hypothetical protein	0.776753	0.892364	0.804471	0.982759	2.22899	0.802283	0.863968	-0.0199787	0.6185	0.35098	0.649225	1.06765	0.176107	0.1435	0.144742	0.7872	0.880523	-0.0140063	0.6	0.342883
SL1344_1146	nagZ	Beta-hexosaminidase	0.430571	1.60983	1.35284	2.0251	2.04889	0.525655	1.31864	-0.285152	0.115	0.127235	0.412375	1.68087	0.0731557	0.453	0.297697	0.638282	1.08596	-0.544912	0.015	0.0347187
SL1344_1147	ycfP	conserved hypothetical protein	0.242267	2.86108	2.55467	3.21797	3.00823	0.374939	1.84869	-1.00813	0.001	0.0118035	0.227222	3.05054	0.193477	0.3955	0.279374	0.529201	1.3098	-1.54939	0
SL1344_1148	ndh	NADH dehydrogenase	0.871292	0.795539	0.726933	0.869283	0.975792	0.895062	0.774412	-0.0241682	0.6665	0.36772	0.646482	1.07218	0.269467	0.026	0.0490353	0.751957	0.921791	0.120133	0.288	0.22896
SL1344_1149	ycfJ	hypothetical secreted protein	0.404743	1.71256	1.48866	1.94963	0.607455	0.474907	1.45954	-0.254259	0.16	0.153357	0.290434	2.38659	0.656629	0.1015	0.117336	0.32606	2.12583	0.419173	0.1105	0.124098
SL1344_1150	ycfQ	hypothetical TetR-family regulatory protein	1.12357	0.616915	0.564398	0.675553	0.718342	1.03558	0.669332	0.0500375	0.5	0.312961	0.876298	0.790995	0.173068	0.0315	0.0552889	1.3587	0.510155	-0.106376	0.106	0.120763
SL1344_1151	ycfR	hypothetical secreted protein	0.747507	0.927279	0.780176	1.11132	1.04676	0.684914	1.01202	0.0753186	0.431	0.290157	0.605559	1.14464	0.215168	0.227	0.188928	0.878906	0.788647	-0.132151	0.2755	0.222657
SL1344_1152	ycfS	hypothetical exported protein	0.370488	1.8709	1.61521	2.10567	2.26084	0.374432	1.85119	-0.0396369	0.5145	0.316265	0.244589	2.83393	0.954843	0.0965	0.113305	0.446298	1.5531	-0.315564	0.182	0.163403
SL1344_1153	mfd	transcription-repair coupling factor (TrcF)	1.10604	0.626696	0.573577	0.676658	1.5999	0.965171	0.71816	0.0913806	0.2405	0.198507	0.960991	0.721284	0.0937776	0.2435	0.200733	1.2373	0.560211	-0.0637383	0.4235	0.287822
SL1344_1154	ycfU	ABC transporter integral membrane subunit	1.19813	0.578527	0.520747	0.64455	1.45718	0.954464	0.726216	0.14267	0.1065	0.121136	1.10765	0.625784	0.0439691	0.532	0.321116	1.29473	0.535361	-0.041806	0.56	0.330311
SL1344_1155	lolD	ABC transporter ATP-binding subunit	1.22038	0.567977	0.52458	0.619325	1.60831	0.984911	0.703766	0.134558	0.067	0.0834453	1.08879	0.636619	0.0662628	0.395	0.279238	1.14147	0.607239	0.0425037	0.5365	0.322546
SL1344_1156	ycfW	ABC transporter integral membrane subunit	1.32366	0.523662	0.467122	0.580247	2.27982	1.11906	0.6194	0.0937302	0.194	0.168839	1.30441	0.531387	0.00583589	0.7745	0.393584	1.3131	0.527871	0.00846982	0.703	0.378836
SL1344_1157	ycfX	hypothetical ROK-family protein	1.29997	0.533204	0.486481	0.583303	2.63972	1.18993	0.582511	0.0501888	0.4985	0.312581	1.33715	0.518378	-0.0160288	0.7295	0.38492	1.291	0.536906	0.00733358	0.6965	0.376845
SL1344_1158	cobB	NAD-dependent deacetylase	0.696167	0.995663	0.927892	1.06097	3.06323	0.783272	0.884938	-0.113567	0.246	0.202579	0.59621	1.16259	0.162754	0.1825	0.163607	0.810489	0.855221	-0.137487	0.19	0.16698
SL1344_1159	potD	spermidine/putrescine-binding periplasmic protein precursor	0.195236	3.55031	2.37623	4.35556	7.04624	0.186795	3.71075	0.145726	0.445	0.294826	0.224125	3.09268	-0.369948	0.3245	0.247013	0.34742	1.99513	-1.39088	0.1355	0.140095
SL1344_1160	potC	spermidine/putrescine transport system permease protein PotC	0.326564	2.12254	1.8485	2.43728	2.21723	0.207823	3.33527	1.1849	0.0015	0.0127023	0.299403	2.3151	0.175212	0.3385	0.25534	0.485256	1.42842	-0.686906	0.0375	0.0611301
SL1344_1161	sifA	Type III secretion system effector protein-necessary for Sif formation and maintaining the SCV. Has GAP activity	0.867542	0.798978	0.678618	0.913104	2.52554	0.794236	0.872722	0.0680194	0.4375	0.292229	0.891294	0.777686	-0.0239451	0.5915	0.339572	1.02555	0.675881	-0.112905	0.2955	0.231912
SL1344_1162	potB	spermidine/putrescine transport system permease protein PotB	0.953774	0.726742	0.660778	0.794037	3.05445	0.865078	0.801254	0.0732006	0.394	0.278961	1.03718	0.668297	-0.0592645	0.447	0.29554	1.01878	0.680367	-0.0489959	0.508	0.314791
SL1344_1163	potA	spermidine/putrescine transport ATP-binding protein PotA (ABC superfamily)	0.938678	0.73843	0.651666	0.818685	2.36944	0.747363	0.927457	0.18869	0.07	0.08661	0.983449	0.704813	-0.0305937	0.5795	0.335746	1.07524	0.644646	-0.0843914	0.3745	0.273317
SL1344_1164	pepT	Peptidase T	0.5793	1.19653	1.07813	1.36338	2.06964	0.528744	1.31093	0.097517	0.315	0.241441	0.378246	1.83253	0.627096	0		0.733787	0.944616	-0.252683	0.0245	0.0472473
SL1344_1167	ycfD	conserved hypothetical protein	1.10739	0.625932	0.562646	0.684648	1.78053	1.00303	0.691052	0.062376	0.4155	0.285206	0.944649	0.733762	0.104103	0.199	0.171221	1.23983	0.559065	-0.0583145	0.448	0.295899
SL1344_1168	phoQ	sensor protein PhoQ, regulator of virulence determinants	1.20276	0.5763	0.525064	0.632933	1.58129	0.970228	0.714417	0.139296	0.021	0.0428971	1.16385	0.595565	0.0174883	0.7505	0.38909	1.43066	0.484495	-0.0865391	0.2465	0.202945
SL1344_1169	phoP	transcriptional regulatory protein PhoP, regulator of virulence determinants	0.822033	0.84321	0.785408	0.900457	1.10265	0.848137	0.817259	-0.0270015	0.6915	0.375236	0.74831	0.926284	0.0831939	0.3025	0.235195	1.13892	0.6086	-0.228443	0.0105	0.0279026
SL1344_1170	purB	adenylosuccinate lyase	0.758844	0.913425	0.832032	0.999266	3.06344	0.646878	1.07153	0.163557	0.216	0.181576	0.762032	0.909603	-0.00408007	0.675	0.370228	0.677102	1.0237	0.110836	0.3345	0.252898
SL1344_1171	ycfC	conserved hypothetical protein	1.1563	0.599455	0.549127	0.651054	1.70249	1.04031	0.666288	0.0619057	0.4145	0.284878	1.10725	0.626007	0.0270793	0.6175	0.350522	1.29019	0.537243	-0.0586215	0.4445	0.294648
SL1344_1172	mnmA	Probable tRNA	1.23237	0.562451	0.504935	0.621204	1.80103	1.01692	0.681614	0.112894	0.2	0.171723	1.19524	0.579921	0.0185396	0.6805	0.371899	1.21858	0.568814	0.0100771	0.681	0.37205
SL1344_1173	ymfB	hypothetical mutT family protein	1.03435	0.670128	0.609746	0.733907	1.42607	1.06594	0.650267	-0.0213175	0.7055	0.379518	0.956486	0.724681	0.0525548	0.485	0.309186	1.20703	0.57426	-0.090511	0.2795	0.224895
SL1344_1174	SL1344_1174	hypothetical secreted protein	1.2254	0.565652	0.509573	0.635333	1.46598	1.2284	0.564266	-0.0035861	0.8125	0.399676	1.04263	0.664803	0.0943383	0.2665	0.217262	1.27053	0.545558	-0.0182387	0.682	0.372353
SL1344_1175	rluB	hypothetical ribosomal large subunit pseudouridine synthase B	1.11709	0.620494	0.546407	0.699426	0.493733	0.983955	0.70445	0.0823766	0.307	0.237336	0.939424	0.737843	0.114744	0.204	0.173874	1.15248	0.601442	-0.0187553	0.7145	0.381814
SL1344_1176	icdA	isocitrate dehydrogenase	0.406542	1.70498	1.59749	1.82525	1.51638	0.382722	1.8111	0.107314	0.2985	0.233289	0.335499	2.06602	0.362952	0.019	0.0402818	0.463673	1.49491	-0.216771	0.1535	0.150064
SL1344_1177	SL1344_1177	predicted bacteriophage protein	1.23116	0.563003	0.505113	0.626646	0.864547	1.26941	0.54604	-0.017822	0.883	0.407922	1.09287	0.634243	0.0703771	0.2795	0.224895	1.17519	0.589819	0.0280721	0.6555	0.364439
SL1344_1180	msgA	hypothetical virulence protein (MsgA)	0.703982	0.984609	0.895875	1.08257	2.70339	0.89566	0.773895	-0.21077	0.0495	0.0706656	0.487268	1.42252	0.43367	0.0265	0.0496223	0.615636	1.1259	0.130399	0.329	0.249637
SL1344_1181	envE	hypothetical lipoprotein	0.402956	1.72016	1.5636	1.88078	3.09211	0.450502	1.53861	-0.193171	0.2215	0.18518	0.476456	1.4548	-0.271331	0.144	0.145021	0.334955	2.06937	0.353522	0.2525	0.207239
SL1344_1184	pagC	outer membrane invasion protein (PagC)	0.106443	6.51188	4.44668	8.70927	4.36323	0.234602	2.95457	-3.4966	0.0075	0.0230539	0.147533	4.69825	-1.80088	0.1575	0.152106	0.137812	5.02964	-1.36392	0.261	0.21354
SL1344_1185	pliC	hypothetical secreted protein	0.216505	3.20153	2.94236	3.50644	1.74233	0.244918	2.83012	-0.373498	0.1395	0.142447	0.200178	3.46265	0.248705	0.313	0.240355	0.354087	1.95756	-1.24347	0.0275	0.0507838
SL1344_1186	SL1344_1186	hypothetical protein	0.908623	0.762855	0.655163	0.878647	3.09243	0.898308	0.771614	0.00495951	0.638	0.358708	0.960476	0.72167	-0.0439371	0.5185	0.317318	0.946317	0.732468	-0.0285354	0.571	0.333385
SL1344_1187	SL1344_1187	hypothetical heat shock protein	0.210714	3.28952	2.4085	4.52471	2.71206	0.189855	3.65093	0.294885	0.411	0.283746	0.085632	8.09449	4.67402	0.016	0.036154	0.394685	1.7562	-1.45176	0.029	0.0524976
SL1344_1188	SL1344_1188	hypothetical protein	1.01906	0.680186	0.601645	0.769962	1.06387	0.878417	0.789087	0.101782	0.2725	0.220915	0.807166	0.858742	0.169085	0.173	0.159587	1.14619	0.604743	-0.0722353	0.391	0.278087
SL1344_1189	SL1344_1189	hypothetical cytochrome	0.482552	1.43642	1.3052	1.57129	0.916562	0.616755	1.12386	-0.306313	0.0175	0.0382504	0.504453	1.37406	-0.0562314	0.4835	0.30873	0.779678	0.889018	-0.546827	0.0005
SL1344_1190	SL1344_1190	hypothetical lipoprotein	0.176461	3.92805	2.74915	5.12028	8.70566	0.21627	3.20501	-0.587872	0.3335	0.252289	0.302806	2.28908	-1.45198	0.0905	0.107873	0.0818566	8.15314	4.15585	0.0805	0.0975663
SL1344_1191	SL1344_1191	hypothetical substrate-binding transport protein	0.499103	1.38879	1.2549	1.5218	0.608016	0.35652	1.9442	0.563524	0.01	0.0271108	0.360491	1.92279	0.531184	0.007	0.0222236	0.755458	0.91752	-0.467687	0.0095	0.0263123
SL1344_1192	SL1344_1192	hypothetical inner membrane transport protein	0.760451	0.911494	0.760741	1.0432	1.02726	0.563349	1.23041	0.291699	0.0985	0.114954	0.580403	1.19425	0.272476	0.108	0.122251	0.908065	0.763323	-0.122462	0.269	0.218811
SL1344_1193	SL1344_1193	hypothetical inner membrane transport protein	1.35095	0.513081	0.41872	0.617353	2.71883	1.26549	0.54773	0.0272446	0.5905	0.339232	1.26102	0.549673	0.0337703	0.5745	0.334287	1.46199	0.474113	-0.0316741	0.6215	0.35233
SL1344_1194	SL1344_1194	hypothetical ABC transport ATP-binding protein	1.41894	0.488498	0.428992	0.546747	2.92923	1.28583	0.539066	0.0461734	0.5215	0.318129	1.34947	0.513643	0.0264956	0.6315	0.35632	1.52555	0.454358	-0.0292475	0.649	0.362409
SL1344_1195	SL1344_1195	hypothetical ABC transport ATP-binding subunit	1.20267	0.576343	0.522324	0.635252	3.02217	1.17073	0.592063	0.0122907	0.6945	0.3762	1.17545	0.589686	0.0131951	0.683	0.372656	1.35172	0.51279	-0.0606334	0.4455	0.295004
SL1344_1196	SL1344_1196	hypothetical membrane protein	0.30387	2.28106	1.94544	2.60647	3.59265	0.278247	2.49112	0.202607	0.328	0.249066	0.269205	2.5748	0.292266	0.267	0.217575	0.435045	1.59328	-0.686927	0.047	0.0686584
SL1344_1197	SL1344_1197	conserved hypothetical protein	0.229375	3.0219	2.2061	3.99174	4.31643	0.200627	3.4549	0.418353	0.3355	0.253509	0.144874	4.78448	1.66413	0.056	0.0748239	0.395732	1.75156	-1.19477	0.041	0.0639731
SL1344_1198	SL1344_1198	conserved hypothetical protein	0.20642	3.35795	2.79827	4.03233	3.58702	0.280395	2.47204	-0.864905	0.075	0.0920394	0.190553	3.63756	0.232197	0.3965	0.279643	0.333412	2.07895	-1.25589	0.0405	0.0635806
SL1344_1199	aadA	aminoglycoside-resistance protein	0.608533	1.13905	1.05631	1.21582	0.134288	0.582993	1.18895	0.0558321	0.4795	0.307435	0.469405	1.47665	0.331278	0.027	0.0502051	0.60787	1.14029	-0.000877692	0.666	0.367577
SL1344_1201	SL1344_1201	hypothetical transcriptional regulator	1.09255	0.634434	0.583706	0.687202	1.3336	0.918607	0.754563	0.119486	0.1155	0.127568	0.921548	0.752155	0.11688	0.1655	0.156022	1.32473	0.523238	-0.110153	0.1565	0.151597
SL1344_1202	SL1344_1202	hypothetical protein	0.174386	3.97478	2.97853	5.05725	4.5697	0.151724	4.56847	0.566491	0.321	0.244924	0.174075	3.98188	0.0368122	0.504	0.313919	0.378175	1.83287	-2.03464	0.0305	0.0541811
SL1344_1204	aroQ	chorismate mutase	0.629919	1.10038	0.948106	1.24798	0.661463	0.616563	1.12421	0.0368103	0.5415	0.324253	0.678316	1.02186	-0.0764134	0.42	0.286686	0.662617	1.04608	-0.0533778	0.4875	0.309893
SL1344_1205	yeaS	hypothetical membrane transport protein	0.92747	0.747353	0.692834	0.812663	2.28533	0.740092	0.93657	0.190892	0.0395	0.0627846	0.759841	0.912226	0.163306	0.1075	0.12188	0.655462	1.05749	0.304492	0.089	0.106363
SL1344_1207	yoaG	conserved hypothetical protein	0.256786	2.69932	2.38997	3.01141	3.33606	0.226313	3.06278	0.365819	0.2145	0.180575	0.220358	3.14555	0.464257	0.1855	0.164875	0.432107	1.60411	-1.06636	0.0115	0.0294662
SL1344_1210	yeaQ	hypothetical inner membrane protein	0.286894	2.41604	2.07979	2.75029	3.38445	0.411718	1.68355	-0.718107	0.007	0.0222236	0.219239	3.1616	0.758649	0.0685	0.0850049	0.352342	1.96726	-0.442355	0.1805	0.162795
SL1344_1211	yaoF	conserved hypothetical protein	1.12509	0.616082	0.562434	0.676122	0.510113	1.13905	0.608533	-0.00740102	0.9165	0.410196	0.750814	0.923194	0.304302	0		1.03585	0.669156	0.0545097	0.4615	0.300947
SL1344_1212	SL1344_1212	hypothetical protein	1.32054	0.524899	0.475814	0.580498	0.505196	1.28149	0.540893	0.0162489	0.8175	0.400456	1.08022	0.641675	0.117904	0.115	0.127235	1.21423	0.570854	0.0487717	0.512	0.31567
SL1344_1213	yeaO	predicted bacteriophage protein	0.902856	0.767727	0.695066	0.836255	0.27463	0.804564	0.861519	0.0953403	0.282	0.226243	0.815647	0.849812	0.0822438	0.353	0.263715	0.962199	0.720378	-0.0470791	0.515	0.31639
SL1344_1215	yeaM	hypothetical transcriptional regulator	1.05177	0.659032	0.585781	0.742955	1.01716	0.992363	0.698481	0.0357311	0.5885	0.338571	0.857639	0.808204	0.143489	0.1365	0.140687	1.14758	0.60401	-0.0518496	0.491	0.310786
SL1344_1216	yeaL	hypothetical membrane protein	0.925852	0.748659	0.676571	0.827011	2.89671	0.849707	0.815749	0.0619732	0.4455	0.295004	0.863733	0.802501	0.0533546	0.49	0.310539	1.00589	0.689091	-0.0629691	0.4605	0.300548
SL1344_1217	yeaK	conserved hypothetical protein	0.967758	0.71624	0.662279	0.770889	2.54074	1.02124	0.678731	-0.0376379	0.5975	0.341829	0.932356	0.743436	0.0262917	0.6275	0.354787	1.15002	0.602725	-0.108911	0.2855	0.227923
SL1344_1218	yeaJ	conserved hypothetical membrane protein	0.912154	0.759901	0.693493	0.826528	1.4197	0.864962	0.801362	0.0428546	0.537	0.322713	0.950462	0.729274	-0.0335905	0.584	0.337149	1.01535	0.682671	-0.0715285	0.407	0.282503
SL1344_1219	yeaH	conserved hypothetical protein	0.360287	1.92388	1.78594	2.06648	3.01995	0.356595	1.94379	0.0261776	0.5575	0.329511	0.270666	2.5609	0.63989	0.023	0.0454155	0.520546	1.33158	-0.585276	0.004	0.0171155
SL1344_1220	yeaG	conserved hypothetical protein	0.19121	3.62507	3.08439	4.17678	5.10001	0.204462	3.39011	-0.217589	0.3975	0.279908	0.163339	4.24361	0.606412	0.2775	0.223788	0.3568	1.94268	-1.64681	0.0065	0.0213871
SL1344_1221	mipA	hypothetical outer membrane protein	0.343763	2.01635	1.89251	2.15163	0.965862	0.388973	1.78199	-0.243597	0.073	0.089879	0.276886	2.50337	0.48841	0.013	0.03176	0.550111	1.26001	-0.770109	0
SL1344_1222	SL1344_1222	hypothetical regulatory protein	1.37283	0.504904	0.420778	0.589193	2.71127	1.36526	0.507702	-0.00172969	0.7975	0.39713	1.27668	0.542931	0.037039	0.5485	0.326587	1.50289	0.46121	-0.0336389	0.614	0.348928
SL1344_1223	SL1344_1223	hypothetical oxidoreductase	0.526335	1.31693	1.22503	1.41165	2.35292	0.625539	1.10808	-0.206714	0.064	0.0805409	0.511646	1.35474	0.041224	0.522	0.318266	0.688714	1.00644	-0.318836	0.021	0.0428971
SL1344_1224	yeaD	conserved hypothetical protein	0.175527	3.94896	3.4869	4.29877	2.42319	0.167061	4.14906	0.237211	0.3765	0.274026	0.16755	4.13695	0.203623	0.404	0.281638	0.236269	2.93371	-0.985933	0.0855	0.102722
SL1344_1224A	SL1344_1224A	conserved hypothetical protein	0.229629	3.01855	2.72407	3.30166	0.462693	0.221807	3.125	0.1186	0.42	0.286686	0.173921	3.98542	0.961433	0.0325	0.0563804	0.321865	2.15354	-0.857893	0.021	0.0428971
SL1344_1225	gapA	glyceraldehyde 3-phosphate dehydrogenase A	0.144871	4.78458	4.21712	5.26713	1.27706	0.182591	3.79618	-0.974467	0.0595	0.0770111	0.155986	4.44364	-0.3602	0.3255	0.247606	0.179673	3.85783	-0.897132	0.186	0.165097
SL1344_1226	yeaA	conserved hypothetical protein	0.275694	2.51419	2.41438	2.61353	0.15605	0.358709	1.93234	-0.580033	0		0.25866	2.67976	0.162975	0.262	0.214256	0.299007	2.31817	-0.199272	0.2815	0.225976
SL1344_1227	yeaC	conserved hypothetical protein	0.27617	2.50986	2.35829	2.70821	0.882485	0.408879	1.69524	-0.823002	0		0.250641	2.7655	0.254082	0.182	0.163403	0.295247	2.34768	-0.187328	0.303	0.235431
SL1344_1228	nam	pyrazinamidase/nicotinamidase	0.516734	1.3414	1.18956	1.50793	4.55645	0.498943	1.38923	0.0398068	0.523	0.318541	0.511775	1.3544	-0.00178024	0.5865	0.337931	0.404861	1.71206	0.365522	0.125	0.133647
SL1344_1229	ansA	L-Asparaginase I	0.629574	1.10098	1.03127	1.17921	2.80146	0.55991	1.23796	0.137911	0.2155	0.181243	0.564496	1.22791	0.124182	0.248	0.204032	0.583946	1.187	0.0809928	0.4005	0.280697
SL1344_1230	sppA	protease IV	0.570472	1.21504	1.15655	1.28083	1.86332	0.445038	1.5575	0.341814	0		0.491063	1.41152	0.19525	0.0325	0.0563804	0.579864	1.19536	-0.0239548	0.5685	0.332752
SL1344_1231	ydjA	hypothetical nitroreductase	0.609908	1.13648	1.05406	1.2308	0.755542	0.669768	1.03491	-0.105554	0.1975	0.170488	0.478847	1.44753	0.304282	0.0025	0.0144839	0.716722	0.967107	-0.176364	0.12	0.130479
SL1344_1232	selD	Selenide,water dikinase	0.487858	1.4208	1.23991	1.50862	0.85694	0.457106	1.51638	0.0810935	0.39	0.277789	0.421992	1.64256	0.219495	0.069	0.0855358	0.594132	1.16665	-0.242945	0.098	0.114547
SL1344_1233	topB	DNA topoisomerase III	1.05497	0.65703	0.605171	0.702519	1.94995	1.03478	0.669848	0.0160155	0.8085	0.399013	0.799836	0.866611	0.208418	0.009	0.0255073	1.09727	0.631702	-0.0158051	0.675	0.370228
SL1344_1234	gdhA	NADP-specific glutamate dehydrogenase	0.403672	1.7171	1.58012	1.86058	1.36691	0.373611	1.85527	0.13031	0.2985	0.233289	0.346066	2.00293	0.27888	0.117	0.128554	0.536068	1.29302	-0.424763	0.0085	0.0246959
SL1344_1235	SL1344_1235	hypothetical exported protein	1.33688	0.518483	0.486939	0.546068	0.126697	1.20306	0.576153	0.0571282	0.4355	0.291574	0.99408	0.697275	0.179542	0.024	0.0466418	1.11025	0.624314	0.107712	0.1265	0.134598
SL1344_1236	SL1344_1236	hypothetical MutT-family protein	1.05243	0.658616	0.580414	0.731434	1.84386	1.07958	0.642052	-0.0128121	0.7015	0.378401	0.840247	0.824932	0.161831	0.1115	0.12482	1.18727	0.583815	-0.0628464	0.4425	0.293942
SL1344_1237	xthA	exodeoxyribonuclease III	0.781121	0.887375	0.832248	0.952309	1.79215	0.675686	1.02584	0.136224	0.069	0.0855358	0.550248	1.2597	0.369285	0		0.714325	0.970353	0.0801805	0.39	0.277789
SL1344_1238	argDa	Acetylornithine/succinyldiaminopimelate aminotransferase	0.374765	1.84955	1.57942	2.13687	0.164387	0.416592	1.66385	-0.182942	0.3215	0.245222	0.243476	2.84688	1.00714	0.031	0.0547363	0.477307	1.4522	-0.398961	0.1725	0.159349
SL1344_1239	astA	arginine N-succinyltransferase	0.396883	1.74648	1.55711	1.94355	0.205183	0.444759	1.55848	-0.185304	0.2415	0.199248	0.322081	2.15209	0.398292	0.138	0.14157	0.539569	1.28463	-0.466713	0.047	0.0686584
SL1344_1240	astD	succinylglutamic semialdehyde dehydrogenase	0.394208	1.75833	1.55706	1.96225	0.259758	0.525553	1.31889	-0.431775	0.0295	0.0530619	0.338623	2.04696	0.295093	0.2355	0.194881	0.448052	1.54702	-0.216729	0.292	0.230505
SL1344_1241	astB	succinylarginine dihydrolase	0.455106	1.52305	1.33897	1.71769	0.510784	0.516156	1.3429	-0.180173	0.2295	0.190672	0.393088	1.76334	0.235558	0.25	0.20545	0.45545	1.52189	-0.00517765	0.5685	0.332752
SL1344_1242	astE	Succinylglutamate desuccinylase	0.606594	1.14269	1.01956	1.30367	1.25143	0.652615	1.06211	-0.0823636	0.388	0.277226	0.492662	1.40694	0.265005	0.137	0.140983	0.494418	1.40195	0.250894	0.152	0.149291
SL1344_1243	SL1344_1243	exported protein	0.156905	4.41764	3.40048	5.32455	5.26286	0.157704	4.39524	-0.039162	0.5025	0.313575	0.156748	4.42204	0.0656289	0.4955	0.311857	0.320111	2.16533	-2.12456	0.0495	0.0706656
SL1344_1244	SL1344_1244	conserved hypothetical protein	1.21673	0.569678	0.504626	0.653177	0.836914	1.21911	0.568566	-0.00527073	0.7985	0.397289	1.02206	0.678188	0.103578	0.2705	0.219722	1.17611	0.589354	0.0175537	0.7185	0.382761
SL1344_1245	nadE	NH3-dependent NAD synthetase	0.431117	1.60779	1.51134	1.70025	1.43365	0.430633	1.6096	-0.00163234	0.6585	0.365376	0.328605	2.10936	0.501387	0.002	0.0135958	0.673107	1.02977	-0.581247	0
SL1344_1246	osmE	osmotically inducible lipoprotein E precursor	0.25857	2.68069	2.43774	2.93956	2.55906	0.359495	1.92811	-0.746222	0.001	0.0118035	0.224376	3.08923	0.409001	0.1815	0.163199	0.321923	2.15315	-0.526199	0.093	0.110263
SL1344_1247	celA	PTS system, cellobiose-specific IIB component	0.645942	1.07308	1.01064	1.13514	1.14833	0.71117	0.974658	-0.0941993	0.2015	0.1725	0.534162	1.29763	0.224753	0.0185	0.0396116	0.858927	0.806992	-0.260791	0.0015	0.0127023
SL1344_1248	celB	PTS system, cellobiose-specific IIC component	0.266625	2.59971	2.22854	2.97958	0.835977	0.239958	2.88862	0.273293	0.274	0.221793	0.172921	4.00847	1.43504	0.0065	0.0213871	0.348118	1.99113	-0.594884	0.1445	0.145298
SL1344_1249	celC	phosphoenolpyruvate dependent phosphotransferase enzyme III-cellobiose	0.817742	0.847636	0.788658	0.911778	2.68631	0.895938	0.773655	-0.0778925	0.3595	0.267156	0.818747	0.846595	-0.00336236	0.701	0.378252	0.699558	0.990836	0.135851	0.2475	0.203671
SL1344_1250	celD	hypothetical cel operon repressor	0.896879	0.772844	0.716552	0.824619	2.46326	0.916395	0.756384	-0.0146394	0.7105	0.380822	0.904853	0.766033	-0.0083924	0.7025	0.378693	0.762294	0.909291	0.131393	0.2575	0.21096
SL1344_1251	celF	phospho-beta-glucosidase B	0.672138	1.03126	0.869384	1.19579	4.95636	0.603495	1.14856	0.0960774	0.376	0.273856	0.692949	1.00029	-0.0353052	0.5365	0.322546	0.722586	0.959259	-0.0473512	0.5045	0.314031
SL1344_1252	celG	conserved hypothetical protein	0.438395	1.5811	1.16767	2.06345	5.16427	0.277972	2.49359	0.892526	0.0785	0.0956263	0.380931	1.81961	0.182391	0.4055	0.282062	0.591679	1.17149	-0.363149	0.1645	0.155544
SL1344_1253	katE	catalase HPII	0.204308	3.39266	2.92535	3.86574	2.34431	0.21517	3.22139	-0.16729	0.3865	0.276826	0.162387	4.2685	0.879194	0.095	0.11203	0.315005	2.20043	-1.16514	0.013	0.03176
SL1344_1254	cedA	cell division activator CedA	1.03458	0.669979	0.592132	0.739685	1.80846	0.986444	0.702673	0.0266645	0.6315	0.35632	0.811805	0.853834	0.177399	0.077	0.0941308	1.11872	0.61959	-0.0424706	0.539	0.323392
SL1344_1255	ydjN	hypothetical sodium:dicarboxylate symporter	0.877943	0.789512	0.671397	0.910863	0.563168	0.899444	0.77064	-0.012922	0.6255	0.354002	0.71216	0.973303	0.18273	0.1515	0.149032	1.03614	0.668974	-0.120848	0.236	0.195234
SL1344_1256	ydjM	conserved hypothetical protein	0.740729	0.935764	0.821341	1.06994	1.7409	0.58434	1.18621	0.255398	0.055	0.0742294	0.833326	0.831784	-0.0993257	0.3115	0.239572	0.803923	0.862206	-0.0743062	0.43	0.289847
SL1344_1257	yniC	hypothetical hydrolase	0.382519	1.81206	1.40361	1.98422	1.35803	0.339833	2.03967	0.182635	0.198	0.17073	0.29926	2.31621	0.446771	0.202	0.172766	0.567629	1.22113	-0.528679	0.051	0.0717318
SL1344_1258	yniB	hypothetical membrane protein	0.748483	0.926069	0.878654	0.972482	1.41972	0.758296	0.914085	-0.0102051	0.8255	0.401671	0.687985	1.0075	0.0832423	0.27	0.21942	0.902492	0.768037	-0.158294	0.1645	0.155544
SL1344_1259	SL1344_1259	conserved hypothetical protein	0.221591	3.12804	2.92875	3.35446	0.346075	0.249369	2.77961	-0.34774	0.118	0.129201	0.22426	3.09082	-0.0430407	0.5085	0.314898	0.480944	1.44122	-1.69248	0
SL1344_1260	ydiZ	conserved hypothetical protein	0.227622	3.04517	2.76234	3.38719	2.52251	0.303068	2.2871	-0.763248	0.0125	0.0310023	0.181562	3.81769	0.767026	0.11	0.123731	0.52005	1.33285	-1.71721	0
SL1344_1261	pfkB	6-phosphofructokinase isozyme	0.223657	3.09915	2.58376	3.49632	3.44674	0.211204	3.28188	0.232497	0.324	0.246716	0.179956	3.85177	0.802444	0.0765	0.0936169	0.316042	2.19321	-0.850773	0.023	0.0454155
SL1344_1262	ydiY	hypothetical outer membrane protein	0.773812	0.895757	0.798296	0.992433	3.02516	0.761409	0.910347	0.015654	0.6325	0.356696	0.70354	0.985228	0.089269	0.3525	0.263431	0.679138	1.02063	0.129767	0.36	0.267392
SL1344_1263	SL1344_1263	hypothetical outer membrane protein	0.422646	1.64002	1.5344	1.7429	0.224928	0.393524	1.76138	0.121016	0.309	0.238312	0.360418	1.92318	0.284853	0.1235	0.132694	0.534013	1.298	-0.347149	0.002	0.0135958
SL1344_1264	SL1344_1264	hypothetical membrane protein	1.05207	0.658841	0.618124	0.694975	0.0868933	0.74757	0.9272	0.26847	0.003	0.0153666	0.998079	0.694481	0.0384518	0.589	0.338734	0.977277	0.709264	0.0540463	0.4805	0.307768
SL1344_1265	SL1344_1265	Putative DNA/RNA non-specific endonuclease	1.14125	0.607358	0.555405	0.644752	0.187062	0.915324	0.75727	0.151348	0.014	0.0332538	0.970548	0.714182	0.107687	0.1185	0.129522	1.07691	0.643644	0.0398161	0.5715	0.333511
SL1344_1266	rfc	O-antigen polymerase	0.912299	0.759781	0.717654	0.803529	1.83596	0.855365	0.810352	0.0519421	0.484	0.308884	0.839375	0.82579	0.0626106	0.4115	0.283906	0.807811	0.858057	0.097719	0.3385	0.25534
SL1344_1267	thrS	Threonyl-tRNA synthetase	0.264431	2.62128	2.32266	3.01934	4.33495	0.226222	3.06402	0.405028	0.1735	0.159824	0.233028	2.97452	0.350603	0.242	0.199619	0.219259	3.16132	0.530529	0.2585	0.211706
SL1344_1268	infC	translation initiation factor IF-3	0.203012	3.41432	3.1372	3.68894	0.864519	0.141249	4.90726	1.50986	0.002	0.0135958	0.190353	3.64138	0.244149	0.283	0.226758	0.218419	3.17347	-0.260898	0.4045	0.281778
SL1344_1269	rpl35	50S ribosomal protein L35. Chloroplast 50S ribosomal protein L35.	0.221897	3.12373	2.83614	3.47582	1.53604	0.134541	5.15194	1.99109	0		0.192489	3.60097	0.479312	0.161	0.153849	0.227201	3.05081	-0.0823452	0.4855	0.309334
SL1344_1270	rpl20	50S ribosomal protein L20. Chloroplast 50S ribosomal protein L20.	0.209018	3.31621	3.02554	3.64615	1.79159	0.141781	4.88887	1.5428	0.0015	0.0127023	0.200929	3.44971	0.126204	0.437	0.292063	0.274174	2.52813	-0.784432	0.1185	0.129522
SL1344_1271	pheS	phenylalanyl-tRNA synthetase alpha chain	0.651449	1.06401	0.99225	1.13576	2.73881	0.577706	1.19983	0.133903	0.2325	0.192778	0.636108	1.08967	0.0303698	0.57	0.333132	0.780816	0.887722	-0.17478	0.1075	0.12188
SL1344_1272	pheT	Phenylalanyl-tRNA synthetase beta chain	0.434094	1.59677	1.48929	1.70992	2.34483	0.459425	1.50873	-0.0919957	0.365	0.269605	0.394344	1.75772	0.158009	0.2445	0.201474	0.5526	1.25434	-0.343814	0.042	0.0647505
SL1344_1273	himA	integration host factor alpha-subunit	0.30394	2.28054	2.10493	2.45607	3.15123	0.396507	1.74813	-0.52984	0.0005		0.305582	2.26829	-0.00434861	0.5705	0.333259	0.452119	1.53311	-0.743755	0.006	0.0205446
SL1344_1274	btuC	Vitamin B12 transport system permease protein btuC.	0.708062	0.978936	0.897342	1.0815	1.44053	0.617823	1.12192	0.142131	0.144	0.145021	0.611887	1.1328	0.151413	0.1605	0.153604	0.796132	0.870644	-0.107662	0.331	0.250793
SL1344_1275	btuE	hypothetical glutathione peroxidase/vitamin B12 transport periplasmic protein BtuE	0.438658	1.58015	1.4408	1.71426	1.99255	0.549764	1.26081	-0.321547	0.041	0.0639731	0.425793	1.6279	0.0489342	0.501	0.313214	0.56106	1.23542	-0.345088	0.0175	0.0382504
SL1344_1276	btuD	vitamin B12 ABC transport ATP-binding protein	0.912649	0.759489	0.703163	0.820212	2.49195	1.10701	0.626143	-0.133241	0.1015	0.117336	0.787531	0.880152	0.119205	0.2265	0.188581	0.904833	0.76605	0.0021701	0.647	0.361772
SL1344_1277	nlpC	hypothetical lipoprotein	1.10383	0.62795	0.572667	0.682489	1.31438	1.09225	0.634604	0.0054872	0.7985	0.397289	0.963029	0.719758	0.0909179	0.2705	0.219722	1.40429	0.493593	-0.131089	0.08	0.0970732
SL1344_1278	ydiV	conserved hypothetical protein	1.42883	0.485115	0.397295	0.55071	1.91633	1.47336	0.470453	-0.0146298	0.7905	0.396079	1.36013	0.509617	0.0237546	0.6935	0.375877	1.53569	0.451359	-0.0221278	0.7025	0.378693
SL1344_1279	ydiU	conserved hypothetical protein	1.26659	0.547255	0.499625	0.603494	1.08502	1.16207	0.596479	0.0482011	0.518	0.317183	1.0434	0.664313	0.117309	0.1025	0.11811	1.18186	0.586488	0.0420648	0.551	0.327391
SL1344_1281	aroH	3-deoxy-D-arabinoheptulosonate 7-phosphate synthase	1.0447	0.663489	0.623075	0.702797	2.21866	1.00374	0.690567	0.0266818	0.688	0.374155	0.946793	0.7321	0.0672999	0.369	0.271231	1.10881	0.625127	-0.0339971	0.56	0.330311
SL1344_1282	ydiA	conserved hypothetical protein	1.07788	0.643065	0.578184	0.715539	0.665408	1.01063	0.685856	0.0420733	0.566	0.332097	0.880065	0.787609	0.144121	0.0615	0.0784424	1.12579	0.615701	-0.0210018	0.761	0.391199
SL1344_1283	pps	phosphoenolpyruvate synthase	0.175775	3.94339	3.61546	4.26672	1.07159	0.163742	4.23317	0.305141	0.2775	0.223788	0.177251	3.91054	-0.00387016	0.534	0.321732	0.235989	2.93721	-1.00425	0.0195	0.0409453
SL1344_1284	ydiD	hypothetical ligase/synthetase	0.565663	1.22537	1.11079	1.36037	2.1224	0.68109	1.0177	-0.204562	0.1045	0.119635	0.368989	1.8785	0.636109	0.009	0.0255073	0.681448	1.01717	-0.211448	0.1895	0.166744
SL1344_1290	ydiO	Putative acyl-CoA dehydrogenase	0.25373	2.73183	2.51839	2.94649	0.25209	0.27745	2.49828	-0.228536	0.232	0.192427	0.217256	3.19047	0.452755	0.1295	0.136468	0.298552	2.3217	-0.406894	0.1435	0.144742
SL1344_1292	aroD	3-dehydroquinate dehydratase	0.221269	3.13261	2.87887	3.4262	1.56733	0.304985	2.27272	-0.855743	0.001	0.0118035	0.200113	3.46378	0.329365	0.2505	0.205801	0.388011	1.78641	-1.35381	0
SL1344_1293	aroE	Shikimate 5-dehydrogenase	0.143289	4.83742	4.43907	5.19312	0.995419	0.213377	3.24846	-1.57079	0		0.141938	4.88345	0.0574528	0.4905	0.310663	0.265605	2.6097	-2.18386	0
SL1344_1298	ydiK	lipoprotein	0.708949	0.977711	0.922517	1.03911	1.97623	0.74428	0.931299	-0.041786	0.5585	0.329833	0.637038	1.08808	0.109744	0.1755	0.160726	0.819213	0.846114	-0.133363	0.2495	0.205099
SL1344_1299	ydiJ	conserved hypothetical FAD-binding protein	0.678395	1.02175	0.958443	1.08624	1.93285	0.660913	1.04877	0.0304518	0.6065	0.345727	0.69957	0.990819	-0.0293316	0.5995	0.342669	0.655991	1.05664	0.0331592	0.576	0.334696
SL1344_1300	SL1344_1300	conserved hypothetical protein	0.548662	1.26334	1.16578	1.36208	2.90339	0.690117	1.00439	-0.256078	0.0305	0.0541811	0.454432	1.5253	0.262636	0.134	0.139201	0.562788	1.23163	-0.032591	0.5525	0.327879
SL1344_1301	ydiH	conserved hypothetical protein	0.481627	1.43918	1.29852	1.57674	3.53601	0.634306	1.09276	-0.357973	0.031	0.0547363	0.263987	2.62569	1.19378	0		0.462267	1.49945	0.0595817	0.4845	0.309036
SL1344_1302	SL1344_1302	hypothetical transporter	0.336754	2.05832	1.83797	2.30074	2.47896	0.296516	2.33764	0.274266	0.2025	0.173036	0.275711	2.51404	0.452924	0.1095	0.123361	0.257911	2.68754	0.62327	0.1785	0.161986
SL1344_1304	sufB	conserved hypothetical protein	0.515189	1.34542	1.19283	1.51113	2.04528	0.442034	1.56808	0.2214	0.138	0.14157	0.43043	1.61036	0.262213	0.144	0.145021	0.64146	1.08058	-0.251078	0.1635	0.155063
SL1344_1305	sufC	hypothetical ABC transport ATP-binding subunit	0.529063	1.31014	1.20481	1.43064	2.56439	0.430926	1.60851	0.289981	0.0435	0.0659075	0.35289	1.9642	0.641475	0.0095	0.0263123	0.672567	1.0306	-0.288591	0.1165	0.128227
SL1344_1306	sufD	conserved hypothetical protein	0.548071	1.2647	1.12533	1.40031	3.05262	0.513771	1.34914	0.0764425	0.431	0.290157	0.437686	1.58366	0.311584	0.1585	0.15261	0.638788	1.0851	-0.167505	0.256	0.209837
SL1344_1307	sufS	hypothetical amintransferase	0.58488	1.18511	1.02307	1.31719	3.29893	0.532952	1.30058	0.0978681	0.3765	0.274026	0.502587	1.37916	0.190532	0.2845	0.227476	0.804756	0.861313	-0.305776	0.063	0.0796575
SL1344_1308	ynhA	conserved hypothetical protein	0.64584	1.07325	0.938932	1.19943	3.17873	0.666537	1.03992	-0.0419885	0.5305	0.320671	0.488589	1.41867	0.330615	0.1025	0.11811	0.898394	0.77154	-0.29305	0.0425	0.0651367
SL1344_1309	ynhG	hypothetical exported protein	0.21034	3.29537	3.00317	3.58988	1.14515	0.239901	2.8893	-0.398353	0.1175	0.128878	0.181622	3.81642	0.513538	0.135	0.139798	0.469535	1.47624	-1.80995	0
SL1344_1310	lppB	major outer membrane lipoprotein	0.155308	4.46305	3.52773	5.61362	1.93113	0.198342	3.49471	-0.973763	0.1575	0.152106	0.183018	3.78732	-0.712416	0.294	0.231291	0.214838	3.22637	-1.21653	0.1715	0.158872
SL1344_1311	lpp	major outer membrane lipoprotein	0.069797	9.9309	8.06553	11.8935	1.32321	0.0904917	7.65979	-2.26104	0.159	0.15286	0.0743194	9.3266	-0.590117	0.425	0.288297	0.110423	6.27721	-3.6415	0.0625	0.0792367
SL1344_1312	pykF	pyruvate kinase	0.431576	1.60608	1.46868	1.74914	1.61072	0.350431	1.97799	0.370765	0.0245	0.0472473	0.354113	1.95742	0.354776	0.087	0.104295	0.641446	1.0806	-0.518214	0.005	0.0188417
SL1344_1313	orf48	hypothetical amino acid permease	0.295063	2.34915	1.97193	2.7147	3.81098	0.215415	3.21772	0.869091	0.0445	0.0666806	0.281819	2.45955	0.127417	0.4485	0.296079	0.369623	1.87528	-0.458616	0.167	0.156736
SL1344_1314	orf32	hypothetical hydrolase	0.294903	2.35043	1.97922	2.7427	3.10494	0.1895	3.65776	1.3056	0.0275	0.0507838	0.223538	3.1008	0.742365	0.1875	0.165787	0.437051	1.58596	-0.722465	0.084	0.101149
SL1344_1315	orf245	hypothetical protein	0.195639	3.54298	3.29344	3.76887	0.996934	0.188645	3.67434	0.135122	0.3895	0.277644	0.163861	4.23009	0.692813	0.119	0.129842	0.408177	1.69815	-1.83216	0
SL1344_1316	orf408	hypothetical ribokinase/regulatory protein	0.367098	1.88818	1.76065	2.01478	0.297891	0.341823	2.0278	0.141921	0.2725	0.220915	0.282648	2.45234	0.56636	0.0185	0.0396116	0.596361	1.16229	-0.725208	0.001	0.0118035
SL1344_1317	ttrA	tetrathionate reductase subunit A	0.838896	0.826261	0.738098	0.924479	3.07023	0.837625	0.827515	0.000131081	0.665	0.36729	0.755533	0.917429	0.0939059	0.403	0.281364	1.01518	0.682786	-0.140732	0.2305	0.191374
SL1344_1320	ttrS	hypothetical histidine kinase, two component regulatory protein	1.11077	0.624024	0.547514	0.714636	0.553256	1.07507	0.644745	0.0177004	0.741	0.387193	0.895191	0.774301	0.145722	0.105	0.120012	1.11617	0.621005	-0.000511473	0.8255	0.401671
SL1344_1321	ttrR	hypothetical two-component response regulator	1.50012	0.462061	0.413694	0.523828	1.13915	1.51649	0.457073	-0.0065978	0.891	0.408512	1.29041	0.537152	0.0737528	0.3335	0.252289	1.36798	0.506694	0.0436424	0.5665	0.332231
SL1344_1322	orf70	conserved hypothetical protein	0.793887	0.873105	0.816889	0.928724	1.54097	0.894833	0.77461	-0.099946	0.1415	0.143608	0.604941	1.14581	0.272344	0		0.651892	1.06328	0.195019	0.2365	0.19559
SL1344_1323	orf319	hypothetical pathogenicity island protein	0.736561	0.941059	0.865265	1.01849	0.474247	0.620897	1.11636	0.171233	0.0575	0.0757298	0.633928	1.09342	0.144195	0.1775	0.161575	0.739369	0.937485	-0.00501801	0.6735	0.369773
SL1344_1324	orf242	hypothetical transcriptional regulator	1.58743	0.436649	0.392142	0.488879	2.32265	1.5313	0.452653	0.0104106	0.8355	0.402975	1.61207	0.429974	-0.00855368	0.8855	0.408107	1.55772	0.444976	0.00914207	0.8	0.397536
SL1344_1325	ssrB	two-component response regulator	0.683237	1.01451	0.939895	1.09537	2.60173	0.81198	0.85365	-0.15652	0.1085	0.122622	0.563451	1.23018	0.214068	0.115	0.127235	0.68568	1.01089	-0.0124554	0.5995	0.342669
SL1344_1326	ssrA	two-component sensor kinase	0.758027	0.914409	0.818034	1.01586	1.28595	0.668687	1.03658	0.129085	0.2515	0.206514	0.721004	0.961364	0.0425996	0.5215	0.318129	0.854992	0.810706	-0.0978385	0.321	0.244924
SL1344_1334	sseC	Type III secretion system apparatus protein	0.46578	1.48814	1.23881	1.71237	2.91151	0.490082	1.41435	-0.0845494	0.4335	0.290937	0.440022	1.57526	0.0827057	0.457	0.299171	0.365844	1.89465	0.416062	0.1605	0.153604
SL1344_1337	sscB	Type III secretion system chaperone protein	0.815272	0.850204	0.667028	1.12809	4.82306	0.781426	0.887029	0.0335038	0.541	0.32408	0.720978	0.961399	0.105265	0.3735	0.272947	0.876788	0.790553	-0.0618879	0.47	0.304139
SL1344_1348	ssaV	Type III secretion system apparatus	1.1496	0.602946	0.522865	0.678243	2.61395	1.15016	0.602651	-0.000356096	0.7475	0.388501	1.18498	0.584946	-0.0147376	0.6695	0.368585	1.20865	0.573487	-0.0197648	0.65	0.362724
SL1344_1349	ssaN	Type III secretion ATP synthase	0.827398	0.837743	0.749607	0.930427	3.11976	0.801895	0.864386	0.0236909	0.61	0.347205	0.836582	0.828547	-0.0133021	0.653	0.36366	0.85942	0.806529	-0.0349517	0.547	0.326107
SL1344_1352	ssaQ	Type III secretion system protein	0.934358	0.741843	0.661931	0.834655	2.21754	0.889441	0.779307	0.0410948	0.551	0.327391	0.776324	0.892858	0.154117	0.1845	0.164442	0.932155	0.743596	0.00364675	0.644	0.360792
SL1344_1357	norM	Probable multidrug resistance protein norM	0.623046	1.11251	1.02145	1.20882	3.01979	0.531194	1.30489	0.175792	0.128	0.135538	0.598674	1.1578	0.0320609	0.543	0.324768	0.807459	0.85843	-0.248473	0.064	0.0805409
SL1344_1358	ribE	riboflavin synthase alpha chain	0.392659	1.76527	1.54063	1.98077	0.362401	0.347885	1.99246	0.238796	0.212	0.178906	0.284702	2.43464	0.664945	0.018	0.0389346	0.537084	1.29058	-0.46194	0.055	0.0742294
SL1344_1359	cfa	cyclopropane-fatty-acyl-phospholipid synthase	0.282541	2.45327	2.16587	2.77293	2.99634	0.288433	2.40315	-0.0275793	0.526	0.319377	0.214608	3.22983	0.792325	0.084	0.101149	0.698083	0.992929	-1.45574	0
SL1344_1360	ydhC	hypothetical integral membrane transport protein	1.47272	0.470658	0.427419	0.527091	2.40187	1.26861	0.546382	0.0690748	0.3565	0.265643	1.3841	0.500794	0.0240951	0.659	0.365528	1.40485	0.493397	0.023867	0.7295	0.38492
SL1344_1361	ydhB	hypothetical transcriptional regulator	0.970853	0.713957	0.625836	0.796504	0.376631	0.882468	0.785465	0.0707436	0.3885	0.277363	0.748032	0.926627	0.206611	0.0635	0.080093	1.04368	0.664137	-0.0497831	0.502	0.313457
SL1344_1362	purR	purine nucleotide synthesis repressor	1.06654	0.649903	0.589604	0.704924	1.82136	0.885794	0.782515	0.132334	0.0925	0.1098	0.947113	0.731852	0.0829367	0.341	0.256836	0.99492	0.696686	0.0517992	0.493	0.311266
SL1344_1362A	ynhF	conserved sORF	0.242125	2.86277	2.56142	3.22688	2.90334	0.32418	2.13816	-0.735658	0.0195	0.0409453	0.200431	3.45829	0.5604	0.147	0.14666	0.333319	2.07953	-0.782827	0.049	0.0702855
SL1344_1363	sodB	superoxide dismutase	0.0763155	9.08266	6.21533	12.6333	5.80604	0.183812	3.77096	-5.21817	0.0035	0.0162439	0.093174	7.43929	-1.66185	0.263	0.214957	0.108268	6.40213	-2.50021	0.148	0.147195
SL1344_1364	ydhO	hypothetical secreted protein	1.12107	0.618291	0.555931	0.686871	1.47928	0.988106	0.701491	0.0837071	0.3035	0.235668	1.00207	0.691718	0.073331	0.3925	0.278534	1.43595	0.482711	-0.132208	0.07	0.08661
SL1344_1365	ydhD	conserved hypothetical protein	0.229938	3.01449	2.57037	3.496	1.74064	0.188518	3.67683	0.689635	0.1315	0.137692	0.190176	3.64476	0.667203	0.1615	0.154094	0.293491	2.36174	-0.5844	0.1465	0.146391
SL1344_1366	rnt	ribonuclease T	0.985078	0.703647	0.634993	0.772178	2.43331	0.941165	0.736478	0.0309434	0.5935	0.340279	0.991483	0.699102	-0.00308962	0.71	0.380695	0.878139	0.789337	0.0823738	0.423	0.287661
SL1344_1367	gloA	lactoylglutathione lyase	0.283745	2.44285	2.29463	2.60922	0.650259	0.296362	2.33885	-0.106116	0.3455	0.259392	0.244662	2.83308	0.391979	0.075	0.0920394	0.295915	2.34239	-0.114167	0.432	0.290467
SL1344_1368	nemA	N-ethylmaleimide reductase	0.25468	2.72164	2.49509	2.97496	1.53316	0.258839	2.67791	-0.0491596	0.5015	0.313336	0.207878	3.3344	0.605931	0.0425	0.0651367	0.390057	1.77704	-0.944882	0.0005
SL1344_1369	ydhM	hypothetical TetR-family transcriptional regulator	0.736555	0.941066	0.828196	1.05384	0.517543	0.693638	0.999292	0.0583536	0.457	0.299171	0.638977	1.08478	0.141186	0.2165	0.181907	0.82769	0.837448	-0.0980864	0.332	0.251386
SL1344_1370	ydhL	conserved hypothetical protein	1.04356	0.664217	0.610583	0.717616	0.162605	0.938688	0.738421	0.0704446	0.356	0.265376	0.906977	0.764239	0.101071	0.2885	0.229157	1.1726	0.591122	-0.0719249	0.372	0.272386
SL1344_1371	ydhF	hypothetical oxidoreductase	0.877027	0.790338	0.726573	0.857515	1.07722	0.862552	0.8036	0.0101185	0.737	0.386375	0.712467	0.972884	0.180811	0.051	0.0717318	1.14354	0.606142	-0.182588	0.0355	0.0593568
SL1344_1372	sodCb	copper-zinc superoxide dismutase	0.135043	5.13281	4.47478	5.67868	0.304169	0.186451	3.71757	-1.41089	0.0325	0.0563804	0.116863	5.93127	0.786321	0.217	0.182238	0.191587	3.61791	-1.48071	0.067	0.0834453
SL1344_1373	SL1344_1373	hypothetical membrane protein	1.56899	0.441778	0.380281	0.509434	2.34713	1.42911	0.485022	0.0386997	0.5915	0.339572	1.51952	0.456162	0.0167447	0.7205	0.38321	1.61474	0.429261	-0.00731586	0.8195	0.400767
SL1344_1374	ydhJ	hypothetical HlyD-family protein	1.24527	0.556622	0.503748	0.623276	1.66329	1.13215	0.612242	0.0531954	0.48	0.307602	1.16557	0.594684	0.0345439	0.5795	0.335746	1.16925	0.592815	0.035507	0.568	0.332623
SL1344_1376	slyA	Transcriptional regulator slyA.	0.748398	0.926175	0.859721	1.01484	1.88895	0.868626	0.797982	-0.127982	0.1215	0.131429	0.529216	1.30976	0.390619	0.0055	0.0196961	0.791274	0.875988	-0.0645618	0.432	0.290467
SL1344_1377	slyB	outer membrane lipoprotein SlyB precursor	0.467239	1.48349	1.39213	1.577	0.0696968	0.463234	1.49632	0.0135022	0.6245	0.353602	0.346338	2.00136	0.513483	0.0045	0.0179815	0.460044	1.5067	0.020832	0.5675	0.332494
SL1344_1378	anmK	conserved hypothetical protein	0.914806	0.757699	0.696786	0.822866	1.66728	0.872038	0.794859	0.0365068	0.603	0.344192	0.840226	0.824953	0.0665143	0.398	0.28004	1.0026	0.69135	-0.0623824	0.454	0.298054
SL1344_1379	mliC	lipoprotein	0.242096	2.8631	2.66462	3.07706	1.69003	0.304048	2.27973	-0.579001	0.008	0.0238781	0.289077	2.3978	-0.466367	0.0745	0.0915039	0.283078	2.4486	-0.39817	0.224	0.186863
SL1344_1380	pdxH	pyridoxamine 5'-phosphate oxidase	0.929537	0.745691	0.644332	0.86072	1.80455	0.904273	0.766524	0.0200019	0.682	0.372353	0.721781	0.96033	0.213532	0.0235	0.0460313	1.05465	0.657228	-0.0982695	0.278	0.224067
SL1344_1381	tyrS	tyrosyl-tRNA synthetase	0.254855	2.71977	2.35515	3.1034	3.50536	0.188304	3.68099	0.958032	0.0425	0.0651367	0.208093	3.33095	0.601076	0.1355	0.140095	0.486479	1.42482	-1.25796	0.001	0.0118035
SL1344_1382	pdxY	pyridoxamine kinase (ec 2.7.1.35) (pm kinase)	0.636547	1.08892	1.00082	1.17437	3.06077	0.475792	1.45683	0.367439	0.0175	0.0382504	0.480411	1.44282	0.349293	0.0475	0.0690671	0.614319	1.12832	0.0383318	0.528	0.319945
SL1344_1383	gst	glutathione S-transferase	0.229927	3.01464	2.79305	3.27319	1.70522	0.3192	2.17151	-0.84252	0		0.169503	4.0893	1.03908	0.012	0.0302377	0.315865	2.19444	-0.822883	0.009	0.0255073
SL1344_1384	tppB	hypothetical proton/oligopeptide symporter	0.534485	1.29685	1.21094	1.38956	2.36481	0.384671	1.80192	0.500224	0		0.443576	1.56263	0.263451	0.0675	0.0839589	0.455882	1.52045	0.22494	0.153	0.149807
SL1344_1385	nth	endonuclease III	1.15345	0.600931	0.518403	0.691895	4.10581	1.10068	0.629747	0.025192	0.615	0.349379	1.3192	0.525429	-0.0738362	0.354	0.264279	1.06614	0.650144	0.0456934	0.5165	0.316783
SL1344_1386	rnfE	Electron transport complex protein rnfE	1.22326	0.566639	0.489622	0.650401	4.05392	1.21696	0.569572	0.00279275	0.773	0.393341	1.3798	0.502354	-0.0602679	0.419	0.286358	1.18766	0.583625	0.0179666	0.627	0.354592
SL1344_1387	rnfG	Electron transport complex protein rnfG	1.14529	0.605213	0.525913	0.689488	3.64904	1.13025	0.613271	0.00859666	0.7545	0.38989	1.28473	0.539526	-0.0626232	0.418	0.286029	1.00816	0.687536	0.0846864	0.4065	0.282354
SL1344_1388	rnfD	Electron transport complex protein rnfD	1.18667	0.584109	0.519225	0.652982	3.35515	1.19087	0.582053	-0.0015373	0.7605	0.3911	1.3077	0.530049	-0.049791	0.5015	0.313336	1.10233	0.628803	0.0450087	0.5205	0.317857
SL1344_1389	rnfC	Electron transport complex protein rnfC	1.03716	0.668316	0.598005	0.737377	3.074	0.992364	0.698481	0.0337343	0.5905	0.339232	0.967665	0.716309	0.0475722	0.514	0.316141	1.04608	0.662614	-0.00336485	0.685	0.373258
SL1344_1390	rnfB	Electron transport complex protein rnfB	1.56869	0.441865	0.382008	0.513379	2.83012	1.49134	0.464783	0.0229218	0.6655	0.367433	1.62622	0.426233	-0.0122421	0.7875	0.395637	1.60111	0.432918	-0.00730864	0.806	0.398577
SL1344_1391	rnfA	Electron transport complex protein rnfA	1.25985	0.55018	0.464495	0.644439	2.44533	1.07299	0.645995	0.0875866	0.3305	0.2505	1.33635	0.518685	-0.0276603	0.6315	0.35632	1.32064	0.524857	-0.0203492	0.67	0.368731
SL1344_1392	ydgK	hypothetical membrane protein	0.797352	0.869311	0.789253	0.96428	2.15675	0.838747	0.826408	-0.0432644	0.5285	0.320089	0.725548	0.955342	0.0830491	0.38	0.275101	0.649448	1.06729	0.196544	0.22	0.184191
SL1344_1393	ydgT	conserved hypothetical protein	0.697285	0.994066	0.911955	1.09491	2.12217	0.894783	0.774654	-0.214767	0.041	0.0639731	0.667621	1.03823	0.0438053	0.5155	0.316519	0.595507	1.16396	0.165475	0.2805	0.225439
SL1344_1393A	blr	conserved sORF	0.784616	0.883423	0.759709	1.02154	2.50648	0.817037	0.848367	-0.0241747	0.563	0.331241	0.68127	1.01743	0.133298	0.3325	0.251686	0.655343	1.05769	0.156051	0.2905	0.229929
SL1344_1394	ydgJ	hypothetical oxidoreductase	0.633296	1.09451	1.00206	1.21894	1.68146	0.613594	1.12965	0.0524971	0.487	0.309757	0.486862	1.4237	0.33219	0.0035	0.0162439	0.804627	0.861452	-0.232924	0.044	0.0662935
SL1344_1395	add	Adenosine deaminase	0.863497	0.802721	0.760934	0.851576	1.82811	0.848515	0.816895	0.0114683	0.7685	0.392591	0.657748	1.05382	0.249449	0.0005		0.862951	0.803229	-0.00159462	0.674	0.369925
SL1344_1396	ydgA	conserved hypothetical protein	0.658706	1.05229	1.01197	1.10183	1.66694	0.689792	1.00486	-0.0503457	0.496	0.311976	0.60067	1.15396	0.0999829	0.1675	0.156974	0.771829	0.898059	-0.15767	0.199	0.171221
SL1344_1397	manA	mannose-6-phosphate isomerase	0.54525	1.27125	1.18822	1.36476	1.10395	0.516071	1.34312	0.0776482	0.3835	0.276046	0.555379	1.24806	-0.0210995	0.6425	0.360287	0.790685	0.876641	-0.4037	0.0015	0.0127023
SL1344_1398	fumA	Fumarate hydratase class I, aerobic	0.311053	2.22839	2.03279	2.44029	1.13223	0.326217	2.1248	-0.0940821	0.403	0.281364	0.258418	2.68227	0.451899	0.0695	0.0860711	0.302924	2.28819	0.0583753	0.4915	0.310907
SL1344_1400	fumC	Fumarate hydratase class II	0.15625	4.43613	3.93236	4.91921	5.1724	0.210227	3.29714	-1.1335	0.0515	0.0720662	0.132259	5.24082	0.8214	0.231	0.191725	0.59167	1.17151	-3.24333	0
SL1344_1401	tus	DNA replication terminus site-binding protein	0.63741	1.08744	1.01052	1.18144	1.20597	0.725891	0.954892	-0.131252	0.1365	0.140687	0.520926	1.33061	0.239111	0.0155	0.0354401	0.696496	0.995193	-0.0959487	0.3225	0.24582
SL1344_1402	rstB	two component sensor kinase	1.09847	0.631014	0.56234	0.713412	1.35169	0.921048	0.752564	0.117871	0.1555	0.151087	1.05676	0.655918	0.0216744	0.6595	0.36568	1.11252	0.623042	-0.00288798	0.72	0.383101
SL1344_1404	ompN	outer membrane protein	0.338008	2.05069	1.80637	2.30126	2.38686	0.253091	2.73872	0.697527	0.0085	0.0246959	0.289893	2.39104	0.336865	0.167	0.156736	0.474269	1.46151	-0.579112	0.032	0.0558389
SL1344_1405	rstA	hypothetical two-component response regulator	1.32049	0.524915	0.479701	0.584665	1.23494	1.10998	0.624471	0.0958279	0.187	0.165553	1.23758	0.560084	0.034265	0.623	0.352979	1.30853	0.529713	0.00754669	0.802	0.397876
SL1344_1406	ydgC	hypothetical membrane protein	1.45625	0.475983	0.421051	0.530172	1.82365	1.29607	0.534805	0.0575949	0.4535	0.297876	1.38224	0.501466	0.0260959	0.6195	0.351435	1.32119	0.524637	0.0472311	0.513	0.315902
SL1344_1407	ydgI	hypothetical amino acid permease	1.14617	0.604753	0.534177	0.678605	2.01886	0.808747	0.857064	0.246202	0.029	0.0524976	1.26961	0.545951	-0.0573045	0.4655	0.302516	1.26486	0.548001	-0.0508668	0.494	0.311503
SL1344_1408	ydgH	hypothetical exported protein	0.640073	1.08292	1.00675	1.16743	1.83324	0.553964	1.25125	0.166022	0.096	0.112884	0.581286	1.19244	0.11012	0.2545	0.208716	0.884112	0.784003	-0.306719	0.029	0.0524976
SL1344_1409	pntA	pyridine nucleotide transhydrogenase subunit-alpha	0.391639	1.76986	1.68909	1.8612	1.49392	0.329988	2.10052	0.330154	0.003	0.0153666	0.287528	2.41071	0.635823	0		0.430024	1.61188	-0.155744	0.1495	0.147988
SL1344_1410	pntB	pyridine nucleotide transhydrogenase subunit-beta	0.506525	1.36843	1.26604	1.47108	3.3228	0.406787	1.70396	0.340451	0.001	0.0118035	0.371883	1.86389	0.49676	0.001	0.0118035	0.507245	1.36649	0.00750886	0.6515	0.363193
SL1344_1411	tqsA	hypothetical membrane protein	0.981092	0.706506	0.547887	0.850288	2.06032	1.14677	0.604437	-0.0843521	0.313	0.240355	0.889298	0.779431	0.0658531	0.4335	0.290937	1.20517	0.575146	-0.114012	0.2615	0.2139
SL1344_1412	ydgF	hypothetical conserved membrane protein	0.823088	0.84213	0.741551	0.949435	1.98223	0.766358	0.904469	0.0649042	0.456	0.29879	0.730514	0.948849	0.101027	0.37	0.271621	0.88924	0.779483	-0.0584042	0.473	0.305188
SL1344_1413	ydgE	hypothetical membrane protein	0.962391	0.720234	0.617574	0.824453	2.4672	0.948375	0.730879	0.0213904	0.6305	0.355942	0.905044	0.765871	0.0527636	0.491	0.310786	1.02217	0.678116	-0.0348945	0.55	0.327067
SL1344_1414	SL1344_1414	hypothetical secreted protein	1.31286	0.527969	0.490382	0.579528	0.558291	1.22544	0.565632	0.0343177	0.6655	0.367433	1.00727	0.688143	0.152003	0.0315	0.0552889	1.21393	0.570996	0.0455162	0.558	0.329672
SL1344_1415	asr	hypothetical secreted stress response protein	0.186647	3.71367	3.32065	4.15449	0.520454	0.224524	3.08718	-0.632254	0.095	0.11203	0.150889	4.59377	0.875121	0.121	0.131113	0.189508	3.65761	-0.0921225	0.4655	0.302516
SL1344_1416	ynfM	hypothetical membrane transport protein	1.06306	0.652033	0.577245	0.717821	0.346674	1.08543	0.638593	-0.0108652	0.769	0.392677	0.829259	0.835863	0.182434	0.0245	0.0472473	0.80889	0.856911	0.202193	0.1015	0.117336
SL1344_1417	ynfL	hypothetical regulatory protein	0.955712	0.725268	0.647894	0.810349	0.959009	0.784981	0.883011	0.153436	0.1265	0.134598	0.960013	0.722019	-0.00455014	0.699	0.377639	1.14644	0.604611	-0.118275	0.186	0.165097
SL1344_1418	mlc	hypothetical regulatory protein	1.15376	0.60077	0.542879	0.652996	0.275288	0.9847	0.703917	0.101772	0.1515	0.149032	0.923627	0.750463	0.152411	0.0635	0.080093	1.22103	0.567675	-0.0307589	0.648	0.362092
SL1344_1419	bioDb	Dethiobiotin synthetase	0.951197	0.72871	0.660161	0.793075	0.407853	0.803248	0.862931	0.132369	0.0985	0.114954	0.645053	1.07456	0.342263	0.0025	0.0144839	0.957338	0.724036	-0.00400109	0.694	0.376038
SL1344_1420	clcB	Voltage-gated ClC-type chloride channel clcB. Putative chloride channel protein clcB-like.	0.740271	0.936342	0.83442	1.05546	1.01287	0.67196	1.03153	0.0930847	0.3645	0.269393	0.595132	1.16469	0.222382	0.128	0.135538	0.610478	1.13542	0.192521	0.2275	0.189275
SL1344_1421	SL1344_1421	hypothetical ABC transporter ATP/GTP-binding protein	0.258881	2.67747	2.38432	2.97761	2.73997	0.268403	2.58249	-0.0870898	0.4485	0.296079	0.225865	3.06885	0.388699	0.203	0.173311	0.309455	2.2399	-0.444452	0.21	0.177587
SL1344_1425	ynfI	conserved hypothetical protein	0.69787	0.993233	0.881628	1.11178	5.16311	0.5817	1.19159	0.193216	0.1485	0.147461	0.696256	0.995534	-0.0110051	0.57	0.333132	0.730981	0.948243	-0.0340703	0.5465	0.325945
SL1344_1426	SL1344_1426	hypothetical dimethyl sulphoxide reductase subunit	0.581346	1.19231	0.919701	1.36739	3.68824	0.506835	1.3676	0.177724	0.209	0.176938	0.540475	1.28248	0.0630257	0.479	0.307267	0.651432	1.06404	-0.0859206	0.4115	0.283906
SL1344_1427	SL1344_1427	hypothetical anaerobic dimethyl sulfoxide reductase	0.836296	0.82883	0.686247	1.00102	6.07693	0.643543	1.07708	0.201908	0.261	0.21354	0.848289	0.817112	-0.0108409	0.6025	0.343972	1.06855	0.648681	-0.171873	0.154	0.15032
SL1344_1428	dmsA2	hypothetical dimethyl sulphoxide reductase subunit	1.0115	0.685267	0.534086	1.05398	5.01548	0.977197	0.709323	0.0254937	0.557	0.329349	0.886587	0.781816	0.092974	0.391	0.278087	1.15447	0.600401	-0.0842726	0.3595	0.267156
SL1344_1429	dmsA1	hypothetical dimethyl sulphoxide reductase subunit	0.932361	0.743432	0.696511	0.791996	2.57853	0.951602	0.7284	-0.0152069	0.721	0.383316	0.734417	0.943806	0.199587	0.07	0.08661	1.04407	0.66389	-0.0796135	0.3985	0.280171
SL1344_1430	ynfD	hypothetical exported protein	0.496595	1.3958	1.28717	1.49521	0.806951	0.488309	1.41949	0.0364908	0.5425	0.324597	0.335931	2.06336	0.659636	0		0.566895	1.22271	-0.173407	0.168	0.157211
SL1344_1431	ynfC	conserved hypothetical protein	0.98016	0.707178	0.629693	0.784385	0.361453	0.929844	0.745444	0.0339066	0.6065	0.345727	0.772425	0.897364	0.188964	0.047	0.0686584	1.00508	0.689645	-0.0117008	0.6695	0.368585
SL1344_1432	speG	spermidine N1-acetyltransferase	1.0822	0.640498	0.584407	0.696188	2.2696	1.3405	0.51708	-0.122281	0.09	0.107375	0.996169	0.695813	0.0565078	0.466	0.302706	1.11708	0.620496	-0.0212025	0.651	0.363037
SL1344_1433	ynfB	hypothetical secreted protein	0.805279	0.860754	0.803449	0.920019	1.56554	1.01396	0.683603	-0.174758	0.009	0.0255073	0.700161	0.989982	0.130028	0.139	0.142156	0.832712	0.832398	-0.03036	0.5765	0.334837
SL1344_1435	rspA	starvation sensing protein RspA	0.734765	0.94336	0.860816	1.04015	0.725978	0.583873	1.18715	0.248668	0.017	0.0375591	0.457545	1.51493	0.566425	0		0.952923	0.727391	-0.215569	0.05	0.0710326
SL1344_1436	rspB	starvation sensing protein RspB	0.575083	1.2053	1.09903	1.3013	0.240961	0.460589	1.50491	0.30584	0.012	0.0302377	0.381972	1.81466	0.612618	0		0.714712	0.969827	-0.235714	0.049	0.0702855
SL1344_1437	ydfJ	hypothetical membrane transport protein (pseudogene)	0.473546	1.46374	1.31993	1.6127	1.20635	0.41244	1.6806	0.213298	0.154	0.15032	0.361468	1.91759	0.451463	0.012	0.0302377	0.512649	1.35209	-0.116922	0.3545	0.264557
SL1344_1438	ydfI	hypothetical D-mannonate oxidoreductase	0.50027	1.38555	1.25391	1.51212	2.46917	0.435726	1.59079	0.202122	0.157	0.151852	0.389254	1.78071	0.397313	0.0375	0.0611301	0.495352	1.3993	0.0102124	0.588	0.338409
SL1344_1439	ydfZ	conserved hypothetical protein	0.0799555	8.66916	6.39018	11.605	3.38739	0.0510576	13.5456	4.73963	0.143	0.144461	0.0447754	15.3992	6.82887	0.09	0.107375	0.209069	3.3154	-5.31976	0.0085	0.0246959
SL1344_1440	ydfH	hypothetical regulatory protein	1.0588	0.654654	0.606713	0.702321	1.84993	1.02525	0.676079	0.0226725	0.6805	0.371899	0.866931	0.799541	0.144577	0.104	0.119256	0.810106	0.855625	0.19668	0.1135	0.126219
SL1344_1441	ydfG	hypothetical oxidoreductase	0.389344	1.7803	1.68819	1.87264	0.523995	0.391889	1.76873	-0.0111297	0.6585	0.365376	0.275907	2.51225	0.732805	0		0.467331	1.4832	-0.296079	0.0525	0.0727104
SL1344_1442	dcp	dipeptidyl carboxypeptidase II	0.482754	1.43582	1.28298	1.58141	0.363828	0.476328	1.45519	0.0224106	0.608	0.346371	0.330825	2.0952	0.641654	0		0.576468	1.2024	-0.229328	0.0745	0.0915039
SL1344_1443	SL1344_1443	conserved hypothetical protein	0.184604	3.75479	2.73935	5.06047	3.82384	0.24425	2.83785	-0.834567	0.2165	0.181907	0.120915	5.73249	1.88238	0.1145	0.126899	0.329569	2.10319	-1.52566	0.091	0.108366
SL1344_1444	ydeJ	conserved hypothetical protein	0.37574	1.84475	1.64671	2.04518	1.56165	0.346292	2.00163	0.153556	0.3165	0.242287	0.253163	2.73794	0.891428	0.006	0.0205446	0.547037	1.26709	-0.56626	0.025	0.047848
SL1344_1445	ydeI	hypothetical periplasmic protein	0.20448	3.38981	2.95217	3.80204	1.91473	0.261891	2.6467	-0.697842	0.068	0.084479	0.156598	4.42629	1.04408	0.0545	0.0739316	0.266974	2.59631	-0.823585	0.0455	0.0674614
SL1344_1446	ydeE	hypothetical membrane protein	1.18511	0.584878	0.526485	0.639898	0.375293	1.0727	0.646172	0.0608862	0.412	0.284067	0.993244	0.697862	0.112727	0.156	0.151342	1.12703	0.615022	0.0322548	0.623	0.352979
SL1344_1447	ydeD	hypothetical membrane protein	0.80065	0.865731	0.759134	0.981898	1.24989	0.674802	1.02719	0.163971	0.134	0.139201	0.619159	1.1195	0.252739	0.038	0.0615532	1.19356	0.580741	-0.276506	0.0035	0.0162439
SL1344_1449	marA	multiple antibiotic resistance protein MarA	0.64462	1.07528	0.954837	1.20595	0.875306	0.596134	1.16274	0.081955	0.3955	0.279374	0.630026	1.10019	0.0190945	0.5925	0.339921	0.963244	0.719597	-0.350018	0.0055	0.0196961
SL1344_1450	marR	multiple antibiotic resistance protein MarR	0.770314	0.899824	0.811652	1.00194	0.803647	0.663252	1.04507	0.143727	0.179	0.162189	0.64947	1.06725	0.16222	0.176	0.160942	0.87382	0.793238	-0.105441	0.314	0.240892
SL1344_1451	marC	hypothetical membrane protein	0.703754	0.984929	0.918299	1.06314	0.73193	0.620199	1.11762	0.130432	0.101	0.116946	0.521008	1.3304	0.345537	0.0005		0.809362	0.856412	-0.130587	0.1445	0.145298
SL1344_1452	sotB	Probable sugar efflux transporter.	1.4081	0.492255	0.418071	0.57338	2.8596	1.412	0.490897	0.00251241	0.759	0.3908	1.38839	0.499246	0.00734036	0.7245	0.38401	1.51288	0.458165	-0.0260803	0.66	0.36583
SL1344_1453	yneJ	hypothetical regulatory protein	0.710359	0.97577	0.828762	1.12443	0.518911	0.694838	0.997566	0.0284141	0.5785	0.335431	0.582859	1.18922	0.211829	0.1185	0.129522	0.924642	0.749639	-0.219368	0.0735	0.090423
SL1344_1454	yneI	hypothetical oxidoreductase	0.683551	1.01404	0.922405	1.1191	0.841106	0.643762	1.07671	0.0629441	0.4325	0.290623	0.474843	1.45974	0.442937	0.002	0.0135958	0.743728	0.93199	-0.0833387	0.3845	0.276306
SL1344_1455	yneH	probable glutaminase	1.10458	0.627524	0.54097	0.726802	2.15497	0.897649	0.77218	0.132344	0.177	0.161366	1.18836	0.583282	-0.0460751	0.5185	0.317318	1.12719	0.614936	-0.00837522	0.679	0.371444
SL1344_1456	yneG	conserved hypothetical protein	1.10441	0.627615	0.5779	0.682592	1.20708	0.982004	0.70585	0.0747379	0.358	0.266419	1.04695	0.662061	0.0339798	0.582	0.336528	1.08734	0.63747	0.0104215	0.745	0.388002
SL1344_1457	SL1344_1457	hypothetical membrane protein	1.16688	0.594018	0.529628	0.664769	2.23104	1.06042	0.653652	0.056458	0.4715	0.304662	0.975477	0.710572	0.105472	0.286	0.228139	1.00279	0.69122	0.100975	0.3325	0.251686
SL1344_1459	SL1344_1459	outer membrane protein	0.317021	2.18644	1.81907	2.56322	0.350184	0.23709	2.92356	0.739638	0.1185	0.129522	0.141842	4.88676	2.71164	0.001	0.0118035	0.505263	1.37185	-0.770393	0.0575	0.0757298
SL1344_1460	hypA	hydrogenase nickel incorporation protein (HypA)	0.581659	1.19167	1.05156	1.34376	3.81338	0.483588	1.43334	0.236774	0.165	0.155783	0.58148	1.19204	-0.0104811	0.577	0.334981	0.557027	1.24437	0.0551667	0.49	0.310539
SL1344_1461	SL1344_1461	hypothetical ATP/GTP-binding protein	0.898618	0.771348	0.69698	0.847173	3.19143	0.976144	0.710087	-0.0604733	0.433	0.290779	0.87427	0.79283	0.021065	0.628	0.354982	0.923737	0.750373	-0.0260603	0.599	0.342456
SL1344_1462	hyaF2	hydrogenase-1 operon protein HyaF2	0.704469	0.983928	0.905865	1.06385	2.90342	0.7253	0.955669	-0.0304789	0.5825	0.336683	0.648793	1.06836	0.0841095	0.381	0.27538	0.625094	1.10887	0.122512	0.223	0.186185
SL1344_1463	hyaE2	hydrogenase-1 operon protein HyaE2	0.664918	1.04246	0.955741	1.13568	2.72723	0.690046	1.00449	-0.0329422	0.5585	0.329833	0.528518	1.31149	0.268932	0.065	0.0814705	0.744065	0.931568	-0.119174	0.289	0.229352
SL1344_1465	hyaD2	hydrogenase 1 maturation protease	0.617598	1.12233	1.04405	1.20319	1.12698	0.622709	1.11312	-0.00640086	0.7195	0.38299	0.482351	1.43702	0.311935	0.013	0.03176	0.616245	1.12479	-0.00156848	0.6325	0.356696
SL1344_1466	hyaC2	Ni/Fe-hydrogenase 1 b-type cytochrome subunit HyaC2	0.453235	1.52933	1.39987	1.64839	0.397794	0.472286	1.46764	-0.0533864	0.491	0.310786	0.344405	2.0126	0.485148	0.009	0.0255073	0.560683	1.23625	-0.293399	0.043	0.0655222
SL1344_1467	hyaB2	uptake hydrogenase-1 large subunit	0.536977	1.29083	1.19187	1.38639	0.60769	0.565835	1.225	-0.0627536	0.4575	0.299365	0.43543	1.59187	0.303878	0.023	0.0454155	0.626148	1.107	-0.182845	0.09	0.107375
SL1344_1468	hyaA2	uptake hydrogenase small subunit	0.596769	1.1615	1.09648	1.2206	0.155776	0.548125	1.26458	0.103927	0.2385	0.197036	0.452404	1.53214	0.373242	0.0025	0.0144839	0.710467	0.975622	-0.184631	0.104	0.119256
SL1344_1469	SL1344_1469	hypothetical secreted hydrolase	0.237596	2.91734	2.65857	3.18051	1.16297	0.225551	3.07314	0.15526	0.3525	0.263431	0.184995	3.74685	0.822922	0.0215	0.0435353	0.340326	2.03671	-0.860537	0.026	0.0490353
SL1344_1470	SL1344_1470	hypothetical regulatory protein	0.777586	0.891408	0.831314	0.956296	1.94813	0.894551	0.774855	-0.116923	0.113	0.125875	0.611057	1.13434	0.24115	0.0135	0.0325105	0.92713	0.747627	-0.145039	0.118	0.129201
SL1344_1471	SL1344_1471	hypothetical alcohol dehydrogenase	0.190399	3.6405	3.24607	4.07625	0.807158	0.223636	3.09944	-0.527422	0.154	0.15032	0.190776	3.6333	-0.0184287	0.5185	0.317318	0.32201	2.15256	-1.47965	0.004	0.0171155
SL1344_1472	SL1344_1472	membrane transport protein	0.168045	4.12478	3.67926	4.55515	0.183874	0.230255	3.01034	-1.08702	0.0285	0.05193	0.148012	4.68305	0.569608	0.2505	0.205801	0.325185	2.13155	-1.98109	0.006	0.0205446
SL1344_1476	SL1344_1476	hypothetical regulatory protein	1.08034	0.641604	0.59767	0.689585	1.05835	1.03034	0.672736	0.0302495	0.657	0.36491	0.781861	0.886534	0.245861	0.0015	0.0127023	1.05185	0.658978	0.0147539	0.674	0.369925
SL1344_1477	SL1344_1477	hypothetical isomerase	0.30852	2.24668	1.96198	2.51799	0.803242	0.385461	1.79823	-0.447928	0.089	0.106363	0.213789	3.2422	1.0118	0.013	0.03176	0.379243	1.82771	-0.419114	0.214	0.180241
SL1344_1478	SL1344_1478	conserved hypothetical protein	0.245621	2.82201	2.23862	3.54106	4.89417	0.242773	2.85512	0.0573749	0.4965	0.312095	0.181297	3.82328	0.995169	0.155	0.150832	0.480326	1.44308	-1.34431	0.019	0.0402818
SL1344_1479	SL1344_1479	plasmid stability protein	0.801353	0.864971	0.772217	0.956632	0.46811	0.709832	0.976495	0.11015	0.2275	0.189275	0.67595	1.02544	0.154847	0.125	0.133647	0.987181	0.702148	-0.156969	0.1395	0.142447
SL1344_1480	SL1344_1480	plasmid stability protein	0.86517	0.801169	0.707212	0.902857	0.281992	0.717219	0.966438	0.165134	0.1275	0.135226	0.758112	0.914307	0.107682	0.3015	0.234721	1.00558	0.689299	-0.110099	0.259	0.212077
SL1344_1481	SL1344_1481	hypothetical protein	0.788022	0.879604	0.795223	0.965678	1.0056	0.801535	0.864774	-0.0151372	0.6635	0.366858	0.672832	1.03019	0.140904	0.212	0.178906	0.908228	0.763186	-0.117405	0.287	0.228556
SL1344_1482	SL1344_1482	conserved hypothetical protein	0.763073	0.908362	0.824315	1.0002	2.20513	0.845596	0.819714	-0.086949	0.3095	0.23856	0.722117	0.959882	0.0482859	0.506	0.31436	0.90904	0.762505	-0.146598	0.192	0.167913
SL1344_1484	SL1344_1484	conserved hypothetical protein	1.03283	0.671111	0.627017	0.716658	1.2973	1.01873	0.680405	0.00715657	0.8315	0.402488	0.960781	0.721441	0.0483377	0.5135	0.31602	1.06227	0.652514	-0.0183412	0.6765	0.370684
SL1344_1485	SL1344_1485	hypothetical LacI-family transcriptional regulator	1.20423	0.575594	0.507148	0.662179	0.860843	1.11109	0.623844	0.0430131	0.5495	0.326906	1.0796	0.642039	0.0628865	0.4185	0.286194	1.11769	0.620158	0.0455342	0.518	0.317183
SL1344_1486	SL1344_1486	hypothetical Na+/H+ antiporter	0.550073	1.2601	1.13941	1.38995	1.92098	0.628797	1.10234	-0.160423	0.222	0.185513	0.45413	1.52632	0.256575	0.1545	0.150576	0.720648	0.961839	-0.294834	0.048	0.0694816
SL1344_1487	SL1344_1487	hypothetical aminotransferase	0.798677	0.867869	0.801653	0.9336	2.84881	0.938415	0.738636	-0.12934	0.1475	0.146928	0.791073	0.876211	0.00765623	0.661	0.366127	0.880509	0.787212	-0.0858844	0.395	0.279238
SL1344_1488	SL1344_1488	glycogen debranching protein	0.236694	2.92846	2.41418	3.50098	4.12378	0.239812	2.89037	-0.0214155	0.5235	0.318679	0.203226	3.41073	0.48621	0.229	0.190322	0.305547	2.26854	-0.675275	0.1415	0.143608
SL1344_1489	SL1344_1489	hypothetical hydrolase	0.276892	2.50331	2.2007	2.83605	2.52906	0.258942	2.67684	0.170773	0.3625	0.268526	0.204794	3.3846	0.860251	0.0465	0.0682551	0.390221	1.77629	-0.716193	0.0385	0.0619696
SL1344_1490	SL1344_1490	hypothetical hydrolase	0.236792	2.92724	2.52163	3.3374	1.64378	0.21901	3.16491	0.254056	0.3195	0.244033	0.173849	3.98707	1.06827	0.0475	0.0690671	0.418969	1.65441	-1.24146	0.0025	0.0144839
SL1344_1491	SL1344_1491	hypothetical exported protein	0.383416	1.80782	1.59784	2.04811	1.9549	0.417008	1.66219	-0.156251	0.3265	0.248195	0.282824	2.45081	0.621587	0.0535	0.0733292	0.476427	1.45489	-0.361675	0.1365	0.140687
SL1344_1492	hdeB	hypothetical secreted protein	0.200295	3.46063	2.95941	3.94162	2.94973	0.203762	3.40175	-0.0381473	0.508	0.314791	0.192085	3.60854	0.190663	0.427	0.288921	0.380284	1.82271	-1.60344	0.0045	0.0179815
SL1344_1493	osmC	osmotically inducible protein C	0.188942	3.66857	2.92238	4.39134	4.32755	0.237086	2.92361	-0.692994	0.183	0.163812	0.15421	4.49482	0.82374	0.207	0.17567	0.37136	1.86651	-1.69688	0.023	0.0454155
SL1344_1494	yddX	conserved hypothetical protein	0.268566	2.58091	2.22421	2.97633	2.30904	0.249607	2.77696	0.200959	0.3715	0.272197	0.177643	3.90191	1.32629	0.0335	0.0574218	0.417299	1.66103	-0.895904	0.0425	0.0651367
SL1344_1495	rpsV	30S ribosomal protein S22	0.200394	3.45892	1.75803	5.31861	6.56353	0.143107	4.84355	0.868823	0.2905	0.229929	0.134658	5.14747	1.15864	0.26	0.212813	0.203801	3.40111	0.0788194	0.488	0.310027
SL1344_1496	sfcA	NAD-linked malic enzyme; malate oxidoreductase	0.461357	1.50241	1.42315	1.59156	2.2951	0.384032	1.80492	0.305029	0.01	0.0271108	0.411371	1.68497	0.180885	0.189	0.166507	0.438272	1.58154	0.0749506	0.455	0.298417
SL1344_1497	adhP	alcohol dehydrogenase	0.166715	4.15767	3.01524	5.60956	10.1315	0.322316	2.15052	-1.9013	0.036	0.0598136	0.197943	3.50175	-0.758155	0.3195	0.244033	0.171357	4.04307	-0.125165	0.478	0.306927
SL1344_1498	fdnI	formate dehydrogenase, nitrate-inducible, cytochrome b556(fdn) subunit (formate dehydrogenase-n gamma subunit) (fdh-n gamma subunit) (anaerobic formate dehydrogenase cytochrome b556 subunit)	0.754771	0.918354	0.84774	0.990172	3.03742	0.65436	1.05928	0.134711	0.2515	0.206514	0.433991	1.59714	0.658971	0.034	0.057923	0.779797	0.888882	-0.0239054	0.6065	0.345727
SL1344_1499	fdnH	formate dehydrogenase, nitrate-inducible, iron-sulfur subunit (formate dehydrogenase-n beta subunit) (fdh-n beta subunit) (anaerobic formate dehydrogenase iron-sulfur subunit)	0.94317	0.734912	0.676274	0.797431	3.03285	0.761035	0.910795	0.176674	0.136	0.140392	0.964495	0.718663	-0.0121155	0.634	0.357253	1.17317	0.590834	-0.14431	0.1255	0.133965
SL1344_1500	fdnG	formate dehydrogenase N (nitrate-inducible, alpha subunit)	1.01526	0.682732	0.62242	0.785284	2.39186	0.78291	0.885347	0.197852	0.0335	0.0574218	1.0432	0.664443	-0.0170604	0.6525	0.363505	1.21877	0.568725	-0.128281	0.1975	0.170488
SL1344_1502	yddG	hypothetical integral membrane protein	1.31399	0.527513	0.467801	0.592254	2.48712	1.15206	0.601658	0.0708227	0.375	0.2735	1.3046	0.53131	0.00226002	0.7715	0.393096	1.40783	0.492351	-0.0338036	0.619	0.351208
SL1344_1503	ompD	Outer membrane protein	0.237589	2.91742	2.62038	3.22049	1.58367	0.311393	2.22596	-0.683748	0.0085	0.0246959	0.244943	2.82982	-0.0709302	0.481	0.307932	0.348664	1.98801	-0.921577	0.0025	0.0144839
SL1344_1504	SL1344_1504	conserved hypothetical protein	0.973048	0.712346	0.633052	0.78666	0.936118	0.853334	0.812282	0.0980675	0.244	0.201104	0.872343	0.794581	0.0884816	0.311	0.239316	0.883445	0.784595	0.0685506	0.4325	0.290623
SL1344_1505	smvA	methyl viologen resistance protein SmvA	0.806315	0.859648	0.752235	0.970032	1.66481	0.76079	0.911089	0.0525643	0.4895	0.310414	0.712815	0.972409	0.107232	0.348	0.260826	0.537548	1.28946	0.429801	0.172	0.15911
SL1344_1506	SL1344_1506	hypothetical regulatory protein	1.21171	0.572043	0.504029	0.626193	0.362757	1.11541	0.62143	0.0566776	0.4555	0.298602	1.10415	0.627767	0.0588682	0.4515	0.297158	1.14274	0.606565	0.0336661	0.597	0.341625
SL1344_1508	narZ	respiratory nitrate reductase 2 alpha chain	0.357155	1.94075	1.65884	2.2044	3.22591	0.367126	1.88804	-0.0464956	0.5075	0.314684	0.319915	2.16666	0.239214	0.2945	0.231494	0.33378	2.07666	0.145687	0.4135	0.284552
SL1344_1509	narY	respiratory nitrate reductase 2 beta chain	0.377787	1.83476	1.56881	2.1439	3.87086	0.414131	1.67374	-0.165662	0.3275	0.248778	0.307536	2.25387	0.428264	0.1315	0.137692	0.385405	1.79849	-0.0252069	0.5255	0.319236
SL1344_1511	narV	respiratory nitrate reductase 2 gamma chain	0.41617	1.66554	1.41356	1.94545	4.86294	0.418626	1.65577	-0.0073943	0.5595	0.330153	0.32301	2.1459	0.47543	0.1425	0.144179	0.392869	1.76432	0.0999632	0.45	0.296619
SL1344_1512	yddE	conserved hypothetical protein	0.459232	1.50936	1.38685	1.62796	0.639476	0.442882	1.56508	0.0486542	0.5045	0.314031	0.389704	1.77865	0.261592	0.085	0.102197	0.668556	1.03678	-0.472839	0.002	0.0135958
SL1344_1513	nhoA	N-hydroxyarylamine O-acetyltransferase	1.18742	0.583745	0.528503	0.651564	1.40876	1.18652	0.584183	-0.000602677	0.859	0.405615	1.04359	0.664195	0.0777383	0.321	0.244924	1.28766	0.538298	-0.0436983	0.553	0.328043
SL1344_1514	steA	Type III secretion system effector protein	0.251756	2.75326	2.56349	2.93186	0.645045	0.300286	2.30829	-0.438886	0.024	0.0466418	0.21189	3.27126	0.519493	0.0445	0.0666806	0.384171	1.80427	-0.933488	0.001	0.0118035
SL1344_1515	ansP	L-asparagine permease	0.499833	1.38676	1.29312	1.49221	1.99921	0.370131	1.87271	0.479532	0.001	0.0118035	0.461984	1.50037	0.10822	0.3395	0.255944	0.308271	2.2485	0.855542	0.0195	0.0409453
SL1344_1517	SL1344_1517	possible ATP-binding protein	0.971148	0.71374	0.620671	0.815336	0.893042	0.96753	0.716409	0.00129317	0.726	0.384288	0.776474	0.892685	0.172016	0.138	0.14157	0.844031	0.821234	0.109192	0.3325	0.251686
SL1344_1518	yncD	probable TonB-dependent receptor YncD precursor	1.00059	0.692738	0.646668	0.733666	1.8266	0.971742	0.713304	0.0205696	0.752	0.389387	0.881799	0.786061	0.0945375	0.221	0.184848	1.05709	0.65571	-0.0342628	0.5725	0.333765
SL1344_1519	yncC	hypothetical regulatory protein	0.610807	1.1348	0.930001	1.3772	6.24565	0.558475	1.24114	0.0817017	0.439	0.292733	0.551124	1.2577	0.108574	0.4065	0.282354	0.551708	1.25637	0.118902	0.4245	0.288139
SL1344_1520	yncB	hypothetical NADP-dependent oxidoreductase	0.507506	1.36579	1.23508	1.49738	1.46234	0.525625	1.31871	-0.0439984	0.513	0.315902	0.323567	2.14221	0.778105	0.0005		0.54425	1.27358	-0.0911222	0.404	0.281638
SL1344_1521	yncA	hypothetical acetyltransferase	1.13402	0.61123	0.550643	0.681765	0.577084	1.15828	0.598426	-0.0121818	0.8185	0.400612	0.814882	0.85061	0.235782	0.0035	0.0162439	1.1557	0.599766	-0.0104346	0.7935	0.39652
SL1344_1522	ydcZ	hypothetical membrane protein	1.15445	0.600413	0.53309	0.679001	0.723253	1.12937	0.613747	0.0082736	0.7965	0.396974	0.78065	0.88791	0.284634	0.0015	0.0127023	1.07675	0.643739	0.0416574	0.541	0.32408
SL1344_1523	ydcY	conserved hypothetical protein	0.955206	0.725652	0.647126	0.82226	0.986326	0.9557	0.725277	-0.00482935	0.765	0.391966	0.710304	0.975846	0.248039	0.02	0.0416022	1.03221	0.671516	-0.0547854	0.475	0.305888
SL1344_1524	srfA	virulence protein	1.23077	0.563179	0.507812	0.622665	0.877661	0.954167	0.726442	0.160896	0.015	0.0347187	1.05468	0.657211	0.0936567	0.1965	0.17001	1.24349	0.557422	-0.00141101	0.8365	0.403093
SL1344_1525	srfB	virulence protein	1.23877	0.559545	0.522574	0.598547	1.69154	1.07674	0.643747	0.0842228	0.201	0.172237	1.03749	0.668097	0.109506	0.1385	0.141863	1.1225	0.617504	0.0615267	0.43	0.289847
SL1344_1526	srfC	virulence protein	1.13157	0.612551	0.566735	0.666515	2.6269	1.03607	0.669018	0.0599531	0.434	0.291095	1.01041	0.686005	0.0732214	0.363	0.268746	0.880481	0.787237	0.168752	0.127	0.134913
SL1344_1527	ydcX	hypothetical inner membrane protein	0.943145	0.734932	0.649367	0.836707	1.41775	0.828841	0.836285	0.0914543	0.337	0.254427	0.804819	0.861246	0.120411	0.2665	0.217262	1.03054	0.672604	-0.0546694	0.467	0.303079
SL1344_1528	ydcW	hypothetical aldehyde dehydrogenase	0.490208	1.41399	1.31857	1.52608	2.54939	0.407645	1.70037	0.285143	0.0275	0.0507838	0.342448	2.02409	0.606526	0.0005		0.651281	1.06428	-0.351718	0.016	0.036154
SL1344_1529	ydcR	hypothetical regulatory protein	0.84512	0.820176	0.774287	0.86696	1.54804	0.785555	0.882366	0.0652434	0.3805	0.275242	0.756305	0.916492	0.097712	0.19	0.16698	0.97181	0.713254	-0.106415	0.2565	0.210212
SL1344_1530	pdgL	D-alanyl-D-alanine dipeptidase	0.33866	2.04674	1.88257	2.22404	0.649181	0.310237	2.23425	0.180776	0.254	0.208344	0.270357	2.56382	0.52572	0.0245	0.0472473	0.513176	1.3507	-0.702355	0
SL1344_1531	ugtL	hypothetical membrane protein	0.621381	1.1155	1.0197	1.21072	0.322252	0.558718	1.2406	0.127508	0.2505	0.205801	0.54973	1.26089	0.150579	0.2245	0.187204	0.601082	1.15316	0.0394325	0.543	0.324768
SL1344_1534	ydcP	hypothetical peptidase	1.33214	0.520326	0.452557	0.589184	2.16716	1.1057	0.626888	0.101647	0.189	0.166507	1.27497	0.543657	0.0172611	0.676	0.370532	1.41469	0.489965	-0.0271883	0.656	0.364596
SL1344_1535	ydcN	hypothetical DNA-binding protein	0.962516	0.720141	0.658704	0.77659	0.206604	0.874276	0.792824	0.0721246	0.3585	0.26667	0.866358	0.80007	0.0788866	0.3595	0.267156	1.01435	0.683344	-0.0352752	0.5945	0.340647
SL1344_1536	SL1344_1536	hypothetical benzoate membrane transport protein	0.982529	0.705473	0.631054	0.7879	0.784397	0.811026	0.854654	0.147166	0.0825	0.0995912	0.80666	0.85928	0.150652	0.1015	0.117336	1.19109	0.581943	-0.122073	0.1235	0.132694
SL1344_1537	SL1344_1537	hypothetical lipoprotein	0.186833	3.70998	3.37646	4.00846	4.52194	0.212575	3.26072	-0.459913	0.1775	0.161575	0.188236	3.68233	-0.00853107	0.526	0.319377	0.344732	2.01068	-1.67769	0.0055	0.0196961
SL1344_1538	tehB	tellurite resistance protein TehB	0.197715	3.50578	3.17165	3.82889	2.39696	0.246018	2.81746	-0.68335	0.0295	0.0530619	0.180897	3.83172	0.326862	0.297	0.232575	0.234698	2.95335	-0.532486	0.1975	0.170488
SL1344_1539	tehA	tellurite resistance protein TehA	0.575827	1.20374	1.10985	1.28225	0.232894	0.559702	1.23842	0.0370604	0.5595	0.330153	0.537966	1.28846	0.092638	0.3335	0.252289	0.70442	0.983996	-0.210327	0.095	0.11203
SL1344_1540	ydcK	hypothetical transferase	0.854877	0.810816	0.714088	0.893394	0.295009	0.890702	0.778203	-0.0286877	0.6235	0.35319	0.680375	1.01877	0.210816	0.0525	0.0727104	1.02535	0.676013	-0.126906	0.146	0.14612
SL1344_1541	rimL	ribosomal-protein-serine acetyltransferase	0.243724	2.84398	2.60152	3.09581	0.368024	0.258883	2.67746	-0.16208	0.3455	0.259392	0.188997	3.66751	0.820455	0.045	0.0670697	0.394775	1.7558	-1.07922	0
SL1344_1542	SL1344_1542	conserved hypothetical protein	0.516254	1.34265	1.1816	1.50307	1.50342	0.612974	1.13079	-0.216261	0.112	0.125175	0.392655	1.76528	0.418249	0.0125	0.0310023	0.780448	0.88814	-0.447751	0.001	0.0118035
SL1344_1544	SL1344_1544	hypothetical phosphotransferase enzyme	0.767973	0.902567	0.833444	0.975378	2.8679	0.909183	0.762385	-0.138622	0.1035	0.118876	0.579426	1.19627	0.289728	0.0555	0.0745264	0.741208	0.935159	0.0298346	0.5785	0.335431
SL1344_1545	SL1344_1545	conserved hypothetical protein	0.696666	0.994949	0.908141	1.10335	2.39519	0.817177	0.848221	-0.147516	0.1265	0.134598	0.571782	1.21226	0.221221	0.125	0.133647	0.96474	0.718481	-0.277965	0.0325	0.0563804
SL1344_1546	SL1344_1546	hypothetical phosphotransferase enzyme	0.157943	4.38858	3.58617	5.24033	3.28105	0.168133	4.12261	-0.301576	0.388	0.277226	0.139315	4.97539	0.572407	0.317	0.242573	0.34561	2.00557	-2.32487	0.0035	0.0162439
SL1344_1547	SL1344_1547	hypothetical ribulose-5-phosphate 3-epimerase	0.188617	3.67488	3.14568	4.27377	3.52572	0.201145	3.446	-0.253385	0.38	0.275101	0.183962	3.76789	0.0467192	0.5025	0.313575	0.437413	1.58465	-2.03925	0.0035	0.0162439
SL1344_1548	SL1344_1548	hypothetical regulatory protein	0.199647	3.47187	3.09136	3.83091	3.12186	0.216792	3.19729	-0.249724	0.346	0.259676	0.22683	3.0558	-0.402829	0.267	0.217575	0.37388	1.85393	-1.58162	0.0005
SL1344_1549	aac	aminoglycoside 6'-N-acetyltransferase	0.277938	2.49389	2.12216	2.94898	5.93865	0.26785	2.58782	0.0770794	0.4775	0.306756	0.211999	3.26958	0.762275	0.1835	0.16402	0.549376	1.2617	-1.20487	0.0065	0.0213871
SL1344_1550	SL1344_1550	hypothetical L-lactate oxidase	1.01351	0.683908	0.53355	0.911039	4.58082	1.10213	0.628914	-0.0542626	0.475	0.305888	1.06177	0.652821	-0.0221818	0.627	0.354592	0.97248	0.712762	0.011979	0.6215	0.35233
SL1344_1552	ydcG	glucan biosynthesis protein D	0.871364	0.795474	0.743837	0.848524	2.57207	0.914543	0.757917	-0.0353385	0.589	0.338734	0.913646	0.758661	-0.0378087	0.558	0.329672	0.903671	0.767035	-0.0358025	0.5665	0.332231
SL1344_1553	SL1344_1553	hypothetical esterase	1.1142	0.622103	0.574892	0.667078	2.36328	1.22525	0.565721	-0.0571224	0.437	0.292063	0.938217	0.738792	0.115565	0.195	0.169304	1.20308	0.576142	-0.0426683	0.5465	0.325945
SL1344_1554	SL1344_1554	conserved hypothetical protein	0.667319	1.03871	0.953226	1.13629	0.883578	0.726399	0.954224	-0.0900707	0.3105	0.239062	0.48455	1.4305	0.381422	0.008	0.0238781	0.775088	0.894282	-0.151387	0.135	0.139798
SL1344_1555	ydcI	hypothetical LysR-family transcriptional regulatory protein	1.16853	0.593179	0.505588	0.694381	0.764987	1.18921	0.582862	-0.0111406	0.7375	0.386477	0.923371	0.75067	0.155766	0.1655	0.156022	1.25164	0.553792	-0.0369052	0.5965	0.341424
SL1344_1556	trg	methyl-accepting chemotaxis protein III (mcp-iii) (ribose and galactose chemoreceptor protein)	0.824167	0.841028	0.773442	0.921705	1.56486	0.745938	0.929229	0.0872899	0.3205	0.244626	0.626353	1.10664	0.263213	0.0405	0.0635806	0.669727	1.03497	0.191443	0.164	0.155304
SL1344_1557	adhC	alcohol dehydrogenase class III (ec 1.1.1.1) (glutathione-dependent formaldehyde dehydrogenase) (ec 1.2.1.1) (fdh) (faldh)	0.313381	2.21184	1.77207	2.78004	1.26297	0.207024	3.34815	1.07481	0.0915	0.108851	0.244456	2.83547	0.570478	0.229	0.190322	0.313591	2.21035	-0.0163507	0.5205	0.317857
SL1344_1559	steB	Type III secretion system effector protein	1.10469	0.627456	0.589738	0.662959	0.106992	1.04025	0.666326	0.0372528	0.6195	0.351435	0.801502	0.86481	0.238536	0.012	0.0302377	1.22168	0.567371	-0.0572014	0.4315	0.290312
SL1344_1563	SL1344_1563	hypothetical periplasmic amino acid-binding protein	0.150995	4.59055	3.9875	5.19889	1.61519	0.160046	4.33093	-0.280042	0.3725	0.272574	0.162134	4.27516	-0.297084	0.3695	0.271427	0.266421	2.6017	-1.96593	0.011	0.0286878
SL1344_1568	SL1344_1568	possible methyltransferase	0.372625	1.86017	1.76026	1.96358	1.0817	0.363084	1.90905	0.0482585	0.5055	0.314251	0.317976	2.17987	0.322865	0.0155	0.0354401	0.50786	1.36484	-0.500135	0.001	0.0118035
SL1344_1569	cybB	cytochrome b561 (cytochrome b-561)	0.828121	0.837011	0.774162	0.898739	3.10993	0.828542	0.836587	-0.0033185	0.7255	0.384196	0.753599	0.919782	0.0795896	0.3965	0.279643	0.800179	0.86624	0.0316593	0.583	0.336838
SL1344_1570	ydcF	conserved hypothetical protein	0.581233	1.19255	1.09677	1.29115	3.1729	0.595619	1.16374	-0.0339936	0.5665	0.332231	0.438971	1.57903	0.381288	0.025	0.047848	0.534785	1.29612	0.106157	0.369	0.271231
SL1344_1571	hrpA	ATP-dependent helicase HrpA	1.18647	0.584212	0.53473	0.630915	2.34566	1.09362	0.633807	0.049873	0.5015	0.313336	1.15557	0.599833	0.0167063	0.7295	0.38492	1.2175	0.569318	-0.0089482	0.7125	0.381324
SL1344_1572	acpD	Acyl carrier protein phosphodiesterase	0.305862	2.26621	2.11511	2.41946	1.24658	0.299356	2.31546	0.0574435	0.486	0.309478	0.239236	2.89734	0.630562	0.016	0.036154	0.396721	1.74719	-0.526129	0.0165	0.0368603
SL1344_1573	SL1344_1573	hypothetical protein	1.16765	0.593626	0.536502	0.648483	2.8748	1.22197	0.567237	-0.0267035	0.6585	0.365376	1.15355	0.600881	0.00568687	0.723	0.383722	1.20033	0.577464	-0.00980261	0.674	0.369925
SL1344_1574	ydbL	hypothetical secreted protein	1.5036	0.460993	0.407562	0.520239	2.62694	1.50935	0.459237	-0.00487449	0.8375	0.403209	1.34267	0.516244	0.050785	0.4945	0.311621	1.54498	0.448645	-0.00859011	0.7945	0.396669
SL1344_1576	ydbH	hypothetical exported protein	1.2376	0.560074	0.49005	0.6415	1.17206	1.13075	0.613	0.0485238	0.5145	0.316265	1.04302	0.664557	0.099062	0.2205	0.184519	1.15337	0.600976	0.0439216	0.526	0.319377
SL1344_1577	ldhA	D-lactate dehydrogenase	0.53425	1.29742	1.19876	1.40742	2.75271	0.47478	1.45993	0.15477	0.2185	0.18322	0.381964	1.81469	0.510711	0.0135	0.0325105	0.665477	1.04158	-0.253003	0.045	0.0670697
SL1344_1578	hslJ	heat shock protein (hslJ)	0.599607	1.156	1.02152	1.29307	3.29873	0.470413	1.47349	0.32105	0.036	0.0598136	0.372989	1.85836	0.687463	0.0065	0.0213871	0.541209	1.28074	0.131197	0.3655	0.269814
SL1344_1579	SL1344_1579	conserved hypothetical protein	0.733845	0.944542	0.865116	1.03187	0.732247	0.877977	0.789482	-0.156636	0.031	0.0547363	0.65956	1.05092	0.0989314	0.2545	0.208716	0.91233	0.759755	-0.189324	0.1	0.116157
SL1344_1581	nifJ	pyruvate-flavodoxin oxidoreductase	0.714904	0.969567	0.899807	1.05252	2.91668	0.583962	1.18697	0.210863	0.0765	0.0936169	0.636878	1.08835	0.118598	0.3035	0.235668	0.743315	0.932508	-0.0429502	0.5205	0.317857
SL1344_1582	ynaF	conserved hypothetical protein	0.243652	2.84482	2.66721	3.02456	0.087456	0.36447	1.90179	-0.937077	0		0.213488	3.24677	0.412302	0.148	0.147195	0.813472	0.852085	-1.98729	0
SL1344_1583	SL1344_1583	hypothetical multidrug transporter	1.19173	0.581631	0.537195	0.623321	0.160758	0.982105	0.705777	0.124001	0.089	0.106363	1.1366	0.609841	0.0268756	0.6675	0.368007	1.17032	0.592274	0.0110247	0.737	0.386375
SL1344_1584	SL1344_1584	hypothetical integrase/transposase (remnant)	1.00565	0.689253	0.554339	0.794329	1.69939	0.848897	0.816526	0.116706	0.2295	0.190672	0.946275	0.732501	0.0306363	0.556	0.329023	1.05565	0.656604	-0.0154258	0.625	0.353803
SL1344_1585	ydaO	conserved hypothetical protein	1.15596	0.599632	0.548088	0.650404	2.97993	1.09219	0.63464	0.0351479	0.595	0.340836	1.13257	0.612012	0.0115796	0.687	0.373857	1.22754	0.564666	-0.0308006	0.576	0.334696
SL1344_1586	dbpA	ATP-independent RNA helicase (DbpA)	0.873163	0.793835	0.726671	0.860923	2.37448	0.837793	0.827349	0.0347352	0.568	0.332623	0.638993	1.08475	0.290009	0.018	0.0389346	0.68147	1.01714	0.213891	0.1805	0.162795
SL1344_1587	zntB	hypothetical membrane transport protein	0.998222	0.694382	0.63318	0.75494	1.35223	0.877828	0.789616	0.0944577	0.2315	0.192076	0.845507	0.819801	0.124427	0.177	0.161366	1.17704	0.588889	-0.103956	0.1905	0.167215
SL1344_1588	SL1344_1588	hypothetical chemo-receptor protein	1.03032	0.672746	0.588295	0.773401	2.19188	0.971559	0.713438	0.037428	0.563	0.331241	0.805965	0.860021	0.181274	0.119	0.129842	1.24846	0.555201	-0.113216	0.194	0.168839
SL1344_1589	ydaL	conserved hypothetical protein	0.70186	0.987585	0.923801	1.05363	1.04424	0.717551	0.96599	-0.0218514	0.652	0.363349	0.507057	1.367	0.377006	0.0035	0.0162439	0.891879	0.777176	-0.214066	0.0375	0.0611301
SL1344_1590	ogt	O6-methylguanine-DNA-alkyltransferase	1.264	0.548376	0.49737	0.605317	0.646805	1.14726	0.604177	0.0545769	0.447	0.29554	0.933292	0.742691	0.192741	0.014	0.0332538	1.26238	0.549079	0.00388419	0.7905	0.396079
SL1344_1591	fnr	fumarate and nitrate reduction regulatory protein	1.13899	0.608563	0.549358	0.673963	0.675902	1.06327	0.651902	0.0411246	0.6005	0.343099	0.920512	0.753002	0.143745	0.018	0.0389346	1.13928	0.608406	0.00234968	0.789	0.395859
SL1344_1592	ydaA	conserved hypothetical protein	0.49369	1.40401	1.32142	1.48003	0.585275	0.503965	1.37539	-0.0348893	0.567	0.332363	0.35736	1.93963	0.534657	0		0.750544	0.923526	-0.479772	0
SL1344_1593	ynaJ	hypothetical membrane protein	0.728786	0.951098	0.869559	1.05841	0.743589	0.746116	0.929007	-0.0263729	0.642	0.360116	0.583743	1.18742	0.235371	0.0285	0.05193	0.907044	0.764183	-0.185367	0.0795	0.0965866
SL1344_1594	ynaI	hypothetical membrane protein	0.523415	1.32428	1.20688	1.44026	3.02517	0.461375	1.50235	0.168644	0.2095	0.177261	0.437195	1.58544	0.255894	0.182	0.163403	0.5297	1.30857	-0.0132465	0.582	0.336528
SL1344_1595	SL1344_1595	conserved hypothetical DNA-binding protein	0.893671	0.775617	0.704584	0.850759	0.565165	0.898681	0.771294	-0.00873142	0.7785	0.394222	0.562651	1.23193	0.454492	0		0.913714	0.758604	-0.0139606	0.667	0.367864
SL1344_1596	SL1344_1596	conserved hypothetical protein	1.02601	0.675572	0.609318	0.735603	0.26935	0.977253	0.709281	0.0294192	0.617	0.350293	0.800007	0.866426	0.196126	0.1015	0.117336	1.02857	0.673897	0.00171273	0.7355	0.386067
SL1344_1602	SL1344_1602	hypothetical protein	1.28598	0.539001	0.505094	0.568579	0.110111	1.13981	0.608124	0.068621	0.323	0.246119	1.18265	0.586098	0.046924	0.534	0.321732	1.39838	0.495678	-0.0405576	0.5985	0.342245
SL1344_1603	SL1344_1603	hypothetical lipoprotein	1.15075	0.602344	0.536831	0.678869	0.57878	1.10382	0.627955	0.0200715	0.72	0.383101	0.917711	0.7553	0.148498	0.0745	0.0915039	1.01366	0.683804	0.0775204	0.3465	0.259961
SL1344_1605	SL1344_1605	hypothetical oxidoreductase	0.494576	1.4015	1.26914	1.52437	0.304676	0.43174	1.60547	0.20197	0.1	0.116157	0.288306	2.40421	1.00716	0		0.530558	1.30645	-0.101653	0.3775	0.274352
SL1344_1606	SL1344_1606	hypothetical oxidoreductase	0.482874	1.43546	1.33581	1.54059	2.78896	0.505059	1.37241	-0.0627751	0.478	0.306927	0.494266	1.40238	-0.0337111	0.529	0.320234	0.570976	1.21397	-0.221854	0.153	0.149807
SL1344_1607	SL1344_1607	hypothetical transcriptional regulator	0.819464	0.845854	0.758609	0.938467	1.37685	0.88176	0.786095	-0.0587591	0.4575	0.299365	0.828925	0.8362	-0.0118773	0.639	0.359064	0.853071	0.812531	-0.0290973	0.5605	0.330469
SL1344_1609	mppA	periplasmic murein peptide-binding protein MppA	0.743834	0.931857	0.88692	0.974618	2.49959	0.669338	1.03557	0.102055	0.2085	0.176616	0.713003	0.972152	0.0413286	0.5495	0.326906	0.771941	0.897928	-0.0403715	0.5385	0.323221
SL1344_1610	ycjI	conserved hypothetical protein	0.996693	0.695447	0.62231	0.765348	0.292189	0.77029	0.899852	0.203261	0.0245	0.0472473	0.929388	0.74581	0.0499457	0.5005	0.313088	1.07529	0.644615	-0.0475489	0.514	0.316141
SL1344_1611	ycjG	hypothetical mandelate racemase / muconate lactonizing enzyme family protein	0.255223	2.71585	2.08232	3.49503	5.54034	0.318611	2.17553	-0.552125	0.205	0.174456	0.220394	3.14503	0.439192	0.3235	0.246417	0.457632	1.51464	-1.14697	0.0615	0.0784424
SL1344_1612	tpx	Probable thiol peroxidase	0.535319	1.29483	1.19175	1.41256	1.04496	0.591426	1.17199	-0.114551	0.245	0.201843	0.449773	1.5411	0.243849	0.07	0.08661	0.559075	1.23981	-0.0631828	0.4655	0.302516
SL1344_1613	tyrR	transcriptional regulatory protein TyrR	0.822348	0.842888	0.788742	0.900132	1.01133	0.793424	0.873615	0.0304561	0.649	0.362409	0.649073	1.0679	0.228215	0.0085	0.0246959	0.872461	0.794474	-0.0481309	0.5045	0.314031
SL1344_1614	ycjF	hypothetical membrane protein	0.492148	1.40841	1.21205	1.58494	3.2755	0.483747	1.43287	0.0169311	0.5725	0.333765	0.546734	1.2678	-0.145589	0.3345	0.252898	0.634584	1.09229	-0.302117	0.1085	0.122622
SL1344_1615	ycjX	hypothetical ATP-binding protein	0.584544	1.18579	1.07344	1.29937	2.92203	0.612712	1.13128	-0.0596332	0.467	0.303079	0.697981	0.993074	-0.195672	0.123	0.132377	0.790063	0.877332	-0.303736	0.043	0.0655222
SL1344_1616	pspE	bacteriophage shock protein E precursor	0.623092	1.11243	1.04816	1.17226	0.390184	0.69311	1.00005	-0.111159	0.0945	0.111598	0.518777	1.33612	0.223261	0.0055	0.0196961	0.708712	0.978038	-0.128902	0.2155	0.181243
SL1344_1617	pspD	bacteriophage shock protein D	0.549796	1.26074	1.09788	1.45478	3.11166	0.389516	1.77951	0.492037	0.116	0.127899	0.507045	1.36703	0.0991125	0.4225	0.2875	0.488267	1.41961	0.149994	0.3675	0.270634
SL1344_1618	pspC	bacteriophage shock protein C	0.331607	2.09027	1.79063	2.44017	3.13027	0.37554	1.84574	-0.260144	0.309	0.238312	0.354895	1.95311	-0.143628	0.423	0.287661	0.309131	2.24225	0.180058	0.3995	0.280434
SL1344_1619	pspB	bacteriophage shock protein B	0.378325	1.83215	1.50995	2.33676	2.85418	0.246397	2.81314	0.922697	0.113	0.125875	0.298243	2.32411	0.446245	0.2495	0.205099	0.451033	1.5368	-0.297192	0.2975	0.232808
SL1344_1620	pspA	bacteriophage shock protein A	0.123049	5.6331	4.2613	7.36005	10.8829	0.124349	5.57422	-0.145973	0.486	0.309478	0.145211	4.77339	-1.00082	0.328	0.249066	0.174923	3.95845	-1.71264	0.186	0.165097
SL1344_1621	pspF	psp operon transcriptional activator PspF	1.23395	0.561733	0.521515	0.603975	0.260862	1.10024	0.629994	0.0667444	0.365	0.269605	1.03487	0.66979	0.108064	0.193	0.168376	1.22816	0.564379	0.00229421	0.935	0.411669
SL1344_1622	sapA	peptide transport periplasmic protein SapA precursor	1.0301	0.672893	0.584456	0.781809	0.893693	0.915403	0.757204	0.0818846	0.3285	0.249353	0.976163	0.710073	0.0374561	0.563	0.331241	1.07092	0.647247	-0.0226709	0.6675	0.368007
SL1344_1623	sapB	peptide transport system permease protein SapB	1.30885	0.529585	0.477106	0.587959	1.69094	1.2128	0.571524	0.039247	0.5835	0.336993	1.21598	0.570031	0.0378064	0.57	0.333132	1.40514	0.493292	-0.0335731	0.622	0.352549
SL1344_1624	sapC	peptide transport system permease protein SapC	1.44009	0.481324	0.421506	0.550817	2.43187	1.35199	0.512685	0.0271214	0.6565	0.364753	1.40295	0.494065	0.0129168	0.709	0.380439	1.5651	0.442878	-0.0351289	0.6275	0.354787
SL1344_1625	sapD	peptide transport system ATP-binding protein SapD	1.53341	0.452028	0.413386	0.491367	2.94108	1.47739	0.469169	0.0144387	0.781	0.394623	1.54344	0.449091	-0.00340217	0.844	0.403961	1.6052	0.431814	-0.0164926	0.737	0.386375
SL1344_1626	sapF	peptide transport system ATP-binding protein SapF	1.38145	0.501755	0.464934	0.54088	3.06149	1.44827	0.478602	-0.0230876	0.7365	0.386272	1.31896	0.525526	0.0224137	0.705	0.379384	1.44854	0.478514	-0.0230886	0.6925	0.375555
SL1344_1627	SL1344_1627	conserved hypothetical protein	1.05378	0.657772	0.565103	0.767789	0.784211	0.959539	0.722375	0.0583283	0.465	0.302325	1.02505	0.676206	0.0175908	0.635	0.357621	0.931633	0.744013	0.0844257	0.394	0.278961
SL1344_1630	ycjE	conserved hypothetical protein	0.652964	1.06154	0.992756	1.13335	1.09632	0.584453	1.18598	0.125475	0.1765	0.161156	0.429408	1.61419	0.554373	0.0005		0.825819	0.839345	-0.22373	0.092	0.10933
SL1344_1631	fabI	enoyl-[acyl-carrier-protein] reductase (NADH)	0.244021	2.84052	2.63128	3.0704	1.56178	0.240653	2.88028	0.0510651	0.499	0.312706	0.267235	2.59377	-0.264457	0.2195	0.183866	0.436273	1.58879	-1.25184	0
SL1344_1632	yciW	conserved hypothetical protein	1.12071	0.618487	0.55465	0.693418	0.671459	1.04727	0.661864	0.037894	0.5695	0.333006	1.0286	0.673875	0.0505861	0.4945	0.311621	1.1133	0.622603	-0.000804001	0.7745	0.393584
SL1344_1633	rnb	Exoribonuclease II	1.11861	0.61965	0.571775	0.668139	2.26601	0.999719	0.693342	0.0728786	0.3435	0.258274	0.970052	0.714547	0.0911619	0.254	0.208344	0.828611	0.836518	0.213498	0.1105	0.124098
SL1344_1634	yciR	conserved hypothetical protein	0.928156	0.746801	0.697111	0.799254	1.19884	0.955562	0.725382	-0.0175409	0.7445	0.387902	0.827137	0.838007	0.0933176	0.2615	0.2139	1.00775	0.687819	-0.0548342	0.474	0.305538
SL1344_1635	SL1344_1635	conserved hypothetical protein	0.839199	0.825963	0.777468	0.878991	1.42717	0.905213	0.765728	-0.0577889	0.4285	0.289385	0.603145	1.14922	0.322119	0		0.890868	0.778058	-0.0482879	0.5095	0.315115
SL1344_1636	yciT	hypothetical regulatory protein	0.983788	0.704569	0.666273	0.744529	2.11774	1.14118	0.607392	-0.0965369	0.1125	0.125527	1.00919	0.686833	-0.0158368	0.773	0.393341	1.12048	0.618614	-0.085185	0.3285	0.249353
SL1344_1637	osmB	osmotically inducible lipoprotein B precursor	0.402963	1.72013	1.55668	1.86591	1.75903	0.451445	1.5354	-0.188503	0.172	0.15911	0.324585	2.13549	0.401588	0.0445	0.0666806	0.515983	1.34335	-0.372331	0.0835	0.100627
SL1344_1638	yciH	hypothetical translation initiaiton factor	0.471391	1.47043	1.19597	1.75	3.69977	0.354846	1.95337	0.474215	0.074	0.0909649	0.460498	1.50521	0.00644474	0.563	0.331241	0.652742	1.0619	-0.370972	0.123	0.132377
SL1344_1639	pyrF	Orotidine 5'-phosphate decarboxylase	0.588329	1.17816	1.02089	1.34864	3.00278	0.354214	1.95686	0.757515	0.011	0.0286878	0.531423	1.30432	0.124111	0.3635	0.268964	0.70057	0.989404	-0.175067	0.281	0.225708
SL1344_1640	yciM	conserved hypothetical protein	1.26747	0.546872	0.497562	0.606941	1.43806	1.15871	0.598205	0.04603	0.528	0.319945	1.09692	0.631906	0.0795139	0.3185	0.243444	1.30108	0.532747	-0.0127407	0.7605	0.3911
SL1344_1641	yciS	conserved hypothetical protein	1.20998	0.572861	0.514091	0.644878	1.0893	1.1163	0.620932	0.0412354	0.564	0.331537	1.00646	0.6887	0.110945	0.1925	0.168144	1.17489	0.58997	0.0203744	0.662	0.366421
SL1344_1642	pgpB	phosphatidylglycerophosphatase B	1.1443	0.605739	0.538921	0.676602	1.06976	1.13123	0.612735	0.0079554	0.8435	0.403902	0.93537	0.741041	0.134549	0.1045	0.119635	1.31127	0.528608	-0.0747288	0.343	0.257993
SL1344_1643	ribA	GTP cyclohydrolase II	0.798543	0.868015	0.822333	0.921282	1.67733	0.728931	0.950909	0.082746	0.2705	0.219722	0.684087	1.01324	0.142535	0.084	0.101149	0.659374	1.05122	0.175149	0.1835	0.16402
SL1344_1644	acnA	aconitate hydratase 1 (citrate hydro-lyase 1)	0.113567	6.10345	5.46335	6.66143	0.500212	0.16538	4.19123	-1.86661	0.0205	0.0422528	0.105659	6.56023	0.467138	0.3575	0.266164	0.207457	3.34116	-2.7677	0.001	0.0118035
SL1344_1644A	ymiA	conserved sORF	1.41364	0.490328	0.452921	0.525316	0.143622	1.32378	0.523613	0.0326626	0.645	0.361123	1.27749	0.542586	0.05018	0.499	0.312706	1.31283	0.52798	0.0370436	0.599	0.342456
SL1344_1645	cysB	cys regulon transcriptional activator	1.18507	0.584902	0.538182	0.62491	0.249137	1.0768	0.64371	0.0611662	0.3915	0.278238	0.930692	0.744766	0.160695	0.0185	0.0396116	1.20997	0.572863	-0.0091089	0.8075	0.39884
SL1344_1646	topA	DNA topoisomerase I, omega protein I	0.886304	0.782065	0.700806	0.888138	2.1636	0.761802	0.909879	0.134285	0.1755	0.160726	0.802801	0.863411	0.0860835	0.3615	0.26808	0.980566	0.706885	-0.0840327	0.384	0.276176
SL1344_1647	yciN	conserved hypothetical protein	0.352048	1.9689	1.81939	2.1247	1.30882	0.328334	2.1111	0.134663	0.319	0.243738	0.252816	2.7417	0.771555	0		0.507367	1.36616	-0.605027	0.002	0.0135958
SL1344_1648	sohB	hypothetical protease	0.654053	1.05977	0.966374	1.16279	1.43634	0.57091	1.21411	0.15476	0.118	0.129201	0.469816	1.47536	0.419385	0.0035	0.0162439	0.553218	1.25294	0.188494	0.2025	0.173036
SL1344_1649	yciK	hypothetical oxidoreductase	0.931298	0.744281	0.687423	0.802584	1.73961	0.930188	0.745169	0.00333532	0.8235	0.401377	0.680342	1.01882	0.275722	0.001	0.0118035	1.12269	0.617399	-0.124444	0.203	0.173311
SL1344_1650	btuR	COB(I) alamin adenosyltransferase	0.916888	0.755978	0.704708	0.807459	1.82689	0.892595	0.776553	0.0218587	0.7275	0.38456	0.694941	0.997419	0.241272	0.0035	0.0162439	1.09482	0.633114	-0.118144	0.1995	0.17147
SL1344_1651	yciL	hypothetical pseudouridine synthase	1.12441	0.616457	0.55129	0.683444	2.72776	0.99948	0.693508	0.0742979	0.3955	0.279374	1.09789	0.631347	0.00845786	0.6845	0.373108	1.14814	0.603712	-0.00814275	0.6865	0.373708
SL1344_1652	yciO	conserved hypothetical protein	0.644775	1.07502	0.997073	1.16741	1.88044	0.740685	0.935819	-0.136024	0.112	0.125175	0.618499	1.12069	0.044107	0.518	0.317183	0.721607	0.960561	-0.119292	0.3165	0.242287
SL1344_1653	trpH	conserved hypothetical protein	0.780416	0.888177	0.828579	0.954157	0.953764	0.721072	0.961273	0.0732325	0.3285	0.249353	0.599292	1.15661	0.264366	0.002	0.0135958	0.62192	1.11453	0.220724	0.106	0.120763
SL1344_1656	trpC	Indole-3-glycerol phosphate synthase	0.718881	0.964203	0.914724	1.01612	1.79939	0.680906	1.01798	0.0550943	0.4625	0.301345	0.703603	0.98514	0.020562	0.6895	0.37461	0.805531	0.860485	-0.102504	0.331	0.250793
SL1344_1657	trpB	tryptophan synthase beta chain	0.460048	1.50668	1.37798	1.64153	2.46965	0.427721	1.62056	0.10752	0.3835	0.276046	0.406871	1.7036	0.187233	0.244	0.201104	0.519003	1.33554	-0.163648	0.2025	0.173036
SL1344_1658	trpA	Tryptophan synthase alpha chain	0.480426	1.44278	1.3536	1.5274	3.05534	0.419554	1.65211	0.207657	0.079	0.0961071	0.409797	1.69144	0.248903	0.086	0.103247	0.528065	1.31262	-0.12726	0.269	0.218811
SL1344_1659	yciG	conserved hypothetical protein	0.122534	5.65677	4.32441	7.13659	0.990069	0.149144	4.6475	-1.00419	0.256	0.209837	0.0822654	8.42574	2.79819	0.1015	0.117336	0.362194	1.91375	-3.68457	0.0025	0.0144839
SL1344_1662	katN	catalase	0.19064	3.63589	3.03793	4.25588	0.423706	0.139472	4.96979	1.34106	0.1255	0.133965	0.157897	4.38986	0.799068	0.238	0.196671	0.265985	2.60597	-1.00766	0.1585	0.15261
SL1344_1663	ompW	hypothetical outer membrane protein	0.175462	3.95041	3.56649	4.27648	1.19406	0.251612	2.75483	-1.18848	0.0135	0.0325105	0.16304	4.2514	0.31198	0.367	0.270431	0.308819	2.24451	-1.68771	0
SL1344_1664	SL1344_1664	conserved hypothetical protein	0.680831	1.01809	0.955264	1.08552	1.94701	0.509842	1.35953	0.34112	0.001	0.0118035	0.519857	1.33334	0.313456	0.002	0.0135958	0.551215	1.25749	0.232904	0.2365	0.19559
SL1344_1665	yciC	hypothetical membrane protein	0.8226	0.84263	0.787845	0.906173	2.17309	0.61981	1.11832	0.276602	0.0025	0.0144839	0.610619	1.13515	0.285957	0.0065	0.0213871	0.658984	1.05184	0.20725	0.1735	0.159824
SL1344_1666	ispZ	Probable intracellular septation protein.	0.952708	0.727554	0.670106	0.78914	3.00244	0.803099	0.86309	0.135805	0.1515	0.149032	0.841812	0.823399	0.0951611	0.2995	0.23377	0.792997	0.874086	0.141716	0.257	0.210586
SL1344_1667	yciA	hypothetical acyl-coA hydrolase	1.23135	0.562916	0.500818	0.630457	1.9774	1.10823	0.625452	0.0554661	0.469	0.303793	1.11334	0.622585	0.0554641	0.4785	0.307097	1.05875	0.654683	0.0922563	0.3315	0.251089
SL1344_1668	tonB	TonB protein	1.07606	0.644153	0.550568	0.761582	0.83234	1.02888	0.673694	0.0288364	0.602	0.343753	1.03581	0.669182	0.0312893	0.591	0.339401	0.969734	0.714781	0.0711613	0.421	0.287013
SL1344_1669	yciI	conserved hypothetical protein	0.526025	1.31771	1.19989	1.4321	1.57903	0.571388	1.21309	-0.0982474	0.329	0.249637	0.424622	1.63239	0.315379	0.0305	0.0541811	0.668035	1.03759	-0.281016	0.0305	0.0541811
SL1344_1670	cls	Cardiolipin synthetase	1.1321	0.612264	0.550792	0.684333	0.704136	1.01599	0.68224	0.0660446	0.3695	0.271427	0.900239	0.76996	0.152316	0.0435	0.0659075	1.20218	0.576575	-0.0334613	0.63	0.355751
SL1344_1671	yciU	conserved hypothetical protein	1.18819	0.583364	0.536814	0.633945	1.577	1.02605	0.675548	0.0909364	0.213	0.179573	0.878208	0.789274	0.205678	0.0055	0.0196961	1.1249	0.616188	0.0343707	0.5665	0.332231
SL1344_1672	SL1344_1672	possible ion transport protein	1.15719	0.598992	0.541847	0.657124	3.09233	1.26104	0.549665	-0.049104	0.506	0.31436	1.18001	0.58741	-0.0117183	0.7585	0.3907	1.04734	0.661817	0.0619075	0.4595	0.300151
SL1344_1673	oppF	oligopeptide transport ATP-binding protein (OppF)	0.465811	1.48805	1.36289	1.6201	3.84088	0.547153	1.26682	-0.222182	0.063	0.0796575	0.418385	1.65672	0.160899	0.2545	0.208716	0.432105	1.60412	0.110174	0.408	0.282807
SL1344_1674	oppD	oligopeptide transport ATP-binding protein (OppD)	0.548197	1.26441	1.16748	1.35908	2.94815	0.523146	1.32496	0.0593308	0.4675	0.303262	0.491827	1.40933	0.144176	0.281	0.225708	0.47583	1.45671	0.197218	0.216	0.181576
SL1344_1675	oppC	oligopeptide transport system permease protein (OppC)	0.528358	1.31189	1.19341	1.41889	2.82203	0.530505	1.30658	-0.000715198	0.655	0.364283	0.460629	1.50478	0.185624	0.2255	0.18789	0.482999	1.43509	0.131885	0.3325	0.251686
SL1344_1676	oppB	oligopeptide transport system permease protein (OppB)	0.425924	1.6274	1.52168	1.74175	2.08523	0.431993	1.60453	-0.0220726	0.5845	0.337304	0.366567	1.89092	0.259666	0.131	0.137388	0.4437	1.5622	-0.0655953	0.465	0.302325
SL1344_1677	oppA	periplasmic oligopeptide-binding protein precursor (OppA)	0.223787	3.09735	2.89849	3.31522	0.268809	0.235879	2.93857	-0.155388	0.3325	0.251686	0.191352	3.62237	0.529151	0.0955	0.112459	0.322959	2.14624	-0.971463	0.011	0.0286878
SL1344_1679	ychE	hypothetical membrane protein	0.922464	0.751408	0.695567	0.806361	2.91406	0.933112	0.742834	-0.00867674	0.7425	0.387498	0.802328	0.86392	0.111558	0.206	0.175055	1.1234	0.617006	-0.130896	0.2295	0.190672
SL1344_1680	adh	alcohol dehydrogenase	0.442312	1.5671	1.44664	1.71716	0.0889462	0.401225	1.72758	0.155905	0.254	0.208344	0.330888	2.09481	0.512614	0.0165	0.0368603	0.522827	1.32577	-0.238297	0.1155	0.127568
SL1344_1681	tdk	Thymidine kinase	0.928214	0.746754	0.677916	0.831837	1.98386	0.895158	0.774329	0.0279487	0.633	0.356882	0.809476	0.856292	0.108959	0.2045	0.174163	0.935659	0.740812	-0.00945697	0.6445	0.360958
SL1344_1682	hns	H-NS DNA-binding protein (histone-like protein Hlp-II)	0.468449	1.47966	1.38657	1.56488	1.08624	0.523418	1.32427	-0.152022	0.1	0.116157	0.394372	1.7576	0.274729	0.0185	0.0396116	0.485193	1.4286	-0.0549744	0.477	0.306583
SL1344_1683	galU	glucose-1-phosphate uridylyltransferase	0.667555	1.03834	0.97637	1.10333	2.89401	0.700391	0.989657	-0.0492528	0.504	0.313919	0.662888	1.04565	0.00719898	0.693	0.375716	0.766811	0.903935	-0.136923	0.1885	0.166268
SL1344_1684	hnr	hypothetical regulatory protein	1.12431	0.616506	0.558886	0.666345	1.75914	1.03394	0.670395	0.0525229	0.4845	0.309036	0.958367	0.723259	0.104956	0.1885	0.166268	1.24227	0.557968	-0.0488068	0.506	0.31436
SL1344_1685	ychK	conserved hypothetical protein	1.1219	0.617833	0.552187	0.689544	1.08904	1.05409	0.65758	0.0371063	0.6045	0.344852	0.965815	0.717681	0.0955487	0.2045	0.174163	1.15996	0.597559	-0.0191131	0.6885	0.374305
SL1344_1686	ychJ	Hypothetical UPF0225 protein.	0.544041	1.27407	1.17192	1.37816	1.77744	0.440304	1.57425	0.290193	0.02	0.0416022	0.518445	1.33697	0.0649111	0.45	0.296619	0.566698	1.22313	-0.0438269	0.5135	0.31602
SL1344_1687	purU	formyltetrahydrofolate deformylase	0.45419	1.52612	1.44802	1.60143	2.96135	0.397208	1.74505	0.220094	0.04	0.0631846	0.395999	1.75038	0.223477	0.1215	0.131429	0.462876	1.49748	-0.0272944	0.5395	0.323564
SL1344_1688	SL1344_1688	hypothetical secreted protein	0.874533	0.792592	0.719973	0.865756	0.786909	1.06751	0.649309	-0.143979	0.029	0.0524976	0.633266	1.09456	0.297711	0.0005		0.902664	0.767891	-0.023354	0.601	0.343316
SL1344_1689	narI	respiratory nitrate reductase 1 gamma chain	0.309534	2.23932	1.74175	2.78704	5.3784	0.37953	1.82633	-0.365356	0.2685	0.218505	0.160374	4.32207	2.03427	0.008	0.0238781	0.666712	1.03965	-1.15086	0.005	0.0188417
SL1344_1690	narJ	respiratory nitrate reductase 1 delta chain	0.522609	1.32632	1.11233	1.63319	4.29637	0.540779	1.28176	-0.0679946	0.468	0.303442	0.253629	2.73292	1.37951	0		0.709389	0.977104	-0.358544	0.047	0.0686584
SL1344_1691	narH	respiratory nitrate reductase 1 beta chain	0.434945	1.59365	1.3399	1.84051	2.9889	0.403242	1.71894	0.13869	0.374	0.273133	0.247252	2.80341	1.20947	0.0015	0.0127023	0.663103	1.04531	-0.527242	0.01	0.0271108
SL1344_1692	narG	respiratory nitrate reductase 1 alpha chain	0.399482	1.73511	1.55443	1.92627	1.11778	0.329757	2.10199	0.373011	0.119	0.129842	0.272957	2.5394	0.805352	0.0025	0.0144839	0.586109	1.18262	-0.544683	0.0075	0.0230539
SL1344_1693	narK	nitrite extrusion protein (nitrite facilitator)	0.765805	0.905122	0.805118	1.00224	0.18164	0.732305	0.946528	0.0456506	0.5065	0.314468	0.516614	1.34171	0.435572	0.0285	0.05193	1.13954	0.608267	-0.292811	0.0065	0.0213871
SL1344_1694	narX	nitrate/nitrite sensor protein NarX	0.75456	0.918612	0.810787	1.01453	0.502831	0.651053	1.06466	0.153776	0.1215	0.131429	0.63753	1.08724	0.172917	0.1305	0.137082	0.866849	0.799617	-0.106437	0.28	0.225167
SL1344_1695	narL	nitrate/nitrite response regulator protein NarL	0.609082	1.13802	1.02109	1.27148	2.8464	0.564466	1.22797	0.0847244	0.4195	0.286522	0.384082	1.80468	0.657348	0.0185	0.0396116	0.750538	0.923534	-0.201578	0.054	0.0736319
SL1344_1696	ychP	hypothetical invasin	1.18155	0.58664	0.522809	0.659929	0.579516	1.07462	0.645014	0.0547056	0.467	0.303079	0.898875	0.771127	0.182962	0.058	0.07604	1.18869	0.583116	-0.00119445	0.837	0.403151
SL1344_1697	ychN	conserved hypothetical protein	0.816376	0.849053	0.793605	0.91193	1.76109	0.751854	0.921917	0.0745825	0.352	0.263144	0.655559	1.05734	0.210352	0.022	0.0441677	0.914949	0.75758	-0.0922646	0.352	0.263144
SL1344_1698	chaB	cation transport regulator ChaB	0.164392	4.21642	3.13388	5.59352	2.95375	0.167927	4.12766	-0.11908	0.4785	0.307097	0.1295	5.35248	1.02343	0.242	0.199619	0.26253	2.64026	-1.53239	0.073	0.089879
SL1344_1699	chaA	hypothetical calcium/proton antiporter	0.948314	0.730926	0.660384	0.806671	1.2678	0.82476	0.840423	0.108973	0.2015	0.1725	0.760039	0.911989	0.177208	0.068	0.084479	1.01926	0.680051	-0.046703	0.515	0.31639
SL1344_1700	kdsA	2-dehydro-3-deoxyphosphooctonate aldolase	0.500313	1.38543	1.312	1.45904	2.90375	0.434879	1.59389	0.206604	0.0475	0.0690671	0.399093	1.73681	0.347798	0.0295	0.0530619	0.61127	1.13395	-0.252034	0.028	0.0513587
SL1344_1701	ychA	hypothetical regulator	1.05178	0.65902	0.614662	0.706729	3.04976	0.999551	0.693459	0.0353059	0.6105	0.34741	0.926305	0.748293	0.0862129	0.272	0.220619	1.07777	0.643132	-0.02027	0.64	0.359418
SL1344_1702	sirC	hypothetical regulator	1.26429	0.54825	0.482533	0.629688	3.03336	1.19311	0.580957	0.0234218	0.6315	0.35632	1.33842	0.517885	-0.0295668	0.6175	0.350522	1.33695	0.518454	-0.027537	0.6385	0.358886
SL1344_1703	hemK	HemK protein, hypothetical protoporphyrinogen oxidase	1.59536	0.434476	0.384611	0.487734	2.97593	1.54892	0.447502	0.0129289	0.7775	0.394062	1.60922	0.430736	-0.0031278	0.8385	0.403324	1.62633	0.426204	-0.00412573	0.854	0.405084
SL1344_1704	prfA	peptide chain release factor 1 (RF-1)	1.40306	0.494025	0.441505	0.548336	2.86169	1.25229	0.553506	0.0596898	0.44	0.293075	1.44342	0.48021	-0.0154462	0.745	0.388002	1.4391	0.481652	-0.00851669	0.759	0.3908
SL1344_1705	hemA	Glutamyl-tRNA reductase	1.18049	0.587172	0.522929	0.661186	0.567684	0.992565	0.69834	0.108276	0.134	0.139201	1.03558	0.669335	0.0769982	0.331	0.250793	1.21412	0.570903	-0.0101719	0.7835	0.395026
SL1344_1706	hemM	Outer-membrane lipoprotein lolB precursor.	1.1294	0.613728	0.559638	0.673402	1.65297	1.04034	0.66627	0.0512748	0.4915	0.310907	0.952303	0.727864	0.107786	0.2125	0.179239	1.22552	0.565593	-0.0450641	0.5305	0.320671
SL1344_1707	ipk	4-diphosphocytidyl-2-C-methyl-D-erythritol kinase	0.182063	3.80717	3.48593	4.14967	0.341486	0.143312	4.83664	0.998582	0.0275	0.0507838	0.189047	3.66652	-0.150115	0.423	0.287661	0.240055	2.88745	-0.914328	0.1195	0.130161
SL1344_1708	prs	Ribose-phosphate pyrophosphokinase	0.154168	4.49607	3.4697	5.44706	5.2793	0.15033	4.61084	0.0857175	0.487	0.309757	0.240896	2.87737	-1.4908	0.098	0.114547	0.17736	3.90813	-0.603724	0.3515	0.262857
SL1344_1709	ychM	hypothetical sulphate transporter	1.22433	0.566142	0.50234	0.628502	3.03261	1.22095	0.567712	0.00399959	0.742	0.387396	1.27478	0.543737	-0.0215705	0.653	0.36366	1.08661	0.637899	0.0697054	0.438	0.292396
SL1344_1710	ychH	hypothetical exported protein	0.681208	1.01753	0.956219	1.07591	0.0867667	0.750874	0.923121	-0.0952464	0.267	0.217575	0.623858	1.11107	0.0932918	0.341	0.256836	0.914734	0.757758	-0.258317	0.034	0.057923
SL1344_1711	pth	Peptidyl-tRNA hydrolase	0.961781	0.720691	0.668998	0.775851	1.11112	0.770082	0.900095	0.181696	0.0155	0.0354401	0.730913	0.94833	0.2267	0.015	0.0347187	0.960324	0.721785	0.000662147	0.75	0.388992
SL1344_1712	ychF	hypothetical ATP/GTP-binding protein	1.05158	0.659148	0.581454	0.734916	2.03426	0.876341	0.790956	0.135873	0.09	0.107375	0.923596	0.750487	0.0922044	0.294	0.231291	1.12017	0.618789	-0.0378397	0.5535	0.328206
SL1344_1713	SL1344_1713	conserved hypothetical protein	1.16219	0.596417	0.532925	0.656396	0.530702	1.0824	0.640378	0.0418645	0.568	0.332623	1.03117	0.672192	0.0725976	0.3155	0.241721	0.995739	0.696114	0.101122	0.2275	0.189275
SL1344_1723	SL1344_1723	hypothetical glutamate dehydrogenase	0.337514	2.05369	1.89114	2.23088	0.389479	0.37993	1.82441	-0.237369	0.1825	0.163607	0.304912	2.27327	0.221539	0.245	0.201843	0.288395	2.40346	0.341784	0.2495	0.205099
SL1344_1724	treA	Periplasmic trehalase precursor	0.228388	3.03495	2.60016	3.53025	3.52469	0.297181	2.33241	-0.669301	0.039	0.0623798	0.185131	3.74409	0.715658	0.1325	0.138299	0.288748	2.40052	-0.646561	0.1625	0.15458
SL1344_1725	ymgE	hypothetical membrane protein	0.201434	3.44106	2.81645	4.01699	3.41025	0.299861	2.31156	-1.06786	0.02	0.0416022	0.155791	4.44921	0.99127	0.1255	0.133965	0.337201	2.05559	-1.31448	0.0225	0.0447944
SL1344_1726	ycgR	conserved hypothetical protein	0.864619	0.801679	0.674417	0.903217	0.334656	0.74361	0.932138	0.131205	0.1815	0.163199	0.711541	0.974149	0.172774	0.139	0.142156	0.628379	1.10307	0.299624	0.0405	0.0635806
SL1344_1727	emtA	membrane-bound lytic murein transglycosylase E	1.13162	0.612526	0.550405	0.684611	2.59779	0.917733	0.755282	0.139508	0.1415	0.143608	1.05322	0.658125	0.044185	0.526	0.319377	1.1239	0.616735	0.0084827	0.6795	0.371595
SL1344_1728	ldcA	conserved hypothetical protein	1.04878	0.660908	0.547743	0.764199	1.96537	1.06911	0.648343	-0.0166913	0.7115	0.381075	0.995693	0.696146	0.0334899	0.5905	0.339232	1.22431	0.566152	-0.0789075	0.3585	0.26667
SL1344_1729	cvrA	Cell volume regulation protein A. Cell volume regulation protein A homolog.	1.068	0.649014	0.595604	0.710285	0.905095	0.976735	0.709658	0.0584724	0.44	0.293075	0.870406	0.79635	0.14491	0.0675	0.0839589	1.08653	0.637945	-0.00653186	0.785	0.39526
SL1344_1730	alr-a	Alanine racemase	0.726907	0.953557	0.834236	1.08739	0.736298	0.882257	0.785652	-0.170353	0.113	0.125875	0.623216	1.11221	0.150794	0.2305	0.191374	0.662725	1.0459	0.0813882	0.425	0.288297
SL1344_1731	dadA	D-amino acid dehydrogenase small subunit	0.841927	0.823287	0.723139	0.916136	0.300579	0.921242	0.752405	-0.0674918	0.428	0.28923	0.656906	1.05517	0.230354	0.106	0.120763	0.939614	0.737694	-0.0816656	0.3775	0.274352
SL1344_1732	ycgB	conserved hypothetical protein	0.194849	3.55736	3.19032	3.93332	2.53429	0.225498	3.07384	-0.468661	0.156	0.151342	0.187669	3.69346	0.129127	0.4475	0.29572	0.330266	2.09875	-1.43753	0.0005
SL1344_1733	fadR	Fatty acid metabolism regulator protein.	1.38113	0.50187	0.460834	0.538395	0.215675	1.20625	0.57463	0.0732462	0.308	0.237821	1.18021	0.587308	0.0869617	0.247	0.203309	1.20886	0.573388	0.0711869	0.3115	0.239572
SL1344_1734	nhaB	regulator of intracellular pH; Na+/H+ antiporter	0.903845	0.766887	0.701784	0.837054	1.16467	0.831235	0.833876	0.0700592	0.351	0.262568	0.785138	0.882835	0.116859	0.1265	0.134598	1.15624	0.599482	-0.167825	0.0635	0.080093
SL1344_1735	dsbB	Disulfide bond formation protein B	0.747536	0.927243	0.852547	1.01003	2.45973	0.721072	0.961273	0.0344791	0.5575	0.329511	0.657114	1.05484	0.127745	0.272	0.220619	0.654883	1.05843	0.122454	0.323	0.246119
SL1344_1737	SL1344_1737	conserved hypothetical protein	0.243902	2.8419	2.62551	3.07818	0.279033	0.25858	2.68059	-0.158886	0.3515	0.262857	0.16241	4.26788	1.42586	0.001	0.0118035	0.360063	1.92507	-0.906407	0.001	0.0118035
SL1344_1738	SL1344_1738	hypothetical protein	0.0584194	11.8552	7.47552	18.9774	7.5772	0.0496146	13.807	1.77563	0.3795	0.274958	0.05297	12.9665	1.27897	0.426	0.28861	0.079384	8.69036	-3.00692	0.2775	0.223788
SL1344_1739	ycgN	hypothetical protein	1.08036	0.641589	0.555562	0.740364	1.12173	0.9851	0.703632	0.0604656	0.441	0.29342	1.04336	0.664339	0.0250152	0.63	0.355751	1.02218	0.678105	0.0384424	0.5605	0.330469
SL1344_1740	ycgM	hypothetical hydrolase	1.17409	0.59037	0.538197	0.646511	1.1194	1.30389	0.531598	-0.0591456	0.423	0.287661	0.970058	0.714543	0.122458	0.1325	0.138299	0.750089	0.924086	0.325883	0.0075	0.0230539
SL1344_1741	ycgL	conserved hypothetical protein	1.1217	0.617941	0.565669	0.67451	0.63129	1.02247	0.677912	0.0618975	0.3935	0.278821	0.863893	0.802353	0.181726	0.0255	0.0484439	0.751394	0.922482	0.301615	0.005	0.0188417
SL1344_1742	minC	Probable septum site-determining protein minC.	0.863483	0.802734	0.714193	0.898965	0.63248	0.884841	0.783358	-0.0157819	0.7045	0.379249	0.707565	0.979623	0.174035	0.071	0.0876957	1.04342	0.664302	-0.130108	0.1215	0.131429
SL1344_1743	minD	septum site determining protein	0.646788	1.07168	0.994894	1.14571	1.12569	0.820687	0.844594	-0.22553	0.0025	0.0144839	0.630937	1.0986	0.027813	0.6115	0.347831	0.926948	0.747773	-0.322756	0.001	0.0118035
SL1344_1744	minE	Cell division topological specificity factor.	0.553042	1.25334	1.16386	1.33347	1.69897	0.823982	0.841216	-0.399245	0.0015	0.0127023	0.479061	1.44689	0.185353	0.2125	0.179239	0.688488	1.00677	-0.248368	0.021	0.0428971
SL1344_1745	rnd	ribonuclease D	0.658747	1.05222	0.830964	1.21638	3.85616	0.56423	1.22848	0.154797	0.2295	0.190672	0.717875	0.965553	-0.0826154	0.3835	0.276046	0.725041	0.95601	-0.0691291	0.462	0.301146
SL1344_1747	fadD	long-chain-fatty-acid--CoA ligase	0.99298	0.698048	0.650721	0.746686	2.60675	0.915375	0.757228	0.0593345	0.437	0.292063	0.852963	0.812634	0.116033	0.195	0.169304	1.02715	0.674825	-0.0214207	0.632	0.356508
SL1344_1748	yeaY	inner or outer membrane protein	0.761132	0.910679	0.850052	0.972648	2.3456	0.667796	1.03796	0.129888	0.1505	0.148512	0.72479	0.956342	0.0467301	0.5165	0.316783	0.784977	0.883016	-0.0356018	0.5355	0.322215
SL1344_1749	yeaZ	conserved hypothetical protein	1.22786	0.564514	0.500582	0.639575	2.23434	0.92225	0.751582	0.183124	0.0435	0.0659075	1.08697	0.637687	0.0718115	0.393	0.278678	1.29805	0.533993	-0.0248863	0.6325	0.356696
SL1344_1750	yoaA	hypothetical ATP-dependent helicase	1.11783	0.620086	0.554022	0.704328	1.13987	0.989917	0.700207	0.074022	0.349	0.261407	0.985431	0.703395	0.0791013	0.343	0.257993	1.1678	0.59355	-0.0218254	0.6835	0.372806
SL1344_1751	yoaB	conserved hypothetical protein	0.725886	0.954898	0.874114	1.06591	1.42807	0.810805	0.854888	-0.104073	0.241	0.198877	0.512915	1.35139	0.38941	0.0035	0.0162439	0.952093	0.728025	-0.220762	0.055	0.0742294
SL1344_1752	yoaH	hypothetical protein	1.02944	0.673321	0.612162	0.72259	0.218745	1.15654	0.599326	-0.0697115	0.3395	0.255944	0.801961	0.864316	0.191309	0.04	0.0631846	0.958229	0.723363	0.0536923	0.479	0.307267
SL1344_1753	pabB	para-aminobenzoate synthase component I	1.22853	0.564209	0.504	0.636544	2.19115	1.13026	0.613265	0.0476733	0.515	0.31639	1.07126	0.647038	0.0842996	0.3125	0.240091	1.11199	0.62334	0.0605001	0.459	0.299953
SL1344_1754	yeaB	conserved hypothetical protein	1.19903	0.578092	0.529616	0.6315	2.17027	1.12765	0.614684	0.0359399	0.6205	0.351886	0.958109	0.723453	0.143087	0.0985	0.114954	1.22204	0.567205	-0.00645217	0.7455	0.388102
SL1344_1755	sdaA	L-serine deaminase 1	0.550506	1.25911	1.17125	1.35807	2.6684	0.497128	1.3943	0.126061	0.2975	0.232808	0.417577	1.65993	0.396076	0.049	0.0702855	0.702	0.98739	-0.278763	0.057	0.0754244
SL1344_1756	SL1344_1756	conserved hypothetical protein	0.992082	0.698679	0.621681	0.781831	1.36557	1.01258	0.684535	-0.0163739	0.711	0.380949	0.877973	0.789486	0.0918152	0.32	0.244329	1.03873	0.667303	-0.0216497	0.624	0.353398
SL1344_1757	yoaE	hypothetical membrane protein	0.455798	1.52073	1.37117	1.67093	3.2925	0.419543	1.65215	0.129198	0.3155	0.241721	0.417395	1.66065	0.128411	0.3595	0.267156	0.48966	1.41557	-0.0911581	0.4365	0.291899
SL1344_1759	SL1344_1759	PTS system, mannose-specific IIAB component	0.136801	5.06683	4.44452	5.5716	2.64635	0.184954	3.74767	-1.29269	0.031	0.0547363	0.116181	5.9661	0.897813	0.1775	0.161575	0.250872	2.76295	-2.22729	0.0015	0.0127023
SL1344_1760	SL1344_1760	phosphotransferase enzyme II, C component	0.129236	5.36342	4.39987	6.23779	5.18858	0.190642	3.63585	-1.69753	0.0585	0.0763562	0.103936	6.66897	1.32121	0.2045	0.174163	0.328695	2.10879	-3.13212	0.003	0.0153666
SL1344_1761	SL1344_1761	phosphotransferase enzyme II, D component	0.226836	3.05572	1.97607	4.76859	9.6771	0.34719	1.99645	-0.940762	0.1375	0.141277	0.155423	4.45974	1.1326	0.232	0.192427	0.375894	1.84399	-1.11479	0.1085	0.122622
SL1344_1762	SL1344_1762	hypothetical membrane protein	0.562001	1.23336	1.12421	1.36625	3.02946	0.713672	0.971241	-0.242779	0.161	0.153849	0.556061	1.24653	0.0117232	0.5945	0.340647	0.524062	1.32264	0.0910898	0.421	0.287013
SL1344_1763	yebN	hypothetical membrane protein	1.00294	0.691115	0.609376	0.786858	1.06956	0.904637	0.766216	0.0651499	0.4195	0.286522	0.872721	0.794237	0.0986471	0.3375	0.254732	1.14743	0.604085	-0.0860977	0.326	0.247901
SL1344_1764	rrmA	rRNA guanine-N1-methyltransferase	1.35924	0.509952	0.444774	0.583285	2.79943	1.30462	0.5313	0.0180074	0.68	0.371747	1.36818	0.506619	-0.0022177	0.7605	0.3911	1.30708	0.530302	0.0231203	0.6395	0.359241
SL1344_1765	ftsI2	penicillin-binding protein	1.19912	0.578044	0.500112	0.682338	1.08343	1.14636	0.604649	0.0254057	0.6365	0.358168	1.04923	0.660624	0.0812947	0.38	0.275101	1.33203	0.520368	-0.0552932	0.454	0.298054
SL1344_1766	cspC	cold shock-like protein CspC	0.530431	1.30676	1.19657	1.42554	2.19146	0.578556	1.19806	-0.10718	0.3225	0.24582	0.384212	1.80407	0.488712	0.0115	0.0294662	0.070684	9.80628	8.49443	0.004	0.0171155
SL1344_1767	yobF	conserved hypothetical protein	0.463833	1.49439	1.37817	1.6208	0.643139	0.488162	1.41991	-0.0786145	0.4025	0.281229	0.312112	2.22083	0.723734	0		1.10972	0.624613	-0.867404	0
SL1344_1768	SL1344_1768	hypothetical exported protein	0.586909	1.18101	1.07008	1.29595	0.568623	0.478345	1.44905	0.267234	0.018	0.0389346	0.41633	1.6649	0.480804	0.0015	0.0127023	0.439685	1.57646	0.389697	0.048	0.0694816
SL1344_1769	yobG	hypothetical membrane protein	1.07832	0.642803	0.597523	0.685838	0.0894199	0.934697	0.741574	0.099805	0.247	0.203309	0.923079	0.750908	0.108959	0.263	0.214957	1.06623	0.65009	0.00710981	0.744	0.387801
SL1344_1770	SL1344_1770	hypothetical exported protein	1.14562	0.605038	0.554075	0.648919	0.251767	1.11974	0.619026	0.0133337	0.8675	0.406522	0.830043	0.835074	0.231036	0.001	0.0118035	1.07285	0.64608	0.0439507	0.559	0.329993
SL1344_1771	kdgR	transcriptional regulator KdgR	0.382735	1.81104	1.67417	1.96347	1.12156	0.494223	1.4025	-0.410157	0.011	0.0286878	0.347103	1.99695	0.174357	0.286	0.228139	0.394924	1.75514	-0.06242	0.477	0.306583
SL1344_1773	htpX	heat shock protein	0.624994	1.10905	1.039	1.20112	1.4904	0.581541	1.19191	0.0779271	0.3275	0.248778	0.520898	1.33068	0.217398	0.018	0.0389346	0.565146	1.22649	0.111991	0.3335	0.252289
SL1344_1774	prc	tail-specific protease precursor	1.02252	0.677878	0.623007	0.738818	1.99405	0.877736	0.789699	0.110202	0.2295	0.190672	0.805954	0.860033	0.179369	0.1475	0.146928	0.872865	0.794106	0.103712	0.3025	0.235195
SL1344_1775	proQ	ProP effector	0.856457	0.809319	0.737289	0.88525	1.98664	0.448111	1.54682	0.738526	0		0.55797	1.24227	0.435147	0.072	0.0887873	0.553311	1.25273	0.441532	0.007	0.0222236
SL1344_1776	yebR	conserved hypothetical protein	0.796387	0.870365	0.82008	0.930598	1.44589	0.911314	0.760602	-0.110671	0.101	0.116946	0.681019	1.01781	0.142473	0.1025	0.11811	0.506884	1.36747	0.493138	0.0145	0.03399
SL1344_1777	yebS	hypothetical membrane protein	0.712257	0.973169	0.900526	1.04119	0.111868	0.65011	1.0662	0.0899909	0.285	0.227702	0.608672	1.13879	0.165168	0.1025	0.11811	0.842218	0.823002	-0.145972	0.136	0.140392
SL1344_1778	SL1344_1778	conserved hypothetical protein	1.38217	0.50149	0.46015	0.545863	2.43282	1.2995	0.533394	0.0325536	0.662	0.366421	1.25714	0.551368	0.0457572	0.5255	0.319236	1.28661	0.538737	0.0402077	0.5595	0.330153
SL1344_1779	yebU	conserved hypothetical protein	1.30707	0.530304	0.472178	0.587772	2.53457	1.12786	0.614567	0.0806286	0.3155	0.241721	1.33059	0.520934	-0.00709528	0.7515	0.389288	1.3003	0.533067	0.00681192	0.709	0.380439
SL1344_1780	SL1344_1780	conserved hypothetical protein	0.218419	3.17347	2.66172	3.73424	3.28048	0.411957	1.68257	-1.49542	0.001	0.0118035	0.133419	5.19528	1.99213	0.025	0.047848	0.201128	3.44629	0.287648	0.389	0.277503
SL1344_1781	yebW	hypothetical secreted protein	0.871639	0.795223	0.718916	0.868683	0.2244	1.00593	0.689058	-0.103852	0.212	0.178906	0.761668	0.910038	0.117904	0.256	0.209837	0.717585	0.965944	0.17173	0.1335	0.138901
SL1344_1783	SL1344_1783	hypothetical protein	0.0842709	8.22523	6.24572	10.6011	3.43895	0.131515	5.27049	-2.887	0.112	0.125175	0.109309	6.34118	-1.90172	0.228	0.189624	0.123408	5.6167	-2.63132	0.126	0.134282
SL1344_1784	sopE2	Type III secretion system effector protein-causes membrane ruffling and disrupts tight junctions	0.156371	4.43271	3.95426	4.89373	1.1616	0.238017	2.91218	-1.53773	0.0045	0.0179815	0.226836	3.05572	-1.35649	0.0325	0.0563804	0.19001	3.64796	-0.78087	0.2545	0.208716
SL1344_1786	SL1344_1786	hypothetical protein	1.22524	0.565726	0.528993	0.601633	0.11009	1.02912	0.673536	0.105225	0.16	0.153357	1.11009	0.624406	0.0594746	0.4445	0.294648	1.27961	0.541684	-0.024504	0.688	0.374155
SL1344_1787	SL1344_1787	hypothetical acetyltransferase	0.541929	1.27904	1.15045	1.43285	0.940242	0.502098	1.3805	0.0993629	0.3585	0.26667	0.385433	1.79836	0.506143	0.006	0.0205446	0.520514	1.33166	0.0491904	0.5025	0.313575
SL1344_1789	SL1344_1789	conserved hypothetical protein (pseudogene)	0.268097	2.58543	2.35979	2.80989	1.04219	0.322482	2.14941	-0.433421	0.0575	0.0757298	0.228698	3.03085	0.433577	0.1105	0.124098	0.528385	1.31182	-1.26999	0
SL1344_1795	SL1344_1795	hypothetical membrane protein	0.854891	0.810802	0.648064	1.05384	4.62239	0.774372	0.895109	0.0705922	0.444	0.294471	0.778822	0.889995	0.0645275	0.4635	0.30174	0.886657	0.781753	-0.0242211	0.569	0.332879
SL1344_1797	pagM	virulence factor	0.153532	4.51466	3.5895	5.5013	0.914152	0.144366	4.80133	0.313614	0.427	0.288921	0.127981	5.41602	0.872768	0.2475	0.203671	0.348441	1.98928	-2.47369	0.0035	0.0162439
SL1344_1799	pagK	bacteriophage encoded pagK (phoPQ-activated protein)	0.120118	5.77055	4.31051	7.38916	2.21657	0.239975	2.88841	-2.85625	0.002	0.0135958	0.124238	5.57919	-0.194261	0.465	0.302325	0.115039	6.02531	0.305885	0.451	0.296979
SL1344_1807	SL1344_1807	hypothetical exported protein	0.572173	1.21143	1.1157	1.31512	2.8054	0.702458	0.986745	-0.22229	0.0605	0.0777035	0.472184	1.46796	0.253163	0.113	0.125875	0.692824	1.00047	-0.212412	0.092	0.10933
SL1344_1808	SL1344_1808	hypothetical cation transporter	0.539099	1.28575	1.2071	1.37101	1.7134	0.626064	1.10715	-0.176147	0.0535	0.0733292	0.494661	1.40126	0.11393	0.261	0.21354	0.628025	1.10369	-0.190183	0.144	0.145021
SL1344_1809	yobA	hypothetical cation resistance protein	0.406712	1.70427	1.63372	1.77625	0.0938524	0.437162	1.58556	-0.118412	0.228	0.189624	0.359102	1.93023	0.224368	0.067	0.0834453	0.53278	1.301	-0.400578	0.0035	0.0162439
SL1344_1810	holE	DNA polymerase III, theta subunit	0.782118	0.886244	0.787574	0.976176	0.331363	0.724468	0.956767	0.0705097	0.4015	0.280961	0.69735	0.993973	0.10868	0.303	0.235431	0.757009	0.91564	0.0292791	0.5675	0.332494
SL1344_1811	SL1344_1811	conserved hypothetical protein	0.977306	0.709243	0.633343	0.791373	0.881246	0.90461	0.766239	0.0559647	0.4635	0.30174	0.790295	0.877075	0.16627	0.103	0.118494	1.00037	0.692892	-0.0151586	0.6645	0.367146
SL1344_1812	exoX	exodeoxyribonuclease X	1.11799	0.619994	0.544506	0.707904	0.611197	0.955125	0.725714	0.102412	0.196	0.169773	1.03513	0.669624	0.0500279	0.5	0.312961	1.11549	0.621383	0.00196491	0.7785	0.394222
SL1344_1813	opdB	oligopeptidase	0.97666	0.709712	0.649876	0.765643	1.88437	1.03082	0.672426	-0.0369328	0.626	0.354199	0.839727	0.825443	0.115495	0.1175	0.128878	1.03788	0.667848	-0.0371882	0.5615	0.330781
SL1344_1814	yebE	conserved hypothetical protein	0.649563	1.0671	0.95678	1.17949	0.551634	0.745135	0.93023	-0.134642	0.153	0.149807	0.457144	1.51626	0.445761	0.008	0.0238781	0.596339	1.16234	0.0874501	0.3975	0.279908
SL1344_1815	yebF	hypothetical exported protein	0.309638	2.23858	2.05711	2.4331	0.902358	0.337384	2.05448	-0.185464	0.237	0.195948	0.24221	2.86176	0.62185	0.0315	0.0552889	0.338153	2.04981	-0.184706	0.326	0.247901
SL1344_1816	yebG	conserved hypothetical protein	0.800572	0.865815	0.786246	0.943752	0.347552	0.847022	0.818334	-0.0456848	0.5185	0.317318	0.689255	1.00565	0.136737	0.2615	0.2139	0.808369	0.857464	-0.0136642	0.6545	0.364127
SL1344_1817	purT	phosphoribosylglycinamide formyltransferase 2	0.463436	1.49567	1.30784	1.68516	0.15636	0.380368	1.82231	0.330907	0.1435	0.144742	0.331504	2.09091	0.588063	0.067	0.0834453	0.517097	1.34046	-0.137907	0.373	0.272761
SL1344_1818	eda	KHG/KDPG aldolase	0.126902	5.46207	5.03706	5.84884	1.32085	0.153921	4.50327	-0.968849	0.035	0.0588898	0.11702	5.9233	0.455624	0.297	0.232575	0.211199	3.28197	-2.12694	0.0405	0.0635806
SL1344_1819	edd	6-phosphogluconate dehydratase	0.135335	5.12171	4.27326	6.06585	0.184712	0.147686	4.69337	-0.376165	0.372	0.272386	0.106021	6.5378	1.38977	0.169	0.157686	0.161323	4.29666	-0.809857	0.32	0.244329
SL1344_1820	zwf	glucose 6-phosphate dehydrogenase	0.308887	2.24401	1.99158	2.4574	2.6038	0.304394	2.27713	0.0456698	0.511	0.315444	0.300092	2.30979	0.0780874	0.4435	0.294294	0.339772	2.04004	-0.200854	0.289	0.229352
SL1344_1821	hexR	hypothetical hex-regulon repressor	0.58268	1.18958	1.14276	1.23658	0.0653927	0.571648	1.21254	0.0208495	0.672	0.369321	0.505078	1.37236	0.183323	0.0395	0.0627846	0.834606	0.830509	-0.355829	0.0015	0.0127023
SL1344_1822	pykA	pyruvate kinase A	0.450196	1.53965	1.40466	1.66272	3.62648	0.417645	1.65966	0.123724	0.242	0.199619	0.352943	1.96391	0.430805	0.0055	0.0196961	0.427669	1.62076	0.0808989	0.445	0.294826
SL1344_1823	msbB	lipid A acyltransferase	1.11393	0.622257	0.573801	0.670491	1.70517	1.01486	0.682996	0.0586258	0.439	0.292733	0.919676	0.753686	0.131067	0.128	0.135538	1.19422	0.580416	-0.0366938	0.561	0.330626
SL1344_1824	yebA	conserved hypothetical protein	1.29676	0.534524	0.478403	0.60795	1.14233	1.17892	0.58795	0.0474879	0.5205	0.317857	1.18984	0.582553	0.0451852	0.5315	0.320967	1.35396	0.511942	-0.0196358	0.7375	0.386477
SL1344_1825	znuA	high-affinity zinc uptake system periplasmic binding protein	0.688684	1.00648	0.935662	1.08752	0.979945	0.668256	1.03725	0.0290043	0.6375	0.358528	0.556861	1.24474	0.236113	0.0125	0.0310023	0.684626	1.01245	0.0080589	0.6385	0.358886
SL1344_1826	znuC	high-affinity zinc uptake system ATP-binding protein	1.33616	0.518761	0.467398	0.585849	0.735478	1.21794	0.569113	0.0485986	0.512	0.31567	1.16954	0.592665	0.0695938	0.3655	0.269814	1.20637	0.574574	0.0581232	0.4475	0.29572
SL1344_1827	znuB	high-affinity zinc uptake system membrane protein	1.08092	0.641254	0.581344	0.707385	1.38751	1.00403	0.690368	0.0456221	0.5345	0.321891	0.880699	0.787042	0.142056	0.126	0.134282	1.0341	0.67029	0.0301104	0.5675	0.332494
SL1344_1828	ruvB	Holliday junction DNA helicase ruvB.	1.11303	0.622757	0.564427	0.688593	1.63267	0.908568	0.762901	0.136896	0.11	0.123731	0.919087	0.754169	0.127379	0.1665	0.156499	1.04034	0.666271	0.0440518	0.5235	0.318679
SL1344_1829	ruvA	Holliday junction DNA helicase ruvA.	0.904636	0.766216	0.699976	0.840675	1.31378	0.810241	0.855483	0.0847794	0.3315	0.251089	0.734173	0.94412	0.17189	0.093	0.110263	1.10376	0.627986	-0.144046	0.117	0.128554
SL1344_1833	ruvC	Crossover junction endodeoxyribonuclease ruvC	0.799282	0.867212	0.790559	0.937229	3.14627	0.874567	0.79256	-0.073853	0.376	0.273856	0.836326	0.8288	-0.0373004	0.5685	0.332752	0.690855	1.00332	0.133729	0.2845	0.227476
SL1344_1834	yebC	hypothetical protein	0.671771	1.03182	0.940255	1.12022	3.03278	0.672332	1.03096	0.00697024	0.6405	0.359594	0.666114	1.04058	0.0143005	0.609	0.346792	0.690804	1.00339	-0.0285018	0.5585	0.329833
SL1344_1835	ntpA	DATP pyrophosphohydrolase	0.746577	0.928434	0.873362	0.998133	2.06932	0.579353	1.19642	0.267438	0.0025	0.0144839	0.634064	1.09318	0.164868	0.074	0.0909649	0.714633	0.969934	0.034473	0.5855	0.337616
SL1344_1836	aspS	Aspartyl-tRNA synthetase	0.814059	0.85147	0.78683	0.92728	2.12085	0.658285	1.05296	0.202247	0.03	0.053623	0.757632	0.914887	0.058841	0.458	0.299559	0.878908	0.788646	-0.0597147	0.463	0.301543
SL1344_1837	yecD	hypothetical hydrolase	0.958174	0.723405	0.656824	0.808274	0.846638	0.877889	0.789562	0.0649328	0.4115	0.283906	0.740669	0.935839	0.203776	0.0395	0.0627846	1.05625	0.656235	-0.0655845	0.412	0.284067
SL1344_1838	yecE	conserved hypothetical protein	1.31446	0.527325	0.473736	0.592301	1.48551	1.20492	0.575262	0.0456863	0.5245	0.318956	1.21407	0.570927	0.0404152	0.5575	0.329511	1.27814	0.542308	0.0137925	0.709	0.380439
SL1344_1839	yecN	hypothetical membrane protein	1.13374	0.611381	0.539177	0.687911	0.519555	1.05639	0.656145	0.0391445	0.5815	0.336373	0.950327	0.729377	0.112342	0.1785	0.161986	1.14478	0.605483	-0.00358476	0.7945	0.396669
SL1344_1840	yecO	conserved hypothetical protein	1.1766	0.589113	0.534812	0.657788	1.64259	1.02961	0.673216	0.0810163	0.3255	0.247606	1.11291	0.622826	0.0279416	0.6235	0.35319	1.1532	0.601067	0.0127782	0.6685	0.368295
SL1344_1841	yecP	conserved hypothetical protein	1.33193	0.520408	0.450616	0.587855	2.21276	1.16864	0.593122	0.0696652	0.381	0.27538	1.3358	0.518899	-0.00144197	0.8105	0.399352	1.40986	0.491643	-0.0187995	0.6965	0.376845
SL1344_1842	cutC	hypothetical copper homeostasis protein	0.377202	1.8376	1.65559	2.02914	1.29183	0.321223	2.15784	0.305489	0.094	0.111161	0.351376	1.97267	0.122767	0.3975	0.279908	0.491878	1.40919	-0.426415	0.0265	0.0496223
SL1344_1843	yecM	conserved hypothetical protein	0.346088	2.00281	1.81974	2.18016	1.12281	0.2917	2.37623	0.373973	0.047	0.0686584	0.285304	2.4295	0.427045	0.04	0.0631846	0.432319	1.60332	-0.399271	0.07	0.08661
SL1344_1844	argS	Arginyl-tRNA synthetase	1.25556	0.552062	0.487519	0.627398	2.26194	1.09495	0.633037	0.0775675	0.3305	0.2505	1.1601	0.597489	0.0439298	0.537	0.322713	1.2342	0.561616	0.011636	0.684	0.372957
SL1344_1846	SL1344_1846	conserved hypothetical protein	0.847988	0.817402	0.592764	1.14239	4.23775	0.789998	0.877404	0.0327957	0.567	0.332363	0.89308	0.776131	-0.0375848	0.556	0.329023	0.973283	0.712174	-0.100552	0.3575	0.266164
SL1344_1847	flhE	flagellar protein FlhE precursor	0.726599	0.953962	0.885664	1.02359	1.95704	0.708561	0.978247	0.0256978	0.613	0.348483	0.772744	0.896995	-0.0580064	0.462	0.301146	0.869448	0.797227	-0.157949	0.1325	0.138299
SL1344_1848	flhAa	flagellar biosynthesis protein FlhA	0.853074	0.812529	0.760971	0.863189	1.70633	0.741099	0.935296	0.121698	0.126	0.134282	0.910307	0.761444	-0.0515768	0.4895	0.310414	0.855768	0.809971	0.00209258	0.69	0.374764
SL1344_1849	flhB	flagellar biosynthetic protein FlhB	0.885823	0.782489	0.722738	0.852443	1.62833	0.755009	0.918065	0.131866	0.098	0.114547	0.869971	0.796747	0.00956523	0.6605	0.365979	0.914942	0.757586	-0.0230234	0.61	0.347205
SL1344_1850	cheZ	chemotaxis protein CheZ	0.482154	1.43761	1.26758	1.62595	5.21821	0.433507	1.59893	0.159471	0.3065	0.237096	0.403327	1.71857	0.280887	0.2085	0.176616	0.480305	1.44314	0.0108636	0.5555	0.32886
SL1344_1851	cheY	chemotaxis protein CheY	0.438643	1.58021	1.45106	1.69884	3.4285	0.397324	1.74454	0.163577	0.255	0.209089	0.371817	1.86422	0.276858	0.1525	0.149549	0.451343	1.53574	-0.0405062	0.517	0.316916
SL1344_1852	cheB	Chemotaxis response regulator protein-glutamate methylesterase	0.520603	1.33143	1.20199	1.47924	3.05221	0.425628	1.62853	0.285428	0.1195	0.130161	0.445832	1.55473	0.219999	0.249	0.204746	0.53917	1.28558	-0.0557623	0.4915	0.310907
SL1344_1853	cheR	chemotaxis protein methyltransferase	1.28279	0.540343	0.502491	0.578107	2.49465	1.1576	0.598778	0.0585761	0.4255	0.288454	1.13443	0.611011	0.069397	0.369	0.271231	1.24245	0.557887	0.0218109	0.649	0.362409
SL1344_1854	cheM	methyl-accepting chemotaxis protein II	1.13891	0.608608	0.564076	0.658075	1.17017	1.02379	0.677038	0.0675007	0.3555	0.265106	0.883954	0.784144	0.171698	0.021	0.0428971	1.32398	0.523532	-0.0862922	0.2685	0.218505
SL1344_1855	cheW	purine binding chemotaxis protein	0.503236	1.37738	1.19421	1.5521	4.48039	0.485938	1.42641	0.043384	0.51	0.315224	0.424531	1.63274	0.247527	0.2385	0.197036	0.635869	1.09008	-0.276825	0.1805	0.162795
SL1344_1856	cheA	chemotaxis protein CheA	0.773591	0.896012	0.824096	0.973262	2.44629	0.661673	1.04757	0.150954	0.1295	0.136468	0.679607	1.01992	0.12514	0.244	0.201104	0.820672	0.844609	-0.055146	0.4855	0.309334
SL1344_1857	motB	motility protein B	0.658385	1.0528	0.959838	1.16131	0.988303	0.535815	1.29363	0.241661	0.038	0.0615532	0.52575	1.3184	0.266006	0.0505	0.0713876	0.607152	1.14164	0.0747488	0.4375	0.292229
SL1344_1858	motA	motility protein A	1.27743	0.542611	0.493865	0.595567	0.723413	0.966321	0.717305	0.174257	0.0045	0.0179815	0.93583	0.740676	0.197726	0.007	0.0222236	1.08576	0.638398	0.0966	0.253	0.207605
SL1344_1859	flhC	flagellar transcriptional activator	1.01204	0.684901	0.643339	0.72778	1.36522	0.981499	0.706213	0.0213541	0.7515	0.389288	0.857107	0.808705	0.120377	0.111	0.124461	1.11436	0.622011	-0.0615496	0.4415	0.293593
SL1344_1860	flhD	Transcriptional activator flhD.	1.06573	0.650397	0.601112	0.704386	0.879397	0.995982	0.695944	0.0445202	0.5565	0.329186	0.916537	0.756268	0.103104	0.149	0.147725	1.14858	0.603482	-0.0437516	0.531	0.320819
SL1344_1861	yecG	conserved hypothetical protein	1.15051	0.602469	0.564477	0.63978	0.0810326	1.21913	0.568559	-0.0339437	0.646	0.361449	0.95472	0.726021	0.122986	0.111	0.124461	1.31012	0.52907	-0.0710477	0.35	0.261988
SL1344_1862	otsA	trehalose-6-phosphate synthase	0.470892	1.47199	1.3538	1.596	1.35699	0.407945	1.69912	0.226959	0.106	0.120763	0.360252	1.92406	0.444853	0.023	0.0454155	0.581684	1.19162	-0.273994	0.066	0.0824406
SL1344_1863	otsB	trehalose phosphatase	0.631779	1.09714	0.992272	1.20821	0.704405	0.592217	1.17043	0.0710317	0.4135	0.284552	0.511196	1.35593	0.255781	0.037	0.0606996	0.706298	0.981381	-0.118124	0.3335	0.252289
SL1344_1864	araH	conserved hypothetical protein	0.934937	0.741383	0.657069	0.836826	0.577244	0.978806	0.708156	-0.0335372	0.5945	0.340647	0.608981	1.13821	0.394125	0.004	0.0171155	0.932155	0.743596	0.00368984	0.65	0.362724
SL1344_1865	ftnB	ferritin-like protein	0.543754	1.27475	1.14219	1.40622	1.69937	0.559023	1.23993	-0.0443714	0.5185	0.317318	0.353905	1.95857	0.686429	0.0005		0.697211	0.994171	-0.276972	0.054	0.0736319
SL1344_1866	SL1344_1866	Putative sugar phosphate isomerase	0.58389	1.18712	1.07006	1.32293	1.82889	0.570573	1.21483	0.0301935	0.568	0.332623	0.57187	1.21207	0.023416	0.5615	0.330781	0.545092	1.27162	0.0916344	0.3755	0.273681
SL1344_1867	SL1344_1867	hypothetical lipoprotein	0.553223	1.25293	1.13533	1.36037	0.266423	0.474503	1.46079	0.212452	0.1065	0.121136	0.453944	1.52694	0.277618	0.0665	0.082939	0.659667	1.05075	-0.204988	0.14	0.142738
SL1344_1868	ftn	ferritin	0.722603	0.959237	0.900983	1.01725	1.10752	0.744511	0.93101	-0.0289376	0.6555	0.364439	0.617219	1.12302	0.167434	0.056	0.0748239	1.03686	0.668503	-0.288416	0.0015	0.0127023
SL1344_1869	yecH	conserved hypothetical protein	0.879533	0.788086	0.713209	0.935967	2.40311	0.773376	0.896261	0.106459	0.27	0.21942	0.622506	1.11348	0.320435	0.04	0.0631846	1.10906	0.624988	-0.175374	0.1185	0.129522
SL1344_1870	tyrP	tyrosine-specific transport protein	0.703783	0.984888	0.912569	1.06663	2.37406	0.509127	1.36144	0.374977	0.0025	0.0144839	0.675547	1.02605	0.0415856	0.5285	0.320089	0.608587	1.13895	0.149076	0.292	0.230505
SL1344_1871	yecA	conserved hypothetical protein	0.603789	1.148	1.08634	1.21094	1.41593	0.751153	0.922778	-0.222566	0.002	0.0135958	0.533421	1.29944	0.151224	0.1115	0.12482	0.7789	0.889905	-0.257756	0.0325	0.0563804
SL1344_1872	SL1344_1872	Conserved hypothetical protein	1.16386	0.595561	0.52522	0.672597	0.671339	1.0637	0.651635	0.0534452	0.4675	0.303262	0.962395	0.720232	0.120731	0.112	0.125175	0.992524	0.698368	0.102664	0.2615	0.2139
SL1344_1873	SL1344_1873	hypothetical exported protein	1.29049	0.537119	0.488607	0.591691	1.23817	1.21507	0.570459	0.0304042	0.6685	0.368295	1.11814	0.619913	0.0803983	0.283	0.226758	1.31984	0.525176	-0.0121409	0.771	0.393013
SL1344_1874	SL1344_1874	hypothetical membrane protein	0.695666	0.996379	0.914346	1.07343	0.154618	0.662678	1.04598	0.0477095	0.5075	0.314684	0.746765	0.9282	-0.0657619	0.451	0.296979	0.750827	0.923178	-0.0689468	0.445	0.294826
SL1344_1875	pgsA	phosphotidylglycerophosphate synthetase	1.20797	0.573812	0.50665	0.658899	0.631298	1.21878	0.568724	-0.0107928	0.8365	0.403093	0.956942	0.724336	0.14727	0.083	0.100108	1.07296	0.646017	0.0731151	0.356	0.265376
SL1344_1876	uvrC	UvrABC system protein C	1.30762	0.530083	0.482318	0.581233	1.87482	1.24049	0.558768	0.0248653	0.7035	0.378976	1.11506	0.621624	0.0873907	0.273	0.221209	1.37289	0.504881	-0.0219968	0.698	0.377324
SL1344_1877	sirA	invasion response-regulator	0.921535	0.752166	0.708403	0.796946	1.39501	0.947156	0.73182	-0.0191403	0.7525	0.389487	0.696433	0.995282	0.236729	0.0025	0.0144839	1.08772	0.63725	-0.113782	0.155	0.150832
SL1344_1878	yecF	conserved hypothetical protein	0.319169	2.17172	1.91303	2.44785	3.13499	0.257921	2.68744	0.515674	0.1105	0.124098	0.261271	2.65298	0.471905	0.1265	0.134598	0.561445	1.23458	-0.933197	0.004	0.0171155
SL1344_1879	sdiA	cell-division regulatory protein	1.07059	0.647441	0.611272	0.685737	1.63096	0.923488	0.750575	0.104469	0.0915	0.108851	0.917659	0.755343	0.107983	0.112	0.125175	0.938539	0.738539	0.0950239	0.3145	0.241165
SL1344_1880	yecC	hypothetical ABC-transport ATP-binding protein	0.52799	1.3128	1.18854	1.42008	3.76929	0.490065	1.4144	0.103909	0.3035	0.235668	0.420988	1.64648	0.337637	0.071	0.0876957	0.654404	1.0592	-0.246486	0.098	0.114547
SL1344_1881	yecS	hypothetical ABC transporter membrane protein	0.577001	1.20129	1.10358	1.29289	3.05489	0.644768	1.07503	-0.127024	0.2045	0.174163	0.537764	1.28894	0.0795552	0.403	0.281364	0.65364	1.06044	-0.13338	0.3025	0.235195
SL1344_1882	dcyD	D-cysteine desulfhydrase	0.497926	1.39207	1.29725	1.48258	1.72513	0.52615	1.3174	-0.0815939	0.401	0.280829	0.402102	1.72381	0.320632	0.093	0.110263	0.612344	1.13196	-0.25783	0.0735	0.090423
SL1344_1883	fliY	cystine-binding periplasmic protein (FliY)	0.423565	1.63646	1.34175	1.897	0.538064	0.345045	2.00886	0.368639	0.036	0.0598136	0.358216	1.935	0.298541	0.0905	0.107873	0.483868	1.43251	-0.202967	0.2655	0.216629
SL1344_1884	fliZ	FliZ protein	0.787378	0.880323	0.822436	0.949569	0.805309	0.871426	0.795417	-0.0860117	0.254	0.208344	0.688623	1.00657	0.127537	0.1475	0.146928	0.933886	0.742218	-0.142022	0.154	0.15032
SL1344_1885	fliA	RNA polymerase sigma transcription factor for flagellar operon	0.796982	0.869715	0.811239	0.924145	0.256688	0.755812	0.917089	0.0482658	0.5145	0.316265	0.64748	1.07053	0.202365	0.02	0.0416022	0.911177	0.760717	-0.107653	0.203	0.173311
SL1344_1887	fliB	lysine-N-methylase (ec 2.1.1.-) (lysine N-methyltransferase)	0.240666	2.88012	2.64174	3.15968	0.56187	0.245538	2.82297	-0.0509553	0.498	0.312458	0.235945	2.93774	0.060018	0.4885	0.310158	0.306997	2.25783	-0.653175	0.0985	0.114954
SL1344_1888	fliC	flagellin	0.156774	4.42133	4.04706	4.82177	1.63775	0.190132	3.64561	-0.78942	0.056	0.0748239	0.139596	4.96537	0.528354	0.2185	0.18322	0.178921	3.87405	-0.609091	0.3105	0.239062
SL1344_1889	fliD	flagellar hook associated protein (FliD)	0.917813	0.755216	0.70795	0.807357	1.22006	0.962228	0.720357	-0.0345488	0.6185	0.35098	0.755341	0.917661	0.161404	0.07	0.08661	1.08092	0.641258	-0.114492	0.1555	0.151087
SL1344_1890	fliS	flagellar protein FliS	1.18118	0.586826	0.550178	0.628257	1.52129	1.14859	0.603478	0.0145927	0.797	0.397051	1.0118	0.685065	0.0968041	0.1875	0.165787	1.15001	0.602733	0.0154757	0.7305	0.385101
SL1344_1891	fliT	flagellar protein FliT	1.29716	0.534358	0.495802	0.577888	1.70264	1.19408	0.580487	0.0439604	0.551	0.327391	1.01896	0.680248	0.143454	0.063	0.0796575	1.2814	0.540931	0.0079334	0.761	0.391199
SL1344_1892	amyA	cytoplasmic alpha-amylase	0.321786	2.15407	1.96505	2.34545	1.70086	0.245997	2.81771	0.678341	0.0055	0.0196961	0.219172	3.16257	1.01483	0.002	0.0135958	0.399956	1.73306	-0.419927	0.1525	0.149549
SL1344_1893	yedD	hypothetical lipoprotein	0.250089	2.7716	2.3927	3.17409	2.10684	0.219496	3.1579	0.385606	0.244	0.201104	0.256663	2.70062	-0.0853243	0.465	0.302325	0.289238	2.39646	-0.386216	0.303	0.235431
SL1344_1894	yedE	hypothetical membrane protein	0.201703	3.43648	3.03738	3.91252	0.809558	0.158503	4.37309	0.912116	0.098	0.114547	0.163229	4.24648	0.789516	0.117	0.128554	0.395248	1.7537	-1.67357	0.001	0.0118035
SL1344_1895	yedF	conserved hypothetical protein	0.308623	2.24594	2.01798	2.52181	2.09398	0.25198	2.7508	0.503026	0.0595	0.0770111	0.273583	2.53359	0.280306	0.2275	0.189275	0.394433	1.75733	-0.499108	0.0985	0.114954
SL1344_1896	SL1344_1896	hypothetical exported protein	1.74774	0.396596	0.368657	0.425782	0.0870345	1.72825	0.401069	0.00364926	0.914	0.410007	1.83687	0.377352	-0.0186888	0.8205	0.400922	1.89257	0.366247	-0.0295657	0.7465	0.388302
SL1344_1897	fliE	flagellar hook-basal body complex protein FliE	0.977105	0.709389	0.645414	0.768478	0.248908	0.95476	0.725991	0.0152197	0.693	0.375716	0.856008	0.809744	0.0992138	0.2465	0.202945	0.936836	0.739881	0.0273876	0.611	0.347619
SL1344_1898	fliF	flagellar basal-body M-ring protein	1.30088	0.532829	0.488247	0.586352	0.969745	0.964035	0.719007	0.189742	0.003	0.0153666	1.18759	0.583658	0.0523407	0.4725	0.305012	1.05066	0.659725	0.127462	0.0905	0.107873
SL1344_1899	fliG	flagellar motor switch protein FliG	1.31008	0.529086	0.486313	0.577155	1.28534	1.0382	0.667641	0.137024	0.029	0.0524976	1.12	0.618879	0.0901974	0.204	0.173874	1.11891	0.619482	0.0924895	0.2515	0.206514
SL1344_1900	fliH	flagellar assembly protein FliH	1.40027	0.495011	0.460585	0.536092	1.80744	1.1838	0.585528	0.0887419	0.221	0.184848	1.24141	0.558353	0.0594797	0.424	0.287981	1.1927	0.581159	0.0847945	0.31	0.23881
SL1344_1901	fliI	flagellum-specific ATP synthase	1.31715	0.526248	0.48928	0.564159	2.06894	1.1075	0.625866	0.0983402	0.1575	0.152106	1.18	0.58741	0.0571479	0.4465	0.295361	1.21127	0.572248	0.048761	0.507	0.314576
SL1344_1902	fliJ	flagellar biosynthesis protein	0.801948	0.86433	0.790502	0.933553	2.82863	0.812142	0.85348	-0.00383955	0.6975	0.377166	0.650614	1.06537	0.203779	0.1125	0.125527	0.68304	1.0148	0.147169	0.129	0.136159
SL1344_1903	fliK	flagellar hook-length control protein	0.73156	0.947492	0.850739	1.04217	3.38261	0.71971	0.963092	0.016495	0.6	0.342883	0.579765	1.19557	0.238926	0.133	0.1386	0.748738	0.925755	-0.0213999	0.6285	0.355175
SL1344_1904	fliL	flagella biosynthesis protein	1.04767	0.661608	0.620244	0.702881	2.55383	0.917727	0.755287	0.0960038	0.21	0.177587	0.958511	0.72315	0.0625501	0.412	0.284067	0.785441	0.882494	0.222649	0.021	0.0428971
SL1344_1905	fliM	flagellar motor switch protein FliM	1.01671	0.681755	0.6004	0.752958	3.21266	0.962484	0.720165	0.0443201	0.526	0.319377	1.0062	0.688878	0.0159753	0.68	0.371747	0.933625	0.742426	0.0602984	0.443	0.294118
SL1344_1906	fliN	flagellar motor switch protein FliN	0.937125	0.739652	0.627702	0.832741	2.87594	0.798192	0.868396	0.130384	0.184	0.16423	0.849832	0.815628	0.0759705	0.376	0.273856	0.807428	0.858463	0.118795	0.241	0.198877
SL1344_1907	fliO	flagellar biosynthesis protein	1.09417	0.633494	0.556035	0.728769	3.50881	1.08778	0.637216	0.00772016	0.745	0.388002	1.0286	0.673876	0.041529	0.553	0.328043	0.771375	0.898587	0.257469	0.0325	0.0563804
SL1344_1908	fliP	flagellar biosynthetic protein FliP	1.23294	0.562188	0.489124	0.657141	3.445	1.17929	0.587769	0.0262759	0.654	0.363972	1.17782	0.588498	0.0266483	0.6585	0.365376	1.14137	0.607296	0.0356355	0.5745	0.334287
SL1344_1909	fliQ	flagellar biosynthetic protein FliQ	1.15115	0.602137	0.517247	0.689826	3.32444	1.16611	0.594412	-0.000924295	0.7805	0.394542	1.25949	0.550338	-0.0419658	0.554	0.32837	1.01546	0.682591	0.070512	0.392	0.278387
SL1344_1910	fliR	flagellar biosynthetic protein FliR	1.17159	0.591629	0.526306	0.667265	3.95252	1.1093	0.624851	0.0343134	0.5795	0.335746	1.15759	0.598786	0.00654655	0.725	0.384103	1.04139	0.665596	0.0686569	0.4115	0.283906
SL1344_1911	rcsA	colanic acid capsullar biosynthesis activation protein A	0.756939	0.915724	0.76851	1.05992	4.20275	0.851041	0.81447	-0.0930021	0.3375	0.254732	0.702876	0.986158	0.0729688	0.4445	0.294648	0.805164	0.860877	-0.0492656	0.5015	0.313336
SL1344_1912	dsrB	DsrB protein	0.770599	0.899491	0.860781	0.934995	0.109399	0.784199	0.883892	-0.015181	0.814	0.39991	0.5109	1.35672	0.456423	0		0.652962	1.06154	0.163544	0.0745	0.0915039
SL1344_1913	yodD	conserved hypothetical protein	0.345594	2.00567	1.82625	2.20748	0.91191	0.366606	1.89072	-0.111542	0.358	0.266419	0.245683	2.8213	0.814098	0.0035	0.0162439	0.394448	1.75726	-0.233781	0.261	0.21354
SL1344_1914	mngB	Mannosyl-3-phosphoglycerate phosphatase	0.42369	1.63598	1.47291	1.78732	3.125	0.534095	1.2978	-0.336026	0.0505	0.0713876	0.365044	1.8988	0.263156	0.196	0.169773	0.576919	1.20146	-0.421919	0.089	0.106363
SL1344_1915	gcpA	Biofilm formation in nutrient-deficient medium, ATM	0.769656	0.900594	0.824137	0.982801	1.25852	0.832873	0.832236	-0.0701292	0.3865	0.276826	0.673853	1.02863	0.130111	0.2085	0.176616	1.01491	0.682962	-0.211458	0.052	0.0723921
SL1344_1916	SL1344_1916	conserved hypothetical protein	0.275031	2.52025	2.26971	2.80495	1.00943	0.337946	2.05106	-0.469745	0.0495	0.0706656	0.168961	4.10242	1.55833	0.0015	0.0127023	0.483984	1.43217	-1.09027	0
SL1344_1917	yedI	conserved hypothetical integral membrane protein	0.892589	0.776558	0.706481	0.854375	1.43014	0.857826	0.808027	0.0305148	0.6285	0.355175	0.698108	0.992894	0.216538	0.025	0.047848	0.908053	0.763333	-0.0121423	0.635	0.357621
SL1344_1919	vsr	patch repair protein	1.50724	0.459879	0.416733	0.515516	1.43623	1.39714	0.496118	0.0328971	0.644	0.360792	1.30932	0.529395	0.0670721	0.3955	0.279374	1.44743	0.47888	0.0198118	0.727	0.384469
SL1344_1920	dcm	DNA-cytosine methyltransferase	1.29969	0.533317	0.481829	0.594633	1.20179	1.18313	0.585858	0.0529745	0.4805	0.307768	1.09968	0.630319	0.0976305	0.2375	0.196309	1.29296	0.536093	0.00831186	0.785	0.39526
SL1344_1921	yedJ	conserved hypothetical protein	0.8461	0.819227	0.736892	0.91007	1.5213	0.891317	0.777666	-0.0374239	0.558	0.329672	0.72668	0.953855	0.134914	0.206	0.175055	0.924035	0.750131	-0.0659813	0.446	0.295183
SL1344_1923	ompS	outer membrane protein S1	0.173817	3.9878	3.50858	4.48047	0.856828	0.26797	2.58666	-1.38691	0.0045	0.0179815	0.222131	3.12045	-0.849648	0.0845	0.101672	0.282202	2.45621	-1.53029	0.01	0.0271108
SL1344_1924	cspB	cold shock protein	0.498962	1.38918	1.19188	1.61331	0.181224	0.423647	1.63614	0.234928	0.281	0.225708	0.317214	2.18511	0.764973	0.048	0.0694816	0.93866	0.738443	-0.648006	0.001	0.0118035
SL1344_1925	umuC	DNA repair protein	1.12844	0.614253	0.532399	0.715541	1.10091	1.00346	0.690755	0.0709871	0.372	0.272386	1.07377	0.645528	0.0291841	0.6135	0.348704	1.15904	0.598034	-0.0152453	0.707	0.379917
SL1344_1928	sseK3	Type III secretion system effector protein	0.791173	0.876101	0.790524	0.983397	0.890275	0.609106	1.13797	0.258265	0.025	0.047848	0.484745	1.42992	0.551887	0.002	0.0135958	0.82654	0.838613	-0.0290327	0.606	0.345509
SL1344_1929	SL1344_1929	hypothetical bacteriophage tail protein	0.107168	6.46783	4.68805	8.70761	8.11383	0.106725	6.49468	-0.101612	0.4955	0.311857	0.247021	2.80602	-3.43227	0.0365	0.060261	0.198596	3.48998	-2.92885	0.058	0.07604
SL1344_1930	SL1344_1930	hypothetical bacteriophage tail fibre protein	0.319864	2.16701	1.08377	3.50465	7.30815	0.412917	1.67866	-0.377859	0.27	0.21942	0.411473	1.68455	-0.370038	0.2785	0.224345	0.447022	1.55059	-0.45094	0.2875	0.22876
SL1344_1938	SL1344_1938	bacteriophage tape-measure protein	0.293454	2.36203	2.1103	2.65713	1.9369	0.341892	2.02739	-0.334509	0.1305	0.137082	0.322163	2.15154	-0.2236	0.296	0.232128	0.274115	2.52867	0.131224	0.441	0.29342
SL1344_1941	SL1344_1941	bacteriophage tail sheath protein	0.367462	1.88631	1.11978	3.02574	7.26918	0.361197	1.91903	0.0310128	0.514	0.316141	0.46226	1.49947	-0.362339	0.255	0.209089	0.456713	1.51769	-0.309292	0.344	0.258552
SL1344_1947	SL1344_1947	capsid related protein	0.2755	2.51597	1.93238	3.2231	4.34452	0.294349	2.35485	-0.132839	0.4465	0.295361	0.325507	2.12944	-0.380915	0.292	0.230505	0.325208	2.13139	-0.388373	0.327	0.248487
SL1344_1950	SL1344_1950	bacteriophage terminase (large subunit)	0.72587	0.954919	0.832607	1.10589	2.64039	0.685805	1.01071	0.0518728	0.497	0.312215	0.768942	0.901429	-0.0560988	0.485	0.309186	0.830944	0.834169	-0.123806	0.3225	0.24582
SL1344_1953	SL1344_1953	predicted bacteriophage protein	0.245302	2.82569	2.39696	3.34387	3.13559	0.201911	3.43293	0.61118	0.24	0.198137	0.254132	2.72751	-0.142403	0.4495	0.296439	0.338782	2.046	-0.777028	0.1145	0.126899
SL1344_1958	SL1344_1958	predicted bacteriophage protein	0.539281	1.28532	1.17919	1.40976	1.54284	0.513352	1.35024	0.0668313	0.454	0.298054	0.565557	1.2256	-0.0625018	0.4665	0.302894	0.589277	1.17627	-0.114583	0.3695	0.271427
SL1344_1959	SL1344_1959	predicted bacteriophage protein	0.582148	1.19067	0.75552	1.77184	8.58516	0.702869	0.986168	-0.199297	0.238	0.196671	0.575637	1.20414	-0.0120461	0.576	0.334696	0.525953	1.31789	0.098806	0.4435	0.294294
SL1344_1961	SL1344_1961	predicted bacteriophage protein	0.241909	2.86532	2.35997	3.37059	3.36718	0.300343	2.30785	-0.532177	0.1205	0.130796	0.232967	2.9753	0.139446	0.4485	0.296079	0.325171	2.13164	-0.682601	0.092	0.10933
SL1344_1965	SL1344_1965	predicted bacteriophage protein	0.192399	3.60266	2.89543	4.45618	0.582188	0.124062	5.58712	1.94644	0.1145	0.126899	0.126128	5.49559	1.84283	0.1125	0.125527	0.120493	5.75258	2.13167	0.098	0.114547
SL1344_1966	SL1344_1966	predicted bacteriophage protein	0.370584	1.87042	1.65594	2.10957	0.77639	0.397847	1.74224	-0.143157	0.3415	0.25713	0.405366	1.70993	-0.164706	0.347	0.260249	0.473516	1.46383	-0.415158	0.048	0.0694816
SL1344_1967	SL1344_1967	predicted bacteriophage protein	0.653866	1.06008	1.02218	1.09314	0.117462	0.684486	1.01265	-0.048604	0.5115	0.315556	0.511862	1.35417	0.293543	0		0.745711	0.929512	-0.126405	0.194	0.168839
SL1344_1968	SL1344_1968	predicted bacteriophage protein	0.153001	4.53034	3.66733	5.35579	0.964723	0.211019	3.28477	-1.19311	0.11	0.123731	0.187742	3.69202	-0.748757	0.2535	0.207974	0.206574	3.35544	-1.17385	0.1075	0.12188
SL1344_1969	SL1344_1969	predicted bacteriophage protein	0.141189	4.90936	4.2923	5.45155	1.62786	0.222904	3.10963	-1.74682	0.006	0.0205446	0.204152	3.39525	-1.48659	0.039	0.0623798	0.318752	2.17457	-2.7199	0
SL1344_1973	SL1344_1973	hypothetical bacteriophage protein	0.322844	2.14701	1.86748	2.47682	2.55713	0.320818	2.16056	-0.00180097	0.561	0.330626	0.270107	2.56619	0.398056	0.2335	0.19348	0.429494	1.61387	-0.535662	0.074	0.0909649
SL1344_1974	SL1344_1974	predicted bacteriophage protein	0.276529	2.50659	2.1979	2.83527	2.42461	0.307084	2.25719	-0.243802	0.263	0.214957	0.283432	2.44555	-0.0678966	0.481	0.307932	0.40191	1.72463	-0.764937	0.045	0.0670697
SL1344_1976	SL1344_1976	bacteriophage integrase	0.372655	1.86002	1.57181	2.16848	3.56192	0.338178	2.04965	0.165174	0.356	0.265376	0.385187	1.79951	-0.0799611	0.4725	0.305012	0.310785	2.23031	0.378352	0.1765	0.161156
SL1344_1977	yeeI	conserved hypothetical protein	0.9819	0.705925	0.653756	0.759687	0.949533	0.930813	0.744669	0.0394346	0.5985	0.342245	0.811898	0.853737	0.149591	0.072	0.0887873	0.731061	0.948139	0.239448	0.095	0.11203
SL1344_1979	SL1344_1979	conserved hypothetical protein	0.398525	1.73928	1.38174	2.22029	1.60989	0.127408	5.44037	3.63485	0		0.237884	2.9138	1.03048	0.141	0.143319	0.111085	6.23979	4.49684	0.005	0.0188417
SL1344_1986	amn	AMP nucleosidase	0.493637	1.40416	1.32812	1.47788	1.49551	0.500156	1.38586	-0.0240432	0.6145	0.349153	0.369022	1.87834	0.475876	0		0.428118	1.61906	0.212391	0.1035	0.118876
SL1344_1987	SL1344_1987	conserved hypothetical protein	0.684196	1.01308	0.890403	1.1546	1.39776	0.643556	1.07706	0.0672347	0.4425	0.293942	0.736747	0.940821	-0.0723396	0.436	0.291736	0.847544	0.81783	-0.189781	0.1815	0.163199
SL1344_1988	SL1344_1988	conserved hypothetical protein	0.734499	0.943701	0.843377	1.03046	0.208005	0.74079	0.935687	-0.00976941	0.673	0.369622	0.766235	0.904614	-0.0366012	0.5665	0.332231	0.883726	0.784347	-0.153215	0.1755	0.160726
SL1344_1989	SL1344_1989	hypothetical protein	1.37909	0.50261	0.484465	0.522126	0.0589898	1.28401	0.539832	0.0374503	0.6605	0.365979	0.986622	0.702545	0.198626	0.0025	0.0144839	1.128	0.614493	0.108484	0.219	0.183543
SL1344_1990	yeeO	hypothetical inner membrane protein	0.314761	2.20214	1.90101	2.53809	1.08499	0.384417	1.80311	-0.39171	0.078	0.0951362	0.345571	2.0058	-0.200608	0.336	0.253815	0.245702	2.82109	0.602678	0.2245	0.187204
SL1344_1991	erfK	hypothetical exported protein	1.25911	0.550503	0.482926	0.604682	8.11099	1.39098	0.498316	-0.0505392	0.4945	0.311621	1.05534	0.656797	0.105276	0.1515	0.149032	1.2662	0.547422	0.0057487	0.688	0.374155
SL1344_1992	cobT	Nicotinate-nucleotide--dimethylbenzimidazole phosphoribosyltransferase	0.980819	0.706702	0.558126	0.852532	8.76467	1.01526	0.682728	-0.0286891	0.642	0.360116	0.925787	0.748711	0.0412774	0.546	0.32578	1.00851	0.687298	-0.00202254	0.672	0.369321
SL1344_1993	cobS	cobalamin (5'-phosphate) synthase	0.867838	0.798706	0.603092	0.986448	8.83763	0.892783	0.77639	-0.0133273	0.6815	0.372202	0.748843	0.925624	0.12209	0.2725	0.220915	0.890995	0.777947	0.000303234	0.605	0.345072
SL1344_1994	cobU	cobinamide kinase and guanylyltransferase	0.980454	0.706966	0.572105	0.830854	8.67371	1.13633	0.609985	-0.0921955	0.246	0.202579	0.937842	0.739087	0.0384768	0.5565	0.329186	0.999975	0.693164	0.00024542	0.63	0.355751
SL1344_1995	cbiP	hypothetical cobyric acid synthase	1.09892	0.630756	0.530761	0.71937	8.49666	1.07321	0.645862	0.0129876	0.7385	0.386682	0.942228	0.735647	0.105191	0.2805	0.225439	1.11202	0.623322	0.000963054	0.64	0.359418
SL1344_1996	cbiO	hypothetical cobalt transport ATP-binding protein	1.02277	0.677712	0.553897	0.795629	8.63675	1.0542	0.657512	-0.0228188	0.677	0.370836	0.886465	0.781923	0.10171	0.283	0.226758	1.04108	0.665797	0.00218661	0.6465	0.361611
SL1344_1997	cbiQ	hypothetical cobalt transport protein	1.03009	0.6729	0.555152	0.775394	8.53556	0.988183	0.701436	0.0277738	0.655	0.364283	0.854712	0.810972	0.144042	0.177	0.161366	1.05006	0.660101	0.00199193	0.6365	0.358168
SL1344_1998	cbiN	hypothetical cobalt transport protein CbiN	0.786521	0.881283	0.669464	1.06436	8.76535	0.916643	0.75618	-0.110182	0.217	0.182238	0.68421	1.01306	0.130056	0.2595	0.212446	0.816129	0.849311	0.00509203	0.587	0.338089
SL1344_1999	cbiM	cobalamin biosynthesis protein	0.335847	2.06388	1.6825	2.41085	11.4611	0.50332	1.37715	-0.616557	0.151	0.148772	0.329388	2.10435	0.073088	0.49	0.310539	0.394308	1.75788	-0.271294	0.346	0.259676
SL1344_2000	cbiL	cobalt-precorrin-2 C(20)-methyltransferase	0.347315	1.99573	1.51798	2.5154	9.75372	0.441066	1.57153	-0.400122	0.199	0.171221	0.269893	2.56823	0.564791	0.2275	0.189275	0.439272	1.57795	-0.344169	0.309	0.238312
SL1344_2001	cbiK	sirohydrochlorin cobaltochelatase (ec 4.99.1.3)	0.51425	1.34788	0.969278	1.80252	9.76895	0.532136	1.30258	-0.0224305	0.54	0.323736	0.402237	1.72323	0.337822	0.215	0.180909	0.546442	1.26847	-0.0322145	0.5155	0.316519
SL1344_2002	cbiJ	cobalt-precorrin-6a reductase (ec 1.3.1.-)	0.725243	0.955746	0.709953	1.21215	8.73118	0.706664	0.980872	0.0200161	0.635	0.357621	0.535497	1.2944	0.32019	0.037	0.0606996	0.752875	0.920667	-0.00020178	0.591	0.339401
SL1344_2003	cbiH	precorrin-3 C17-methyltransferase	0.735904	0.941898	0.709903	1.17283	8.62234	0.7457	0.929525	-0.0156237	0.6675	0.368007	0.518019	1.33807	0.38145	0.0405	0.0635806	0.753687	0.919676	0.00196452	0.589	0.338734
SL1344_2004	cbiG	cobalamin biosynthesis protein	0.645153	1.07439	0.971785	1.1838	7.2795	0.66757	1.03831	-0.0373984	0.557	0.329349	0.455174	1.52282	0.447458	0.0335	0.0574218	0.680895	1.01799	-0.0443469	0.5105	0.315333
SL1344_2005	cbiF	precorrin-4 C11-methyltransferase	0.565264	1.22624	1.08623	1.37943	7.05406	0.686458	1.00974	-0.211827	0.0745	0.0915039	0.347898	1.99238	0.770411	0.0085	0.0246959	0.652222	1.06275	-0.174022	0.3245	0.247013
SL1344_2006	cbiT	precorrin-8W decarboxylase	1.15072	0.60236	0.529973	0.702771	5.10636	1.15799	0.59858	-0.00598283	0.712	0.3812	1.08747	0.637394	0.0319521	0.572	0.333638	1.14893	0.603297	-0.00116315	0.767	0.392329
SL1344_2007	cbiE	precorrin-6Y C5,15-methyltransferase [decarboxylating]	0.998304	0.694325	0.626597	0.765575	3.35769	1.00837	0.687393	-0.0118427	0.722	0.383523	0.904668	0.766189	0.0712656	0.4205	0.28685	0.953894	0.72665	0.0305319	0.5885	0.338571
SL1344_2008	cbiD	Putative cobalt-precorrin-6A synthase [deacetylating]	1.21399	0.570964	0.528178	0.619079	3.05137	1.20072	0.577278	0.00506991	0.798	0.397209	1.1792	0.587812	0.0146553	0.689	0.374456	1.11394	0.622247	0.0461385	0.519	0.317452
SL1344_2009	cbiC	precorrin-8X methylmutase	1.43378	0.483442	0.44747	0.519253	3.02419	1.54586	0.44839	-0.0359153	0.636	0.357986	1.26949	0.546005	0.0607835	0.4375	0.292229	1.50224	0.461409	-0.0216732	0.683	0.372656
SL1344_2010	cbiB	Cobalamin biosynthesis protein	1.26253	0.549014	0.513348	0.583533	2.85915	1.28829	0.538038	-0.0102967	0.8355	0.402975	1.13157	0.612554	0.0634287	0.4315	0.290312	1.21644	0.569818	0.0245154	0.567	0.332363
SL1344_2011	cbiA	Cobyrinic acid A,C-diamide synthase.	1.11178	0.623457	0.558189	0.684693	1.79549	1.02005	0.679523	0.0591469	0.4455	0.295004	0.975927	0.710245	0.0822739	0.355	0.264833	1.19986	0.577688	-0.0378523	0.5735	0.334023
SL1344_2012	pocR	pdu/cob regulatory protein PocR	1.27696	0.54281	0.499282	0.58886	0.196029	1.06641	0.649982	0.103449	0.164	0.155304	1.21112	0.572319	0.029309	0.64	0.359418	1.29059	0.537078	-0.00674163	0.8175	0.400456
SL1344_2013	pduF	hypothetical propanediol diffusion facilitator	0.509383	1.36076	1.1416	1.61735	0.640779	0.529993	1.30784	-0.0556032	0.4915	0.310907	0.562939	1.2313	-0.131379	0.3575	0.266164	0.646253	1.07256	-0.298949	0.1425	0.144179
SL1344_2014	pduA	hypothetical propanediol utilization protein	0.442466	1.56655	1.24035	1.94245	2.98286	0.442767	1.56549	-0.0110262	0.54	0.323736	0.526789	1.3158	-0.237841	0.317	0.242573	0.566501	1.22356	-0.3103	0.1965	0.17001
SL1344_2015	pduB	hypothetical propanediol utilization protein PduB	0.634032	1.09324	0.772265	1.48514	5.41448	0.68491	1.01203	-0.0678389	0.468	0.303442	0.696882	0.994641	-0.0679853	0.473	0.305188	0.531781	1.30345	0.170614	0.3605	0.267624
SL1344_2016	dhaB	glycerol dehydratase large subunit	0.867744	0.798792	0.593398	1.13458	7.48362	0.879961	0.787702	-0.0243455	0.571	0.333385	0.938537	0.73854	-0.0619027	0.4685	0.303619	0.747763	0.926961	0.123738	0.3835	0.276046
SL1344_2017	pduD	diol dehydratase medium subunit	0.842166	0.823053	0.620887	1.09492	6.62173	0.846323	0.81901	-0.0086675	0.6025	0.343972	0.880328	0.787374	-0.0291563	0.5625	0.331089	0.7378	0.939478	0.110691	0.393	0.278678
SL1344_2018	pduE	diol dehydratase small subunit	0.594712	1.16552	0.768832	1.6394	6.68471	0.666231	1.0404	-0.0942827	0.426	0.28861	0.631224	1.0981	-0.0333976	0.526	0.319377	0.206007	3.36468	2.01124	0.1445	0.145298
SL1344_2019	pduG	propanediol utilization protein	0.673809	1.0287	0.723447	1.43173	6.20186	0.738057	0.939152	-0.0787334	0.4425	0.293942	0.769127	0.901213	-0.0993826	0.4225	0.2875	0.484333	1.43114	0.340697	0.2325	0.192778
SL1344_2020	pduH	Propanediol utilization protein	0.314591	2.20333	1.52326	3.16666	9.81793	0.25484	2.71993	0.383054	0.3605	0.267624	0.15537	4.46126	2.03535	0.174	0.160056	0.367843	1.88435	-0.291583	0.366	0.270022
SL1344_2021	pduJ	propanediol utilization protein	0.191826	3.61343	2.46576	4.99136	9.07443	0.280262	2.47321	-1.13887	0.155	0.150832	0.412253	1.68136	-1.69154	0.067	0.0834453	0.0879748	7.18369	3.60971	0.1105	0.124098
SL1344_2022	pduK	propanediol utilization protein	0.797145	0.869537	0.622322	1.26112	8.67221	0.832341	0.832768	-0.0436635	0.5185	0.317318	0.869689	0.797006	-0.0706048	0.44	0.293075	0.782024	0.88635	0.0369182	0.518	0.317183
SL1344_2023	pduL	propanediol utilization protein	0.871753	0.795119	0.597217	1.07444	8.26749	0.799757	0.866697	0.0653988	0.4655	0.302516	0.869553	0.79713	-0.000453704	0.6375	0.358528	0.870197	0.79654	0.0184703	0.577	0.334981
SL1344_2024	pduM	propanediol utilization protein	0.248614	2.78804	1.9909	4.18148	5.27292	0.080779	8.58078	5.46618	0.0135	0.0325105	0.406935	1.70334	-1.05857	0.091	0.108366	0.0309605	15.8675	12.9639	0.1455	0.145848
SL1344_2026	pduO	propanediol utilization protein	0.0518077	13.3792	9.58555	19.2654	5.26136	0.105523	6.56868	-6.7091	0.0415	0.0643628	0.141853	4.88639	-8.32242	0.0115	0.0294662	0.102741	6.74354	-6.4592	0.079	0.0961071
SL1344_2027	pduP	hypothetical CoA-dependent proprionaldehyde dehydrogenase	0.0592995	11.6837	8.39755	17.4126	8.33028	0.0933686	7.42377	-4.24124	0.1425	0.144179	0.212986	3.25442	-8.10564	0.008	0.0238781	0.0729472	9.32034	-2.4767	0.324	0.246716
SL1344_2028	pduQ	hypothetical propanol dehydrogenase	0.0933801	7.42286	5.3891	9.93933	5.96697	0.0832813	8.32296	0.921368	0.4015	0.280961	0.324978	2.1329	-5.10119	0.004	0.0171155	0.012291	19.1705	12.1085	0.327	0.248487
SL1344_2029	pduS	propanediol utilization ferredoxin	0.342108	2.02611	1.19705	3.52232	8.25033	0.384006	1.80504	-0.131668	0.438	0.292396	0.53485	1.29596	-0.649523	0.0875	0.104816	0.250541	2.76661	0.372662	0.3595	0.267156
SL1344_2030	pduT	hypothetical propanediol utilization protein	0.167189	4.14588	2.57	6.11028	8.0557	0.26212	2.64439	-1.11677	0.229	0.190322	0.364686	1.90067	-1.9723	0.0455	0.0674614	0.189505	3.6556	-0.394729	0.4065	0.282354
SL1344_2031	pduU	hypothetical propanediol utilization protein PduU	0.334139	2.07442	1.29459	3.54288	5.66366	0.20831	3.32749	0.950269	0.2145	0.180575	0.482441	1.43675	-0.59903	0.169	0.157686	0.229031	3.02644	0.642028	0.301	0.234484
SL1344_2032	pduV	hypothetical propanediol utilization protein PduV	0.0930568	7.44865	5.26236	10.1755	7.17429	0.236581	2.92985	-4.29427	0.035	0.0588898	0.443845	1.56169	-5.78237	0.0025	0.0144839	0.122154	5.65963	-1.67517	0.3095	0.23856
SL1344_2033	pduW	Acetokinase.	0.59714	1.16078	0.861184	1.5539	6.90195	0.581393	1.19222	0.00338096	0.5705	0.333259	0.650618	1.06537	-0.099282	0.4225	0.2875	0.482313	1.43713	0.233039	0.3375	0.254732
SL1344_2034	pduX	hypothetical propanediol utilization protein	0.43807	1.58227	1.45595	1.71877	0.105886	0.305163	2.2714	0.684568	0.0005		0.402475	1.72221	0.135567	0.3755	0.273681	0.563577	1.22991	-0.337836	0.172	0.15911
SL1344_2035	yeeX	conserved hypothetical protein	0.611952	1.13268	1.05425	1.24204	1.61032	0.65888	1.05201	-0.0724831	0.391	0.278087	0.589371	1.17608	0.0515715	0.4945	0.311621	0.731167	0.948002	-0.207253	0.0815	0.0985694
SL1344_2036	yeeA	hypothetical membrane protein	0.81749	0.847897	0.779475	0.928193	2.07218	0.837192	0.827943	-0.0204553	0.6645	0.367146	0.815842	0.849609	0.00071303	0.664	0.367002	0.967882	0.716148	-0.135075	0.201	0.172237
SL1344_2037	gyrI	hypothetical DNA gyrase inhibitory protein	0.275965	2.51172	2.35381	2.68196	0.765281	0.313774	2.20907	-0.303328	0.0665	0.082939	0.211302	3.28037	0.770188	0.008	0.0238781	0.383542	1.80723	-0.708721	0.0025	0.0144839
SL1344_2038	dacD	penicillin-binding protein	1.27991	0.541561	0.458544	0.62376	3.07025	1.28978	0.537416	-0.0036781	0.7545	0.38989	1.25137	0.553909	0.0170707	0.645	0.361123	1.29782	0.534088	0.000988247	0.7285	0.38474
SL1344_2039	phsC	thiosulfate reductase cytochrome b subunit	0.316397	2.19075	1.87358	2.55774	4.41517	0.365487	1.89651	-0.281028	0.192	0.167913	0.283971	2.44091	0.263151	0.3155	0.241721	0.607634	1.14073	-1.03092	0
SL1344_2040	phsB	thiosulfate reductase electron transport protein PhsB	0.381362	1.81756	1.57472	2.05849	3.00725	0.409289	1.69354	-0.125166	0.381	0.27538	0.298827	2.31956	0.504434	0.161	0.153849	0.617936	1.12171	-0.688543	0.0035	0.0162439
SL1344_2041	phsA	thiosulfate reductase precursor	0.284931	2.43268	2.08576	2.73882	1.01026	0.341052	2.03238	-0.397356	0.1205	0.130796	0.238036	2.91194	0.478788	0.176	0.160942	0.532191	1.30244	-1.11472	0
SL1344_2043	sopA	Type III secretion system effector protein SopA-required for invasion and bacterial escape from the SCV	0.437323	1.58498	1.47841	1.70201	0.099862	0.381083	1.81889	0.226586	0.123	0.132377	0.429981	1.61204	0.0240632	0.5545	0.328533	0.558051	1.24209	-0.341933	0.007	0.0222236
SL1344_2044	sbcB	exodeoxyribonuclease I	0.927961	0.746957	0.696518	0.80198	1.81387	0.924669	0.749616	0.00273072	0.845	0.404079	0.869136	0.797512	0.0493806	0.503	0.313692	1.23051	0.563303	-0.179969	0.087	0.104295
SL1344_2045	yeeF	hypothetical amino acid transporter protein	0.307219	2.2562	1.96811	2.52925	2.03285	0.239286	2.89673	0.641726	0.0315	0.0552889	0.510692	1.35727	-0.891336	0.002	0.0135958	0.546577	1.26816	-0.964855	0.008	0.0238781
SL1344_2045A	yoeI	conserved sORF	0.465016	1.49059	1.25922	1.77932	2.70359	0.217453	3.18757	1.67461	0		0.601457	1.15245	-0.335359	0.1085	0.122622	0.576894	1.20152	-0.282029	0.23	0.191023
SL1344_2046	yeeY	hypothetical transcriptional regulator	0.874975	0.792191	0.721213	0.871374	0.96126	0.944753	0.733681	-0.0652609	0.3975	0.279908	0.71451	0.970101	0.171036	0.052	0.0723921	0.848104	0.81729	0.0285133	0.5975	0.341829
SL1344_2047	yeeZ	conserved hypothetical protein	0.742442	0.933604	0.861677	1.01471	0.888609	0.765116	0.905937	-0.0261367	0.6745	0.370077	0.608786	1.13857	0.20431	0.018	0.0389346	0.590328	1.17417	0.233656	0.114	0.126561
SL1344_2048	hisG	ATP phosphoribosyltransferase	0.608486	1.13914	1.05183	1.22302	0.30576	0.541637	1.27973	0.14242	0.1505	0.148512	0.511003	1.35644	0.215568	0.0505	0.0713876	0.712038	0.973469	-0.156934	0.058	0.07604
SL1344_2049	hisD	histidinol dehydrogenase	0.558948	1.24009	1.14407	1.33623	0.40484	0.518288	1.33738	0.101117	0.297	0.232575	0.45856	1.51157	0.272025	0.0295	0.0530619	0.665821	1.04104	-0.204123	0.124	0.133011
SL1344_2050	hisC	histidinol-phosphate aminotransferase (imidazole)	0.343793	2.01617	1.87512	2.15446	0.664115	0.352896	1.96417	-0.0529253	0.4915	0.310907	0.273593	2.53349	0.518176	0.008	0.0238781	0.439263	1.57798	-0.43191	0.0135	0.0325105
SL1344_2051	hisB	bifunctional histidine biosynthesis protein (imidazoleglycerol-phosphate dehydratase; histidinol phosphatase)	0.446644	1.5519	1.45927	1.64393	1.69569	0.43206	1.60429	0.0484824	0.505	0.314142	0.354918	1.95298	0.402374	0.003	0.0153666	0.43625	1.58888	0.0382569	0.5315	0.320967
SL1344_2052	hisH	Imidazole glycerol phosphate synthase subunit hisH	0.46344	1.49566	1.40024	1.60226	2.42403	0.41413	1.67374	0.18241	0.161	0.153849	0.381455	1.81712	0.314004	0.0415	0.0643628	0.532897	1.30071	-0.193922	0.1755	0.160726
SL1344_2053	hisA	N-(5'-phospho-L-ribosyl-formimino)-5-amino-1- (5'-phosphoribosyl)-4-imidazolecarboxamide isomerase	0.487492	1.42186	1.28406	1.54802	2.89315	0.423232	1.63775	0.217719	0.0785	0.0956263	0.39392	1.75961	0.339519	0.0425	0.0651367	0.513601	1.34958	-0.0633066	0.4765	0.30641
SL1344_2054	hisF	Imidazole glycerol phosphate synthase subunit hisF	0.528022	1.31273	1.16984	1.48631	3.5217	0.47993	1.44427	0.122081	0.294	0.231291	0.381454	1.81712	0.498463	0.008	0.0238781	0.473918	1.46259	0.145164	0.335	0.253203
SL1344_2055	hisI	bifunctional histidine biosynthesis bifunctional protein (phosphoribosyl-AMP cyclohydrolase / phosphoribosyl-ATP pyrophosphohydrolase)	0.510347	1.35819	1.22422	1.48873	4.10097	0.518119	1.33781	-0.0205785	0.59	0.339064	0.409268	1.69363	0.338617	0.049	0.0702855	0.549143	1.26223	-0.0919688	0.3995	0.280434
SL1344_2056	wzzB	lipopolysaccharide O-antigen chain length regulator	0.561733	1.23394	1.14964	1.31956	0.784279	0.490859	1.41211	0.17919	0.04	0.0631846	0.353486	1.96089	0.720419	0		0.707466	0.97976	-0.256398	0.1765	0.161156
SL1344_2057	udg	UDP-glucose 6-dehydrogenase	1.10169	0.629167	0.556294	0.72885	7.28206	1.08217	0.640518	0.0024937	0.707	0.379917	1.08096	0.641232	0.00310572	0.678	0.37114	0.97739	0.709182	0.0861154	0.3875	0.277091
SL1344_2058	gnd	6-phosphogluconate dehydrogenase, decarboxylating	0.14675	4.72334	3.63978	6.06216	11.8552	0.134387	5.15786	0.39895	0.4325	0.290623	0.170114	4.07459	-0.741748	0.364	0.26918	0.0499955	7.67175	2.97776	0.317	0.242573
SL1344_2059	rfbP	undecaprenyl-phosphate galactosephosphotransferase	0.253247	2.73704	2.15576	3.29133	11.7897	0.261155	2.65416	-0.0579371	0.4955	0.311857	0.289297	2.39597	-0.307396	0.4105	0.283587	0.129829	5.1328	2.42352	0.1005	0.116553
SL1344_2060	rfbK	phosphomannomutase	0.328894	2.10751	1.69502	2.49756	11.2111	0.395318	1.75339	-0.322759	0.343	0.257993	0.426309	1.62593	-0.412621	0.274	0.221793	0.255339	2.71085	0.614902	0.2615	0.2139
SL1344_2061	cpsB2	mannose-1-phosphate guanylyltransferase	0.382823	1.81062	1.4119	2.29482	10.0273	0.355342	1.95065	0.12596	0.441	0.29342	0.481692	1.43898	-0.328326	0.2425	0.19999	0.320628	2.16184	0.31299	0.365	0.269605
SL1344_2062	rfbN	rhamnosyltransferase	0.450361	1.53909	1.23395	1.87163	8.81777	0.357335	1.93977	0.379041	0.1875	0.165787	0.483942	1.43229	-0.0952465	0.4275	0.289076	0.443907	1.56147	0.0447736	0.5055	0.314251
SL1344_2063	rfbU	glycosyltransferase	0.380676	1.82083	1.46597	2.23348	10.4725	0.398862	1.73781	-0.0824924	0.4615	0.300947	0.429214	1.61492	-0.176947	0.3865	0.276826	0.357912	1.93664	0.126756	0.4585	0.299756
SL1344_2064	rfbV	glycosyltransferase	0.857378	0.80845	0.617145	0.976569	8.77108	0.820662	0.84462	0.0255132	0.6355	0.357804	0.783644	0.884518	0.0695862	0.408	0.282807	0.875955	0.791304	0.0105512	0.598	0.342036
SL1344_2065	rfbX	O-antigen transporter	0.780047	0.888597	0.812902	0.96848	5.55537	0.694498	0.998056	0.106162	0.323	0.246119	0.72692	0.95354	0.0569341	0.486	0.309478	0.290936	2.38248	1.48165	0.009	0.0255073
SL1344_2066	rfbJ	CDP-abequose synthase	0.737406	0.93998	0.849293	1.03676	4.73142	0.703723	0.984972	0.0418688	0.5255	0.319236	0.785606	0.882309	-0.0637166	0.4685	0.303619	0.341112	2.03202	1.09365	0.004	0.0171155
SL1344_2067	rfbH	dehydratase	0.450367	1.53907	1.40108	1.69476	5.16866	0.46005	1.50668	-0.0313971	0.5465	0.325945	0.429331	1.61448	0.0782311	0.4315	0.290312	0.396618	1.74764	0.196232	0.3225	0.24582
SL1344_2068	rfbG	CDP-glucose 4,6-dehydratase	0.518807	1.33604	1.20608	1.48362	4.60802	0.514337	1.34765	0.00821085	0.6215	0.35233	0.484353	1.43108	0.0903316	0.3965	0.279643	0.430372	1.61058	0.262576	0.2395	0.197769
SL1344_2069	rfbF	glucose-1-phosphate cytidylyltransferase	0.561832	1.23373	1.125	1.33499	2.63999	0.510259	1.35842	0.124167	0.2655	0.216629	0.51406	1.34838	0.108177	0.3465	0.259961	0.369312	1.87686	0.649017	0.0025	0.0144839
SL1344_2070	rfbI	reductase	0.689979	1.00459	0.895923	1.11627	3.41007	0.588851	1.17712	0.167976	0.183	0.163812	0.677307	1.02339	0.0147981	0.6035	0.344412	0.513522	1.34979	0.350202	0.0555	0.0745264
SL1344_2071	rfbC	dTDP-4-dehydrorhamnose 3,5-epimerase	0.675915	1.02549	0.909827	1.13637	3.3502	0.592692	1.16949	0.135227	0.238	0.196671	0.720265	0.962351	-0.0589656	0.4675	0.303262	0.533712	1.29873	0.277518	0.0925	0.1098
SL1344_2072	rfbA	TDP-glucose pyrophosphorylase	1.07111	0.64713	0.589239	0.71211	3.03979	0.986774	0.702437	0.0555793	0.469	0.303793	1.01489	0.682981	0.0367599	0.5765	0.334837	1.05632	0.656189	0.00487385	0.68	0.371747
SL1344_2073	rfbD	dTDP-4-dehydrorhamnose reductase	1.18361	0.585621	0.52326	0.6528	2.55539	1.0901	0.635854	0.0483478	0.5055	0.314251	1.19712	0.579011	-0.012837	0.6895	0.37461	1.21091	0.572418	-0.00790441	0.716	0.382174
SL1344_2074	rfbB	dTDP-glucose 4,6-dehydratase	1.18976	0.582594	0.508052	0.666142	2.34473	1.0451	0.663233	0.0752656	0.37	0.271621	1.26832	0.546507	-0.0335028	0.5905	0.339232	1.28012	0.541471	-0.0369919	0.5705	0.333259
SL1344_2075	galF	UTP-glucose-1-phosphate uridylyltransferase	0.636658	1.08873	1.00891	1.24705	2.23719	0.662403	1.04641	-0.0246131	0.5995	0.342669	0.592913	1.16905	0.0977427	0.328	0.249066	0.66794	1.03774	-0.0836718	0.416	0.285371
SL1344_2081	cpsG	phosphomannomutase	0.0839845	8.25328	6.35775	10.5833	11.4034	0.0935984	7.40554	-0.802817	0.3835	0.276046	0.103039	6.72704	-1.39241	0.2835	0.227004	0.09512	6.83802	-1.34785	0.392	0.278387
SL1344_2082	cpsB	mannose-1-phosphate guanylyltransferase	0.575083	1.2053	0.997086	1.43527	5.57232	0.657685	1.05392	-0.13659	0.3435	0.258274	0.503942	1.37545	0.16624	0.401	0.280829	0.399527	1.73492	0.530468	0.095	0.11203
SL1344_2083	wcaI	hypothetical glycosyltransferase	0.675277	1.02646	0.833496	1.27025	4.85265	0.627511	1.1046	0.0585501	0.485	0.309186	0.813584	0.851967	-0.167659	0.2685	0.218505	0.488447	1.41909	0.374688	0.1435	0.144742
SL1344_2086	gmd	GDP-mannose 4,6-dehydratase	0.670972	1.03305	0.704616	1.36101	7.80072	0.669706	1.035	-0.00869225	0.599	0.342456	0.652664	1.06203	0.0303045	0.539	0.323392	0.528713	1.31101	0.249444	0.349	0.261407
SL1344_2096	yegH	hypothetical membrane protein	1.03269	0.671205	0.615943	0.733416	2.15888	1.11513	0.621585	-0.0506083	0.492	0.311028	0.965278	0.718081	0.0422151	0.545	0.325447	0.753402	0.920022	0.235978	0.1085	0.122622
SL1344_2097	asmA	hypothetical outer membrane assembly protein	1.33675	0.518534	0.471017	0.565538	2.75379	1.13021	0.613292	0.0925893	0.2275	0.189275	1.3473	0.514471	-0.00553062	0.772	0.393178	1.39458	0.497028	-0.0178078	0.695	0.376361
SL1344_2098	dcd	deoxycytidine triphosphate deaminase	0.717248	0.966398	0.864168	1.06542	2.27477	0.747588	0.927178	-0.0401583	0.551	0.327391	0.772957	0.896747	-0.0800017	0.395	0.279238	0.748873	0.925588	-0.0360748	0.5335	0.321574
SL1344_2099	udk	Uridine kinase	0.982883	0.705218	0.630691	0.776444	3.09897	0.998425	0.69424	-0.00994284	0.6825	0.372504	1.04325	0.664414	-0.0354651	0.563	0.331241	0.959522	0.722388	0.0202803	0.5875	0.338249
SL1344_2100	yegE	hypothetical membrane protein	1.31903	0.525498	0.47097	0.591055	1.263	1.20901	0.573317	0.0430407	0.5575	0.329511	1.1822	0.586321	0.0591885	0.435	0.291413	1.3152	0.527028	0.00462854	0.7755	0.393744
SL1344_2102	yegD	conserved hypothetical protein	0.0576687	12.0195	9.23322	14.8887	2.32611	0.0339994	20.387	8.46529	0.057	0.0754244	0.0845071	8.20224	-3.75751	0.1265	0.134598	0.0715189	9.6918	-2.41902	0.2055	0.174753
SL1344_2103	SL1344_2103	hypothetical efflux system protein	1.18949	0.582726	0.515127	0.670827	0.920972	1.01304	0.684224	0.0914166	0.3	0.234009	1.1264	0.615368	0.0292806	0.5935	0.340279	1.23671	0.560477	-0.0223443	0.675	0.370228
SL1344_2104	yegN	hypothetical RND-family transporter protein	1.17933	0.587747	0.519474	0.658777	2.02941	1.02729	0.674734	0.0778479	0.352	0.263144	1.00463	0.689952	0.0989271	0.284	0.227243	1.27876	0.542047	-0.041254	0.5555	0.32886
SL1344_2105	yegO	hypothetical RND-family transporter protein	1.24496	0.556763	0.498874	0.619703	3.04185	1.39835	0.495689	-0.0587581	0.422	0.287339	1.24411	0.557142	-0.00373521	0.7505	0.38909	1.17732	0.588748	0.0294332	0.599	0.342456
SL1344_2106	yegB	hypothetical transporter protein	0.9793	0.707799	0.660511	0.762738	2.67836	0.980416	0.706993	-0.00409724	0.726	0.384288	1.01152	0.68525	-0.0264786	0.607	0.345943	0.837198	0.827937	0.111865	0.2885	0.229157
SL1344_2107	baeS	hypothetical two-component system sensor kinase	0.787085	0.88065	0.806992	0.96098	1.95073	0.658044	1.05335	0.172056	0.1075	0.12188	0.788868	0.878661	-0.0106723	0.665	0.36729	0.651645	1.06369	0.185974	0.097	0.113722
SL1344_2108	baeR	hypothetical two-component system response regulator	0.831908	0.833202	0.780266	0.887394	1.56126	0.764388	0.9068	0.0757108	0.3645	0.269393	0.736444	0.941208	0.108755	0.227	0.188928	0.68556	1.01107	0.180388	0.1095	0.123361
SL1344_2111	SL1344_2111	hypothetical protein	0.905959	0.765098	0.701878	0.829369	2.23956	0.868021	0.798537	0.0330959	0.59	0.339064	0.895144	0.774341	0.0107723	0.6525	0.363505	0.604729	1.14621	0.3788	0.0135	0.0325105
SL1344_2112	yegQ	hypothetical protease	1.16467	0.595145	0.509501	0.693426	2.67373	0.934945	0.741377	0.133845	0.2405	0.198507	1.3012	0.532699	-0.0621792	0.4235	0.287822	1.20157	0.576867	-0.0155829	0.6545	0.364127
SL1344_2117	yegS	conserved hypothetical protein	1.0975	0.631572	0.580878	0.689665	1.55229	0.97057	0.714165	0.0838649	0.2545	0.208716	0.863309	0.802896	0.171586	0.058	0.07604	1.08383	0.639535	0.0071104	0.688	0.374155
SL1344_2118	fbaB	fructose-bisphosphate aldolase class I	0.187155	3.7036	2.82282	4.3931	5.65328	0.230865	3.00239	-0.598033	0.245	0.201843	0.171232	4.04801	0.332549	0.363	0.268746	0.250095	2.77153	-0.811888	0.262	0.214256
SL1344_2119	yegT	hypothetical nucleoside permease	0.469979	1.47485	1.33906	1.61536	0.56199	0.434745	1.59438	0.120051	0.356	0.265376	0.356752	1.94294	0.460131	0.0175	0.0382504	0.591827	1.1712	-0.306502	0.0395	0.0627846
SL1344_2120	yegU	hypothetical hydrolase	0.573496	1.20863	1.1068	1.29727	0.434308	0.61126	1.13396	-0.0628565	0.4515	0.297158	0.332483	2.08476	0.878291	0		0.605643	1.14448	-0.0568672	0.472	0.304837
SL1344_2121	yegV	hypothetical sugar kinase	0.61456	1.12788	1.02717	1.23498	1.15135	0.634983	1.0916	-0.0361242	0.552	0.327716	0.413951	1.67447	0.548559	0.003	0.0153666	0.753455	0.919958	-0.208916	0.112	0.125175
SL1344_2122	yegW	hypothetical gntR-family transcriptional regulator	1.18305	0.585896	0.536722	0.651806	0.694313	1.10188	0.629056	0.0393946	0.5755	0.334557	1.01011	0.686207	0.0952824	0.2835	0.227004	1.28378	0.539928	-0.0460534	0.533	0.321419
SL1344_2123	thiD	phosphomethylpyrimidine kinase	0.882849	0.785125	0.67798	0.892836	2.10405	0.841147	0.82405	0.0405569	0.5365	0.322546	0.648044	1.0696	0.279245	0.078	0.0951362	1.06152	0.652974	-0.124256	0.238	0.196671
SL1344_2124	thiM	Hydroxyethylthiazole kinase	1.08443	0.639181	0.559561	0.740078	1.22026	0.939726	0.737606	0.0911469	0.331	0.250793	0.914351	0.758075	0.114181	0.2955	0.231912	1.23215	0.56255	-0.0706374	0.397	0.279776
SL1344_2125	SL1344_2125	conserved hypothetical protein	0.179998	3.85086	3.52702	4.21604	0.771115	0.21112	3.28319	-0.555535	0.0915	0.108851	0.135205	5.12663	1.23004	0.012	0.0302377	0.249074	2.7829	-1.07815	0.0155	0.0354401
SL1344_2127	stcC	hypothetical outer membrane usher protein	1.1667	0.594109	0.496818	0.692795	2.4202	1.1053	0.627114	0.0252209	0.6215	0.35233	1.04892	0.660817	0.0597889	0.453	0.297697	1.25088	0.554129	-0.0352593	0.579	0.335588
SL1344_2129	stcA	hypothetical fimbrial subunit protein	0.251281	2.75846	2.48772	3.0146	1.15822	0.361821	1.91572	-0.836084	0.0015	0.0127023	0.192189	3.60658	0.859633	0.0445	0.0666806	0.372289	1.86185	-0.904042	0.0095	0.0263123
SL1344_2130	yehE	conserved hypothetical protein	0.606603	1.14267	0.946352	1.37169	5.66603	0.466481	1.48591	0.309673	0.223	0.186185	0.318543	2.17599	1.0104	0.006	0.0205446	0.912544	0.759577	-0.371625	0.042	0.0647505
SL1344_2131	mrp	conserved hypothetical protein	0.231484	2.99436	2.71064	3.27399	0.928551	0.237962	2.91284	-0.0793435	0.4615	0.300947	0.211732	3.2737	0.287956	0.2615	0.2139	0.49893	1.38927	-1.56197	0.0005
SL1344_2132	metG	Methionyl-tRNA synthetase	1.08773	0.637239	0.594174	0.681421	2.29774	0.993944	0.69737	0.0600636	0.4265	0.288766	0.954251	0.726378	0.0874227	0.2835	0.227004	0.942665	0.735306	0.0987278	0.3045	0.236141
SL1344_2135	yehS	conserved hypothetical protein	1.27513	0.543589	0.495304	0.59481	2.25303	1.07525	0.644639	0.0990121	0.202	0.172766	1.27213	0.544873	-0.000129583	0.8065	0.398665	1.14086	0.607567	0.0699672	0.4105	0.283587
SL1344_2136	yehT	hypothetical two-component system response regulator	1.29591	0.534875	0.476056	0.596911	1.84384	1.19058	0.582193	0.0434901	0.5535	0.328206	1.271	0.545356	0.0116463	0.712	0.3812	1.30138	0.532624	7.74e-05	0.7485	0.388699
SL1344_2137	yehU	hypothetical two-component system sensor kinase	1.21913	0.568559	0.504546	0.645641	1.13845	1.00603	0.688994	0.115501	0.1765	0.161156	1.11182	0.623436	0.0523229	0.4875	0.309893	1.19386	0.580592	0.0149491	0.71	0.380695
SL1344_2138	yehV	hypothetical transcriptional regulator	0.94265	0.735317	0.658073	0.808565	0.409846	0.98524	0.703532	-0.0311485	0.6365	0.358168	0.793408	0.873633	0.136735	0.1365	0.140687	1.02856	0.673903	-0.0598938	0.45	0.296619
SL1344_2139	yohO	hypothetical protein; conserved sORF	0.977163	0.709347	0.663081	0.758893	0.111098	0.804015	0.862107	0.149049	0.075	0.0920394	0.746331	0.92874	0.220204	0.0345	0.0584122	0.989194	0.700719	-0.00855968	0.722	0.383523
SL1344_2140	yehW	hypothetical permease transmembrane component	1.06188	0.652755	0.562545	0.753271	2.88754	0.982952	0.705169	0.0499198	0.5	0.312961	1.10584	0.626808	-0.0263878	0.5945	0.340647	1.05077	0.659657	0.01294	0.6105	0.34741
SL1344_2141	yehX	ABC transporter ATP-binding protein	1.2373	0.560209	0.514253	0.606286	2.64703	1.15523	0.600008	0.0391295	0.5855	0.337616	1.12991	0.613454	0.0525235	0.49	0.310539	1.27353	0.544273	-0.0121267	0.694	0.376038
SL1344_2142	yehY	hypothetical permease transmembrane component	0.985258	0.703519	0.648043	0.766484	2.64385	1.11254	0.623029	-0.0844478	0.3015	0.234721	0.792186	0.874981	0.171036	0.14	0.142738	0.85011	0.815362	0.102977	0.3665	0.270227
SL1344_2143	yehZ	hypothetical periplasmic protein	0.722254	0.9597	0.880756	1.06342	2.39654	0.807543	0.85834	-0.0986232	0.2875	0.22876	0.475096	1.45896	0.494529	0.004	0.0171155	0.768911	0.901466	-0.064057	0.454	0.298054
SL1344_2144	bglX	periplasmic beta-glucosidase precursor	0.820426	0.844863	0.798926	0.892564	2.41323	0.704004	0.984579	0.14013	0.058	0.07604	0.737063	0.940417	0.0971505	0.232	0.192427	0.867374	0.799133	-0.0486143	0.505	0.314142
SL1344_2145	dld	D-lactate dehydrogenase	0.477098	1.45284	1.38315	1.53046	2.31983	0.440719	1.57276	0.117719	0.219	0.183543	0.372716	1.85972	0.399492	0.0025	0.0144839	0.546232	1.26896	-0.189561	0.1965	0.17001
SL1344_2146	pbpG	penicillin-binding protein	1.01225	0.684756	0.621124	0.754832	1.95486	0.881537	0.786294	0.099526	0.268	0.218196	0.869708	0.796988	0.111324	0.244	0.201104	0.491614	1.40994	0.721722	0
SL1344_2149	yohF	hypothetical oxidoreductase	0.353863	1.9588	1.77671	2.13103	0.525981	0.363583	1.90644	-0.0469119	0.5065	0.314468	0.227764	3.04328	1.0907	0		0.408376	1.69733	-0.259674	0.1825	0.163607
SL1344_2151	yohI	conserved hypothetical protein	0.862907	0.80327	0.716749	0.899373	1.87477	0.650756	1.06514	0.25844	0.0395	0.0627846	0.979908	0.707359	-0.0991518	0.2875	0.22876	0.938398	0.738649	-0.0574893	0.4725	0.305012
SL1344_2152	SL1344_2152	hypothetical n-hydroxybenzoate hydroxylase	0.184214	3.76273	3.47104	4.07447	0.348961	0.234161	2.96013	-0.799243	0.013	0.03176	0.163566	4.23772	0.478198	0.207	0.17567	0.256981	2.69727	-1.05349	0.032	0.0558389
SL1344_2157	SL1344_2157	hypothetical transcriptional regulator	0.646412	1.0723	0.964858	1.18189	0.488927	0.55715	1.2441	0.172842	0.1345	0.1395	0.456097	1.51974	0.450546	0.002	0.0135958	0.618523	1.12065	0.0461393	0.5175	0.31705
SL1344_2158	yohJ	hypothetical membrane protein	0.830054	0.835063	0.762031	0.921608	0.890083	0.688637	1.00655	0.169033	0.0095	0.0263123	0.554084	1.25098	0.416447	0		0.950216	0.729463	-0.109672	0.2575	0.21096
SL1344_2159	yohK	puatative membrane protein	0.967963	0.716089	0.664339	0.772495	1.81728	0.929178	0.745979	0.0298439	0.6675	0.368007	0.767243	0.903426	0.187903	0.0265	0.0496223	1.13006	0.613372	-0.100011	0.279	0.22462
SL1344_2160	cdd	cytidine deaminase	0.719089	0.963924	0.875528	1.07029	2.56372	0.823797	0.841405	-0.121928	0.236	0.195234	0.600689	1.15392	0.19425	0.1645	0.155544	0.837832	0.82731	-0.144837	0.3005	0.234247
SL1344_2161	sanA	vancomycin resistance protein	1.22397	0.566311	0.533178	0.597188	0.106576	1.13129	0.612705	0.0457455	0.5365	0.322546	1.03043	0.672676	0.107043	0.17	0.15816	1.27397	0.544085	-0.0221586	0.7495	0.388895
SL1344_2162	b2145	hypothetical membrane protein	1.09626	0.632284	0.559409	0.703517	0.47616	1.09937	0.630492	-0.000931048	0.825	0.401598	1.08568	0.638444	0.0046901	0.798	0.397209	1.21345	0.57122	-0.056293	0.4515	0.297158
SL1344_2163	SL1344_2163	hypothetical oxidoreductase	0.710557	0.975499	0.915847	1.03917	1.38264	0.784184	0.883909	-0.088102	0.215	0.180909	0.626794	1.10586	0.131818	0.1195	0.130161	0.928791	0.74629	-0.23309	0.0315	0.0552889
SL1344_2164	yeiA	hypothetical oxidoreductase	0.800066	0.866363	0.818777	0.920203	3.00798	0.925118	0.749252	-0.117415	0.086	0.103247	0.70411	0.984431	0.116747	0.162	0.154337	0.915726	0.756937	-0.113095	0.2135	0.179907
SL1344_2165	mglC	galactoside transport system permease protein MglC	0.582556	1.18984	1.07867	1.29892	2.54391	0.571568	1.21271	0.02442	0.5695	0.333006	0.464704	1.49159	0.298371	0.1135	0.126219	0.697492	0.993771	-0.196375	0.1175	0.128878
SL1344_2166	mglA	galactoside transport atp-binding protein mgla	0.517892	1.3384	1.23831	1.43488	1.68446	0.467058	1.48407	0.14317	0.234	0.193831	0.472067	1.46832	0.126817	0.3005	0.234247	0.718161	0.96517	-0.37455	0.0025	0.0144839
SL1344_2167	mglB	D-galactose-binding periplasmic protein precursor	0.319835	2.16721	1.99463	2.37067	0.948452	0.328352	2.11099	-0.0605624	0.4795	0.307435	0.286826	2.41661	0.249158	0.1715	0.158872	0.483598	1.43331	-0.741268	0.0005
SL1344_2168	galS	mgl repressor and galactose ultrainduction factor	0.749509	0.924802	0.820475	1.01134	1.52045	0.729661	0.949958	0.0245803	0.63	0.355751	0.73236	0.946457	0.0129172	0.649	0.362409	1.14326	0.606289	-0.316579	0.0165	0.0368603
SL1344_2169	yeiB	hypothetical membrane protein	0.929987	0.74533	0.657653	0.837206	2.16527	0.888352	0.780262	0.0341273	0.582	0.336528	0.90127	0.769078	0.0240779	0.6145	0.349153	0.916385	0.756393	0.0160555	0.6155	0.349607
SL1344_2170	folE	GTP cyclohydrolase I	0.819738	0.845572	0.772337	0.925505	2.01753	0.746619	0.928382	0.084108	0.2985	0.233289	0.853	0.812599	-0.0334969	0.585	0.33746	0.723549	0.957982	0.10996	0.388	0.277226
SL1344_2171	yeiG	hypothetical esterase	0.283167	2.44784	2.2089	2.6952	1.24716	0.387279	1.78979	-0.664244	0.002	0.0135958	0.259622	2.66984	0.215761	0.319	0.243738	0.466012	1.4874	-0.96408	0
SL1344_2172	SL1344_2172	hypothetical DNA-binding protein	0.446447	1.55259	1.43702	1.67366	0.896264	0.43733	1.58495	0.0294976	0.577	0.334981	0.365055	1.89875	0.34959	0.05	0.0710326	0.302102	2.29441	0.753785	0.0155	0.0354401
SL1344_2173	SL1344_2173	hypothetical L-serine dehydratase	0.902972	0.767628	0.676742	0.8595	0.601663	0.851818	0.813727	0.0443703	0.532	0.321116	0.7019	0.98753	0.218119	0.0685	0.0850049	0.671147	1.03278	0.264104	0.0725	0.0893335
SL1344_2177	lysP	lysine-specific permease	0.908497	0.76296	0.692432	0.835756	3.09789	0.831363	0.833748	0.0693179	0.409	0.283116	0.996247	0.695758	-0.0669706	0.421	0.287013	0.968372	0.715786	-0.0501917	0.4975	0.312336
SL1344_2178	yeiE	hypothetical transcriptional regulator	0.407335	1.70166	1.43663	2.00244	1.10103	0.35508	1.95209	0.22418	0.2385	0.197036	0.421965	1.64267	-0.0603555	0.4835	0.30873	0.729604	0.950031	-0.740763	0.0015	0.0127023
SL1344_2179	yeiH	hypothetical membrane protein	0.470986	1.47169	1.31137	1.64125	0.58979	0.401257	1.72744	0.248679	0.108	0.122251	0.291829	2.37518	0.883416	0.001	0.0118035	0.524947	1.32041	-0.162654	0.2435	0.200733
SL1344_2180	nfo	Probable endonuclease IV	0.727548	0.952717	0.893695	1.01951	2.03831	0.724899	0.956198	0.00750499	0.7405	0.387091	0.731836	0.947134	-0.00772412	0.7315	0.385285	0.685969	1.01046	0.0499649	0.5	0.312961
SL1344_2181	fruA	PTS system, fructose-specific IIBC component	0.359409	1.92858	1.68644	2.20189	1.43071	0.372307	1.86176	-0.0642624	0.4835	0.30873	0.238961	2.90067	0.966387	0.0095	0.0263123	0.540234	1.28305	-0.636024	0.0715	0.0882411
SL1344_2188	yeiP	elongation factor p-like protein	0.600005	1.15524	1.04597	1.60731	1.91765	0.590313	1.1742	0.0362168	0.545	0.325447	0.618532	1.12063	-0.0286536	0.575	0.334421	0.670839	1.03325	-0.197177	0.2745	0.222083
SL1344_2189	yeiR	conserved hypothetical protein	0.849083	0.816348	0.760109	0.875246	1.43375	0.844927	0.820363	0.00404653	0.7985	0.397289	0.66182	1.04734	0.232608	0.0025	0.0144839	1.14667	0.604489	-0.210297	0.034	0.057923
SL1344_2190	yeiU	hypothetical membrane protein	0.806826	0.859104	0.774805	0.956149	2.22369	0.682464	1.01565	0.162231	0.128	0.135538	0.764334	0.906864	0.051413	0.4965	0.312095	0.997544	0.694854	-0.170326	0.204	0.173874
SL1344_2191	spr	hypothetical lipoprotein	1.19733	0.578911	0.518284	0.639273	1.71444	1.08726	0.637519	0.0542578	0.471	0.304487	1.16004	0.597518	0.0177131	0.6845	0.373108	1.37865	0.502773	-0.067655	0.374	0.273133
SL1344_2192	rtn	rtn protein	1.2778	0.542454	0.478061	0.61046	0.624423	1.13719	0.609527	0.0660472	0.368	0.270834	1.06158	0.652937	0.112714	0.1825	0.163607	1.30913	0.529473	-0.00872466	0.813	0.399754
SL1344_2193	yejA	hypothetical transport system periplasmic binding protein	1.39382	0.497302	0.425171	0.558878	2.04733	1.31438	0.527355	0.0258858	0.6825	0.372504	1.3014	0.532615	0.0344234	0.6015	0.343534	1.4892	0.46545	-0.022508	0.7035	0.378976
SL1344_2194	yejB	hypothetical binding-protein-dependent transporter	1.44802	0.478685	0.438861	0.518831	2.50659	1.43722	0.482285	0.00247774	0.8995	0.409039	1.28436	0.539683	0.0570629	0.454	0.298054	1.47783	0.469031	-0.00730512	0.7885	0.395785
SL1344_2195	yejE	hypothetical binding-protein-dependent transporter	1.45593	0.476084	0.436745	0.513973	3.03613	1.50937	0.45923	-0.0160438	0.791	0.396152	1.51496	0.457536	-0.0180622	0.734	0.385763	1.47421	0.470181	-0.00482438	0.7905	0.396079
SL1344_2196	yejF	hypothetical ABC-transporter ATP-binding protein	1.23223	0.562512	0.511997	0.612762	3.19925	1.3598	0.509742	-0.0500233	0.499	0.312706	1.27389	0.544117	-0.0158234	0.7225	0.383623	1.09525	0.632864	0.0684577	0.417	0.2857
SL1344_2197	yejG	conserved hypothetical protein	1.22809	0.564408	0.504122	0.620005	0.335678	1.04916	0.660669	0.0967628	0.224	0.186863	1.10072	0.629723	0.0676767	0.413	0.28439	1.13285	0.611861	0.0457473	0.5245	0.318956
SL1344_2198	bcr	bicyclomycin resistance protein	1.30065	0.532924	0.476423	0.59612	2.44868	1.14432	0.605729	0.0698723	0.375	0.2735	1.16883	0.593026	0.0563097	0.46	0.300349	1.37993	0.502308	-0.0278595	0.648	0.362092
SL1344_2199	rsuA	ribosomal small subunit pseudouridine synthase	1.03365	0.670582	0.614863	0.724737	1.64073	0.914558	0.757904	0.0864986	0.275	0.222371	0.906593	0.764563	0.0934439	0.2535	0.207974	1.12504	0.616111	-0.0502073	0.4985	0.312581
SL1344_2200	yejH	hypothetical helicase	1.27225	0.544818	0.479238	0.619956	0.606124	1.18215	0.586345	0.0365474	0.5915	0.339572	1.23712	0.560292	0.0160567	0.723	0.383722	1.29577	0.534932	-0.00925272	0.803	0.39805
SL1344_2201	rplY	50s ribosomal protein L25	0.247149	2.80457	2.44064	3.19339	3.07113	0.240418	2.88309	0.0881804	0.4705	0.304313	0.248328	2.79126	-0.0320577	0.5155	0.316519	0.334122	2.07453	-0.704835	0.0975	0.114136
SL1344_2202	SL1344_2202	hypothetical membrane protein	0.649729	1.06682	0.991202	1.14932	2.0418	0.840448	0.824735	-0.240079	0.0045	0.0179815	0.648147	1.06943	0.0018954	0.6985	0.377482	0.580276	1.19451	0.122469	0.286	0.228139
SL1344_2203	yejK	nucleoid-asociated protein	0.608822	1.13851	1.04694	1.2514	1.98005	0.708677	0.978086	-0.150857	0.1305	0.137082	0.663426	1.0448	-0.0941563	0.3425	0.257708	0.739408	0.937436	-0.205706	0.13	0.136776
SL1344_2204	yejL	conserved hypothetical protein	1.13165	0.61251	0.55315	0.685562	0.956846	1.029	0.673613	0.0568107	0.4515	0.297158	1.06981	0.647918	0.035069	0.6085	0.346583	1.07847	0.642716	0.0287645	0.6465	0.361611
SL1344_2205	yejM	hypothetical sulphatase	1.20022	0.577517	0.525818	0.645976	1.28676	1.05769	0.655338	0.0757302	0.3345	0.252898	1.15573	0.59975	0.0181819	0.7105	0.380822	1.26768	0.546783	-0.0293508	0.6505	0.362881
SL1344_2208	oafA	hypothetical lipopolysaccharide modification acyltransferase	0.404909	1.71186	1.61254	1.81672	1.16078	0.399586	1.73466	0.0199454	0.612	0.348046	0.371466	1.86598	0.147052	0.2185	0.18322	0.45271	1.53111	-0.185362	0.193	0.168376
SL1344_2214	SL1344_2214	predicted bacteriophage protein	0.240522	2.88185	2.60933	3.14866	0.573697	0.238323	2.90844	0.0352102	0.5225	0.318403	0.209556	3.30769	0.448206	0.158	0.152359	0.246399	2.81311	-0.0767001	0.489	0.310287
SL1344_2217	sspH2	Type III secretion system effector protein-E3 Ubiquitin ligase	0.695709	0.996317	0.897806	1.10574	0.97874	0.606084	1.14365	0.15021	0.1385	0.141863	0.536293	1.29248	0.298838	0.0205	0.0422528	0.670853	1.03323	0.0404946	0.524	0.318817
SL1344_2222	narP	nitrate/nitrite response regulator protein NarP	0.310613	2.23155	2.05988	2.40465	1.56631	0.261738	2.64825	0.423543	0.0485	0.0698912	0.31556	2.19656	-0.0281059	0.5335	0.321574	0.319702	2.1681	-0.0635679	0.488	0.310027
SL1344_2223	ccmH2	cytochrome C-type biogenesis protein H2	0.999599	0.693425	0.586696	0.802129	8.17474	1.04817	0.661293	-0.0340622	0.5945	0.340647	0.713646	0.971277	0.26956	0.066	0.0824406	1.01229	0.684732	0.00950077	0.607	0.345943
SL1344_2223C	ccmE2	protoheme transport protein	0.699856	0.990414	0.815868	1.15936	5.87936	0.792666	0.874451	-0.103719	0.3555	0.265106	0.60126	1.15283	0.168172	0.356	0.265376	0.598949	1.15727	0.156848	0.3125	0.240091
SL1344_2224	ccmA2	protoheme transport protein	0.800638	0.865744	0.745542	0.997963	4.30258	1.05464	0.657236	-0.202029	0.0675	0.0839589	0.556379	1.24582	0.365577	0.102	0.117724	0.85721	0.808608	-0.050618	0.4975	0.312336
SL1344_2225	napC	cytochrome c-type protein NapC	0.771172	0.898823	0.806172	0.986244	3.45782	0.947357	0.731664	-0.162404	0.1215	0.131429	0.537992	1.2884	0.387987	0.0455	0.0674614	0.725762	0.955061	0.0649099	0.44	0.293075
SL1344_2226	napB	cytochrome c-type protein NapB precursor	0.729023	0.95079	0.869236	1.04427	2.99699	0.886028	0.782308	-0.164132	0.123	0.132377	0.457673	1.5145	0.562047	0.0295	0.0530619	0.708815	0.977896	0.0290497	0.5885	0.338571
SL1344_2227	napH	ferredoxin-type protein NapH	0.844233	0.821037	0.744696	0.895525	2.40385	0.95621	0.724891	-0.0930277	0.283	0.226758	0.616108	1.12504	0.305812	0.0385	0.0619696	0.786017	0.881848	0.0635226	0.447	0.29554
SL1344_2228	napG	ferredoxin-type protein NapG	1.10313	0.628343	0.567887	0.696785	2.24908	1.20338	0.576	-0.0511586	0.492	0.311028	0.838854	0.826302	0.196121	0.0715	0.0882411	1.04315	0.664473	0.0313877	0.5755	0.334557
SL1344_2229	napA	probable nitrate reductase	0.762887	0.908584	0.838172	0.978639	1.142	0.81383	0.85171	-0.0589862	0.4635	0.30174	0.561786	1.23383	0.323428	0.018	0.0389346	0.809948	0.855792	-0.0563443	0.474	0.305538
SL1344_2230	napD	hypothetical napAB assembly protein	0.756624	0.916106	0.853342	0.980117	0.145939	0.756097	0.916744	-0.00086318	0.7225	0.383623	0.653781	1.06021	0.145759	0.1845	0.164442	0.817369	0.848023	-0.0671947	0.437	0.292063
SL1344_2231	napF	ferredoxin-type protein NapF	1.45596	0.476074	0.448835	0.504156	0.078552	1.33783	0.518112	0.0440743	0.5485	0.326587	1.2283	0.564314	0.0876949	0.2715	0.220322	1.63879	0.422964	-0.0516334	0.476	0.306237
SL1344_2232	eco	Ecotin precursor.	0.677701	1.02279	0.950046	1.09693	1.80706	0.808142	0.857704	-0.166672	0.061	0.0780666	0.570695	1.21457	0.188198	0.097	0.113722	0.748209	0.926408	-0.0949947	0.304	0.235904
SL1344_2233	yojI	hypothetical ABC transporter ATP-binding protein	1.1059	0.626775	0.550132	0.704822	2.22642	1.00149	0.692118	0.0627505	0.4145	0.284878	0.818544	0.846805	0.212513	0.057	0.0754244	1.2563	0.551737	-0.0697283	0.3975	0.279908
SL1344_2234	alkB	AlkB protein	1.00348	0.690743	0.64073	0.751596	1.45999	0.995056	0.696591	0.00294239	0.898	0.408955	0.652428	1.06241	0.371151	0		0.976013	0.710182	0.0190944	0.6135	0.348704
SL1344_2235	ada	ADA regulatory protein	0.950639	0.729138	0.664966	0.801295	0.984804	0.950341	0.729367	-0.000185122	0.9195	0.410423	0.642873	1.0782	0.348205	0		0.943066	0.734994	0.0069522	0.669	0.36844
SL1344_2236	apbE	thiamine biosynthesis protein	0.372157	1.86251	1.65926	2.04158	0.30686	0.331589	2.09038	0.233681	0.2085	0.176616	0.295526	2.34547	0.482074	0.065	0.0814705	0.465528	1.48895	-0.36291	0.146	0.14612
SL1344_2237	ompC	outer membrane protein C	0.079459	8.72334	6.93328	10.3511	1.50841	0.129227	5.36379	-3.36528	0.0235	0.0460313	0.0935153	7.41213	-1.30325	0.25	0.20545	0.072227	9.59679	0.982295	0.374	0.273133
SL1344_2238	yojN	hypothetical two-component system sensor kinase	0.78172	0.886695	0.833425	0.942044	1.33036	0.74754	0.927237	0.0407243	0.5615	0.330781	0.744705	0.930767	0.0423543	0.5435	0.324939	1.01106	0.685563	-0.198717	0.0545	0.0739316
SL1344_2239	rcsB	regulator of capsule synthesis B component	0.513735	1.34923	1.26429	1.43117	1.94076	0.45977	1.5076	0.152674	0.161	0.153849	0.499059	1.38891	0.0383962	0.5285	0.320089	0.649138	1.0678	-0.280386	0.049	0.0702855
SL1344_2240	rcsC	sensor protein RcsC	1.40172	0.494498	0.441244	0.547895	2.36902	1.27011	0.545739	0.0509115	0.4935	0.311385	1.37314	0.504788	0.00867604	0.77	0.392846	1.41852	0.488641	-0.00178542	0.8015	0.39779
SL1344_2241	gyrA	DNA gyrase subunit A	0.417515	1.66017	1.57674	1.74853	2.44528	0.351386	1.97261	0.309939	0.0135	0.0325105	0.335755	2.06444	0.407677	0.0105	0.0279026	0.514848	1.34632	-0.310085	0.088	0.105335
SL1344_2242	SL1344_2242	hypothetical MR-MLE-family protein	0.325022	2.13262	1.82188	2.49738	1.17227	0.258033	2.68627	0.52451	0.121	0.131113	0.190294	3.64252	1.49469	0.0065	0.0213871	0.380303	1.82262	-0.279592	0.2845	0.227476
SL1344_2245	ubiG	3-demethylubiquinone-9 3-methyltransferase	1.07298	0.646005	0.562566	0.73603	2.01363	1.01183	0.68504	0.0424684	0.5485	0.326587	0.956008	0.725044	0.0773554	0.356	0.265376	1.08721	0.637549	0.000867773	0.7145	0.381814
SL1344_2246	nrdA	ribonucleoside-diphosphate reductase 1 alpha chain	0.899779	0.770352	0.731551	0.810491	1.83506	0.86588	0.800512	0.0320342	0.6995	0.377795	0.803983	0.862142	0.0921078	0.1945	0.169071	0.981908	0.705919	-0.0627043	0.396	0.279509
SL1344_2247	nrdB	ribonucleoside-diphosphate reductase 1 beta chain	0.843368	0.821879	0.781789	0.86288	2.5221	0.803966	0.86216	0.0406994	0.5735	0.334023	0.792843	0.874255	0.0511599	0.4955	0.311857	0.808842	0.856962	0.0347234	0.623	0.352979
SL1344_2248	yfaE	hypothetical ferredoxin	1.10543	0.627039	0.576252	0.681148	3.11566	1.06795	0.649046	0.0227611	0.7175	0.382528	1.08446	0.639161	0.0147209	0.7105	0.380822	0.941835	0.735954	0.101167	0.3155	0.241721
SL1344_2249	SL1344_2249	hypothetical transmembrane transport protein	0.0912329	7.59755	5.62872	10.6751	2.02806	0.0206768	31.8014	23.592	0.0405	0.0635806	0.0713777	9.71098	1.85164	0.297	0.232575	0.135445	5.11756	-2.47625	0.1595	0.153109
SL1344_2250	SL1344_2250	hypothetical transcriptional regulator	1.02109	0.678834	0.620716	0.745537	1.27079	1.01678	0.681707	0.0021636	0.886	0.408144	1.03236	0.671418	-0.0086148	0.83	0.402295	0.975126	0.710828	0.0316583	0.573	0.333894
SL1344_2251	glpQ	glycerophosphoryl diester phosphodiesterase periplasmic precursor	0.637835	1.08672	1.00212	1.16912	1.73459	0.716333	0.967633	-0.115915	0.144	0.145021	0.59782	1.15946	0.0707248	0.406	0.282207	0.708778	0.977947	-0.104268	0.199	0.171221
SL1344_2252	glpT	glycerol-3-phosphate transporter	0.849417	0.816027	0.736611	0.903215	1.06192	0.853787	0.811851	-0.000272168	0.766	0.392149	0.742804	0.93315	0.116382	0.2245	0.187204	0.847033	0.818324	-0.00224033	0.658	0.365222
SL1344_2253	glpA	anaerobic glycerol-3-phosphate dehydrogenase subunit A	0.882617	0.785332	0.748924	0.825242	1.04771	0.982059	0.70581	-0.0806572	0.1515	0.149032	0.683372	1.0143	0.231152	0.001	0.0118035	1.22415	0.566228	-0.220705	0.021	0.0428971
SL1344_2254	glpB	Anaerobic glycerol-3-phosphate dehydrogenase subunit B	0.822948	0.842273	0.804343	0.877192	1.98849	0.979903	0.707363	-0.133651	0.0065	0.0213871	0.635427	1.09084	0.248124	0.001	0.0118035	0.993555	0.697644	-0.144659	0.1825	0.163607
SL1344_2255	glpC	anaerobic glycerol-3-phosphate dehydrogenase subunit C	0.622934	1.11271	1.01933	1.20329	2.89787	0.658722	1.05226	-0.0672576	0.436	0.291736	0.440329	1.57416	0.459107	0.0085	0.0246959	0.871813	0.795064	-0.310948	0.0015	0.0127023
SL1344_2256	sseL	Type III secretion system effector protein, deubiquitinase	1.01947	0.679909	0.576018	0.805867	5.60161	1.13716	0.609544	-0.0753907	0.389	0.277503	0.950576	0.729187	0.0552534	0.492	0.311028	1.15299	0.601175	-0.0776194	0.376	0.273856
SL1344_2257	SL1344_2257	conserved hypothetical protein	0.273934	2.53034	1.62599	3.62121	9.44191	0.344231	2.01361	-0.428992	0.276	0.222943	0.320721	2.16122	-0.277525	0.362	0.268304	0.308119	2.24961	-0.209825	0.4175	0.285864
SL1344_2258	SL1344_2258	hypothetical 2,4-dihydroxyhept-2-ene-1,7-dioic acid aldolase	0.165495	4.18831	3.24574	5.10934	6.2384	0.208252	3.3284	-0.790294	0.215	0.180909	0.16892	4.10341	-0.0830934	0.487	0.309757	0.30924	2.24146	-1.85859	0.0695	0.0860711
SL1344_2259	yfaV	hypothetical transport protein	0.171512	4.04139	3.49914	4.59126	3.55464	0.263136	2.63417	-1.37632	0.006	0.0205446	0.222377	3.11699	-0.901888	0.1275	0.135226	0.218143	3.1775	-0.814615	0.2215	0.18518
SL1344_2260	yfaW	hypothetical MR-MLE-family protein	0.167032	4.14979	3.54153	4.68976	2.61145	0.223833	3.09671	-0.997623	0.047	0.0686584	0.14539	4.76752	0.649375	0.2685	0.218505	0.218033	3.17909	-0.901289	0.1675	0.156974
SL1344_2261	yfaX	hypothetical transcriptional regulator	0.558894	1.24021	1.11207	1.37532	0.98829	0.603922	1.14774	-0.084578	0.3515	0.262857	0.446821	1.55129	0.317158	0.0295	0.0530619	0.652181	1.06281	-0.178618	0.2475	0.203671
SL1344_2262	SL1344_2262	conserved hypothetical protein	0.809597	0.856163	0.806273	0.913942	2.02037	0.815089	0.850395	-0.00700018	0.852	0.404868	0.646383	1.07235	0.212929	0.006	0.0205446	1.01364	0.683818	-0.170104	0.0435	0.0659075
SL1344_2263	yfaZ	conserved hypothetical protein	0.501096	1.38326	1.26383	1.50154	1.55119	0.382168	1.81372	0.42849	0.0035	0.0162439	0.498393	1.39076	0.0150034	0.602	0.343753	0.695184	0.99707	-0.386539	0.0215	0.0435353
SL1344_2264	yfaO	conserved hypothetical protein	1.04139	0.665598	0.6129	0.721777	1.17521	0.968995	0.715326	0.0505291	0.4915	0.310907	0.929396	0.745804	0.0821344	0.2485	0.20439	1.03273	0.671182	0.0074357	0.707	0.379917
SL1344_2265	ais	hypothetical protein (protein induced by aluminum)	1.34367	0.515861	0.471282	0.554775	0.154915	1.25176	0.553738	0.0400798	0.5715	0.333511	1.31725	0.526208	0.0129276	0.7295	0.38492	1.32669	0.522462	0.00745348	0.8345	0.402857
SL1344_2266	yfbE	hypothetical lipopolysaccharide biosynthesis protein	1.29648	0.534638	0.479337	0.589095	0.365715	1.18482	0.585021	0.0508962	0.495	0.311739	1.30577	0.530832	0.00021979	0.8	0.397536	1.16113	0.596961	0.0603615	0.431	0.290157
SL1344_2267	pmrF	hypothetical lipopolysaccharide modification protein	0.808751	0.857059	0.774725	0.94705	1.34249	0.772829	0.896895	0.0426498	0.526	0.319377	0.858262	0.807617	-0.049072	0.5035	0.313806	1.116	0.621102	-0.234603	0.018	0.0389346
SL1344_2268	yfbG	hypothetical lipopolysaccharide modification protein	0.966063	0.717497	0.657574	0.788501	2.1734	0.954299	0.726342	0.00789307	0.725	0.384103	1.01497	0.682924	-0.0378765	0.5635	0.331391	0.906243	0.764858	0.0386653	0.5445	0.325279
SL1344_2269	SL1344_2269	conserved hypothetical protein	1.31147	0.528529	0.481893	0.576576	2.60916	1.36126	0.509195	-0.0172233	0.744	0.387801	1.44294	0.480373	-0.0465561	0.522	0.318266	1.20548	0.574996	0.0469029	0.51	0.315224
SL1344_2270	arnT	melittin resistance protein PqaB	1.22951	0.563759	0.51379	0.620399	2.59979	1.23368	0.561852	-0.00182237	0.7935	0.39652	1.27626	0.543106	-0.0216985	0.6815	0.372202	0.942635	0.73533	0.163224	0.2075	0.175982
SL1344_2271	SL1344_2271	hypothetical inner membrane protein	1.02957	0.67324	0.567753	0.760739	2.92083	1.14509	0.60532	-0.0582337	0.452	0.297338	1.06441	0.651204	-0.0116914	0.6925	0.375555	0.956252	0.724858	0.0503005	0.497	0.312215
SL1344_2272	SL1344_2272	hypothetical membrane protein	1.02323	0.677414	0.596467	0.74948	2.72413	1.25272	0.553312	-0.11808	0.1475	0.146928	1.0062	0.688878	0.0174142	0.6695	0.368585	0.86101	0.80504	0.123724	0.282	0.226243
SL1344_2273	pmrD	polymyxin B resistance protein	1.06112	0.653222	0.616265	0.691813	2.60033	1.05452	0.657313	0.00549726	0.8255	0.401671	1.13241	0.6121	-0.041528	0.555	0.328697	1.01082	0.685727	0.0324762	0.5955	0.341029
SL1344_2274	menE	O-succinylbenzoic acid-CoA ligase	0.874149	0.792939	0.71857	0.868439	3.49768	0.925977	0.748558	-0.042142	0.5505	0.327229	0.952755	0.727519	-0.0578315	0.4565	0.29898	0.784213	0.883876	0.0919	0.323	0.246119
SL1344_2275	menC	O-succinylbenzoate synthase	0.721495	0.960709	0.860982	1.06294	3.33343	0.754605	0.918556	-0.0401761	0.5425	0.324597	0.692852	1.00043	0.0391641	0.531	0.320819	0.803317	0.862857	-0.0943765	0.344	0.258552
SL1344_2276	menB	naphthoate synthase	0.42242	1.6409	1.41745	1.87514	2.927	0.454907	1.52371	-0.10527	0.377	0.274191	0.379636	1.82582	0.188511	0.295	0.231701	0.561051	1.23544	-0.402495	0.0635	0.080093
SL1344_2277	yfbB	conserved hypothetical protein	0.980838	0.706689	0.654635	0.757634	3.01176	0.997446	0.694922	-0.0101524	0.7445	0.387902	0.884827	0.783371	0.0780083	0.3795	0.274958	0.85692	0.808882	0.0991033	0.359	0.266915
[truncated: 2,170 more rows]
