# Supplementary material for: Improved RNA stability estimation through Bayesian modeling reveals most Salmonella transcripts have subminute half-lives
Source: Proc Natl Acad Sci U S A. 2024 Mar 25;121(14):e2308814121. doi: 10.1073/pnas.2308814121 (PMC10998600; doi:10.1073/pnas.2308814121)
Supplement: Supplementary file 3 — Dataset S02 (XLSX) [file pnas.2308814121.sd02.xlsx]

## Sheet: Dataset S2
locus_tag	com_id	description	logCPM_dproQ	logFC_dproQ	FDR_dproQ	logCPM_proQp	logFC_proQp	FDR_proQp	logCPM_dcspCE	logFC_dcspCE	FDR_dcspCE
SL1344_0001	thrL	thr operon leader peptide	8.10922	-1.03661	0.00748422	8.10922	-0.393347	0.226033	8.10922	0.266382	0.592616
SL1344_0002	thrA	aspartokinase I/homoserine dehydrogenase I	6.34746	-0.00986547	1	6.34746	-0.0645549	0.999991	6.34746	0.269882	0.405701
SL1344_0003	thrB	Homoserine kinase	5.8071	-0.0851426	1	5.8071	0.00247665	0.999991	5.8071	-0.247411	0.508932
SL1344_0004	thrC	threonine synthase	6.74763	0.0964157	1	6.74763	0.0712009	0.991819	6.74763	0.130701	0.806553
SL1344_0005	yaaA	conserved hypothetical protein	6.64671	0.0152513	1	6.64671	-0.242672	0.5184	6.64671	-0.0448462	0.959262
SL1344_0006	yaaJ	hypothetical amino-acid transport protein	6.08161	-0.0365655	1	6.08161	-0.315321	0.208409	6.08161	-0.394726	0.140175
SL1344_0007	talB	transaldolase B	10.6109	0.213049	0.964894	10.6109	0.0368545	0.999991	10.6109	0.420073	0.131245
SL1344_0008	mog	molybdopterin biosynthesis Mog protein	7.04274	-0.0213766	1	7.04274	-0.294543	0.276265	7.04274	0.0952154	0.885612
SL1344_0009	yaaH	conserved hypothetical protein	5.62338	0.169508	1	5.62338	0.963309	0.00359591	5.62338	1.69758	0.00121927
SL1344_0012	dnaK	Chaperone protein dnaK	11.9327	0.115798	1	11.9327	0.67414	0.0991099	11.9327	-0.144536	0.872542
SL1344_0013	dnaJ	DnaJ protein	8.32161	0.0964577	1	8.32161	0.610361	0.0691179	8.32161	-0.31565	0.56081
SL1344_0014	SL1344_0014	hypothetical regulatory protein	2.92752	0.281381	0.745117	2.92752	0.499888	0.0855471	2.92752	-0.154752	0.799832
SL1344_0018	chiA	chitinase	3.90587	-0.0360173	1	3.90587	0.0242308	0.999991	3.90587	-0.610257	0.0686673
SL1344_0019	SL1344_0019	hypothetical chitinase	3.46682	0.0588434	1	3.46682	-0.0701878	0.999991	3.46682	-0.723127	0.0310737
SL1344_0034	SL1344_0034	hypothetical secreted 5'-nucleotidase	3.88613	-0.157434	1	3.88613	-0.234246	0.610852	3.88613	-0.564666	0.036125
SL1344_0036	SL1344_0036	hypothetical secreted sulfatase	4.71872	-0.0283705	1	4.71872	-0.239165	0.530339	4.71872	-0.0334433	0.964637
SL1344_0037	SL1344_0037	possible sulfatase regulatory protein	3.44426	0.0307659	1	3.44426	-0.128449	0.907104	3.44426	-0.580028	0.0362715
SL1344_0039	SL1344_0039	possible sulfatase	4.97166	-0.242618	0.83521	4.97166	0.0733649	0.966788	4.97166	0.419127	0.20538
SL1344_0040	nhaA	Na(+)/H(+) antiporter 1	7.42279	0.11107	1	7.42279	0.654517	0.00189612	7.42279	0.389533	0.163887
SL1344_0041	nhaR	transcriptional activator protein NhaR	7.09044	-0.175328	1	7.09044	0.397348	0.0779056	7.09044	0.20081	0.62941
SL1344_0042	SL1344_0042	hypothetical glycosyl hydrolase	4.88328	0.329711	0.385815	4.88328	-0.0962365	0.960291	4.88328	0.324822	0.302802
SL1344_0044	rpsT	30S ribosomal protein S20	9.77538	-0.694193	0.0122412	9.77538	0.549551	0.0163672	9.77538	0.299059	0.403089
SL1344_0046	ribF	riboflavin biosynthesis protein RibF	6.46549	0.0145847	1	6.46549	0.379988	0.0582387	6.46549	-0.0398853	0.960571
SL1344_0047	ileS	isoleucyl-tRNA synthetase	9.2551	0.12614	1	9.2551	0.453129	0.0228076	9.2551	0.348463	0.228834
SL1344_0048	lspA	lipoprotein signal peptidase	7.10481	0.118381	1	7.10481	0.222413	0.608293	7.10481	-0.140453	0.789421
SL1344_0049	fkpB	probable FkbB-type 16 kD peptidyl-prolyl cis-trans isomerase	6.13683	0.201142	1	6.13683	0.212128	0.665633	6.13683	-0.326373	0.260425
SL1344_0050	ispH	LytB protein	7.23917	0.122716	1	7.23917	0.200683	0.739221	7.23917	0.220011	0.57928
SL1344_0051	SL1344_0051	conserved hypothetical protein	6.10685	-0.162723	1	6.10685	-0.162514	0.814133	6.10685	-0.557669	0.0431358
SL1344_0052	rihC	hypothetical nucleoside hydrolase (IUNH family)	6.60538	-0.21463	0.946677	6.60538	-0.135337	0.883219	6.60538	-0.27702	0.42709
SL1344_0053	citB2	transcriptional regulatory protein	3.84815	0.343663	0.47316	3.84815	-0.669878	0.0141034	3.84815	0.433315	0.27217
SL1344_0054	citA2	two-component sensor kinase	4.55567	0.299507	0.611976	4.55567	-0.515229	0.0428825	4.55567	-0.227873	0.605635
SL1344_0065	dapB	dihydrodipicolinate reductase	6.04042	0.0133056	1	6.04042	0.346733	0.127614	6.04042	0.188018	0.669295
SL1344_0067	carA	carbamoyl-phosphate synthase small chain	4.41654	-0.0168269	1	4.41654	0.072381	0.964144	4.41654	1.30117	0.00128219
SL1344_0068	carB	carbamoyl-phosphate synthase large chain	6.27003	0.209101	0.965442	6.27003	0.094432	0.952012	6.27003	0.941575	0.00364179
SL1344_0069	caiF	transcriptional activator CaiF	7.00365	-0.0338643	1	7.00365	-1.38539	0.000102708	7.00365	-0.417729	0.177561
SL1344_0072	caiC	probable crotonobetaine/carnitine-CoA ligase	2.82939	0.0251113	1	2.82939	-0.384241	0.165413	2.82939	-0.264131	0.539355
SL1344_0073	caiB	L-carnitine dehydratase	3.73936	0.11382	1	3.73936	-0.514695	0.0498883	3.73936	-0.452638	0.231064
SL1344_0074	caiA	probable carnitine operon oxidoreductase CaiA	4.23551	0.038917	1	4.23551	-0.0547204	0.999991	4.23551	-0.0580615	0.928512
SL1344_0080	yaaU	hypothetical metabolite transport protein	3.58035	0.166369	1	3.58035	0.00674009	0.999991	3.58035	-0.136816	0.832864
SL1344_0081	SL1344_0081	hypothetical lipoprotein	3.85733	-0.162912	1	3.85733	-0.364512	0.25225	3.85733	0.132022	0.826803
SL1344_0082	SL1344_0082	probable secreted protein	4.55284	-0.316392	0.5517	4.55284	0.0769269	0.957978	4.55284	-0.574732	0.0961601
SL1344_0083	SL1344_0083	probable secreted protein	2.82409	-0.0788658	1	2.82409	-0.335948	0.469763	2.82409	0.461052	0.425042
SL1344_0084	SL1344_0084	hypothetical sulfatase	3.79891	-0.279333	0.65091	3.79891	-0.412317	0.0829108	3.79891	0.220459	0.592675
SL1344_0087	kefC	glutathione-regulated potassium-efflux system protein KefC	4.72409	0.246685	0.807479	4.72409	-0.0207364	0.999991	4.72409	-0.0572123	0.928512
SL1344_0088	folA	dihydrofolate reductase type I	5.28028	0.182864	1	5.28028	0.545422	0.00524954	5.28028	0.373797	0.186193
SL1344_0089	apaH	bis(5'-nucleosyl)-tetraphosphatase	6.2594	0.144822	1	6.2594	-0.0745348	0.989446	6.2594	-0.00375122	0.997639
SL1344_0090	apaG	CorD protein	5.60021	0.0111817	1	5.60021	0.114329	0.940568	5.60021	0.700519	0.0102122
SL1344_0091	ksgA	dimethyladenosine transferase	6.86739	0.18444	1	6.86739	0.341707	0.125247	6.86739	0.664989	0.00723079
SL1344_0092	pdxAa	pyridoxal phosphate biosynthetic protein PdxA	6.71607	0.0427599	1	6.71607	0.222618	0.613172	6.71607	0.273142	0.405152
SL1344_0093	surA	survival protein SurA precursor	8.39083	0.00954105	1	8.39083	0.138979	0.909947	8.39083	0.486154	0.0541538
SL1344_0094	imp	organic solvent tolerance protein precursor	8.55662	0.0788788	1	8.55662	0.153799	0.883664	8.55662	0.346642	0.214344
SL1344_0095	djlA	DnaJ-like protein	5.97389	0.166255	1	5.97389	0.083907	0.972635	5.97389	0.370667	0.211729
SL1344_0096	rluA	ribosomal large subunit pseudouridine synthase A	5.47655	-0.0877584	1	5.47655	0.259415	0.510621	5.47655	-0.0764316	0.91453
SL1344_0097	hepA	probable ATP-dependent helicase HepA	6.56521	0.0572723	1	6.56521	0.40183	0.0823687	6.56521	0.113737	0.832864
SL1344_0098	polB	DNA polymerase II	5.88877	0.0448412	1	5.88877	-0.0156038	0.999991	5.88877	0.426302	0.200651
SL1344_0099	SL1344_0099	probable secreted protein	3.01083	-0.0431211	1	3.01083	-0.272939	0.431216	3.01083	-0.20164	0.667079
SL1344_0104	araC	arabinose operon regulatory protein	6.29579	0.473064	0.108921	6.29579	0.575225	0.0140819	6.29579	0.10052	0.858949
SL1344_0105	yabI	DedA family integral membrane protein	5.45086	0.122997	1	5.45086	0.489653	0.0281855	5.45086	-0.0437329	0.947358
SL1344_0106	thiQ	hypothetical ABC transporter	3.63679	0.229985	0.878041	3.63679	0.347854	0.215381	3.63679	0.0927726	0.875121
SL1344_0107	thiP	hypothetical ABC transporter integral membrane protein	4.88063	-0.0854273	1	4.88063	0.0914058	0.933417	4.88063	-0.263111	0.536443
SL1344_0108	tbpA	thiamine-binding periplasmic protein precursor	4.5683	0.196715	0.992876	4.5683	0.114801	0.900304	4.5683	-0.194038	0.669373
SL1344_0109	yabN	hypothetical ABC transporter periplasmic solute binding protein	5.04489	-0.159855	1	5.04489	-0.340491	0.186481	5.04489	-0.245503	0.512951
SL1344_0110	leuD	3-isopropylmalate dehydratase small subunit	4.04964	0.0503264	1	4.04964	-0.0381072	0.999991	4.04964	0.228528	0.587207
SL1344_0111	leuC	3-isopropylmalate dehydratase large subunit	4.48547	-0.0902557	1	4.48547	-0.174528	0.777998	4.48547	0.304014	0.353644
SL1344_0112	leuB	3-isopropylmalate dehydrogenase	4.07301	0.043755	1	4.07301	-0.012164	0.999991	4.07301	0.264013	0.455333
SL1344_0113	leuA	2-isopropylmalate synthase	3.56939	0.0204551	1	3.56939	-0.180521	0.729101	3.56939	0.816773	0.0149422
SL1344_0114	leuL	leu operon leader peptide	4.39068	-0.910238	0.0535473	4.39068	-0.0675131	0.969797	4.39068	-1.01526	0.058756
SL1344_0116	ilvI	acetolactate synthase isozyme III large subunit	4.23146	0.0293315	1	4.23146	-0.0138915	0.999991	4.23146	0.0727798	0.91453
SL1344_0117	ilvH	acetolactate synthase isozyme III small subunit	4.46203	0.128125	1	4.46203	0.055945	0.999991	4.46203	-0.804964	0.00358805
SL1344_0118	fruR	fructose repressor	7.69172	0.191842	1	7.69172	0.259275	0.440223	7.69172	0.399447	0.148513
SL1344_0119	mraZ	conserved hypothetical protein.	8.02764	-0.0581809	1	8.02764	0.28733	0.332591	8.02764	-0.118459	0.826378
SL1344_0120	mraW	S-adenosyl-methyltransferase	7.8873	-0.117547	1	7.8873	0.280555	0.314293	7.8873	0.0252512	0.979125
SL1344_0121	ftsL	cell division protein FtsL	6.61579	-0.14574	1	6.61579	0.094933	0.981277	6.61579	0.065035	0.930131
SL1344_0122	ftsI	penicillin-binding protein 3 precursor	9.91858	-0.747839	0.0620067	9.91858	-0.154301	0.800745	9.91858	-0.757227	0.09826
SL1344_0123	murE	UDP-N-acetylmuramoylalanyl-D-glutamate--2,6-di a minopimelate ligase	7.24918	-0.101445	1	7.24918	0.24909	0.487781	7.24918	0.105724	0.853884
SL1344_0124	murF	UDP-N-acetylmuramoylalanyl-D-glutamyl-2,6-diam i nopimelate--D-alan alanyl ligase	7.82939	-0.149783	1	7.82939	0.150928	0.840502	7.82939	0.206934	0.61399
SL1344_0125	mraY	Phospho-N-acetylmuramoyl-pentapeptide-transfera se	7.58551	-0.152746	1	7.58551	0.097063	0.950795	7.58551	0.242882	0.519784
SL1344_0126	murD	UDP-N-acetylmuramoylalanine--D-glutamate ligase	8.07189	-0.154418	1	8.07189	0.131572	0.891622	8.07189	0.0558192	0.930131
SL1344_0127	ftsW	cell division protein FtsW	7.39298	-0.0942026	1	7.39298	0.082875	0.981306	7.39298	0.183443	0.679692
SL1344_0128	murG	UDP-N-acetylglucosamine--N-acetylmuramyl-	7.41893	-0.164414	1	7.41893	-0.0631526	0.980512	7.41893	0.24405	0.532841
SL1344_0129	murC	UDP-N-acetylmuramate--L-alanine ligase	7.89539	-0.0834929	1	7.89539	0.112255	0.960291	7.89539	0.0834103	0.903567
SL1344_0130	ddlB	D-alanine--D-alanine ligase	7.46578	-0.0560941	1	7.46578	-0.0221193	0.999991	7.46578	0.0575722	0.948909
SL1344_0131	ftsQ	cell division protein FtsQ	6.68249	-0.107914	1	6.68249	-0.131829	0.927421	6.68249	-0.263468	0.437598
SL1344_0132	ftsA	cell division protein FtsA	8.32374	-0.00194542	1	8.32374	0.184603	0.801544	8.32374	0.126886	0.838554
SL1344_0133	ftsZ	cell division protein FtsZ	9.18804	0.0693087	1	9.18804	0.0301768	0.999991	9.18804	0.29753	0.324405
SL1344_0134	lpxC	UDP-3-O-[3-hydroxymyristoyl] N-acetylglucosamine deacetylase	10.4949	-0.130865	1	10.4949	-0.0273839	0.999991	10.4949	0.287181	0.368641
SL1344_0135	yacA	conserved hypothetical protein	6.02619	-0.0796972	1	6.02619	0.102436	0.944063	6.02619	-0.129889	0.802177
SL1344_0136	secA	preprotein translocase SecA subunit	9.0283	-0.105086	1	9.0283	0.0181551	0.999991	9.0283	0.201972	0.625214
SL1344_0137	mutT	7,8-dihydro-8-oxoguanine-triphosphatase	3.48502	0.290526	0.78526	3.48502	0.239501	0.605526	3.48502	0.00250051	0.997792
SL1344_0138	yacG	conserved hypothetical protein	5.61791	0.0807825	1	5.61791	-0.180073	0.756323	5.61791	0.652136	0.0215776
SL1344_0139	yacF	conserved hypothetical protein	5.53469	0.166847	1	5.53469	0.263552	0.414805	5.53469	0.498667	0.0450738
SL1344_0140	coaE	Dephospho-CoA kinase	5.41691	-0.0962567	1	5.41691	0.10929	0.93993	5.41691	0.124611	0.812206
SL1344_0141	guaC	GMP reductase	8.64773	-0.0541983	1	8.64773	0.338973	0.165451	8.64773	-0.216708	0.585169
SL1344_0145	nadC	nicotinate-nucleotide pyrophosphorylase	5.03551	-0.0531647	1	5.03551	0.220567	0.601032	5.03551	0.420539	0.150721
SL1344_0146	ampD	AmpD protein (anhydro-N-acetylmuramyl-tripeptide amidase)	5.95374	0.123948	1	5.95374	-0.33894	0.136747	5.95374	-0.418071	0.104548
SL1344_0147	ampE	AmpE protein	6.45662	0.0621348	1	6.45662	-0.353198	0.0911428	6.45662	-0.340878	0.206691
SL1344_0148	SL1344_0148	putatuve glycosysl hydrolase	3.4223	0.162145	1	3.4223	-0.209776	0.632347	3.4223	-0.142185	0.777487
SL1344_0150	aroP	aromatic amino acid transport protein AroP	5.98732	0.432872	0.185879	5.98732	-0.0474732	0.996068	5.98732	0.531825	0.103179
SL1344_0151	pdhR	pyruvate dehydrogenase complex repressor	6.99012	-0.314154	0.426572	6.99012	-0.204461	0.690072	6.99012	0.239825	0.510232
SL1344_0152	aceE	pyruvate dehydrogenase E1 component	10.0783	-0.0427076	1	10.0783	0.380213	0.100077	10.0783	-0.223782	0.566193
SL1344_0153	aceF	dihydrolipoamide acetyltransferase component (E2) of pyruvate dehydrogenase	10.0421	-0.198421	0.987225	10.0421	0.39946	0.120557	10.0421	-0.38161	0.266105
SL1344_0154	lpdA	dihydrolipoamide dehydrogenase	11.2362	0.365136	0.253136	11.2362	0.620557	0.00333628	11.2362	0.485294	0.0732721
SL1344_0157	yacH	hypothetical exported protein	3.71752	0.175132	1	3.71752	-0.322761	0.25644	3.71752	0.0788853	0.894872
SL1344_0159	acnB	aconitate hydratase 2 (citrate hydro-lyase 2)	10.6626	0.628936	0.0385318	10.6626	0.688478	0.00897233	10.6626	0.801737	0.0240558
SL1344_0160	SL1344_0160	HNH endonuclease	7.27761	0.034161	1	7.27761	-0.502318	0.0221548	7.27761	0.12124	0.81846
SL1344_0161	yacL	conserved hypothetical protein	8.61823	0.212732	0.946538	8.61823	-0.79438	0.00538325	8.61823	0.357816	0.359844
SL1344_0162	kdgT	2-keto-3-deoxygluconate permease	4.31462	0.319655	0.4175	4.31462	-0.44948	0.0322752	4.31462	0.103356	0.858949
SL1344_0163	SL1344_0163	conserved hypothetical protein	4.97874	0.381817	0.268377	4.97874	-0.408093	0.0964291	4.97874	0.101269	0.858079
SL1344_0164	pdxAb	4-hydroxythreonine-4-phosphate dehydrogenase	5.06039	0.236158	0.856075	5.06039	-0.220343	0.607639	5.06039	0.161002	0.730917
SL1344_0165	SL1344_0165	hypothetical transcriptional regulator	6.7771	-0.100246	1	6.7771	-0.156842	0.915334	6.7771	-0.260898	0.428671
SL1344_0166	speD	S-adenosylmethionine decarboxylase, proenzyme	6.71205	-0.243377	0.83521	6.71205	0.899698	0.000970426	6.71205	0.478784	0.142134
SL1344_0167	speE	Spermidine synthase	6.69865	-0.168931	1	6.69865	0.928815	0.000455553	6.69865	0.300497	0.37577
SL1344_0168	yacC	conserved hypothetical protein	4.26762	0.0829567	1	4.26762	0.371466	0.107468	4.26762	-0.517792	0.0549777
SL1344_0169	cueO	possible multicopper oxidase precursor	6.11445	0.0872687	1	6.11445	-0.201457	0.707179	6.11445	-0.250505	0.47694
SL1344_0170	gcd	glucose dehydrogenase	5.66544	-0.0565234	1	5.66544	0.0934138	0.969259	5.66544	0.263703	0.4452
SL1344_0171	hpt	hypoxanthine phosphoribosyltransferase	6.77831	-0.0877732	1	6.77831	0.358403	0.155616	6.77831	1.16667	0.000857028
SL1344_0172	yadF	carbonic anhydrase	7.92881	-0.0582731	1	7.92881	0.272973	0.384245	7.92881	0.617788	0.0235262
SL1344_0173	yadG	hypothetical ABC transporter ATP-binding protein	4.45116	0.463764	0.122007	4.45116	0.539212	0.0217103	4.45116	0.336599	0.337739
SL1344_0174	yadH	ABC transporter integral membrane protein	5.22882	0.237442	0.846086	5.22882	0.572573	0.0111064	5.22882	-0.0741992	0.903567
SL1344_0179	yadI	hypothetical PTS system IIA component	5.06428	-0.121086	1	5.06428	-1.01591	0.00121237	5.06428	-1.40241	0.00173036
SL1344_0180	yadE	conserved hypothetical protein	5.26467	-0.00925972	1	5.26467	-0.0544952	0.999991	5.26467	0.665433	0.012952
SL1344_0181	panD	aspartate 1-decarboxylase	6.74657	0.184638	1	6.74657	0.29077	0.333308	6.74657	1.17693	0.000673663
SL1344_0182	panC	Pantoate--beta-alanine ligase	5.82591	0.00267356	1	5.82591	0.282099	0.305762	5.82591	0.608461	0.00846246
SL1344_0183	panB	3-methyl-2-oxobutanoate hydroxymethyltransferase	5.51565	0.0092031	1	5.51565	0.425865	0.0173755	5.51565	0.196378	0.659583
SL1344_0184	folK	2-amino-4-hydroxy-6- hydroxymethyldihydropteridinepyrophosphokinase	5.17888	-0.0562771	1	5.17888	0.109762	0.912093	5.17888	0.610152	0.0511769
SL1344_0185	pcnB	poly(A) polymerase	7.70707	-0.0947074	1	7.70707	0.197301	0.715092	7.70707	0.685742	0.010729
SL1344_0186	yadB	glutamyl-tRNA synthetase-related protein	5.42412	-0.174672	1	5.42412	-0.055401	0.999991	5.42412	0.534089	0.0287954
SL1344_0187	dksA	dosage-dependent dnaK suppressor protein	11.2442	-0.32909	0.414828	11.2442	-0.000368157	0.999991	11.2442	0.309439	0.348844
SL1344_0188	sfsA	Sugar fermentation stimulation protein homolog.	6.11784	0.126864	1	6.11784	-0.406643	0.0455038	6.11784	-0.102388	0.873744
SL1344_0189	ligT	2'-5' RNA ligase	5.09128	-0.0399321	1	5.09128	-0.204265	0.665389	5.09128	-0.549013	0.0575262
SL1344_0190	hrpB	ATP-dependent helicase HrpB	6.89629	-0.040527	1	6.89629	0.136433	0.930204	6.89629	0.00542959	0.997056
SL1344_0191	mrcB	penicillin-binding protein 1b; peptidoglycan synthetase	7.88265	0.0526208	1	7.88265	0.279635	0.328392	7.88265	0.0517372	0.949976
SL1344_0192	fhuA	ferrichrome-iron receptor	4.3616	0.154331	1	4.3616	-0.326283	0.224847	4.3616	-0.671475	0.0298224
SL1344_0195	fhuB	ferrichrome transport protein FhuB precursor	3.17935	0.142043	1	3.17935	0.24351	0.518143	3.17935	-0.110591	0.846829
SL1344_0202	SL1344_0202	hypothetical exported protein	4.03017	0.243335	0.834889	4.03017	-0.222749	0.590015	4.03017	-0.213205	0.627117
SL1344_0203	hemL	Glutamate-1-semialdehyde 2,1-aminomutase	7.16346	-0.0586118	1	7.16346	0.470601	0.0128613	7.16346	0.257636	0.451087
SL1344_0204	clcA	hypothetical membrane protein	6.0704	0.138993	1	6.0704	0.0151089	0.999991	6.0704	-0.0534678	0.948905
SL1344_0205	yadR	conserved hypothetical protein	6.32061	0.321922	0.550123	6.32061	0.780796	0.00460957	6.32061	0.50866	0.152756
SL1344_0206	yadS	hypothetical membrane protein	4.85285	0.149359	1	4.85285	0.412017	0.0662526	4.85285	0.0481965	0.941256
SL1344_0207	btuF	Vitamin B12 transport protein btuF precursor.	4.59205	-0.157967	1	4.59205	0.249669	0.48364	4.59205	0.382834	0.185865
SL1344_0208	mtn	MTA/SAH nucleosidase	6.58738	-0.664169	0.0183792	6.58738	0.309187	0.300118	6.58738	0.141975	0.777487
SL1344_0209	dgt	Deoxyguanosinetriphosphate triphosphohydrolase	5.34725	0.136832	1	5.34725	-0.171524	0.810988	5.34725	0.049208	0.945665
SL1344_0210	htrA	protease DO precursor; heat shock protein HtrA	8.22719	-0.0640366	1	8.22719	0.369809	0.127613	8.22719	0.273517	0.439274
SL1344_0211	cdaR	conserved hypothetical protein	6.31004	0.220674	0.992486	6.31004	0.415139	0.274568	6.31004	-0.469002	0.37577
SL1344_0212	yaeH	conserved hypothetical protein	10.0697	-0.00671345	1	10.0697	-0.172313	0.756323	10.0697	0.32492	0.352178
SL1344_0213	SL1344_0213	hypothetical inner membrane protein	5.34164	-0.157186	1	5.34164	0.106838	0.909629	5.34164	-0.777557	0.0277003
SL1344_0214	dapD	2,3,4,5-tetrahydropyridine-2-carboxylate N-succinyltransferase	8.26705	-0.000205382	1	8.26705	0.368419	0.143052	8.26705	0.282256	0.432024
SL1344_0215	glnD	[Protein-PII] uridylyltransferase	5.88013	-0.074361	1	5.88013	-0.00431775	0.999991	5.88013	-0.0109972	0.989022
SL1344_0216	map	methionine aminopeptidase	6.94901	-0.196234	1	6.94901	0.129219	0.899046	6.94901	0.284959	0.406043
SL1344_0217	rpsB	30S ribosomal protein S2	11.0755	-0.426455	0.284857	11.0755	0.791586	0.00563575	11.0755	0.17792	0.723682
SL1344_0218	tsf	Elongation factor Ts	11.3796	-0.249259	0.898351	11.3796	0.823842	0.0156366	11.3796	-0.161674	0.808916
SL1344_0219	pyrH	Uridylate kinase	7.53709	-0.005904	1	7.53709	0.288886	0.319355	7.53709	0.0835471	0.893653
SL1344_0220	frr	Ribosome recycling factor	9.27741	0.0592622	1	9.27741	0.330239	0.210909	9.27741	0.28957	0.402029
SL1344_0221	dxr	1-deoxy-D-xylulose 5-phosphate reductoisomerase	6.51922	-0.0369672	1	6.51922	0.198875	0.696058	6.51922	0.418739	0.13971
SL1344_0222	uppS	undecaprenyl pyrophosphate synthetase	6.2275	0.0556756	1	6.2275	0.468354	0.0472057	6.2275	-0.353486	0.298941
SL1344_0223	cdsA	phosphatidate cytidylyltransferase	7.00288	0.0701583	1	7.00288	0.384336	0.0847101	7.00288	-0.0538496	0.936643
SL1344_0224	yaeL	hypothetical membrane protein	8.41861	0.00167766	1	8.41861	0.297743	0.283509	8.41861	-0.133815	0.799832
SL1344_0225	yaeT	outer membrane protein precursor	9.96276	0.00248186	1	9.96276	0.387602	0.0662526	9.96276	0.164678	0.730204
SL1344_0226	hlpA	outer membrane protein OmpH precursor	9.90264	-0.301545	0.58746	9.90264	0.263197	0.448884	9.90264	0.851534	0.0111918
SL1344_0227	lpxD	UDP-3-O-[3-hydroxymyristoyl] glucosamine N-acyltransferase	8.89243	-0.199864	1	8.89243	0.412915	0.0396506	8.89243	0.19847	0.639466
SL1344_0228	fabZ	(3R)-hydroxymyristol acyl carrier protein dehydrase	6.83725	-0.0956811	1	6.83725	0.333022	0.127613	6.83725	-0.256501	0.447889
SL1344_0229	lpxA	Acyl-[acyl-carrier-protein]--UDP-N-acetylglucos amine O-acyltransferase	7.93187	-0.0428876	1	7.93187	0.418579	0.0347027	7.93187	0.00433958	0.997562
SL1344_0230	lpxB	Lipid-A-disaccharide synthase	7.42054	-0.323402	0.501562	7.42054	0.249738	0.495878	7.42054	-0.438671	0.181755
SL1344_0231	rnhB	ribonuclease HII	5.96813	-0.204122	0.987099	5.96813	0.278042	0.369168	5.96813	-0.609537	0.0296256
SL1344_0232	dnaE	DNA polymerase III, alpha chain	8.0175	0.0258995	1	8.0175	0.358725	0.104551	8.0175	-0.0848153	0.90027
SL1344_0233	accA	acetyl-coenzyme A carboxylase carboxyl transferase subunit alpha	7.34113	0.030812	1	7.34113	0.252829	0.478296	7.34113	0.381968	0.227429
SL1344_0234	SL1344_0234	hypothetical secreted chitinase	5.15412	0.0290962	1	5.15412	-0.0237736	0.999991	5.15412	-0.278477	0.385169
SL1344_0235	ldcC	lysine decarboxylase	6.40658	0.329593	0.321749	6.40658	-0.221	0.624002	6.40658	0.177307	0.703337
SL1344_0236	yaeR	conserved hypothetical protein	5.09847	0.272602	0.642513	5.09847	-0.206244	0.686065	5.09847	0.0579214	0.936276
SL1344_0237	mesJ	cell cycle protein MesJ	5.31602	0.272823	0.632499	5.31602	-0.0341442	0.999991	5.31602	0.353309	0.185203
SL1344_0238	rof	ROF protein	7.43306	-0.00249425	1	7.43306	-0.395753	0.0815873	7.43306	-0.822335	0.00571708
SL1344_0239	yaeP	Hypothetical UPF0253 protein <ORFName>.	7.31356	0.0470533	1	7.31356	-0.172208	0.869651	7.31356	-0.528422	0.0166446
SL1344_0240	yaeQ	conserved hypothetical protein	4.16873	0.0478391	1	4.16873	0.434734	0.0291143	4.16873	0.188697	0.665642
SL1344_0241	yaeJ	hypothetical release factor	5.15081	-0.233502	0.863814	5.15081	-0.729557	0.00429197	5.15081	-0.407822	0.23468
SL1344_0242	cutF	copper homeostasis protein CutF precursor (lipoprotein nlpE)	6.00857	0.0224596	1	6.00857	-0.00413373	0.999991	6.00857	0.0814423	0.918047
SL1344_0243	proS	prolyl-tRNA synthetase	8.58621	-0.21723	0.957131	8.58621	0.304135	0.244033	8.58621	0.737406	0.00525256
SL1344_0244	yaeB	conserved hypothetical protein	5.65021	-0.148598	1	5.65021	0.110927	0.93993	5.65021	0.510368	0.0627662
SL1344_0245	rcsF	RcsF protein	5.84342	0.0369833	1	5.84342	0.0813264	0.997551	5.84342	0.721331	0.00525256
SL1344_0246	metQ	hypothetical lipoprotein precursor	8.19498	0.0318596	1	8.19498	0.366467	0.136805	8.19498	-0.199849	0.636126
SL1344_0247	yaeE	hypothetical ABC transporter permease protein	4.87763	-0.155281	1	4.87763	0.582481	0.0151227	4.87763	-0.0602818	0.923165
SL1344_0248	abc	hypothetical ABC transporter ATP-binding protein	5.35262	-0.344247	0.414828	5.35262	0.639501	0.00706608	5.35262	-0.103698	0.853884
SL1344_0249	yaeD	conserved hypothetical protein	4.50934	0.250042	0.790295	4.50934	0.568632	0.00710801	4.50934	0.00772685	0.991855
SL1344_0250	dkgB	hypothetical oxidoreductase	4.40462	0.0953308	1	4.40462	0.177113	0.741632	4.40462	0.0659056	0.91453
SL1344_0251	yafC	hypothetical transcriptional regulator	4.38242	0.188948	1	4.38242	-0.465749	0.0562788	4.38242	-0.13925	0.782381
SL1344_0253	yafD	hypothetical protein	5.925	0.213132	0.990315	5.925	-0.109712	0.972635	5.925	0.0798125	0.914615
SL1344_0254	yafE	hypothetical methyltransferase	4.64714	0.284593	0.635864	4.64714	-0.337379	0.220302	4.64714	0.11634	0.826803
SL1344_0255	dniR	membrane-bound lytic murein transglycosylase d precursor	8.85674	-0.558073	0.00703145	8.85674	0.0436845	0.999991	8.85674	0.331843	0.224667
SL1344_0256	gloB	probable hydroxyacylglutathione hydrolase	4.8748	0.239319	0.842999	4.8748	0.0307679	0.999991	4.8748	0.12848	0.804422
SL1344_0257	yafS	conserved hypothetical protein	5.14679	0.164016	1	5.14679	-0.597808	0.0162566	5.14679	-0.343195	0.350059
SL1344_0258	rnhA	ribonuclease H	4.44733	-0.0233896	1	4.44733	-0.0743297	0.974081	4.44733	0.0898645	0.878245
SL1344_0259	dnaQ	DNA polymerase III epsilon subunit	6.48696	0.106486	1	6.48696	-0.170231	0.850128	6.48696	0.390629	0.122855
SL1344_0262	sciC	conserved hypothetical protein (SPI-6 associated)	2.78371	0.232785	0.878286	2.78371	-0.0991276	0.915222	2.78371	-0.0970011	0.883673
SL1344_0264	sciE	conserved hypothetical protein (SPI-6 associated)	2.80984	0.260835	0.897967	2.80984	-0.57535	0.127614	2.80984	-0.199863	0.801094
SL1344_0265	sciF	conserved hypothetical protein (SPI-6 associated)	2.71781	-0.00938768	1	2.71781	-1.21511	0.00517374	2.71781	-0.283325	0.713192
SL1344_0266	sciG	conserved hypothetical protein (SPI-6 associated)	3.70371	-0.121886	1	3.70371	0.186968	0.713546	3.70371	-0.510083	0.116994
SL1344_0280	sciS	probable IcmF-related integral membrane ATP-binding protein, virulence associated protein	3.75617	0.187197	1	3.75617	0.263483	0.431216	3.75617	-0.288357	0.409331
SL1344_0286	SL1344_0286	Rhs-family protein (SPI-6 associated)	4.45275	0.165915	1	4.45275	0.0179415	0.999991	4.45275	-0.140758	0.784817
SL1344_0286A	SL1344_0286A	conserved hypothetical protein (SPI-6 associated)	4.7321	0.416653	0.186254	4.7321	0.233041	0.550083	4.7321	0.564226	0.094964
SL1344_0286B	SL1344_0286B	Rhs-family protein fragment	4.85599	0.250374	0.79363	4.85599	-0.246145	0.503812	4.85599	-0.571133	0.0690587
SL1344_0288	sciX	conserved hypothetical protein (SPI-6 associated)	4.11966	0.427432	0.475533	4.11966	-0.509263	0.170947	4.11966	-0.260911	0.708423
SL1344_0295	safA	salmonella atypical fimbria lipoprotein	3.6154	-0.498894	0.146932	3.6154	-0.66555	0.0154965	3.6154	-0.545656	0.149725
SL1344_0297	safC	salmonella atypical fimbria outer membrane usher	4.36104	0.249137	0.791296	4.36104	-0.0157753	0.999991	4.36104	0.0400108	0.955068
SL1344_0300	sinR	LysR-family transcriptional regulator (SPI-6 associated)	6.46247	-0.240187	0.839542	6.46247	-0.860315	0.000635688	6.46247	0.930007	0.00289052
SL1344_0302	pagN	possible outer membrane adhesin	5.10014	-0.492838	0.330798	5.10014	0.352617	0.356414	5.10014	-0.833854	0.0779568
SL1344_0303	sciZ	probable secreted protein (SPI-6 associated)	4.09726	0.256879	0.768488	4.09726	0.556327	0.014266	4.09726	0.723075	0.0219455
SL1344_0304	yafV	possible hydrolase	5.36277	0.174562	1	5.36277	-0.0752442	0.980926	5.36277	-0.405139	0.16273
SL1344_0305	fadE	possible acyl-CoA dehydrogenase	6.51794	0.290426	0.714736	6.51794	0.325705	0.340497	6.51794	-0.0255004	0.971267
SL1344_0306	gmhA	Phosphoheptose isomerase	7.12711	0.168579	1	7.12711	0.210513	0.673086	7.12711	0.314247	0.288855
SL1344_0307	yafJ	conserved hypothetical protein	6.40854	0.137644	1	6.40854	0.169001	0.851452	6.40854	0.402197	0.108399
SL1344_0308	yafK	hypothetical exported protein	6.41348	0.186843	1	6.41348	0.368351	0.129735	6.41348	-0.249444	0.501448
SL1344_0309	dbh	DNA polymerase IV	5.83873	0.0500686	1	5.83873	0.5911	0.00601949	5.83873	0.119228	0.823969
SL1344_0310	SL1344_0310	conserved hypothetical protein	3.77482	-0.121201	1	3.77482	-0.124154	0.865149	3.77482	-0.0852179	0.89241
SL1344_0311	prfH	hypothetical peptide chain release factor	3.55217	0.0573295	1	3.55217	-0.0367118	0.999991	3.55217	-0.316099	0.353691
SL1344_0312	pepD	aminoacyl-histidine dipeptidase precursor	8.74255	0.179836	1	8.74255	0.329823	0.225901	8.74255	0.177463	0.694133
SL1344_0313	gpt	xanthine-guanine phosphoribosyltransferase	6.86753	-0.201968	1	6.86753	-0.0538092	0.999991	6.86753	0.525889	0.0477667
SL1344_0314	frsA	conserved hypothetical protein	7.38754	0.109284	1	7.38754	-0.155367	0.858012	7.38754	0.0701128	0.914615
SL1344_0315	crl	curlin genes transcriptional activator	6.86052	0.301746	0.611097	6.86052	0.214838	0.614981	6.86052	-0.160671	0.747891
SL1344_0317	proB	glutamate 5-kinase	6.22273	0.0717012	1	6.22273	0.494424	0.0152544	6.22273	0.433415	0.116531
SL1344_0318	proA	gamma-glutamyl phosphate reductase	7.69452	-0.098453	1	7.69452	0.381385	0.079544	7.69452	0.405856	0.134582
SL1344_0322	SL1344_0322	conserved hypothetical protein	9.21955	0.463087	0.0626616	9.21955	-0.350702	0.138661	9.21955	-0.573001	0.0311078
SL1344_0323	SL1344_0323	hypothetical permease/MSF transporter	2.75284	1.02786	0.0139828	2.75284	-0.218839	0.689852	2.75284	0.108015	0.888103
SL1344_0324	leuC2	3-isopropylmalate dehydratase large subunit 2 (ec 4.2.1.33) (isopropylmalate isomerase 2) (alpha-ipm isomerase 2) (ipmi 2). 3-isopropylmalate dehydratase large subunit 2 (ec 4.2.1.33) (isopropylmalate isomerase 2) (alpha-ipm isomerase 2) (ipmi 2)	2.38597	0.73195	0.0907164	2.38597	0.0321784	0.999991	2.38597	0.498341	0.369878
SL1344_0327	SL1344_0327	hypothetical hydrolase or acyltransferase	3.57362	-0.0170331	1	3.57362	0.0762887	0.955915	3.57362	-0.237394	0.622893
SL1344_0328	SL1344_0328	hypothetical lysR family transcriptional regulator	4.43819	0.138904	1	4.43819	-0.0999052	0.92097	4.43819	0.200568	0.660758
SL1344_0333	stbC	outer membrane fimbrial usher protein	3.53654	0.187785	1	3.53654	-0.551747	0.0297961	3.53654	-0.821923	0.026135
SL1344_0336	SL1344_0336	possible transmembrane regulator	4.39332	-0.117265	1	4.39332	-0.617595	0.014266	4.39332	0.0544004	0.931414
SL1344_0337	SL1344_0337	hypothetical periplasmic protein	3.01554	0.0529081	1	3.01554	-0.547057	0.0842241	3.01554	0.632284	0.131594
SL1344_0338	SL1344_0338	hypothetical rtn protein	4.2912	-0.153467	1	4.2912	-0.438924	0.0426573	4.2912	0.00807614	0.991855
SL1344_0339	SL1344_0339	possible transmembrane regulator	4.22714	-0.0521306	1	4.22714	-0.0516581	0.989446	4.22714	-0.368782	0.322719
SL1344_0340	SL1344_0340	hypothetical protein	3.35155	-0.360845	0.406113	3.35155	-0.239285	0.534926	3.35155	0.428166	0.225879
SL1344_0350	SL1344_0350	hypothetical metal-binding transport protein	3.5736	-0.261749	0.765183	3.5736	-0.467553	0.0665428	3.5736	-0.536753	0.13743
SL1344_0351	SL1344_0351	hypothetical metabolite transport protein	4.99989	0.814398	0.00241464	4.99989	1.19085	0.000112717	4.99989	0.972292	0.00167903
SL1344_0352	mod	type III restriction-modification system enzyme (StyLTI) modification methylase	5.88903	-0.0710432	1	5.88903	0.16197	0.890109	5.88903	0.00665148	0.996718
SL1344_0353	res	type III restriction-modification system enzyme (StyLTI) (ec 3.1.21.5)	7.30367	-0.180204	1	7.30367	0.00806347	0.999991	7.30367	-0.0719653	0.930131
SL1344_0354	SL1344_0354	hypothetical protein	3.39082	-0.547062	0.113863	3.39082	0.101372	0.91109	3.39082	-0.925543	0.024807
SL1344_0355	SL1344_0355	probable terminal oxidase subunit I	4.01475	0.115486	1	4.01475	-0.0396539	0.999991	4.01475	-0.439452	0.17861
SL1344_0356	SL1344_0356	probable terminal oxidase subunit II	5.0077	-0.0208085	1	5.0077	0.237503	0.536222	5.0077	-0.815482	0.0177935
SL1344_0358	SL1344_0358	AraC-family transcriptional regulator	3.73252	-0.140731	1	3.73252	-0.17643	0.733615	3.73252	-0.0157974	0.982495
SL1344_0359	foxA	ferrioxamine B receptor precursor	3.64917	-0.0749041	1	3.64917	-0.199159	0.678391	3.64917	-0.475155	0.121061
SL1344_0360	yahN	RhtC-like transporter	6.0554	0.250634	0.784445	6.0554	-0.0140437	0.999991	6.0554	-0.426547	0.100018
SL1344_0361	yahO	probable secreted protein	8.49985	-0.212042	0.961111	8.49985	-0.844758	0.000635688	8.49985	-0.495225	0.0768355
SL1344_0362	prpR	propionate catabolism operon regulatory protein	5.41139	0.640337	0.137674	5.41139	0.64811	0.0562788	5.41139	0.827213	0.0747078
SL1344_0363	prpB	carboxyvinyl-carboxyphosphonate phosphorylmutase	2.70479	1.61759	0.0277332	2.70479	0.567414	0.431661	2.70479	0.653794	0.474589
SL1344_0364	prpC	methylcitrate synthase	3.38983	1.16871	0.0631284	3.38983	-0.125684	0.942466	3.38983	0.674211	0.42709
SL1344_0365	prpD	PrpD protein	3.58706	1.0724	0.0455861	3.58706	-0.0406891	0.999991	3.58706	0.802118	0.248753
SL1344_0366	prpE	PrpE protein	4.01033	1.05014	0.025437	4.01033	-0.0548177	0.986328	4.01033	0.71547	0.206691
SL1344_0367	hemB	delta-aminolevulinic acid dehydratase	7.67884	-0.0575157	1	7.67884	0.153353	0.81502	7.67884	0.243048	0.531957
SL1344_0368	yaiU	puative autotransporter/virulence factor	5.74862	-0.0931373	1	5.74862	0.310861	0.247823	5.74862	-0.550058	0.0460955
SL1344_0369	yaiV	conserved hypothetical protein	3.79787	-0.130797	1	3.79787	-0.737167	0.00223825	3.79787	-0.0787984	0.894872
SL1344_0370	ampH	penicillin-binding protein AmpH	4.89812	0.46418	0.0591255	4.89812	0.468245	0.0208956	4.89812	0.944068	0.00173366
SL1344_0371	sbmA	probable ABC-transporter inner membrane protein SbmA	4.27948	0.188256	1	4.27948	0.742782	0.00851556	4.27948	0.443268	0.247583
SL1344_0372	yaiW	hypothetical lipoprotein	4.12267	0.0552139	1	4.12267	0.272075	0.398333	4.12267	0.222557	0.577731
SL1344_0373	yaiY	hypothetical membrane protein	4.56258	0.174054	1	4.56258	-0.523328	0.0888708	4.56258	0.640883	0.1342
SL1344_0374	yaiZ	hypothetical membrane protein	7.05104	0.265258	0.688689	7.05104	-0.312326	0.217856	7.05104	0.140357	0.794513
SL1344_0375	ddlA	D-alanine:D-alanine ligase A	6.637	-0.108924	1	6.637	0.124314	0.916968	6.637	0.502858	0.0641297
SL1344_0376	SL1344_0376	hypothetical protein	3.69957	0.755807	0.0118887	3.69957	-0.325047	0.292088	3.69957	0.396825	0.288855
SL1344_0377	SL1344_0377	possible efflux pump	3.16605	0.378406	0.335895	3.16605	-0.280937	0.410694	3.16605	0.716378	0.0445036
SL1344_0378	yaiB	conserved hypothetical protein	8.78506	0.0636434	1	8.78506	-0.179381	0.783795	8.78506	-0.641826	0.0137456
SL1344_0379	psiF	phosphate starvation-inducible protein PsiF	6.39316	0.0398987	1	6.39316	-1.17286	0.000211354	6.39316	-0.0703093	0.908567
SL1344_0380	adrA	adrA protein	4.70753	0.209074	0.957131	4.70753	-0.452181	0.0665485	4.70753	-0.721326	0.0326542
SL1344_0381	proC	pyrroline-5-carboxylate reductase	7.51574	-0.179274	1	7.51574	0.090187	0.965438	7.51574	-0.195916	0.641726
SL1344_0382	yaiI	conserved hypothetical protein	4.46139	0.123555	1	4.46139	0.121973	0.925147	4.46139	0.0433609	0.949976
SL1344_0383	aroL	shikimate kinase II	5.2778	0.0165885	1	5.2778	0.110081	0.960615	5.2778	-0.0973048	0.879213
SL1344_0384	yaiA	conserved hypothetical protein	5.71561	0.168167	1	5.71561	-0.226351	0.579343	5.71561	0.278098	0.430464
SL1344_0385	aroM	AroM protein	5.60648	0.0487083	1	5.60648	-0.0628212	0.999991	5.60648	-0.240031	0.504238
SL1344_0386	yaiE	conserved hypothetical protein	6.76566	0.0316121	1	6.76566	-0.338628	0.118506	6.76566	-0.591259	0.0108262
SL1344_0387	rdgC	recombination associated protein RdgC	6.08283	0.00763608	1	6.08283	0.287819	0.327197	6.08283	0.846364	0.0039839
SL1344_0388	yajF	hypothetical ROK-family protein	4.91267	0.114214	1	4.91267	0.203268	0.669936	4.91267	-0.0404855	0.952822
SL1344_0389	araJ	transmembrane efflux protein	4.25439	-0.0018787	1	4.25439	0.130068	0.899046	4.25439	-0.0450281	0.947036
SL1344_0390	sbcC	exonuclease SbcC	6.45335	-0.0391219	1	6.45335	-0.0630914	0.999991	6.45335	0.178129	0.705335
SL1344_0391	sbcD	exonuclease SbcD	4.33076	-0.302676	0.571548	4.33076	-0.00492401	0.999991	4.33076	0.441084	0.179749
SL1344_0392	phoB	phosphate regulon transcriptional regulatory protein PhoB	6.20349	0.0894306	1	6.20349	0.338012	0.135556	6.20349	-0.21497	0.590095
SL1344_0393	phoR	phosphate regulon sensor protein PhoR	5.74295	0.0214418	1	5.74295	0.173242	0.814133	5.74295	-0.171811	0.712082
SL1344_0394	brnQ	branched chain amino acid transport system II carrier protein	7.07249	-0.248297	0.794713	7.07249	0.540404	0.00162479	7.07249	0.598126	0.00604616
SL1344_0395	proY	proline-specific permease ProY	6.54722	0.0990595	1	6.54722	0.535172	0.00898577	6.54722	0.834174	0.00429885
SL1344_0396	malZ	maltodextrin glucosidase	3.87124	0.143832	1	3.87124	0.228708	0.565779	3.87124	0.180201	0.689619
SL1344_0397	tsaA	alkyl hydroperoxide reductase	10.1631	-0.0723692	1	10.1631	-0.144112	0.846036	10.1631	-0.633759	0.035078
SL1344_0398	yajB	conserved hypothetical protein	6.66967	-0.304527	0.515737	6.66967	-0.0686564	0.986761	6.66967	-0.976188	0.00188125
SL1344_0399	queA	S-adenosylmethionine:tRNA ribosyltransferase-isomerase	5.75029	0.00683111	1	5.75029	0.603897	0.00319078	5.75029	0.652623	0.0152427
SL1344_0400	tgt	queuine tRNA-ribosyltransferase; tRNA-guanine transglycosylase	7.62969	0.112146	1	7.62969	0.7017	0.000816151	7.62969	0.401095	0.128308
SL1344_0401	yajC	hypothetical membrane protein	7.7672	0.270569	0.68686	7.7672	0.783548	0.00111382	7.7672	0.427206	0.149203
SL1344_0402	secD	protein-export membrane protein SecD	8.76963	0.114369	1	8.76963	0.544324	0.0160028	8.76963	0.42786	0.172668
SL1344_0403	secF	protein-export membrane protein SecF	7.89773	0.265226	0.68129	7.89773	0.70635	0.000588127	7.89773	0.535377	0.0235446
SL1344_0404	SL1344_0404	conserved hypothetical protein	3.49001	-0.0671996	1	3.49001	-0.0715116	0.999991	3.49001	-0.438296	0.141893
SL1344_0405	SL1344_0405	hypothetical deoR-family transcriptional regulator	3.45234	0.0382254	1	3.45234	-0.227954	0.590748	3.45234	-0.987806	0.0191481
SL1344_0406	yajD	conserved hypothetical protein	6.1724	0.146318	1	6.1724	-0.308001	0.232882	6.1724	-0.606172	0.0172786
SL1344_0407	tsx	nucleoside-specific channel-forming protein tsx precursor	7.76805	-0.0865818	1	7.76805	0.910267	0.00546961	7.76805	-0.295616	0.542048
SL1344_0408	yajI	hypothetical lipoprotein	3.8844	0.139544	1	3.8844	0.0391409	0.999991	3.8844	0.403487	0.190537
SL1344_0409	nrdR	conserved hypothetical protein	6.20299	0.0581227	1	6.20299	0.0983383	0.957974	6.20299	-0.373932	0.213961
SL1344_0410	ribD	riboflavin biosynthesis protein RibD	6.41396	0.00880474	1	6.41396	0.272788	0.416881	6.41396	-0.162681	0.732024
SL1344_0411	ribH	6,7-dimethyl-8-ribityllumazine synthase (riboflavin synthase beta chain)	6.34301	-0.251538	0.889519	6.34301	0.362979	0.317661	6.34301	-0.383353	0.452399
SL1344_0412	nusB	N utilization substance protein B	7.75097	-0.331562	0.468575	7.75097	0.190456	0.697012	7.75097	0.0715876	0.906396
SL1344_0413	thiL	thiamine-monophosphate kinase	4.96014	0.179437	1	4.96014	0.559466	0.00561367	4.96014	-0.0365419	0.95879
SL1344_0414	pgpA	phosphatidylglycerophosphatase A	4.97805	0.0110963	1	4.97805	0.316084	0.197119	4.97805	0.161755	0.742837
SL1344_0415	yajO	hypothetical oxidoreductase	6.90173	0.418461	0.226777	6.90173	-0.928798	0.00105015	6.90173	-0.212695	0.626514
SL1344_0416	dxs	1-deoxyxylulose-5-phosphate synthase	7.35313	0.0664476	1	7.35313	0.0471159	0.999991	7.35313	0.446656	0.0747078
SL1344_0417	ispA	geranyltranstransferase	6.68457	0.067089	1	6.68457	0.0312588	0.999991	6.68457	0.0588218	0.933931
SL1344_0418	xseB	exodeoxyribonuclease small subunit	5.72979	-0.0643592	1	5.72979	-0.173016	0.772655	5.72979	-0.431869	0.149671
SL1344_0419	thiI	thiamine biosynthesis protein ThiI	6.11302	0.16795	1	6.11302	0.594539	0.00359591	6.11302	0.81188	0.0039839
SL1344_0420	phnV	probable membrane component of 2-aminoethylphosphonate transporter	2.76054	-0.0335469	1	2.76054	-0.695682	0.0285643	2.76054	-0.343978	0.490869
SL1344_0422	phnT	probable ATP-binding component of 2-aminoethylphosphonate transporter	3.02123	-0.114036	1	3.02123	-0.723429	0.0657922	3.02123	-0.693131	0.220181
SL1344_0423	phnS	periplasmic binding component of 2-aminoethylphosphonate transporter	2.99355	-0.266975	0.923127	2.99355	-0.70518	0.0779056	2.99355	-0.478772	0.472273
SL1344_0424	phnR	probable regulator of 2-aminoethylphosphonate uptake and metabolism operon	4.88462	0.124847	1	4.88462	0.0402064	0.999991	4.88462	-0.0710398	0.91431
SL1344_0427	thiJ	4-methyl-5(b-hydroxyethyl)-thiazole monophosphate biosynthesis (ThiJ) protein	5.97586	0.159079	1	5.97586	-0.44484	0.0205675	5.97586	0.152339	0.770437
SL1344_0428	apbA	2-dehydropantoate 2-reductase	5.35374	0.187934	1	5.35374	-0.310961	0.238055	5.35374	-0.309767	0.331515
SL1344_0429	yajQ	conserved hypothetical protein	7.34163	0.101135	1	7.34163	0.469478	0.0159093	7.34163	0.0693376	0.919614
SL1344_0430	yajR	hpothetical major facilitator family transport protein	5.85611	0.241007	0.843853	5.85611	0.085599	0.999991	5.85611	0.481354	0.0351928
SL1344_0431	SL1344_0431	hypothetical exported protein	3.65979	0.068529	1	3.65979	0.223938	0.586213	3.65979	-0.248884	0.523377
SL1344_0432	SL1344_0432	conserved hypothetical protein	4.21596	0.449348	0.113863	4.21596	0.553682	0.0126836	4.21596	0.436021	0.16238
SL1344_0433	cyoE	cytochrome o ubiquinol oxidase C subunit	10.1185	0.0620003	1	10.1185	1.26721	0.00189612	10.1185	1.02079	0.041114
SL1344_0434	cyoD	cytochrome o ubiquinol oxidase C subunit	7.84518	0.183127	1	7.84518	1.18183	0.00118864	7.84518	0.983668	0.0253958
SL1344_0435	cyoC	cytochrome o ubiquinol oxidase subunit III	8.5143	0.418315	0.362515	8.5143	1.38379	0.000448816	8.5143	1.00128	0.0186415
SL1344_0436	cyoB	cytochrome o ubiquinol oxidase subunit I	10.5999	0.371338	0.430062	10.5999	1.2486	0.00046537	10.5999	0.996686	0.0121214
SL1344_0437	cyoA	cytochrome o ubiquinol oxidase subunit II	10.1262	0.368051	0.404193	10.1262	1.05943	0.000712619	10.1262	1.13932	0.00408648
SL1344_0438	ampG	muropeptide MFS transporter protein	6.54982	0.0777246	1	6.54982	0.363818	0.123315	6.54982	1.08872	0.00067108
SL1344_0439	yajG	hypothetical lipoprotein	6.70563	0.0921668	1	6.70563	0.377646	0.126494	6.70563	1.27934	0.000443657
SL1344_0440	bolA	BolA protein	8.97901	-0.163405	1	8.97901	-0.537685	0.0408073	8.97901	-0.0936704	0.877279
SL1344_0441	tig	trigger factor	10.587	0.13379	1	10.587	0.66824	0.00936675	10.587	0.755379	0.0307229
SL1344_0442	clpP	ATP-dependent clp protease proteolytic subunit	8.59033	0.121356	1	8.59033	-0.100886	0.960249	8.59033	0.130868	0.805871
SL1344_0443	clpX	ATP-dependent clp protease ATP-binding subunit ClpX	10.0201	-0.0849555	1	10.0201	0.091499	0.960291	10.0201	0.457074	0.108479
SL1344_0444	lon	Lon protease	10.1567	-0.0255387	1	10.1567	0.64056	0.0475589	10.1567	-0.237249	0.670823
SL1344_0445	hupB	DNA-binding protein HU-beta	11.9498	-1.52154	0.00339296	11.9498	-0.635939	0.0931498	11.9498	0.213605	0.763439
SL1344_0446	cypD	peptidyl-prolyl cis-trans isomerase D	7.60798	-0.00726955	1	7.60798	0.325529	0.22449	7.60798	0.117067	0.826595
SL1344_0447	comE1	competence gene-DNA binding and transport	2.79196	0.54321	0.592761	2.79196	-0.236596	0.79737	2.79196	0.496359	0.57928
SL1344_0448	ybaW	conserved hypothetical protein	4.23368	0.267354	0.743039	4.23368	0.198161	0.666845	4.23368	0.108327	0.852808
SL1344_0449	ybaX	conserved hypothetical protein	5.20788	0.155704	1	5.20788	0.343736	0.197018	5.20788	-0.0935272	0.872935
SL1344_0450	ybaE	hypothetical solute-binding protein	5.11436	0.352207	0.793604	5.11436	-0.546131	0.235866	5.11436	-0.206755	0.809994
SL1344_0451	cof	conserved hypothetical protein	4.0795	-0.204993	0.991235	4.0795	-0.315177	0.401442	4.0795	-0.648054	0.150284
SL1344_0452	SL1344_0452	hypothetical lyase	4.36289	0.134218	1	4.36289	-0.221521	0.593144	4.36289	-0.29808	0.42458
SL1344_0453	ybaO	hypothetical transcriptional regulator	6.15671	0.0230775	1	6.15671	0.133391	0.840502	6.15671	-0.139145	0.808221
SL1344_0454	mdlA	hypothetical ABC transporter ATP-binding membrane protein	5.97081	0.212254	0.975078	5.97081	0.287967	0.305762	5.97081	0.315039	0.296528
SL1344_0455	mdlB	hypothetical ABC transporter ATP-binding membrane protein	5.93073	0.0323257	1	5.93073	0.241578	0.522388	5.93073	0.227792	0.586623
SL1344_0457	amtB	probable ammonium transporter	3.28648	0.229587	0.898351	3.28648	0.0372733	0.999991	3.28648	-0.527993	0.199193
SL1344_0458	tesB	acyl-CoA thioesterase II	5.67263	-0.134463	1	5.67263	0.0838423	0.972635	5.67263	0.178788	0.688354
SL1344_0459	ybaY	conserved hypothetical lipoprotein	7.72683	-0.315943	0.518013	7.72683	-0.733351	0.00345235	7.72683	-0.396963	0.232482
SL1344_0460	ybaZ	hypothetical methylated-DNA methyltransferase	4.50722	0.334272	0.38776	4.50722	0.000558476	0.999991	4.50722	-0.131268	0.798755
SL1344_0461	ylaB	hypothetical 58.9 kDa protein in tesb-hha intergenic region. Contains probable N-terminal signal sequence	5.81711	-0.115921	1	5.81711	-0.290174	0.26559	5.81711	-0.0571447	0.95019
SL1344_0462	rpmE2	hypothetical 50s ribosomal protein L31 (second copy)	3.45418	0.129596	1	3.45418	-0.540171	0.0436789	3.45418	0.0953167	0.883777
SL1344_0463	rpmJa	hypothetical 50s ribosomal protein L36 (second copy)	4.58683	-0.349235	0.464355	4.58683	-0.575188	0.0292889	4.58683	-0.140601	0.798169
SL1344_0464	ylaC	hypothetical membrane protein	7.06677	-0.124147	1	7.06677	0.159569	0.775432	7.06677	0.188483	0.708586
SL1344_0465	maa	maltose O-acetyltransferase	6.86771	0.188678	1	6.86771	-0.409351	0.101672	6.86771	-0.179779	0.694133
SL1344_0466	hha	haemolysin expression modulating protein	7.53532	0.249029	0.807479	7.53532	-0.589729	0.0140368	7.53532	-0.224229	0.593609
SL1344_0467	ybaJ	conserved hypothetical protein	8.02614	0.159094	1	8.02614	-0.673878	0.00847743	8.02614	-0.583652	0.0834726
SL1344_0468	acrB	acriflavin resistance protein B	9.53512	-0.0965717	1	9.53512	0.339694	0.185434	9.53512	0.302158	0.36698
SL1344_0469	acrA	acriflavin resistance protein A precursor	7.88643	0.0791009	1	7.88643	0.235099	0.549476	7.88643	0.617213	0.015586
SL1344_0470	acrR	potential acrAB operon repressor	6.36405	0.0363213	1	6.36405	0.195647	0.717442	6.36405	0.258448	0.460224
SL1344_0471	aefA	integral membrane protein AefA	7.44679	-0.0910258	1	7.44679	0.166197	0.878062	7.44679	0.590512	0.00932899
SL1344_0472	SL1344_0472	conserved hypothetical protein	6.15511	0.125494	1	6.15511	-0.0984796	0.985156	6.15511	-0.415717	0.0952603
SL1344_0473	ybaM	conserved hypothetical protein	3.47117	0.143124	1	3.47117	0.014542	0.999991	3.47117	0.0712103	0.906396
SL1344_0474	priC	primosomal replication protein N	3.78507	0.0016143	1	3.78507	0.179935	0.733615	3.78507	-0.315697	0.387279
SL1344_0476	apt	adenine phosphoribosyltransferase	5.5924	-0.277809	0.633372	5.5924	0.202177	0.689852	5.5924	-0.0038014	0.997562
SL1344_0477	dnaX	DNA polymerase III subunits gamma and tau	7.40412	-0.0901787	1	7.40412	0.154005	0.871487	7.40412	0.509494	0.0438041
SL1344_0478	ybaB	conserved hypothetical protein	7.1145	-0.0156322	1	7.1145	0.209268	0.633006	7.1145	0.693359	0.0445832
SL1344_0479	recR	recombination protein RecR	7.29068	-0.206092	0.970859	7.29068	0.590106	0.0349474	7.29068	0.868814	0.0282078
SL1344_0480	htpG	heat shock protein HtpG	10.4292	0.155172	1	10.4292	0.622691	0.122935	10.4292	-0.520486	0.377451
SL1344_0481	adk	adenylate kinase	8.5383	0.00313615	1	8.5383	0.385791	0.131652	8.5383	0.518372	0.100753
SL1344_0482	hemH	ferrochelatase	5.93475	0.0942733	1	5.93475	0.0336141	0.999991	5.93475	0.338922	0.218818
SL1344_0483	aes	acetyl esterase	3.26744	0.0542154	1	3.26744	0.0232263	0.999991	3.26744	-0.306308	0.393571
SL1344_0484	gsk	inosine-guanosine kinase	5.02482	0.213016	0.964894	5.02482	0.603266	0.00353895	5.02482	0.474324	0.0763875
SL1344_0485	ybaL	hypothetical transport protein	7.70539	-0.330914	0.273285	7.70539	-0.440582	0.013248	7.70539	0.646165	0.00502044
SL1344_0486	fsr	fosmidomycin resistance protein	5.20663	0.012726	1	5.20663	0.118771	0.970697	5.20663	0.575698	0.0118988
SL1344_0487	ushA	UDP-sugar hydrolase	8.22573	0.18494	1	8.22573	-0.0974676	0.970697	8.22573	0.0650595	0.924408
SL1344_0488	ybaK	conserved hypothetical protein	5.13166	0.235583	0.856678	5.13166	0.313119	0.283529	5.13166	0.841447	0.0110931
SL1344_0489	ybaP	conserved hypothetical protein	4.85668	0.110186	1	4.85668	0.330903	0.16522	4.85668	0.203538	0.622485
SL1344_0490	SL1344_0490	probable secreted protein	3.53739	-0.228789	0.883165	3.53739	-0.46549	0.0369019	3.53739	-0.659782	0.0287437
SL1344_0491	copA	copper-transporting ATPase	7.34122	0.159006	1	7.34122	-0.704896	0.00271937	7.34122	-0.274735	0.442637
SL1344_0492	cueR	copper efflux regulator	5.45204	0.142096	1	5.45204	0.0301846	0.999991	5.45204	0.167498	0.717291
SL1344_0493	ybbJ	hypothetical membrane protein	5.64761	-0.440639	0.133105	5.64761	-0.211438	0.631903	5.64761	-0.366097	0.271983
SL1344_0494	ybbK	hypothetical membrane protein	6.06112	-0.122615	1	6.06112	-0.146223	0.880619	6.06112	-0.366758	0.203791
SL1344_0495	ybbL	hypothetical ABC transporter ATP-binding protein	4.0642	0.027202	1	4.0642	-0.135103	0.869651	4.0642	-0.103566	0.853715
SL1344_0496	ybbM	hypothetical membrane protein	4.59876	-0.0273034	1	4.59876	0.0100979	0.999991	4.59876	0.177845	0.689948
SL1344_0497	ybbN	thioredoxin-like protein	7.54304	0.263685	0.844145	7.54304	0.473558	0.148434	7.54304	-0.0394939	0.959262
SL1344_0498	ybbO	hypothetical oxidoreductase	5.06052	-0.14008	1	5.06052	-0.0563431	0.999991	5.06052	0.175332	0.697689
SL1344_0499	tesA	acyl-coA thioesterase I	4.52112	0.0721571	1	4.52112	0.0834791	0.957974	4.52112	0.206411	0.625214
SL1344_0500	ybbA	hypothetical ABC transporter ATP-binding protein	3.94588	0.23165	0.872568	3.94588	0.0683628	0.983098	3.94588	-0.43684	0.146065
SL1344_0501	ybbP	hypothetical membrane protein	6.05198	-0.0781613	1	6.05198	-0.0278162	0.999991	6.05198	-0.57084	0.0303315
SL1344_0502	SL1344_0502	outer membrane protein	4.26738	0.316924	0.414828	4.26738	0.256682	0.449185	4.26738	-0.0951358	0.877284
SL1344_0503	sfbA	lipoprotein	3.94576	-0.16824	1	3.94576	-0.715018	0.00534486	3.94576	-0.345757	0.334797
SL1344_0504	sfbB	ABC transporter ATP-binding protein	3.62272	-0.0422558	1	3.62272	-0.504001	0.0177814	3.62272	-0.127696	0.807181
SL1344_0505	sfbC	ABC transporter integral membrane protein	4.10214	0.0256152	1	4.10214	-0.345864	0.170202	4.10214	-0.28726	0.40322
SL1344_0506	ybbB	hypothetical ATP-binding protein	6.93921	0.0713097	1	6.93921	-0.199272	0.694358	6.93921	0.256639	0.473011
SL1344_0507	ybbS	hypothetical lysR-family transcriptional regulator	3.51865	0.349484	0.409234	3.51865	-0.475942	0.0582387	3.51865	-0.117807	0.832864
SL1344_0508	allA	ureidoglycolate hydrolase	4.11543	0.592449	0.0727948	4.11543	0.0608094	0.972353	4.11543	0.0503495	0.942816
SL1344_0509	allR	negative regulator of allantoin and glyoxylate utilization operons	6.44682	0.0799066	1	6.44682	0.142737	0.942278	6.44682	-0.120157	0.864597
SL1344_0510	gcl	glyoxylate carboligase	3.02636	0.967158	0.00974254	3.02636	-0.217549	0.641216	3.02636	0.701254	0.0947779
SL1344_0511	gip	hydroxypyruvate isomerase	2.50538	0.969557	0.0821366	2.50538	-0.170507	0.869651	2.50538	0.555247	0.472421
SL1344_0512	garRa	2-hydroxy-3-oxopropionate reductase	3.41274	0.948726	0.00346022	3.41274	-0.209077	0.772744	3.41274	0.880349	0.0130668
SL1344_0516	allB	allantoinase	4.56197	0.543256	0.0895823	4.56197	-0.827358	0.00442583	4.56197	0.0169891	0.9816
SL1344_0519	ylbA	conserved hypothetical protein	5.12298	0.0257591	1	5.12298	0.00901305	0.999991	5.12298	0.148594	0.763997
SL1344_0526	purK	phosphoribosylaminoimidazole carboxylase ATPase subunit	5.55846	-0.165529	1	5.55846	0.0698889	0.972635	5.55846	0.636032	0.0389272
SL1344_0527	purE	phosphoribosylaminoimidazole carboxylase catalytic subunit	3.96723	-0.436123	0.183855	3.96723	-0.137504	0.845607	3.96723	0.371343	0.307964
SL1344_0528	lpxH	conserved hypothetical protein	4.54138	-0.323778	0.51752	4.54138	-0.17235	0.74626	4.54138	0.488496	0.141215
SL1344_0529	ppiB	peptidyl-prolyl cis-trans isomerase B	8.50088	0.0145319	1	8.50088	0.206699	0.655005	8.50088	0.804838	0.00838167
SL1344_0530	cysS	cysteinyl-tRNA synthetase	7.63949	-0.0195278	1	7.63949	0.221779	0.617759	7.63949	0.471511	0.0575262
SL1344_0531	SL1344_0531	hypothetical exported outer membrane protein	3.55618	-0.0504531	1	3.55618	-0.50006	0.0446848	3.55618	-0.0305104	0.962312
SL1344_0534	ybcJ	conserved hypothetical protein	5.9932	-0.232113	0.879327	5.9932	0.343676	0.133751	5.9932	0.42779	0.0990907
SL1344_0535	folD	FolD bifunctional protein [includes: methylenetetrahydrofolate dehydrogenase; methenyltetrahydrofolate cyclohydrolase]	6.64224	-0.00501117	1	6.64224	0.37251	0.0859913	6.64224	-0.0553822	0.937448
SL1344_0536	fimA	type-1 fimbrial protein, a chain precursor	3.85729	-0.639142	0.0457348	3.85729	-0.471221	0.0856945	3.85729	-0.0883671	0.885473
SL1344_0547	SL1344_0547	hypothetical membrane protein	3.55963	-0.213321	1	3.55963	1.44895	0.000195525	3.55963	-0.355076	0.359844
SL1344_0548	gtrBa	bactoprenol glucosyl transferase	2.9555	-0.472717	0.562814	2.9555	1.28909	0.00410848	2.9555	-0.818515	0.179996
SL1344_0550A	cusA	cation efflux protein (pseudogene)	3.41241	-0.27728	0.72147	3.41241	0.255036	0.494896	3.41241	-0.302905	0.474884
SL1344_0551	ykgD	hypothetical araC-family transcriptional regulator	3.98383	0.224286	0.898351	3.98383	-0.34095	0.199096	3.98383	-0.276169	0.449762
SL1344_0552	ykgC	probable pyridine nucleotide-disulfide oxidoreductase	3.00465	-0.35444	0.501562	3.00465	-0.0755152	0.955647	3.00465	0.011316	0.9907
SL1344_0555	SL1344_0555	conserved hypothetical protein	6.6087	-0.140607	1	6.6087	-0.367761	0.135515	6.6087	-0.216462	0.59357
SL1344_0556	pheP	phenylalanine-specific permease	5.77032	-0.0314078	1	5.77032	0.56724	0.0137886	5.77032	-0.176751	0.697945
SL1344_0557	ybdG	hypothetical membrane protein	5.86773	-0.283162	0.628288	5.86773	-0.0520979	0.999991	5.86773	0.554025	0.0511769
SL1344_0558	apeE	outer membrane esterase	5.53566	-0.121746	1	5.53566	0.00467122	0.999991	5.53566	-0.122263	0.832864
SL1344_0559	SL1344_0559	sigma 54-associated DNA-binding protein	6.04933	0.169207	1	6.04933	-0.161449	0.869651	6.04933	0.328929	0.246238
SL1344_0566	nfnB	oxygen-insensitive NAD(P)H nitroreductase	6.55746	-0.00774006	1	6.55746	0.222998	0.598187	6.55746	0.328063	0.288709
SL1344_0567	ybdF	conserved hypothetical protein	3.76479	0.212333	0.944255	3.76479	0.212362	0.621953	3.76479	0.343795	0.354661
SL1344_0568	ramR	Regulation of MDR efflux	5.00004	-0.066994	1	5.00004	0.0768265	0.974081	5.00004	-0.175723	0.695692
SL1344_0569	ramA	transcriptional activator RamA	3.26987	-0.145381	1	3.26987	0.503111	0.0252344	3.26987	-0.370018	0.288935
SL1344_0571	ybdK	conserved hypothetical protein	4.04475	0.462935	0.115711	4.04475	-0.383006	0.14034	4.04475	0.149336	0.765372
SL1344_0573	fepA	ferrienterobactin receptor precursor	4.14964	0.0316683	1	4.14964	-0.322633	0.223125	4.14964	-0.40222	0.177421
SL1344_0576	entF	enterobactin synthetase component F	3.6886	0.0386632	1	3.6886	0.396082	0.072911	3.6886	-0.696731	0.0156982
SL1344_0577	fepE	responsible for the production of very long (VL) modal length LPS Oag	5.94556	-0.146432	1	5.94556	0.240168	0.522388	5.94556	0.223899	0.562984
SL1344_0588	cstAa	carbon starvation protein A	9.94307	0.422447	0.360025	9.94307	0.000769844	0.999991	9.94307	0.279441	0.565279
SL1344_0589	ybdD	conserved hypothetical protein	6.30198	0.626699	0.0657502	6.30198	-0.471733	0.104879	6.30198	0.380447	0.354114
SL1344_0590	ybdH	hypothetical oxidoreductase	3.65792	-0.275865	0.711932	3.65792	0.538745	0.0297961	3.65792	-0.370216	0.332809
SL1344_0591	ybdL	hypothetical aminotransferase	4.41649	-0.414053	0.234941	4.41649	0.574966	0.0157597	4.41649	-0.353374	0.328365
SL1344_0592	ybdM	conserved hypothetical protein	4.46108	0.250556	0.784445	4.46108	-0.312474	0.222169	4.46108	0.301827	0.337673
SL1344_0593	ybdN	conserved hypothetical protein	4.30377	0.432247	0.185879	4.30377	-0.289536	0.369168	4.30377	0.355109	0.322065
SL1344_0594	ybdO	hypothetical lysR-family transcriptional regulator	5.97717	0.223228	0.900757	5.97717	-0.55445	0.0148231	5.97717	0.103702	0.853715
SL1344_0595	dsbG	thiol:disulfide interchange protein DsbG precursor	6.58012	-0.0409311	1	6.58012	-0.115671	0.965676	6.58012	0.234209	0.525215
SL1344_0596	ahpC	alkyl hydroperoxide reductase c22 protein	9.0772	-0.411714	0.189657	9.0772	-0.298868	0.314293	9.0772	0.0624856	0.919243
SL1344_0597	ahpF	alkyl hydroperoxide reductase F52A protein (subunit F)	6.89481	0.239022	0.844145	6.89481	0.134725	0.902019	6.89481	-0.0483108	0.944548
SL1344_0599	SL1344_0599	molybdopterin-containing oxidoreductase catalytic subunit	3.39264	0.332378	0.523023	3.39264	-0.0924493	0.928736	3.39264	-0.315006	0.46307
SL1344_0601	SL1344_0601	molybdopterin-containing oxidoreductase membrane anchor subunit	5.3868	-0.264815	0.722716	5.3868	-0.010561	0.999991	5.3868	-1.59816	0.000128227
SL1344_0602	ybdQ	conserved hypothetical protein	10.4165	-0.2638	0.734481	10.4165	-0.720871	0.00337888	10.4165	-0.719116	0.0231577
SL1344_0603	ybdR	hypothetical zinc-dependant alcohol dehydrogenase	3.27319	0.250271	0.837518	3.27319	-0.000816753	0.999991	3.27319	-0.571873	0.0982934
SL1344_0604	rnk	regulator of nucleoside diphosphate kinase	5.30898	-0.512564	0.0727948	5.30898	0.22066	0.596248	5.30898	-0.0141781	0.982858
SL1344_0605	rna	ribonuclease I precursor	7.00885	-0.189229	1	7.00885	0.252951	0.475279	7.00885	-0.204745	0.621393
SL1344_0606	citT	citrate carrier	4.05174	-0.630632	0.0396416	4.05174	1.18076	0.000266504	4.05174	-1.11168	0.00578865
SL1344_0613	citA	sensor kinase DpiB	3.45463	0.084364	1	3.45463	0.124781	0.880412	3.45463	-0.458381	0.15501
SL1344_0614	citB	transcriptional regulatory protein	3.5198	0.0995469	1	3.5198	0.237059	0.557978	3.5198	-0.0777563	0.906396
SL1344_0615	dcuC	C4-dicarboxylate anaerobic carrier	3.86241	-0.645922	0.102001	3.86241	-0.584577	0.062791	3.86241	-0.593926	0.20524
SL1344_0616	pagP	antimicrobial peptide resistance and lipid A acylation protein	5.73561	-0.69023	0.0591491	5.73561	0.260539	0.506102	5.73561	-0.0259657	0.971267
SL1344_0617	cspE	cold shock-like protein cspE	9.74443	-0.812957	0.00748422	9.74443	0.0226161	0.999991	9.74443	-7.99414	3.14e-08
SL1344_0618	ccrB	hypothetical membrane protein	4.53611	-0.0566699	1	4.53611	-0.223277	0.629604	4.53611	-0.214577	0.717205
SL1344_0620	tatE	sec-independent protein translocase protein TatE	5.24152	-0.273082	0.79987	5.24152	0.461826	0.136275	5.24152	2.12229	0.000223085
SL1344_0621	lipA	lipoic acid synthetase	7.87399	0.173502	1	7.87399	0.234691	0.546431	7.87399	0.840836	0.00417936
SL1344_0622	ybeF	lysR-family transcriptional regulator	4.56273	0.487196	0.0764385	4.56273	-0.221579	0.593449	4.56273	0.136742	0.785747
SL1344_0623	lipB	lipoate-protein ligase B (lipoate biosynthesis protein B)	5.06859	-0.380575	0.247589	5.06859	-0.130869	0.885449	5.06859	0.428965	0.14682
SL1344_0624	ybeD	conserved hypothetical protein	7.83471	-0.118263	1	7.83471	0.420485	0.111871	7.83471	-0.271466	0.501448
SL1344_0625	dacA	D-alanine carboxypeptidase	7.42197	-0.0347468	1	7.42197	0.437473	0.0338185	7.42197	0.498573	0.0575262
SL1344_0626	rlpA	rare lipoprotein A precursor	6.6082	0.152205	1	6.6082	0.277147	0.327847	6.6082	0.263717	0.42175
SL1344_0627	mrdB	rod shape-determining protein RodA	5.87109	0.341249	0.275688	5.87109	0.346216	0.118694	5.87109	0.183449	0.687111
SL1344_0628	mrdA	penicillin-binding protein 2	6.32986	0.037546	1	6.32986	0.310512	0.222585	6.32986	0.452371	0.0756233
SL1344_0629	ybeA	conserved hypothetical protein	5.62697	0.0884605	1	5.62697	0.504735	0.00340026	5.62697	0.254186	0.451961
SL1344_0630	ybeB	conserved hypothetical protein	5.63527	0.0371386	1	5.63527	0.314521	0.213091	5.63527	0.432628	0.098983
SL1344_0631	cobC	alpha-ribazole-5'-phosphate phosphatase	4.53166	0.223809	0.898539	4.53166	0.0378272	0.999991	4.53166	-0.504335	0.106957
SL1344_0632	cobD	hypothetical aminotransferase CobD	5.03959	-0.0853711	1	5.03959	-0.0699079	0.999991	5.03959	0.111242	0.860428
SL1344_0633	nadD	conserved hypothetical protein	4.3237	0.04049	1	4.3237	0.209711	0.637567	4.3237	0.407688	0.303468
SL1344_0634	holA	DNA polymerase III, delta subunit	6.23541	-0.0451149	1	6.23541	0.198716	0.708732	6.23541	0.0128929	0.988274
SL1344_0635	rlpB	rare lipoprotein B precursor	7.18187	-0.128181	1	7.18187	0.165581	0.78273	7.18187	0.0773646	0.897176
SL1344_0636	leuS	leucyl-tRNA synthetase	9.0526	-0.0766054	1	9.0526	0.184201	0.759016	9.0526	0.339951	0.255824
SL1344_0639	SL1344_0639	probable permease	3.99253	-0.376053	0.32685	3.99253	-0.333512	0.246715	3.99253	-1.18944	0.00206107
SL1344_0640	SL1344_0640	hypothetical sigma-54 dependent transcriptional regulator	6.7621	-0.128013	1	6.7621	-0.354682	0.0957372	6.7621	-0.522351	0.0277762
SL1344_0641	ybeL	conserved hypothetical protein	7.70842	0.339182	0.592761	7.70842	-0.918847	0.00537121	7.70842	-0.16562	0.78024
SL1344_0648	hscC	chaperone heat shock protein	5.35625	-0.220826	0.924501	5.35625	-0.369382	0.115465	5.35625	-0.111418	0.838554
SL1344_0649	SL1344_0649	hypothetical conserved hypothetical protein	5.64991	-0.279819	0.633372	5.64991	0.0515495	0.999991	5.64991	0.124803	0.812113
SL1344_0650	rihA	probable nucleoside hydrolase	5.77319	-0.0908498	1	5.77319	0.219279	0.634267	5.77319	-0.262721	0.435689
SL1344_0651	gltL	glutamate/aspartate transport ATP-binding protein GltL	7.22359	1.33073	0.00991214	7.22359	0.850347	0.0355321	7.22359	2.48113	0.000769606
SL1344_0652	gltK	glutamate/aspartate transport system permease protein GltK	6.53521	1.44771	0.00185306	6.53521	0.883752	0.00890896	6.53521	2.233	0.000237084
SL1344_0653	gltJ	glutamate/aspartate transport system permease protein GltJ	6.85504	1.35587	0.0125691	6.85504	0.715901	0.095312	6.85504	2.26012	0.00219638
SL1344_0654	gltI	ABC transporter periplasmic binding protein (glutamate/aspartate?)	9.64972	1.1427	0.0199416	9.64972	0.323449	0.50484	9.64972	1.9737	0.00339841
SL1344_0655	lnt	apolipoprotein N-acyltransferase	7.00848	0.00394561	1	7.00848	0.222207	0.596526	7.00848	0.0660937	0.914615
SL1344_0656	ybeX	haemolysin-related protein	7.70631	0.014608	1	7.70631	0.0194861	0.999991	7.70631	0.0683814	0.91431
SL1344_0657	ybeY	conserved hypothetical protein	7.28946	0.150564	1	7.28946	-0.0330735	0.999991	7.28946	0.326498	0.355735
SL1344_0658	phoL	PhoH-like ATP-binding protein	7.89302	0.187711	1	7.89302	0.0247652	0.999991	7.89302	0.0195291	0.976824
SL1344_0659	miaB	MiaB protein (hypothetical tRNA-thiotransferase (or tRNA-methylthiotransferase))	7.57449	0.0538625	1	7.57449	0.540602	0.00913698	7.57449	0.316669	0.323431
SL1344_0660	ubiF	hypothetical monooxygenase	7.4622	0.201935	0.977761	7.4622	-0.550291	0.0185696	7.4622	-0.10394	0.853715
SL1344_0662	asnB	asparagine synthetase B	8.12693	0.0609055	1	8.12693	0.0505592	0.999991	8.12693	0.0509013	0.942165
SL1344_0663	nagD	NagD protein	6.14796	0.028161	1	6.14796	0.43949	0.0392321	6.14796	0.309782	0.336127
SL1344_0664	nagC	N-acetylglucosamine repressor	6.04476	-0.0532421	1	6.04476	0.196931	0.75513	6.04476	0.0430613	0.960571
SL1344_0665	nagA	N-acetylglucosamine-6-phosphate deacetylase	6.58187	-0.240988	0.837518	6.58187	0.0295905	0.999991	6.58187	-0.283574	0.389591
SL1344_0666	nagB	glucosamine-6-phosphate deaminase	6.29297	-0.113552	1	6.29297	-0.0964678	0.997551	6.29297	-0.038168	0.966153
SL1344_0667	nagE	pts system, N-acetylglucosamine-specific IIABC component	9.1701	-0.21313	0.970619	9.1701	-0.323734	0.197018	9.1701	-0.291649	0.365987
SL1344_0668	glnS	glutaminyl-tRNA synthetase	8.31294	-0.0807182	1	8.31294	0.336589	0.127045	8.31294	0.264137	0.42506
SL1344_0669	ybfM	hypothetical outer membrane protein	6.9366	-0.0372249	1	6.9366	-0.615259	0.00679724	6.9366	-0.615	0.0399745
SL1344_0670	ybfN	hypothetical lipoprotein	5.42112	0.0666583	1	5.42112	-0.899689	0.0002518	5.42112	-0.154529	0.754014
SL1344_0671	SL1344_0671	citrate-proton symporter	4.03153	0.373402	0.293703	4.03153	-0.0517715	0.996068	4.03153	0.510719	0.0955532
SL1344_0672	SL1344_0672	citrate utilization protein B	2.91438	0.660245	0.0817396	2.91438	0.227222	0.619738	2.91438	0.990768	0.023634
SL1344_0673	SL1344_0673	conserved hypothetical protein	3.38142	0.532279	0.206865	3.38142	0.141354	0.830605	3.38142	0.381616	0.423543
SL1344_0674	SL1344_0674	lysR-family transcriptional regulator	4.50723	0.144733	1	4.50723	-0.0622005	0.985853	4.50723	-0.0842887	0.88703
SL1344_0675	fur	ferric uptake regulation protein	8.16673	-0.0805166	1	8.16673	-0.0821699	0.978017	8.16673	-0.186038	0.670108
SL1344_0676	fldA	flavodoxin 1	7.92786	0.0119331	1	7.92786	0.280859	0.355922	7.92786	0.317966	0.319342
SL1344_0677	ybfE	conserved hypothetical protein	4.03133	-0.20894	0.992486	4.03133	-0.0488604	0.986761	4.03133	-0.161709	0.807399
SL1344_0678	ybfF	hypothetical esterase/lipase YbfF	5.64426	0.0537255	1	5.64426	0.319613	0.260774	5.64426	0.596307	0.0549777
SL1344_0679	seqA	seqA protein	6.76326	0.108118	1	6.76326	0.207607	0.648413	6.76326	0.403638	0.192985
SL1344_0680	pgm	phosphoglucomutase	9.41156	0.110379	1	9.41156	0.303427	0.281522	9.41156	0.362291	0.239726
SL1344_0681	SL1344_0681	possible 5-nitroimidazole antibiotic resistance	4.18915	-0.869277	0.13613	4.18915	-2.07478	0.000816151	4.18915	-1.58707	0.0257365
SL1344_0682	potE	putrescine-ornithine antiporter	5.74751	-0.418928	0.699898	5.74751	-1.92703	0.00103568	5.74751	-1.80317	0.0135731
SL1344_0683	speF	ornithine decarboxylase, inducible (ec 4.1.1.17)	6.43457	-0.517918	0.586927	6.43457	-2.52369	0.000482463	6.43457	-1.57396	0.0361438
SL1344_0684	kdpE	KDP operon transcriptional regulatory protein	3.92237	0.139471	1	3.92237	-0.113311	0.919758	3.92237	-0.0779196	0.897176
SL1344_0685	kdpD	sensor protein KdpD	5.24451	0.0154247	1	5.24451	0.0166535	0.999991	5.24451	-0.179134	0.697296
SL1344_0689	ybfA	hypothetical exported protein	6.9702	-0.323973	0.663297	6.9702	-0.599222	0.0617869	6.9702	-0.901763	0.0476524
SL1344_0690	phrB	deoxyribodipyrimidine photolyase	5.18324	0.401881	0.256678	5.18324	-0.489974	0.0481644	5.18324	0.683931	0.0423736
SL1344_0691	ybgH	PTR2-family transport protein	3.61791	-0.112919	1	3.61791	0.312184	0.315725	3.61791	-0.173353	0.728494
SL1344_0692	ybgI	conserved hypothetical protein	5.98761	0.0267743	1	5.98761	-0.0379689	0.999991	5.98761	0.0235544	0.980595
SL1344_0693	ybgJ	conserved hypothetical protein	5.2101	0.00448456	1	5.2101	0.132965	0.935295	5.2101	-0.136596	0.808916
SL1344_0694	ybgK	conserved hypothetical protein	5.60773	-0.0548874	1	5.60773	0.0469518	0.999991	5.60773	0.0714337	0.929319
SL1344_0695	ybgL	conserved hypothetical protein	5.07065	-0.161262	1	5.07065	0.127398	0.943367	5.07065	-0.10665	0.871124
SL1344_0697	fimB	hypothetical type 1 fimbriae regulatory protein	3.33792	-0.373764	0.388179	3.33792	-0.146773	0.808923	3.33792	0.228774	0.610855
SL1344_0710	nei	endonuclease VIII, DNA N-glycosylase with an AP lyase activity	5.35284	-0.401307	0.0948489	5.35284	-0.104279	0.974857	5.35284	0.0649844	0.93303
SL1344_0711	abrB	hypothetical membrane protein	5.31137	0.346638	0.365476	5.31137	-0.261853	0.444396	5.31137	-0.372489	0.259269
SL1344_0712	gltA	citrate synthase	11.2403	0.587818	0.0324211	11.2403	0.340629	0.213496	11.2403	0.336053	0.33212
SL1344_0714	sdhC	succinate dehydrogenase cytochrome b-556 subunit	8.66901	0.461683	0.185879	8.66901	0.511649	0.050993	8.66901	0.954228	0.0115207
SL1344_0715	sdhD	succinate dehydrogenase hydrophobic membrane anchor protein	7.76054	0.385931	0.413849	7.76054	0.558277	0.0500337	7.76054	0.697055	0.0769032
SL1344_0716	sdhA	succinate dehydrogenase flavoprotein subunit	9.59712	0.452539	0.139764	9.59712	0.681924	0.00557288	9.59712	0.640961	0.0443718
SL1344_0717	sdhB	succinate dehydrogenase iron-sulfur protein	10.3331	0.477445	0.040076	10.3331	0.572425	0.00390503	10.3331	0.535836	0.0353311
SL1344_0718	sucA	2-oxoglutarate dehydrogenase E1 component	11.4561	0.454516	0.110582	11.4561	0.592565	0.008535	11.4561	0.747106	0.015586
SL1344_0719	sucB	dihydrolipoamide succinyltransferase component (E2)	11.2141	0.352089	0.460727	11.2141	0.619836	0.0189747	11.2141	0.876861	0.0188601
SL1344_0720	sucC	succinyl-CoA synthetase beta chain	10.5647	0.41671	0.303485	10.5647	0.664785	0.0155283	10.5647	0.862817	0.0238904
SL1344_0721	sucD	succinyl-CoA synthetase alpha chain	10.4691	0.230456	0.900757	10.4691	0.409508	0.177839	10.4691	0.915177	0.0259393
SL1344_0722	cydA	cytochrome d ubiquinol oxidase subunit I	10.6495	-0.220229	0.926564	10.6495	-0.239812	0.546866	10.6495	-0.492095	0.195174
SL1344_0723	cydB	cytochrome d ubiquinol oxidase subunit II	9.73324	-0.162867	1	9.73324	-0.115989	0.906506	9.73324	-0.620296	0.0418746
SL1344_0724	ybgT	hypothetical membrane protein	8.82213	-0.382034	0.341459	8.82213	-0.523479	0.0400583	8.82213	-0.627053	0.0705403
SL1344_0725	ybgE	hypothetical membrane protein	8.32489	-0.825172	0.00802896	8.32489	-0.284487	0.391361	8.32489	-0.516466	0.131144
SL1344_0726	ybgC	conserved hypothetical protein	5.30495	0.220552	0.91316	5.30495	0.26191	0.443629	5.30495	0.157255	0.740029
SL1344_0727	tolQ	TolQ protein	6.31473	0.143723	1	6.31473	0.327966	0.1927	6.31473	1.06074	0.00067108
SL1344_0728	tolR	tolR protein	6.02787	0.227178	0.907399	6.02787	0.190738	0.760012	6.02787	0.964388	0.000515737
SL1344_0729	tolA	tolA protein	6.51455	0.227471	0.890569	6.51455	0.315367	0.252724	6.51455	0.868404	0.00528189
SL1344_0730	tolB	tolB protein precursor	9.52712	0.126565	1	9.52712	0.285189	0.356865	9.52712	0.644435	0.0307568
SL1344_0731	pal	peptidoglycan-associated lipoprotein precursor	10.0009	0.0213486	1	10.0009	0.317317	0.278137	10.0009	0.582142	0.0682146
SL1344_0732	ybgF	hypothetical exported protein	8.12586	0.138696	1	8.12586	0.760906	0.00231257	8.12586	1.0125	0.00337995
SL1344_0733	nadA	quinolinate synthetase A protein	2.70755	-0.238431	0.863814	2.70755	0.423933	0.132202	2.70755	0.423007	0.271983
SL1344_0734	pnuC	pnuC protein	4.52492	0.014689	1	4.52492	0.213961	0.62017	4.52492	-0.0150976	0.982591
SL1344_0735	ybgR	probable cation transport protein	5.64308	0.221914	0.905526	5.64308	-0.464519	0.0492004	5.64308	0.0702997	0.908602
SL1344_0736	ybgS	hypothetical exported protein	5.93452	-1.01654	0.0064364	5.93452	-0.645577	0.0267106	5.93452	-2.03718	0.000305472
SL1344_0737	aroG	phospho-2-dehydro-3-deoxyheptonate aldolase (DAHP synthetase) phenylalanine repressible	7.57489	0.166952	1	7.57489	-0.0545876	0.999991	7.57489	0.734105	0.00420625
SL1344_0738	SL1344_0738	hypothetical hydro-lyase	4.49267	-0.0531654	1	4.49267	-0.365107	0.146442	4.49267	-0.627459	0.0382336
SL1344_0739	SL1344_0739	hypothetical hydro-lyase	4.80055	-0.0157685	1	4.80055	-0.680319	0.0070856	4.80055	-1.01682	0.00680217
SL1344_0740	SL1344_0740	LysR-family transcriptional regulator	5.86998	0.492569	0.0750902	5.86998	-0.617563	0.00810431	5.86998	-0.215252	0.60567
SL1344_0746	SL1344_0746	conserved hypothetical protein	3.3503	0.0939138	1	3.3503	0.448223	0.138401	3.3503	-0.231006	0.658341
SL1344_0749	gpmA	phosphoglycerate mutase 1	9.62991	0.0186264	1	9.62991	0.294115	0.301073	9.62991	-0.461671	0.0891578
SL1344_0750	galM	aldose 1-epimerase (mutarotase)	7.04305	0.084489	1	7.04305	0.181275	0.739481	7.04305	0.0658075	0.914615
SL1344_0751	galK	galactokinase	6.50852	0.215136	0.974655	6.50852	0.0254858	0.999991	6.50852	-0.250201	0.473011
SL1344_0752	galT	galactose-1-phosphate uridylyltransferase	6.02749	0.268677	0.681464	6.02749	-0.181094	0.761614	6.02749	-0.322413	0.305195
SL1344_0753	galE	UDP-glucose 4-epimerase	6.60822	0.239242	0.842999	6.60822	-0.195557	0.697951	6.60822	-0.158668	0.734941
SL1344_0755	modF	hypothetical molybdenum transport ATP-binding protein ModF (photorepair protein PhrA)	6.01585	0.0368471	1	6.01585	0.118259	0.972635	6.01585	-0.0828737	0.920702
SL1344_0756	modE	hypothetical molybdenum transport protein ModE	5.75541	0.0491077	1	5.75541	0.122828	0.962385	5.75541	0.17634	0.713657
SL1344_0757	ybhT	hypothetical membrane protein; conserved sORF	8.56995	-0.661655	0.0733804	8.56995	-0.299083	0.416264	8.56995	0.222934	0.671772
SL1344_0758	modA	molybdate-binding periplasmic protein precursor	6.92031	-0.677713	0.00836842	6.92031	-0.462527	0.0340551	6.92031	-2.05245	1.71e-05
SL1344_0759	modB	molybdenum transport system permease protein ModB	6.5851	-0.693942	0.00352545	6.5851	-0.378652	0.0772305	6.5851	-1.9411	1.28e-05
SL1344_0760	modC	molybdenum transport ATP-binding protein ModC	7.22903	-0.614959	0.0100119	7.22903	-0.503079	0.0140368	7.22903	-1.44028	6.7e-05
SL1344_0761	ybhA	conserved hypothetical protein	5.97619	0.171193	1	5.97619	0.116922	0.989446	5.97619	0.596864	0.00578865
SL1344_0762	ybhE	conserved hypothetical protein	6.5765	0.0702129	1	6.5765	-0.0201584	0.999991	6.5765	-0.0841871	0.914599
SL1344_0763	ybhC	possible pectinesterase precursor	8.33446	0.0884879	1	8.33446	0.653652	0.00161519	8.33446	0.450843	0.0830068
SL1344_0764	hutI	imidazolonepropionase	7.12774	0.34121	0.316381	7.12774	-0.26097	0.431661	7.12774	-0.417391	0.124062
SL1344_0765	hutG	formiminoglutamase	6.51491	0.246004	0.807902	6.51491	-0.400591	0.0505703	6.51491	-0.0999306	0.877279
SL1344_0766	hutC	histidine utilization repressor	5.9035	0.342247	0.335801	5.9035	-0.473147	0.0246872	5.9035	0.103885	0.858079
SL1344_0767	hutU	urocanate hydratase	7.09803	0.590209	0.0591491	7.09803	0.029152	0.999991	7.09803	-0.0384436	0.955068
SL1344_0768	hutH	histidine ammonia-lyase	7.35408	0.474322	0.102126	7.35408	-0.0111846	0.999991	7.35408	-0.245351	0.531149
SL1344_0769	ybhB	conserved hypothetical protein	5.4986	0.376181	0.253136	5.4986	0.236629	0.536222	5.4986	0.37135	0.236438
SL1344_0775	uvrB	excision nuclease ABC subunit B	6.95268	0.0800484	1	6.95268	0.384359	0.0446959	6.95268	0.377235	0.130205
SL1344_0776	slrP	Type III secretion system effector protein, leucine rich repeat-Acts as a ubiquitin ligase for thioredoxin. Also targets the ERdj3 chaperone of mammalian cells	7.29538	-0.226277	0.898351	7.29538	-0.828286	0.00055604	7.29538	0.348324	0.246238
SL1344_0777	ybhK	conserved hypothetical protein	6.04349	0.0877584	1	6.04349	-0.205169	0.745649	6.04349	-0.0544559	0.95879
SL1344_0778	moaA	molybdenum cofactor biosynthesis protein A	6.77106	-0.487451	0.0625151	6.77106	-0.778898	0.0010936	6.77106	-0.877959	0.00455047
SL1344_0779	moaB	molybdenum cofactor biosynthesis protein B	6.79713	-0.253233	0.776626	6.79713	-1.21922	0.000145365	6.79713	-0.665994	0.021213
SL1344_0780	moaC	molybdenum cofactor biosynthesis protein C	5.56783	-0.216107	0.970859	5.56783	-0.936245	0.000153012	5.56783	-0.470935	0.0524009
SL1344_0781	moaD	molybdopterin converting factor, subunit 1	4.35304	-0.12891	1	4.35304	-0.772755	0.00690722	4.35304	-0.310659	0.451919
SL1344_0782	moaE	molybdopterin converting factor, subunit 2	5.75521	0.0310207	1	5.75521	-0.55097	0.0066724	5.75521	0.00217086	0.997792
SL1344_0783	ybhL	hypothetical membrane protein	8.8703	-0.283042	0.625531	8.8703	-0.428685	0.0535923	8.8703	-0.235494	0.53605
SL1344_0787	ybhN	hypothetical membrane protein	3.59636	0.128129	1	3.59636	0.0133846	0.999991	3.59636	-0.331208	0.357254
SL1344_0788	ybhO	hypothetical phospholipase	3.30572	0.0539527	1	3.30572	-0.184557	0.707179	3.30572	0.363303	0.337673
SL1344_0790	ybhQ	hypothetical membrane protein	8.50743	0.0726934	1	8.50743	-0.578305	0.0128991	8.50743	-1.0435	0.00276657
SL1344_0791	ybhR	hypothetical inner membrane protein	5.08844	0.0489906	1	5.08844	-0.169502	0.790116	5.08844	-0.259892	0.466327
SL1344_0792	ybhS	hypothetical inner membrane protein	5.35162	0.0490917	1	5.35162	-0.212123	0.653366	5.35162	-0.279402	0.398297
SL1344_0793	ybhF	hypothetical ABC transporter ATP-binding protein	5.96358	0.219615	0.942947	5.96358	-0.121224	0.939909	5.96358	-0.215948	0.58605
SL1344_0794	SL1344_0794	HlyD-family secretion protein	5.29775	0.186237	1	5.29775	-0.0447166	0.999991	5.29775	-0.127514	0.806666
SL1344_0795	ybiH	hypothetical tetR-family transcriptional regulator	5.04469	0.160221	1	5.04469	-0.185526	0.751906	5.04469	-0.643328	0.0188585
SL1344_0796	rhlE	hypothetical ATP-dependent RNA helicase rhlE	3.96391	0.0757008	1	3.96391	0.932245	0.00266006	3.96391	0.583747	0.138782
SL1344_0797	dinG	probable ATP-dependent helicase DinG	6.35997	0.0795929	1	6.35997	0.380461	0.120095	6.35997	0.547888	0.0630358
SL1344_0798	ybiB	hypothetical glycosyltransferase	5.80649	0.190804	1	5.80649	0.01504	0.999991	5.80649	0.525337	0.031732
SL1344_0800	ybiI	hypothetical Zinc-finger containing protein	4.7594	0.333641	0.395716	4.7594	-0.82953	0.000907255	4.7594	-0.626513	0.0332906
SL1344_0801	ybiN	conserved hypothetical protein	4.84758	-0.101436	1	4.84758	0.119605	0.93993	4.84758	0.638182	0.0157044
SL1344_0802	ybiO	hypothetical membrane protein	4.26073	0.191918	1	4.26073	-0.144816	0.835978	4.26073	0.272433	0.461813
SL1344_0803	glnQ	glutamine transport ATP-binding protein GlnQ	7.01132	0.643128	0.115776	7.01132	0.483368	0.144609	7.01132	1.15746	0.0157044
SL1344_0804	glnP	glutamine transport system permease protein GlnP	6.24595	0.890914	0.0400414	6.24595	0.454238	0.224279	6.24595	0.632983	0.2086
SL1344_0805	glnH	glutamine-binding periplasmic protein precursor	8.86706	0.853119	0.0214649	8.86706	0.386443	0.23931	8.86706	0.695472	0.100549
SL1344_0806	dps	DNA protection during starvation protein	9.84204	-0.0140067	1	9.84204	-0.570835	0.0118682	9.84204	-0.416339	0.185203
SL1344_0807	ybiF	hypothetical membrane protein	4.71292	0.0966292	1	4.71292	0.257307	0.458543	4.71292	0.506808	0.0814094
SL1344_0808	ompX	outer membrane protein x precursor	10.4031	-0.0495946	1	10.4031	0.584785	0.031703	10.4031	0.595427	0.112558
SL1344_0809	ybiP	hypothetical membrane protein	5.25331	0.0901897	1	5.25331	0.281612	0.387323	5.25331	1.17072	0.00170643
SL1344_0810	SL1344_0810	transcriptional regulator (iron dependant repressor family)	3.77751	0.263055	0.826419	3.77751	0.592954	0.0472907	3.77751	0.259669	0.606466
SL1344_0811	ybiR	hypothetical membrane protein	4.80077	0.121145	1	4.80077	0.393467	0.0984068	4.80077	0.670512	0.0236855
SL1344_0812	ybiS	hypothetical exported protein	6.46246	-0.0746751	1	6.46246	0.148066	0.819586	6.46246	0.653183	0.0451504
SL1344_0813	ybiT	ABC transporter ATP-binding protein	6.51622	0.103592	1	6.51622	0.607443	0.00180802	6.51622	0.453025	0.0685692
SL1344_0817	ybiU	conserved hypothetical protein	3.57144	0.909647	0.00527132	3.57144	0.537587	0.0365882	3.57144	0.725173	0.0412634
SL1344_0818	ybiV(1)	conserved hypothetical protein	5.69781	0.205465	1	5.69781	0.459678	0.0171244	5.69781	0.323558	0.275016
SL1344_0819	pflF	hypothetical formate acetyltransferase 3	4.16423	0.371508	0.515737	4.16423	-1.32539	0.000907255	4.16423	-0.367338	0.471689
SL1344_0821	moeB	molybdopterin biosynthesis MoeB protein	4.97194	-0.19667	1	4.97194	0.41086	0.0520715	4.97194	0.371843	0.193947
SL1344_0822	moeA	molybdopterin biosynthesis MoeA protein	5.37558	-0.0462313	1	5.37558	0.551832	0.00656463	5.37558	0.530957	0.0454827
SL1344_0823	ybiK	hypothetical L-asparaginase	6.48339	0.194221	1	6.48339	0.0644497	0.999991	6.48339	-0.509685	0.0259393
SL1344_0824	yliA	hypothetical ABC transporter ATP-binding protein	6.82481	0.121479	1	6.82481	-0.0104944	0.999991	6.82481	-0.292698	0.336127
SL1344_0825	yliB	hypothetical ABC transporter periplasmic binding protein	6.862	0.142504	1	6.862	-0.0532353	0.999991	6.862	0.0239903	0.971867
SL1344_0826	yliC	hypothetical ABC transporter permease protein	5.8573	0.049641	1	5.8573	-0.141927	0.884109	5.8573	-0.169967	0.711016
SL1344_0827	yliD	hypothetical ABC transporter permease protein	5.46536	0.299296	0.515754	5.46536	-0.00846511	0.999991	5.46536	0.145908	0.775008
SL1344_0828	rimO	conserved hypothetical protein	6.28543	-0.0503481	1	6.28543	0.639946	0.00249865	6.28543	0.552373	0.0401827
SL1344_0829	bssR	conserved hypothetical protein	7.82271	0.141872	1	7.82271	-0.965757	0.00647672	7.82271	-0.321092	0.547451
SL1344_0833	SL1344_0833	hypothetical acyl-CoA dehydrogenase	3.81093	0.323174	0.518013	3.81093	-0.234253	0.55128	3.81093	0.0589945	0.927359
SL1344_0835	SL1344_0835	LysR transcriptional regulator	3.40668	-0.0765268	1	3.40668	0.0595771	0.972635	3.40668	0.419773	0.289217
SL1344_0836	SL1344_0836	hypothetical inner membrane protein	3.97277	-0.15165	1	3.97277	0.271722	0.440868	3.97277	-0.760422	0.046038
SL1344_0837	yliI	hypothetical dehydrogenase	3.13969	-0.0989095	1	3.13969	-0.4204	0.111244	3.13969	0.487469	0.162631
SL1344_0838	yliJ	glutathione s-transferase family protein	6.2011	-0.0586225	1	6.2011	-0.0257817	0.999991	6.2011	-0.512169	0.0518492
SL1344_0839	dacC	D-alanyl-D-alanine carboxypeptidase (penicillin-binding protein 6 precursor)	6.85673	0.417298	0.117557	6.85673	0.469403	0.0225258	6.85673	-0.184168	0.674059
SL1344_0840	deoR	deoxyribose operon repressor	5.99377	-0.266539	0.681401	5.99377	0.154007	0.876418	5.99377	0.408295	0.118791
SL1344_0841	ybjG	hypothetical permease protein	4.96576	-0.201382	0.979585	4.96576	0.108213	0.916135	4.96576	0.441078	0.158231
SL1344_0842	mdfA	multidrug translocase MdfA	4.74735	0.213406	0.944255	4.74735	0.727268	0.00266006	4.74735	0.119454	0.822287
SL1344_0843	SL1344_0843	conserved hypothetical protein	4.5571	-0.0818365	1	4.5571	0.137788	0.858178	4.5571	0.0292537	0.963813
SL1344_0844	SL1344_0844	hypothetical membrane protein	4.67152	-0.291561	0.556595	4.67152	0.101156	0.962377	4.67152	-0.0613604	0.928512
SL1344_0846	SL1344_0846	hypothetical membrane protein	6.39459	0.0858799	1	6.39459	0.108365	0.960291	6.39459	0.767056	0.00452105
SL1344_0847	ybjM	hypothetical membrane protein	3.48472	0.380368	0.572194	3.48472	-0.0765121	0.957974	3.48472	-0.768129	0.13307
SL1344_0848	grxA	glutaredoxin 1	7.31835	-0.235673	0.856075	7.31835	0.540144	0.0136122	7.31835	0.172658	0.702509
SL1344_0849	ybjC	hypothetical membrane protein	3.537	0.438236	0.241039	3.537	0.343857	0.26041	3.537	0.0856919	0.892101
SL1344_0850	mdaA	oxygen-insensitive NADPH nitroreductase (pseudogene)	4.43354	0.31746	0.501562	4.43354	0.446926	0.0562788	4.43354	0.378806	0.250205
SL1344_0852	rimK	ribosomal protein S6 modification protein	5.03683	0.306301	0.518481	5.03683	0.603953	0.00580244	5.03683	0.382917	0.214344
SL1344_0853	ybjN	conserved hypothetical protein	5.98865	0.186943	1	5.98865	0.136703	0.93993	5.98865	0.935614	0.000442926
SL1344_0854	potF	putrescine-binding periplasmic protein precursor	4.23405	0.58361	0.0490259	4.23405	0.453522	0.0771549	4.23405	0.440528	0.213165
SL1344_0855	potG	putrescine transport ATP-binding protein PotG	3.72796	0.485189	0.0450966	3.72796	0.442621	0.0342879	3.72796	0.523743	0.060175
SL1344_0857	potI	putrescine transport system permease protein PotI	3.64342	0.297694	0.598186	3.64342	0.501155	0.0349474	3.64342	-0.0508461	0.936643
SL1344_0858	ybjO	hypothetical membrane protein	4.07562	0.255589	0.788192	4.07562	0.479003	0.0552211	4.07562	-0.132086	0.804422
SL1344_0859	rumB	hypothetical RNA methyltransferase	4.79785	0.041707	1	4.79785	0.701577	0.00419974	4.79785	0.855998	0.010729
SL1344_0862	SL1344_0862	probable sulfatase	3.6663	0.105284	1	3.6663	0.00144738	0.999991	3.6663	-0.489217	0.108479
SL1344_0863	artJ	arginine-binding periplasmic protein 2 precursor	3.58353	0.441741	0.193813	3.58353	0.282862	0.396616	3.58353	0.225101	0.606359
SL1344_0864	artM	arginine transport system permease protein ArtM	6.26233	-0.11029	1	6.26233	0.143687	0.830605	6.26233	0.733859	0.026858
SL1344_0865	artQ	arginine transport system permease protein ArtQ	6.07257	0.100295	1	6.07257	0.116439	0.910301	6.07257	0.664164	0.0283132
SL1344_0866	artI	arginine-binding periplasmic protein 1 precursor	7.49437	-0.00279149	1	7.49437	-0.0364926	0.999991	7.49437	0.112833	0.832864
SL1344_0867	artP	arginine transport ATP-binding protein ArtP	6.69298	0.0156161	1	6.69298	0.0439736	0.999991	6.69298	0.153226	0.751264
SL1344_0868	ybjP	probable lipoprotein	6.99967	0.0736092	1	6.99967	-0.313073	0.224016	6.99967	0.311927	0.314564
SL1344_0869	SL1344_0869	conserved hypothetical protein	4.74616	0.246918	0.803554	4.74616	-0.173451	0.783795	4.74616	-0.73538	0.0118988
SL1344_0870	ybjR	hypothetical N-acetylmuramoyl-L-alanine amidase	5.50417	0.0272522	1	5.50417	-0.0889441	0.99341	5.50417	-0.286669	0.358663
SL1344_0871	SL1344_0871	hypothetical oxidoreductase	5.36167	-0.0624867	1	5.36167	0.0287062	0.999991	5.36167	0.283427	0.366902
SL1344_0872	ybjT	conserved hypothetical protein	5.60574	-0.156284	1	5.60574	0.0673295	0.999991	5.60574	-0.00899011	0.991855
SL1344_0873	ltaA	L-allo-threonine aldolase	6.05892	0.152704	1	6.05892	-0.0647572	0.999991	6.05892	-0.134568	0.826803
SL1344_0874	poxB	pyruvate dehydrogenase	5.13533	-0.019856	1	5.13533	-0.0195838	0.999991	5.13533	0.140864	0.777487
SL1344_0875	hcr	hybrid-cluster protein oxidoreductase-FAD and [2FE-2S] cofactors, NADH as electron donor	4.3867	-0.124595	1	4.3867	-0.142462	0.850183	4.3867	-0.639978	0.036836
SL1344_0876	hcp	hydroxylamine reductase, hybrid cluster [2Fe-2S] protein	4.61463	-0.212541	0.94414	4.61463	-0.204315	0.650001	4.61463	-1.08999	0.00410729
SL1344_0877	ybjE	hypothetical membrane protein	5.71152	-0.0352717	1	5.71152	0.262429	0.430654	5.71152	0.795054	0.00581804
SL1344_0878	ybjD	conserved hypothetical protein	6.83175	0.214002	0.964765	6.83175	-0.41776	0.0481539	6.83175	0.250267	0.483717
SL1344_0879	ybjX	hypothetical virK protein	7.43444	-0.404257	0.198195	7.43444	0.3206	0.246352	7.43444	0.344292	0.294292
SL1344_0880	ybjY	hypothetical exported protein	5.63047	0.132208	1	5.63047	0.578137	0.0051413	5.63047	0.153261	0.754014
SL1344_0881	ybjZ	conserved hypothetical ABC transporter	6.40701	0.0287186	1	6.40701	0.433542	0.0291419	6.40701	-0.00169852	0.998124
SL1344_0882	cspD	cold shock-like protein CspD	8.66975	-0.760889	0.0856016	8.66975	-0.716443	0.0493761	8.66975	-0.58517	0.260425
SL1344_0883	clpS	conserved hypothetical protein	7.06539	0.111238	1	7.06539	-0.419973	0.0672186	7.06539	-0.863154	0.00571708
SL1344_0884	clpA	ATP-dependent Clp protease ATP-binding subunit ClpA	9.40241	0.353532	0.518013	9.40241	-0.365034	0.259982	9.40241	-0.199057	0.703871
SL1344_0886	SL1344_0886	hypothetical integrase protein	3.30412	0.254878	0.816223	3.30412	-0.370164	0.233791	3.30412	-0.157179	0.782381
SL1344_0887	SL1344_0887	ISPsy11, transposase OrfA	3.07562	0.421287	0.202806	3.07562	0.180472	0.726418	3.07562	-0.474403	0.177421
SL1344_0888	SL1344_0888	conserved hypothetical protein	4.66887	-0.225107	0.898351	4.66887	-0.181989	0.739481	4.66887	-0.0726443	0.904302
SL1344_0889	SL1344_0889	hypothetical pirin-related protein	3.14213	-0.164535	1	3.14213	-0.354618	0.228201	3.14213	-0.169159	0.753927
SL1344_0890	SL1344_0890	hypothetical transcriptional activator	3.42984	0.165171	1	3.42984	0.656434	0.0209854	3.42984	0.367597	0.385169
SL1344_0891	infA	initiation factor IF-1	6.86439	-0.998574	0.00269088	6.86439	0.145676	0.819677	6.86439	0.71754	0.0326542
SL1344_0892	SL1344_0892	inner membrane protein	5.63004	-0.424944	0.126212	5.63004	-0.0354063	0.999991	5.63004	-0.00431966	0.997056
SL1344_0893	aat	leucyl/phenylalanyl-tRNA-protein transferase	5.62219	-0.102468	1	5.62219	-0.315945	0.212386	5.62219	0.263855	0.439274
SL1344_0894	cydC	transport ATP-binding protein CydC	7.034	-0.0742475	1	7.034	-0.0265792	0.999991	7.034	0.357934	0.206957
SL1344_0895	cydD	transport ATP-binding protein CydD	7.01823	-0.0911466	1	7.01823	0.0781701	0.972635	7.01823	0.659658	0.0224169
SL1344_0896	trxB	thioredoxin reductase	8.33249	-0.417972	0.0847035	8.33249	0.113194	0.960291	8.33249	0.572502	0.0204231
SL1344_0897	lrp	leucine-responsive regulatory protein	8.91217	0.086389	1	8.91217	0.451511	0.0377701	8.91217	0.651866	0.0221179
SL1344_0898	ftsK	cell division protein FtsK	9.31838	-0.0132249	1	9.31838	0.164011	0.808902	9.31838	0.587245	0.0348518
SL1344_0899	lolA	outer membrane lipoprotein carrier protein precursor	7.18458	0.167739	1	7.18458	-0.0515073	0.994646	7.18458	0.261242	0.492281
SL1344_0900	ycaJ	conserevd hypothetical protein	7.22428	-0.0122373	1	7.22428	-0.126766	0.919143	7.22428	0.336218	0.265191
SL1344_0901	serS	seryl-tRNA synthetase	9.35346	-0.101103	1	9.35346	0.0626111	0.999991	9.35346	0.525884	0.0369592
SL1344_0902	dmsA	anaerobic dimethyl sulfoxide reductase chain A precursor	8.5933	-0.0253686	1	8.5933	-1.59948	0.000292119	8.5933	-1.15723	0.0130668
SL1344_0903	dmsB	anaerobic dimethyl sulfoxide reductase chain B	4.77016	0.122918	1	4.77016	-1.8125	0.00243358	4.77016	-1.14406	0.110053
SL1344_0904	dmsC	anaerobic dimethyl sulfoxide reductase chain C	6.20723	0.28592	0.957131	6.20723	-1.46334	0.00451932	6.20723	-1.39424	0.0365794
SL1344_0905	ycaD	probable transport protein	4.59794	-0.200286	1	4.59794	0.0393425	0.999991	4.59794	-0.00939559	0.991855
SL1344_0906	ycaM	probable transport protein	5.14331	0.168171	1	5.14331	0.658683	0.00304641	5.14331	0.620729	0.0298964
SL1344_0907	pflA	pyruvate formate-lyase 1 activating enzyme	7.83293	0.0956251	1	7.83293	0.408454	0.0522251	7.83293	0.525488	0.0436963
SL1344_0908	SL1344_0908	hypothetical conserved hypothetical protein	4.87983	-0.331346	0.625531	4.87983	-0.715748	0.0235318	4.87983	-0.232601	0.680524
SL1344_0909	sopD2	type III secretion system effector protein	4.89267	-0.0794461	1	4.89267	-0.761756	0.00927548	4.89267	-0.0385577	0.957023
SL1344_0910	pflB	formate acetyltransferase 1	10.0365	-0.523544	0.115886	10.0365	-0.330716	0.289197	10.0365	-0.195336	0.686463
SL1344_0911	focA	probable formate transporter (formate channel)	8.01542	-0.508886	0.201109	8.01542	-0.423656	0.170643	8.01542	-0.104651	0.874763
SL1344_0912	ycaO	conserved hypothetical protein	6.14111	-0.0988423	1	6.14111	0.622022	0.00153508	6.14111	0.536707	0.0276618
SL1344_0913	ycaP	hypothetical membrane protein	3.64475	0.300907	0.642513	3.64475	0.176645	0.731977	3.64475	-0.0698799	0.914615
SL1344_0914	serC	phosphoserine aminotransferase	7.24812	-0.0797618	1	7.24812	0.275805	0.361944	7.24812	0.403115	0.1342
SL1344_0915	aroA	3-phosphoshikimate 1-carboxyvinyltransferase	6.24739	0.0616299	1	6.24739	0.215411	0.665721	6.24739	0.413844	0.0834726
SL1344_0916	ycaL	hypothetical lipoprotein	4.18686	0.0225544	1	4.18686	-0.193929	0.688779	4.18686	-0.176168	0.699454
SL1344_0917	cmk	cytidylate kinase	6.8031	-0.114343	1	6.8031	0.491407	0.0182024	6.8031	0.145216	0.771542
SL1344_0918	rpsA	30S ribosomal protein S1	11.5453	-0.150915	1	11.5453	0.759619	0.00438237	11.5453	0.578754	0.0887998
SL1344_0919	himD	integration host factor beta-subunit (IHF-beta)	8.03734	-0.177819	1	8.03734	0.0244699	0.999991	8.03734	0.257976	0.460291
SL1344_0920	rec2	competence gene-DNA binding and transport	3.25956	0.36398	0.362515	3.25956	0.0938623	0.933417	3.25956	-0.123028	0.82121
SL1344_0921	msbA	probable transport ATP-binding protein MsbA	7.14184	-0.0515127	1	7.14184	0.292442	0.308308	7.14184	0.511318	0.0586036
SL1344_0922	lpxK	tetraacyldisaccharide 4'-kinase	5.88703	-0.00375414	1	5.88703	0.47468	0.0252344	5.88703	0.140077	0.780429
SL1344_0923	ycaQ	conserved hypothetical protein	4.05305	0.0196589	1	4.05305	0.246294	0.50691	4.05305	-0.119981	0.824371
SL1344_0924	ycaR	conserved hypothetical protein	3.54522	0.381353	0.414828	3.54522	0.377913	0.219127	3.54522	-0.111675	0.858079
SL1344_0925	kdsB	3-deoxy-manno-octulosonate cytidylyltransferase	6.09869	0.268662	0.64545	6.09869	0.256171	0.443404	6.09869	0.163674	0.762493
SL1344_0926	SL1344_0926	conserved hypothetical protein	7.19004	-0.127116	1	7.19004	-1.14505	0.000653987	7.19004	-0.978668	0.013368
SL1344_0927	ycbC	hypothetical membrane protein	4.13768	0.0793309	1	4.13768	0.214644	0.614594	4.13768	0.0408142	0.950811
SL1344_0928	smtA	SmtA protein	5.19525	0.0815714	1	5.19525	0.403438	0.0611879	5.19525	-0.307695	0.336127
SL1344_0929	mukF	killing factor KicB	6.276	0.0293233	1	6.276	0.363283	0.107409	6.276	-0.0853838	0.89414
SL1344_0930	mukE	KicA protein	6.41685	-0.064081	1	6.41685	0.0964719	0.960291	6.41685	-0.13605	0.790358
SL1344_0931	mukB	cell division protein	9.60757	-0.116537	1	9.60757	0.0880725	0.969797	9.60757	-0.0142565	0.983994
SL1344_0932	ycbB	hypothetical exported protein	8.09494	0.005058	1	8.09494	-0.506571	0.00724069	8.09494	-0.220946	0.571613
SL1344_0933	ycbK	outer membrane protein	7.03826	0.266158	0.70921	7.03826	0.393881	0.0901216	7.03826	0.191225	0.656482
SL1344_0934	ycbL	conserved hypothetical protein	7.51534	0.299775	0.516968	7.51534	0.50375	0.0124154	7.51534	0.538488	0.0401323
SL1344_0935	aspC	aspartate aminotransferase	8.58491	-0.0334271	1	8.58491	0.440701	0.0687663	8.58491	0.874899	0.00914096
SL1344_0936	ompF	outer membrane protein F precursor	9.0505	-0.207352	0.969334	9.0505	0.589878	0.032065	9.0505	-0.757272	0.0454827
SL1344_0937	asnCa	asparaginyl-tRNA synthetase	9.20653	-0.0249445	1	9.20653	0.366531	0.0817112	9.20653	0.651315	0.00844646
SL1344_0938	SL1344_0938	hypothetical transcriptional regulator	4.55964	0.168473	1	4.55964	-0.0987462	0.925147	4.55964	-0.505859	0.131594
SL1344_0939	dpaL	diaminopropionate ammonia-lyase (ec 4.3.1.15) (diaminopropionatase) (alpha,beta-diaminopropionate ammonia-lyase)	3.3763	0.454529	0.163201	3.3763	0.142125	0.824979	3.3763	0.335024	0.37577
SL1344_0941	pncB	nicotinate phosphoribosyltransferase (ec 2.4.2.11) (naprtase)	6.39223	-0.319497	0.460727	6.39223	0.258309	0.452797	6.39223	0.260855	0.472273
SL1344_0942	SL1344_0942	bacteriophage integrase	6.70877	0.052861	1	6.70877	0.233736	0.558911	6.70877	-0.120392	0.838554
SL1344_0946	recEa	exodeoxyribonuclease viii	3.10968	2.08657	0.00112785	3.10968	-0.187695	0.819677	3.10968	2.63793	0.00108062
SL1344_0947	SL1344_0947	predicted bacteriophage protein	3.98221	1.93675	0.00112785	3.98221	-0.118213	0.904889	3.98221	3.3288	6.7e-05
SL1344_0948	SL1344_0948	predicted bacteriophage protein	2.709	2.23884	0.00112785	2.709	-0.171662	0.875349	2.709	2.59143	0.00128348
SL1344_0950	SL1344_0950	predicted bacteriophage protein	6.76658	-0.338891	0.442668	6.76658	-0.773418	0.00277486	6.76658	0.348733	0.319089
SL1344_0952	SL1344_0952	Gifsy-2 replication Protein O	3.09829	1.35538	0.00106701	3.09829	-0.249326	0.51497	3.09829	1.73676	0.000188062
SL1344_0955	SL1344_0955	predicted bacteriophage protein	3.4591	0.257211	0.79363	3.4591	-0.38004	0.193638	3.4591	-0.303924	0.473228
SL1344_0956	SL1344_0956	predicted bacteriophage protein	6.81181	-0.0755541	1	6.81181	-0.528238	0.0169762	6.81181	-0.331873	0.319089
SL1344_0957	SL1344_0957	DNA Damage Inducible Protein	4.37207	0.434789	0.0658467	4.37207	0.26706	0.396373	4.37207	0.491945	0.0579225
SL1344_0958	SL1344_0958	Gifsy-2 bacteriophage protein	3.15718	0.222259	0.927955	3.15718	0.533739	0.0620279	3.15718	-0.254243	0.596557
SL1344_0962	SL1344_0962	Putative Probacteriophage Protein	3.29068	-0.291414	0.844145	3.29068	0.0291443	0.999991	3.29068	0.432986	0.448962
SL1344_0964	SL1344_0964	hypothetical bacteriophage lipoprotein	4.83699	-0.0638087	1	4.83699	0.248141	0.497825	4.83699	0.870241	0.00912545
SL1344_0965	gtgA	hypothetical bacteriophage encoded virulence protein	4.2082	0.117878	1	4.2082	-0.688933	0.00993121	4.2082	0.785658	0.0291973
SL1344_0969	SL1344_0969	Large Subunit of Terminase	3.18982	0.422613	0.253136	3.18982	0.393545	0.154899	3.18982	0.127168	0.82121
SL1344_0971	SL1344_0971	predicted bacteriophage protein	2.9567	0.549463	0.092517	2.9567	0.372686	0.20888	2.9567	0.108565	0.858949
SL1344_0972	SL1344_0972	ATP Dependent clp Protease	4.16941	0.738597	0.0457348	4.16941	0.22239	0.624002	4.16941	0.127689	0.853884
SL1344_0977	SL1344_0977	Tail Protein	2.82991	0.728233	0.163201	2.82991	0.254449	0.665126	2.82991	0.445819	0.538304
SL1344_0980	SL1344_0980	Tape Measure	4.33885	0.435964	0.131146	4.33885	0.0519934	0.997551	4.33885	-0.0954392	0.868435
SL1344_0982	SL1344_0982	predicted bacteriophage protein	5.20901	-0.136727	1	5.20901	0.0420228	0.997551	5.20901	-0.567653	0.131147
SL1344_0983	sodCa	bacteriophage encoded superoxide dismutase [cu-zn] 1 precursor (ec 1.15.1.1) (sodCI)	7.32524	-0.295927	0.614232	7.32524	0.016356	0.999991	7.32524	-0.319353	0.385169
SL1344_0984	SL1344_0984	bacteriophage minor tail protein	3.45518	0.544968	0.0922966	3.45518	0.103161	0.906613	3.45518	0.157196	0.7693
SL1344_0987	SL1344_0987	hypothetical Host Specificity Protein	4.25314	0.226169	0.896538	4.25314	0.109892	0.932418	4.25314	-0.00999839	0.989921
SL1344_0991	sseI	Type III secretion system effector protein, contributes to host-cell dissemination	3.26325	0.269651	0.719243	3.26325	0.0131534	0.999991	3.26325	0.848758	0.0151677
SL1344_0995	gtgE	bacteriophage encoded virulence factor	6.6782	-0.292189	0.614232	6.6782	-0.547009	0.0186799	6.6782	0.182085	0.687947
SL1344_0997	pepN	aminopeptidase N	8.73565	0.0310309	1	8.73565	-0.0575304	0.999991	8.73565	0.128659	0.808931
SL1344_0998	pyrD	dihydroorotate dehydrogenase	5.70357	-0.235782	0.859844	5.70357	-0.070612	0.999991	5.70357	0.743272	0.00509055
SL1344_0999	ycbW	conserved hypothetical protein	6.6916	-0.0613419	1	6.6916	-0.0362706	0.999991	6.6916	0.424872	0.118532
SL1344_1000	SL1344_1000	conserved hypothetical protein	4.17652	0.0623123	1	4.17652	0.371243	0.127614	4.17652	0.685386	0.021213
SL1344_1001	rlmL	conserved hypothetical protein	6.77286	0.0602495	1	6.77286	0.473585	0.008535	6.77286	0.405579	0.0979815
SL1344_1002	uup	ABC transporter ATP-binding protein	7.01006	0.0373321	1	7.01006	0.435687	0.0324535	7.01006	0.182792	0.680524
SL1344_1003	pqiA	hypothetical inner membrane protein	5.71165	0.0298886	1	5.71165	0.358342	0.116303	5.71165	-0.0915127	0.884691
SL1344_1004	pqiB	hypothetical secreted protein	6.35122	-0.0459027	1	6.35122	0.316375	0.26086	6.35122	0.141095	0.777487
SL1344_1005	ymbA	hypothetical lipoprotein	5.98868	0.00358572	1	5.98868	0.116118	0.885449	5.98868	0.174679	0.716174
SL1344_1006	rmf	ribosome modulation factor (protein E)	7.42444	-0.277312	0.692645	7.42444	-0.913346	0.00119534	7.42444	-1.00245	0.00648106
SL1344_1007	fabA	D-3-hydroxydecanoyl-(acyl carrier-protein)	7.77053	-0.198983	1	7.77053	0.248369	0.491444	7.77053	0.470267	0.0926223
SL1344_1008	lonH	conserved hypothetical protein	6.91939	0.000513162	1	6.91939	0.283059	0.301073	6.91939	0.606898	0.00815226
SL1344_1009	ycbG	conserved hypothetical protein	5.86814	-0.014693	1	5.86814	-0.344894	0.237609	5.86814	-0.397536	0.272293
SL1344_1010	ompA	outer membrane protein A	12.9614	-0.333503	0.556595	12.9614	-0.249404	0.522388	12.9614	0.126256	0.826844
SL1344_1011	sulA	cell division inhibitor	6.29896	0.217381	0.940658	6.29896	0.262484	0.431216	6.29896	0.611601	0.0276729
SL1344_1012	sxy	required for gene induction	4.85183	0.238525	0.844145	4.85183	-0.206896	0.64746	4.85183	0.30185	0.391507
SL1344_1013	yccS	hypothetical membrane protein	5.83932	0.00464911	1	5.83932	0.201806	0.709556	5.83932	0.526409	0.0334332
SL1344_1014	yccF	hypothetical membrane protein	3.9252	0.181085	1	3.9252	0.233609	0.564292	3.9252	0.364984	0.372146
SL1344_1015	helD	helicase IV (75 kD helicase)	6.57574	0.042304	1	6.57574	0.148795	0.865149	6.57574	0.0597089	0.928512
SL1344_1016	mgsA	methylglyoxal synthase	7.91045	0.351576	0.256859	7.91045	-0.385999	0.0668983	7.91045	-0.00637561	0.995629
SL1344_1017	yccT	hypothetical secreted protein	3.14356	0.327585	0.501562	3.14356	-0.584549	0.0223581	3.14356	-0.0104945	0.997056
SL1344_1018	SL1344_1018	conserved hypothetical protein	6.58875	0.284406	0.70921	6.58875	-0.0341298	0.999991	6.58875	-0.456224	0.238991
SL1344_1019	yccV	conserved hypothetical protein	8.00932	0.189966	1	8.00932	0.14727	0.808923	8.00932	-0.241429	0.585169
SL1344_1020	yccW	conserved hypothetical protein	5.91703	-0.00137955	1	5.91703	0.170165	0.806139	5.91703	-0.239687	0.517207
SL1344_1022	SL1344_1022	hypothetical transcriptional regulator	4.38031	0.0993778	1	4.38031	0.265985	0.444396	4.38031	-0.388887	0.280074
SL1344_1023	yccX	hypothetical acylphosphatase	3.21739	0.499599	0.153994	3.21739	-0.0464662	0.989446	3.21739	0.301002	0.507864
SL1344_1024	yccK	hypothetical protein in helD-serT intergenic region	5.95068	-0.0685565	1	5.95068	0.226201	0.596631	5.95068	0.661792	0.00896763
SL1344_1025	yccA	hypothetical membrane protein	8.49861	-0.156577	1	8.49861	0.277253	0.360536	8.49861	0.236916	0.521605
SL1344_1027	pipB	Type III secretion system effector protein, homologous to pipB2, required for colonisation in chicks and for inducing the inflammatory response in the bovine ligated ileal loop model of infection	3.34769	0.132619	1	3.34769	-1.30286	0.000824774	3.34769	0.508007	0.22896
SL1344_1029	pipC	cell invasion protein	8.80942	-0.175642	1	8.80942	-1.69745	0.000645529	8.80942	0.159771	0.838554
SL1344_1030	sopB	Type III secretion system effector protein. Activates Cdc42, RhoG, AktA and chloride secretion through its inositol phosphatase activity and disrupts tight junctions	9.56429	-0.0294706	1	9.56429	-1.76174	0.000588127	9.56429	0.698926	0.193916
SL1344_1031	orfX	conserved hypothetical protein	7.23079	-0.303122	0.776626	7.23079	-0.540595	0.119462	7.23079	0.530104	0.289717
SL1344_1033	pipD	hypothetical secreted peptidase	6.01668	-0.0441391	1	6.01668	-0.244276	0.523175	6.01668	-0.644128	0.072496
SL1344_1034	copS	histidine kinase	4.06185	0.026829	1	4.06185	-0.103934	0.933417	4.06185	0.485633	0.104858
SL1344_1035	copR	response regulator	4.31686	0.0904498	1	4.31686	-0.0347826	0.999991	4.31686	-0.356121	0.261933
SL1344_1036	SL1344_1036	hypothetical exported protein	3.99859	-0.0052471	1	3.99859	0.0506502	0.989793	3.99859	-0.889953	0.0145348
SL1344_1037	hpaC	4-hydroxyphenylacetate 3-monooxygenase coupling protein	3.37115	0.315138	0.665679	3.37115	-0.148333	0.810988	3.37115	0.121951	0.87444
SL1344_1038	hpaB	4-hydroxyphenylacetate 3-monooxygenase	2.83	0.417759	0.326512	2.83	0.211539	0.639207	2.83	0.0435467	0.955068
SL1344_1039	hpaR	homoprotocatechuate degradative operon repressor	3.44624	-0.0392807	1	3.44624	-0.147061	0.808441	3.44624	0.218764	0.637482
SL1344_1040	hpaG	4-hydroxyphenylacetate degradation bifunctional isomerase decarboxylase	4.43158	0.899837	0.00732663	4.43158	0.411856	0.145377	4.43158	0.786362	0.0305258
SL1344_1041	hpaE	5-carboxymethyl-2-hydroxymuconate semialdehyde dehydrogenase (ec 1.2.1.-) (chms dehydrogenase)	4.68982	0.906848	0.00490435	4.68982	0.0396038	0.999991	4.68982	0.71716	0.0371308
SL1344_1042	hpaD	3,4-dihydroxyphenylacetate 2,3-dioxygenase	4.03887	1.0224	0.00164306	4.03887	0.170555	0.751835	4.03887	0.675813	0.0402985
SL1344_1043	hpaF	5-carboxymethyl-2-hydroxymuconate delta-isomerase	3.81955	0.855427	0.0064364	3.81955	0.00348428	0.999991	3.81955	0.541373	0.121539
SL1344_1044	hpaH	2-oxo-hepta-3-ene-1,7-dioic acid hydratase	2.92828	0.944424	0.0263409	2.92828	0.502348	0.168045	2.92828	0.844186	0.0840647
SL1344_1045	hpaI	2,4-dihydroxyhept-2-ene-1,7-dioic acid aldolase	2.73251	0.816009	0.0487095	2.73251	0.517938	0.144609	2.73251	1.12721	0.0223528
SL1344_1046	hpaX	hypothetical 4-hydroxyphenylacetate permease	3.2282	0.456216	0.163201	3.2282	0.0524932	0.984637	3.2282	0.184833	0.698795
SL1344_1048	SL1344_1048	hypothetical protein	3.75332	0.253653	0.774155	3.75332	-0.107887	0.933695	3.75332	0.303114	0.370324
SL1344_1050	yccD	conserved hypothetical protein	6.40925	0.0488931	1	6.40925	-0.45042	0.0385005	6.40925	-0.0989652	0.864124
SL1344_1051	cbpA	curved DNA-binding protein	7.04431	0.22826	0.905526	7.04431	-0.359671	0.0892736	7.04431	-0.0225991	0.979125
SL1344_1052	scsA	membrane protein, suppressor for copper-sensitivity A	4.87574	0.184969	1	4.87574	0.580575	0.00719972	4.87574	0.0241213	0.971267
SL1344_1053	scsB	membrane protein, suppressor for copper-sensitivity B precursor	3.1023	0.243991	0.872568	3.1023	0.506856	0.0906043	3.1023	0.129035	0.832864
SL1344_1056	agp	glucose-1-phosphatase precursor (G1Pase), secreted	7.31704	0.113085	1	7.31704	-0.4095	0.197563	7.31704	0.00536971	0.996616
SL1344_1057	yccJ	conserved hypothetical protein	8.82653	0.249332	0.826419	8.82653	-0.922608	0.00189612	8.82653	-0.0926798	0.879213
SL1344_1058	wrbA	trp repressor binding protein	7.56378	0.442668	0.161287	7.56378	-0.678529	0.00644177	7.56378	-0.129072	0.805871
SL1344_1059	ymdF	conserved hypothetical protein	5.34706	-0.490141	0.219393	5.34706	0.838124	0.00619449	5.34706	-1.86599	0.00100007
SL1344_1060	ycdC	hypothetical transcriptional regulator	4.13252	-0.10842	1	4.13252	0.418706	0.0566232	4.13252	0.20888	0.608966
SL1344_1061	SL1344_1061	hypothetical secreted protein	7.64907	0.294046	0.970859	7.64907	0.0747788	0.973525	7.64907	-0.320713	0.726165
SL1344_1062	putA	proline dehydrogenase (proline oxidase)	10.8331	0.344108	1	10.8331	0.256117	0.875349	10.8331	-0.659685	0.696884
SL1344_1063	putP	sodium/proline symporter (proline permease)	9.40299	0.961064	0.152563	9.40299	0.382743	0.560908	9.40299	0.398855	0.687362
SL1344_1064	phoH	PhoH protein (phosphate starvation-inducible protein PsiH)	9.50468	0.473617	0.304944	9.50468	-1.80015	0.000222867	9.50468	-1.12254	0.0168037
SL1344_1065	SL1344_1065	hypothetical transcriptional regulator	6.24232	0.0181295	1	6.24232	0.338377	0.105693	6.24232	0.856421	0.000524067
SL1344_1066	SL1344_1066	hypothetical sodium/glucose cotransporter	3.84145	0.133797	1	3.84145	-0.302066	0.390597	3.84145	-0.127223	0.832864
SL1344_1067	SL1344_1067	conserved hypothetical protein	3.94051	-0.0732714	1	3.94051	-0.318851	0.26999	3.94051	-0.357049	0.313301
SL1344_1068	SL1344_1068	conserved hypothetical protein	3.39092	0.596046	0.0938677	3.39092	-0.308156	0.394184	3.39092	0.261979	0.59166
SL1344_1069	SL1344_1069	hypothetical secreted protein	3.23135	0.678315	0.0304979	3.23135	-0.239903	0.54471	3.23135	0.585168	0.11519
SL1344_1071	SL1344_1071	hypothetical oxidoreductase	4.87984	0.0907983	1	4.87984	-0.0554754	0.989446	4.87984	-0.205207	0.633103
SL1344_1072	ycdW	hypothetical 2-hydroxyacid dehydrogenase in phoh-csgg intergenic region	6.41261	-0.00862331	1	6.41261	0.615463	0.00136264	6.41261	0.0352066	0.965994
SL1344_1073	ycdX	conserved hypothetical protein	6.31705	0.13859	1	6.31705	0.118805	0.972677	6.31705	0.162427	0.767453
SL1344_1074	ycdY	conserved hypothetical protein	5.60498	0.138866	1	5.60498	0.0467785	0.999991	5.60498	0.440785	0.0696852
SL1344_1075	ycdZ	hypothetical membrane protein	4.97073	-0.0648735	1	4.97073	0.370412	0.111358	4.97073	-0.127812	0.807778
SL1344_1082	csgC	curli prooduction protein	5.30239	-0.718637	0.0183792	5.30239	0.0961628	0.929325	5.30239	-2.571	2.87e-05
SL1344_1083	ymdA	conserved hypothetical protein	5.02411	-0.667267	0.0376583	5.02411	0.326996	0.289329	5.02411	-2.69561	3.01e-05
SL1344_1084	SL1344_1084	Hypothetical UPF0189 protein <ORFName>.	4.82456	-0.3502	0.304944	4.82456	-0.00522703	0.999991	4.82456	-1.60415	5.5e-05
SL1344_1085	ymdC	conserved hypothetical protein	6.68112	-0.123456	1	6.68112	-0.374666	0.0660681	6.68112	-0.284711	0.361008
SL1344_1086	mdoC	Glucans biosynthesis protein C	4.47447	0.217671	0.929814	4.47447	0.0879137	0.958664	4.47447	1.02349	0.00214124
SL1344_1087	mdoG	Glucans biosynthesis protein G precursor.	8.32279	-0.0659998	1	8.32279	-0.0211056	0.999991	8.32279	0.5257	0.0174261
SL1344_1088	mdoH	Glucans biosynthesis glucosyltransferase H	8.64663	-0.0374747	1	8.64663	0.231864	0.561805	8.64663	0.322512	0.290302
SL1344_1090	msyB	acidic protein MsyB; multicopy suppressor of SecY	6.9143	0.347348	0.318596	6.9143	-0.47791	0.0222721	6.9143	0.219298	0.579768
SL1344_1091	yceE	hypothetical membrane transport protein	4.92993	0.244192	0.819508	4.92993	-0.764699	0.00103568	4.92993	0.166351	0.716049
SL1344_1092	htrB	lipid A biosynthesis lauroyl acyltransferase (EC 2.3.1.-) (heat shock protein)	6.25588	-0.111827	1	6.25588	0.221511	0.634687	6.25588	0.460932	0.0466968
SL1344_1093	yceA	conserved hypothetical protein	5.28087	0.0620634	1	5.28087	0.680683	0.00519855	5.28087	0.420406	0.201244
SL1344_1094	yceI	Hypothetical UPF0312 protein <ORFName> precursor.	3.27763	0.340222	0.596493	3.27763	0.206125	0.666993	3.27763	0.136502	0.832864
SL1344_1097	solA	N-methyl-L-tryptophan oxidase	6.76893	0.0467684	1	6.76893	0.0581447	0.999991	6.76893	0.197716	0.639364
SL1344_1098	bssS	conserved hypothetical protein	7.42576	-0.428077	0.198195	7.42576	-0.458866	0.0648459	7.42576	-2.21409	3.12e-05
SL1344_1099	dinI	damage-inducible protein	5.22801	0.234914	0.857444	5.22801	0.813681	0.00073048	5.22801	0.41182	0.164686
SL1344_1100	pyrC	Dihydroorotase	7.46836	-0.158908	1	7.46836	-0.00994143	0.999991	7.46836	0.525741	0.0540586
SL1344_1101	yceB	conserved hypothetical protein	7.43606	0.100086	1	7.43606	-0.546316	0.00568365	7.43606	0.0892484	0.888631
SL1344_1102	grxB	glutaredoxin 2	7.39299	0.0482736	1	7.39299	-0.383503	0.082112	7.39299	-0.869088	0.00260593
SL1344_1103	yceL	hypothetical membrane transporter	4.23039	-0.109285	1	4.23039	0.100895	0.957974	4.23039	-0.442467	0.119131
SL1344_1104	rimJ	ribosomal-protein-alanine acetyltransferase	6.93812	0.411884	0.211164	6.93812	-0.207174	0.643619	6.93812	-0.284157	0.442423
SL1344_1105	yceH	conserved hypothetical protein	7.16011	0.421295	0.140467	7.16011	-0.250592	0.483518	7.16011	0.36223	0.244569
SL1344_1106	mviM	hypothetical virulence factor MviM	7.1218	0.217372	0.95527	7.1218	-0.277154	0.356007	7.1218	0.334637	0.254324
SL1344_1107	mviN	virulence factor MviN	5.8691	0.275065	0.603798	5.8691	0.482848	0.00562496	5.8691	0.670246	0.00388293
SL1344_1108	flgN	flagella synthesis protein FlgN	8.41824	-0.931727	0.0116821	8.41824	-0.754408	0.0142625	8.41824	-2.10073	0.000219166
SL1344_1109	flgM	negative regulator of flagellin synthesis (anti-sigma factor)	8.80413	-0.962505	0.0158789	8.80413	-1.0594	0.00338785	8.80413	-2.1588	0.000418358
SL1344_1110	flgA	flagellar basal body P-ring protein FlgA precursor	7.71162	-0.640741	0.0381475	7.71162	0.525135	0.0402611	7.71162	-2.09198	5.8e-05
SL1344_1111	flgB	hypothetical flagellar basal-body rod protein FlgB (proximal rod protein)	7.4452	-0.661451	0.00558901	7.4452	0.418438	0.0410509	7.4452	-1.83566	1.28e-05
SL1344_1112	flgC	hypothetical flagellar basal-body rod protein FlgC (proximal rod protein)	6.75326	-0.732656	0.00593514	6.75326	0.433379	0.049457	6.75326	-1.81086	3.12e-05
SL1344_1113	flgD	flagellar hook formation protein FlgD	7.91352	-0.629507	0.0246668	7.91352	0.3303	0.242094	7.91352	-1.90244	5.05e-05
SL1344_1114	flgE	flagellar hook protein FlgE	9.15451	-0.780455	0.00267222	9.15451	0.191884	0.729281	9.15451	-1.93225	1.28e-05
SL1344_1115	flgF	hypothetical flagellar basal-body rod protein FlgF (proximal rod protein)	8.38984	-0.890859	0.00112785	8.38984	0.272906	0.381444	8.38984	-2.1236	1.28e-05
SL1344_1116	flgG	flagellar basal-body rod protein FlgG (distal rod protein)	8.90803	-0.97056	0.00112785	8.90803	0.232401	0.554365	8.90803	-1.79006	3.12e-05
SL1344_1117	flgH	Flagellar L-ring protein precursor	7.05819	-0.684565	0.0122412	7.05819	0.253494	0.478296	7.05819	-1.76615	5.8e-05
SL1344_1118	flgI	Flagellar P-ring protein precursor	6.9281	-0.725713	0.00837396	6.9281	0.111697	0.916882	6.9281	-1.64148	8.11e-05
SL1344_1119	flgJ	flagellar protein FlgJ	6.85452	-0.738715	0.0174645	6.85452	-0.103099	0.912093	6.85452	-1.7827	0.000172915
SL1344_1120	flgK	flagellar hook-associated protein 1	9.49737	-0.750109	0.0200503	9.49737	-0.50048	0.0636396	9.49737	-1.95753	0.000128227
SL1344_1121	flgL	flagellar hook-associated protein 3	9.20264	-0.766111	0.0118887	9.20264	-0.509123	0.0428825	9.20264	-1.95593	6.7e-05
SL1344_1122	rne	ribonuclease E	9.27781	-0.0753391	1	9.27781	0.30942	0.230987	9.27781	0.237498	0.517477
SL1344_1123	rluC	ribosomal large subunit pseudouridine synthase C (EC 4.2.1.70)	5.937	-0.138305	1	5.937	0.357275	0.0570482	5.937	0.65638	0.00276657
SL1344_1124	SL1344_1124	hypothetical inner membrane lipoprotein	4.41589	0.27106	0.722716	4.41589	0.310689	0.312965	4.41589	-0.248572	0.548281
SL1344_1126	maf-a	conserved hypothetical protein	5.61694	0.00268977	1	5.61694	0.066245	0.998119	5.61694	0.101472	0.864653
SL1344_1127	yceD	conserved hypothetical protein	9.30587	-0.232036	0.872111	9.30587	0.692613	0.00547711	9.30587	0.0889062	0.879978
SL1344_1128	rpl32	50S ribosomal protein L32. Chloroplast 50S ribosomal protein L32.	10.1412	-0.118805	1	10.1412	0.6368	0.00906266	10.1412	0.349947	0.322065
SL1344_1129	plsX	Fatty acid/phospholipid synthesis protein plsX.	9.05444	-0.501359	0.0627622	9.05444	0.312644	0.267144	9.05444	0.440662	0.143594
SL1344_1130	fabH	3-oxoacyl-[acyl-carrier-protein] synthase III	7.40214	0.176433	1	7.40214	0.576783	0.00321523	7.40214	0.284676	0.375766
SL1344_1131	fabD	malonyl CoA-acyl carrier protein transacylase	7.96599	0.256731	0.752107	7.96599	0.654401	0.00212275	7.96599	0.379277	0.188035
SL1344_1132	fabG	3-oxoacyl-[acyl-carrier protein] reductase	8.61186	0.18738	1	8.61186	0.685027	0.00108842	8.61186	0.397011	0.139925
SL1344_1133	acpP	acyl carrier protein	10.9325	-0.0218159	1	10.9325	0.587347	0.00809158	10.9325	0.987435	0.00256217
SL1344_1134	fabF	3-oxoacyl-[acyl-carrier-protein] synthase II	10.6134	-0.050802	1	10.6134	0.441175	0.0611879	10.6134	0.469754	0.128411
SL1344_1135	pabC	4-amino-4-deoxychorismate lyase	5.62916	0.195155	1	5.62916	0.192723	0.739481	5.62916	0.149285	0.770639
SL1344_1136	yceG	hypothetical secreted protein	5.47542	0.165632	1	5.47542	0.184926	0.758438	5.47542	0.356783	0.223232
SL1344_1137	tmk	Thymidylate kinase	5.08158	0.108977	1	5.08158	0.15599	0.900298	5.08158	0.196315	0.655605
SL1344_1138	holB	DNA polymerase III, delta' subunit	5.64537	0.00439354	1	5.64537	0.193137	0.773664	5.64537	0.445069	0.0563716
SL1344_1139	ycfH	conserved hypothetical protein	6.25986	0.213438	0.942947	6.25986	0.0445043	0.999991	6.25986	0.618088	0.0504427
SL1344_1140	ptsG	PTS system, glucose-specific IIBC component	9.67317	0.305002	0.507695	9.67317	-0.23187	0.558575	9.67317	0.411137	0.149711
SL1344_1142	ycfF	hypothetical protein kinase C inhibitor	6.19566	0.302304	0.595461	6.19566	0.327882	0.260883	6.19566	0.408528	0.238409
SL1344_1143	ycfL	hypothetical lipoprotein	5.77723	0.317877	0.53436	5.77723	0.767979	0.00334451	5.77723	0.287597	0.45225
SL1344_1144	ycfM	hypothetical lipoprotein	5.4968	0.326816	0.408387	5.4968	0.358941	0.133042	5.4968	0.426893	0.135592
SL1344_1145	thiK	conserved hypothetical protein	4.93305	0.155101	1	4.93305	0.110431	0.969797	4.93305	0.0239004	0.977092
SL1344_1146	nagZ	Beta-hexosaminidase	5.91053	0.155324	1	5.91053	0.272122	0.37335	5.91053	-0.0975962	0.880343
SL1344_1147	ycfP	conserved hypothetical protein	7.48383	-0.457126	0.0638829	7.48383	-0.477232	0.0182588	7.48383	-0.257176	0.463536
SL1344_1148	ndh	NADH dehydrogenase	6.69448	-0.0655704	1	6.69448	-0.0470784	0.998111	6.69448	-0.488157	0.132579
SL1344_1149	ycfJ	hypothetical secreted protein	4.18084	0.433565	0.440106	4.18084	0.112512	0.899057	4.18084	0.252558	0.697028
SL1344_1150	ycfQ	hypothetical TetR-family regulatory protein	7.0145	-0.0701229	1	7.0145	-0.0588951	0.996068	7.0145	-0.1424	0.775428
SL1344_1151	ycfR	hypothetical secreted protein	4.45345	-0.100663	1	4.45345	0.399567	0.170299	4.45345	0.869043	0.0323207
SL1344_1152	ycfS	hypothetical exported protein	5.58057	-0.0857676	1	5.58057	0.538391	0.00667148	5.58057	0.217146	0.583447
SL1344_1153	mfd	transcription-repair coupling factor (TrcF)	7.51352	-0.0800436	1	7.51352	0.161297	0.876731	7.51352	0.213373	0.597967
SL1344_1154	ycfU	ABC transporter integral membrane subunit	6.0813	0.0395646	1	6.0813	0.270464	0.370619	6.0813	0.479851	0.0419522
SL1344_1155	lolD	ABC transporter ATP-binding subunit	5.79498	0.11993	1	5.79498	0.147904	0.874585	5.79498	0.727568	0.00808909
SL1344_1156	ycfW	ABC transporter integral membrane subunit	6.12781	0.198768	1	6.12781	0.223968	0.628592	6.12781	0.570864	0.0103193
SL1344_1157	ycfX	hypothetical ROK-family protein	6.52417	0.169924	1	6.52417	0.348234	0.111361	6.52417	-0.113654	0.858949
SL1344_1158	cobB	NAD-dependent deacetylase	7.06321	0.0322682	1	7.06321	0.0487397	0.999991	7.06321	0.0699672	0.917844
SL1344_1159	potD	spermidine/putrescine-binding periplasmic protein precursor	7.35437	0.069153	1	7.35437	0.617516	0.00370602	7.35437	-0.00415662	0.997056
SL1344_1160	potC	spermidine/putrescine transport system permease protein PotC	5.41028	-0.0481024	1	5.41028	0.550911	0.00361818	5.41028	0.325932	0.263974
SL1344_1161	sifA	Type III secretion system effector protein-necessary for Sif formation and maintaining the SCV. Has GAP activity	4.12226	0.313842	0.721133	4.12226	0.0300709	0.999991	4.12226	0.360386	0.523264
SL1344_1162	potB	spermidine/putrescine transport system permease protein PotB	5.03527	0.120241	1	5.03527	0.770896	0.0016601	5.03527	0.467643	0.131281
SL1344_1163	potA	spermidine/putrescine transport ATP-binding protein PotA (ABC superfamily)	5.62425	0.032837	1	5.62425	0.530017	0.00718139	5.62425	0.198063	0.637255
SL1344_1164	pepT	Peptidase T	7.70885	-0.0919297	1	7.70885	-0.563704	0.0118959	7.70885	-0.334546	0.318044
SL1344_1167	ycfD	conserved hypothetical protein	7.20106	0.0236921	1	7.20106	0.0371663	0.999991	7.20106	0.402287	0.152756
SL1344_1168	phoQ	sensor protein PhoQ, regulator of virulence determinants	7.71448	-0.38361	0.234869	7.71448	0.147735	0.847078	7.71448	0.127896	0.806188
SL1344_1169	phoP	transcriptional regulatory protein PhoP, regulator of virulence determinants	9.30096	-0.317414	0.560878	9.30096	0.290893	0.379376	9.30096	-0.285308	0.478027
SL1344_1170	purB	adenylosuccinate lyase	6.99784	0.0520125	1	6.99784	0.448673	0.0344085	6.99784	0.863149	0.00368925
SL1344_1171	ycfC	conserved hypothetical protein	6.0977	-0.00566341	1	6.0977	0.314469	0.234631	6.0977	0.615122	0.023973
SL1344_1172	mnmA	Probable tRNA	7.31978	-0.0891129	1	7.31978	0.208911	0.695752	7.31978	0.817873	0.00128093
SL1344_1173	ymfB	hypothetical mutT family protein	4.44688	0.187426	1	4.44688	0.0166809	0.999991	4.44688	0.811242	0.00604616
SL1344_1174	SL1344_1174	hypothetical secreted protein	3.5711	0.0705311	1	3.5711	-0.146346	0.808923	3.5711	0.563541	0.122673
SL1344_1175	rluB	hypothetical ribosomal large subunit pseudouridine synthase B	4.53676	0.0560235	1	4.53676	-0.273774	0.421278	4.53676	0.341325	0.348844
SL1344_1176	icdA	isocitrate dehydrogenase	11.2611	-0.00955005	1	11.2611	0.328877	0.194742	11.2611	0.19846	0.636126
SL1344_1177	SL1344_1177	predicted bacteriophage protein	6.51196	-0.0550994	1	6.51196	-1.03794	0.00445094	6.51196	0.508144	0.29837
SL1344_1180	msgA	hypothetical virulence protein (MsgA)	5.9712	-0.233186	0.864695	5.9712	0.379901	0.135535	5.9712	0.148282	0.766268
SL1344_1181	envE	hypothetical lipoprotein	5.37576	0.00554494	1	5.37576	0.546535	0.0393238	5.37576	1.17308	0.00427698
SL1344_1184	pagC	outer membrane invasion protein (PagC)	7.79832	-1.3093	0.0261826	7.79832	0.356386	0.548021	7.79832	-0.542432	0.451087
SL1344_1185	pliC	hypothetical secreted protein	7.59575	-0.306391	0.525456	7.59575	0.134981	0.874797	7.59575	0.0335827	0.95879
SL1344_1186	SL1344_1186	hypothetical protein	3.75388	-0.224309	0.948392	3.75388	-0.288491	0.474447	3.75388	-0.45386	0.355735
SL1344_1187	SL1344_1187	hypothetical heat shock protein	9.01026	-0.114657	1	9.01026	0.0762202	0.980985	9.01026	-0.89116	0.231263
SL1344_1188	SL1344_1188	hypothetical protein	4.19399	-0.0438773	1	4.19399	0.128381	0.86383	4.19399	-0.453192	0.199924
SL1344_1189	SL1344_1189	hypothetical cytochrome	5.24357	-0.800565	0.00181464	5.24357	0.0932079	0.972635	5.24357	-0.777464	0.00481326
SL1344_1190	SL1344_1190	hypothetical lipoprotein	6.21729	-1.57853	0.019708	6.21729	0.343046	0.631903	6.21729	-1.13158	0.128308
SL1344_1191	SL1344_1191	hypothetical substrate-binding transport protein	7.74261	-1.25568	0.00850042	7.74261	0.156641	0.814133	7.74261	-1.14135	0.0284749
SL1344_1192	SL1344_1192	hypothetical inner membrane transport protein	5.39429	-1.31423	0.00791141	5.39429	0.26834	0.56361	5.39429	-1.33457	0.0124069
SL1344_1193	SL1344_1193	hypothetical inner membrane transport protein	3.82829	-0.908708	0.0416928	3.82829	0.138724	0.848673	3.82829	-0.985783	0.046827
SL1344_1194	SL1344_1194	hypothetical ABC transport ATP-binding protein	4.24559	-0.864558	0.0160458	4.24559	0.15645	0.782781	4.24559	-1.0272	0.0120353
SL1344_1195	SL1344_1195	hypothetical ABC transport ATP-binding subunit	4.1136	-0.738945	0.0853201	4.1136	0.206427	0.688779	4.1136	-0.999087	0.0331267
SL1344_1196	SL1344_1196	hypothetical membrane protein	4.20007	0.0314761	1	4.20007	0.248086	0.501583	4.20007	0.116778	0.827386
SL1344_1197	SL1344_1197	conserved hypothetical protein	4.45858	0.12688	1	4.45858	0.337161	0.205076	4.45858	-0.119656	0.82121
SL1344_1198	SL1344_1198	conserved hypothetical protein	4.17405	0.0516863	1	4.17405	0.312614	0.240719	4.17405	0.540242	0.0462757
SL1344_1199	aadA	aminoglycoside-resistance protein	4.67201	-0.0217701	1	4.67201	0.0359996	0.999991	4.67201	-0.181256	0.69417
SL1344_1201	SL1344_1201	hypothetical transcriptional regulator	4.77193	-0.0116521	1	4.77193	-0.025725	0.999991	4.77193	0.202204	0.625055
SL1344_1202	SL1344_1202	hypothetical protein	6.72379	-0.314614	0.515737	6.72379	0.498414	0.0297961	6.72379	0.577588	0.0591857
SL1344_1204	aroQ	chorismate mutase	4.30427	-0.899102	0.00991214	4.30427	0.0938101	0.925147	4.30427	-0.898638	0.0211716
SL1344_1205	yeaS	hypothetical membrane transport protein	5.56837	0.0187747	1	5.56837	0.626883	0.00273534	5.56837	0.31061	0.325063
SL1344_1207	yoaG	conserved hypothetical protein	5.0873	-0.0550696	1	5.0873	0.00824816	0.999991	5.0873	-0.0732131	0.914615
SL1344_1210	yeaQ	hypothetical inner membrane protein	6.45989	0.0736755	1	6.45989	0.0470242	0.999991	6.45989	-0.489965	0.108399
SL1344_1211	yaoF	conserved hypothetical protein	5.49703	-0.0064341	1	5.49703	-0.265438	0.426132	5.49703	-0.129637	0.802177
SL1344_1212	SL1344_1212	hypothetical protein	6.45284	-0.0698827	1	6.45284	-0.154267	0.901363	6.45284	-0.325866	0.242928
SL1344_1213	yeaO	predicted bacteriophage protein	5.2791	-0.121266	1	5.2791	-0.0162485	0.999991	5.2791	0.156434	0.748675
SL1344_1215	yeaM	hypothetical transcriptional regulator	3.85596	0.0589785	1	3.85596	0.628007	0.00563575	3.85596	-0.116871	0.826191
SL1344_1216	yeaL	hypothetical membrane protein	3.16489	-0.447097	0.181997	3.16489	-0.14273	0.826754	3.16489	0.504462	0.133004
SL1344_1217	yeaK	conserved hypothetical protein	5.06563	0.00635703	1	5.06563	-0.118963	0.93993	5.06563	0.628814	0.0170163
SL1344_1218	yeaJ	conserved hypothetical membrane protein	5.60005	-0.0985091	1	5.60005	-0.128184	0.944697	5.60005	0.365427	0.174327
SL1344_1219	yeaH	conserved hypothetical protein	7.34703	0.385769	0.255515	7.34703	-0.774159	0.00190246	7.34703	-0.00635894	0.994203
SL1344_1220	yeaG	conserved hypothetical protein	8.34005	0.531188	0.0775515	8.34005	-0.734193	0.00546961	8.34005	-0.0107737	0.989022
SL1344_1221	mipA	hypothetical outer membrane protein	9.29154	-0.0743448	1	9.29154	0.280998	0.327555	9.29154	0.245988	0.486297
SL1344_1222	SL1344_1222	hypothetical regulatory protein	2.95318	0.0864685	1	2.95318	-0.455279	0.131492	2.95318	0.0831934	0.903993
SL1344_1223	SL1344_1223	hypothetical oxidoreductase	5.15519	0.220747	0.951505	5.15519	0.343757	0.115039	5.15519	0.0871226	0.903993
SL1344_1224	yeaD	conserved hypothetical protein	5.92916	-0.353464	0.415212	5.92916	0.374742	0.166833	5.92916	-1.10274	0.00349579
SL1344_1224A	SL1344_1224A	conserved hypothetical protein	3.68608	-0.0279786	1	3.68608	0.394844	0.213091	3.68608	-0.778324	0.0641297
SL1344_1225	gapA	glyceraldehyde 3-phosphate dehydrogenase A	11.4578	-0.360708	0.466912	11.4578	0.257919	0.501583	11.4578	-0.278391	0.528469
SL1344_1226	yeaA	conserved hypothetical protein	7.40271	0.202218	0.984431	7.40271	0.0589669	0.989446	7.40271	0.637839	0.032995
SL1344_1227	yeaC	conserved hypothetical protein	7.64025	-0.295421	0.655388	7.64025	-0.234773	0.558663	7.64025	0.573743	0.117272
SL1344_1228	nam	pyrazinamidase/nicotinamidase	5.27646	0.36833	0.256859	5.27646	0.681235	0.0021486	5.27646	0.095608	0.872736
SL1344_1229	ansA	L-Asparaginase I	5.23966	0.190307	1	5.23966	0.474986	0.0140048	5.23966	0.0407574	0.957529
SL1344_1230	sppA	protease IV	6.92264	0.0348113	1	6.92264	0.462756	0.0116109	6.92264	0.320304	0.26113
SL1344_1231	ydjA	hypothetical nitroreductase	6.02774	0.104885	1	6.02774	0.171677	0.746901	6.02774	-0.272844	0.494073
SL1344_1232	selD	Selenide,water dikinase	6.96917	0.0310869	1	6.96917	-0.00342284	0.999991	6.96917	0.211775	0.609051
SL1344_1233	topB	DNA topoisomerase III	7.45679	-0.0907182	1	7.45679	-0.0223074	0.999991	7.45679	0.119937	0.855314
SL1344_1234	gdhA	NADP-specific glutamate dehydrogenase	6.16367	0.184622	1	6.16367	0.0412582	0.999991	6.16367	0.343622	0.270982
SL1344_1235	SL1344_1235	hypothetical exported protein	7.12985	-0.900371	0.00164306	7.12985	-1.05633	0.000222867	7.12985	-2.24606	1.28e-05
SL1344_1236	SL1344_1236	hypothetical MutT-family protein	3.62623	0.409753	0.262702	3.62623	0.244173	0.519715	3.62623	1.14879	0.00275946
SL1344_1237	xthA	exodeoxyribonuclease III	6.52836	0.06745	1	6.52836	0.41064	0.035113	6.52836	0.632432	0.00943904
SL1344_1238	argDa	Acetylornithine/succinyldiaminopimelate aminotransferase	5.67356	1.26937	0.0243471	5.67356	0.645223	0.168318	5.67356	1.77333	0.0131314
SL1344_1239	astA	arginine N-succinyltransferase	5.35768	1.11932	0.0365256	5.35768	0.645544	0.150792	5.35768	1.7659	0.00946806
SL1344_1240	astD	succinylglutamic semialdehyde dehydrogenase	6.26389	1.04398	0.016377	6.26389	0.70436	0.0500184	6.26389	1.90078	0.00191256
SL1344_1241	astB	succinylarginine dihydrolase	5.65847	0.990525	0.0384611	5.65847	0.769662	0.0533528	5.65847	1.82966	0.00544817
SL1344_1242	astE	Succinylglutamate desuccinylase	4.63004	0.727503	0.0487095	4.63004	0.507285	0.103319	4.63004	1.32598	0.00544186
SL1344_1243	SL1344_1243	exported protein	5.51263	-0.27089	0.78971	5.51263	0.0805507	0.944697	5.51263	0.137817	0.823145
SL1344_1244	SL1344_1244	conserved hypothetical protein	5.56135	0.215509	0.943487	5.56135	0.306088	0.276105	5.56135	0.504016	0.0807057
SL1344_1245	nadE	NH3-dependent NAD synthetase	7.05066	0.0347955	1	7.05066	0.215354	0.661585	7.05066	-0.102614	0.884691
SL1344_1246	osmE	osmotically inducible lipoprotein E precursor	8.47128	-0.211447	0.964894	8.47128	-0.46906	0.0273415	8.47128	-0.148534	0.763896
SL1344_1247	celA	PTS system, cellobiose-specific IIB component	6.57239	-0.135381	1	6.57239	-0.702761	0.000635688	6.57239	-0.352416	0.194254
SL1344_1248	celB	PTS system, cellobiose-specific IIC component	5.93913	-0.0574148	1	5.93913	-0.889377	0.00103568	5.93913	-0.955721	0.00558468
SL1344_1249	celC	phosphoenolpyruvate dependent phosphotransferase enzyme III-cellobiose	4.43154	0.198559	0.986222	4.43154	-0.287099	0.413339	4.43154	0.514774	0.189076
SL1344_1250	celD	hypothetical cel operon repressor	4.89408	0.156254	1	4.89408	-0.413415	0.134208	4.89408	0.285352	0.488319
SL1344_1251	celF	phospho-beta-glucosidase B	4.3993	0.290231	0.633372	4.3993	-0.71153	0.00601949	4.3993	0.178886	0.704356
SL1344_1252	celG	conserved hypothetical protein	5.24128	-0.0248462	1	5.24128	-0.344526	0.128817	5.24128	-0.167227	0.723084
SL1344_1253	katE	catalase HPII	7.37325	0.199981	0.982304	7.37325	-0.241193	0.540317	7.37325	-0.142842	0.794842
SL1344_1254	cedA	cell division activator CedA	4.03582	-0.0270879	1	4.03582	0.00304233	0.999991	4.03582	0.503414	0.0928065
SL1344_1255	ydjN	hypothetical sodium:dicarboxylate symporter	7.78252	-0.332079	0.970859	7.78252	1.31221	0.0168573	7.78252	-0.306322	0.75883
SL1344_1256	ydjM	conserved hypothetical protein	3.36758	-0.258544	0.835701	3.36758	0.33138	0.327775	3.36758	-0.51299	0.209621
SL1344_1257	yniC	hypothetical hydrolase	6.40555	0.0306503	1	6.40555	0.10364	0.950525	6.40555	0.123847	0.81452
SL1344_1258	yniB	hypothetical membrane protein	5.52451	0.334231	0.305082	5.52451	0.279902	0.332776	5.52451	0.276052	0.395576
SL1344_1259	SL1344_1259	conserved hypothetical protein	7.55339	0.183549	1	7.55339	-0.690934	0.00238712	7.55339	-0.618899	0.0285122
SL1344_1260	ydiZ	conserved hypothetical protein	4.28116	0.475411	0.212872	4.28116	-0.741423	0.0140048	4.28116	-0.408542	0.347734
SL1344_1261	pfkB	6-phosphofructokinase isozyme	8.13366	0.291794	0.570628	8.13366	-0.382127	0.095312	8.13366	0.189443	0.659583
SL1344_1262	ydiY	hypothetical outer membrane protein	5.72816	-0.297123	0.674261	5.72816	0.411438	0.159143	5.72816	0.32968	0.447694
SL1344_1263	SL1344_1263	hypothetical outer membrane protein	8.56438	-0.326841	0.76859	8.56438	-1.66911	0.000703149	8.56438	0.623452	0.246238
SL1344_1264	SL1344_1264	hypothetical membrane protein	3.6797	-1.11388	0.0356018	3.6797	-0.835761	0.0505703	3.6797	-1.02154	0.0959201
SL1344_1265	SL1344_1265	Putative DNA/RNA non-specific endonuclease	5.45595	-0.609026	0.0906917	5.45595	-0.542199	0.0662526	5.45595	0.0339754	0.96122
SL1344_1266	rfc	O-antigen polymerase	6.77028	0.0493854	1	6.77028	-0.350979	0.147702	6.77028	0.427391	0.133022
SL1344_1267	thrS	Threonyl-tRNA synthetase	10.357	0.0149013	1	10.357	-0.0215191	0.999991	10.357	0.152227	0.770437
SL1344_1268	infC	translation initiation factor IF-3	12.2756	-0.39711	0.277823	12.2756	0.594989	0.0148231	12.2756	0.326608	0.369457
SL1344_1269	rpl35	50S ribosomal protein L35. Chloroplast 50S ribosomal protein L35.	11.8212	-0.635733	0.109116	11.8212	0.689988	0.0314312	11.8212	0.0959468	0.89414
SL1344_1270	rpl20	50S ribosomal protein L20. Chloroplast 50S ribosomal protein L20.	12.0284	-0.690129	0.0277332	12.0284	0.581193	0.0244628	12.0284	0.438459	0.227558
SL1344_1271	pheS	phenylalanyl-tRNA synthetase alpha chain	6.83123	0.0484331	1	6.83123	0.483799	0.00970921	6.83123	0.265135	0.427237
SL1344_1272	pheT	Phenylalanyl-tRNA synthetase beta chain	8.70511	0.0410648	1	8.70511	0.45388	0.0376968	8.70511	-0.0932896	0.874763
SL1344_1273	himA	integration host factor alpha-subunit	8.54025	-0.335203	0.400253	8.54025	0.0408757	0.999991	8.54025	-0.148751	0.762493
SL1344_1274	btuC	Vitamin B12 transport system permease protein btuC.	5.17289	-0.0609548	1	5.17289	0.214113	0.661585	5.17289	0.140993	0.801094
SL1344_1275	btuE	hypothetical glutathione peroxidase/vitamin B12 transport periplasmic protein BtuE	4.87257	0.337456	0.440996	4.87257	0.284458	0.377027	4.87257	0.290043	0.437351
SL1344_1276	btuD	vitamin B12 ABC transport ATP-binding protein	4.49145	0.372522	0.213894	4.49145	0.420907	0.0445004	4.49145	0.27935	0.404048
SL1344_1277	nlpC	hypothetical lipoprotein	6.0765	0.525861	0.0160458	6.0765	-0.115109	0.957974	6.0765	1.48659	3.12e-05
SL1344_1278	ydiV	conserved hypothetical protein	4.70837	0.400793	0.189657	4.70837	-0.38882	0.109278	4.70837	1.3039	0.000286676
SL1344_1279	ydiU	conserved hypothetical protein	6.0497	0.196832	0.995719	6.0497	-0.0579531	0.985984	6.0497	-0.0467296	0.942707
SL1344_1281	aroH	3-deoxy-D-arabinoheptulosonate 7-phosphate synthase	5.88491	-0.135184	1	5.88491	0.119851	0.972635	5.88491	0.599495	0.00762081
SL1344_1282	ydiA	conserved hypothetical protein	5.7312	0.107577	1	5.7312	-0.0653699	0.999991	5.7312	0.43953	0.0526432
SL1344_1283	pps	phosphoenolpyruvate synthase	10.9098	0.0586825	1	10.9098	0.225242	0.591094	10.9098	0.429263	0.120201
SL1344_1284	ydiD	hypothetical ligase/synthetase	3.61887	0.0643803	1	3.61887	-0.281825	0.449019	3.61887	-0.0784047	0.91431
SL1344_1290	ydiO	Putative acyl-CoA dehydrogenase	3.91805	0.110325	1	3.91805	0.10545	0.925524	3.91805	-0.394122	0.241316
SL1344_1292	aroD	3-dehydroquinate dehydratase	5.26244	0.127893	1	5.26244	-0.0166993	0.999991	5.26244	0.036896	0.957023
SL1344_1293	aroE	Shikimate 5-dehydrogenase	3.87916	0.0588501	1	3.87916	-0.142805	0.847048	3.87916	0.140653	0.78024
SL1344_1298	ydiK	lipoprotein	6.45664	0.188276	1	6.45664	0.076453	0.999991	6.45664	0.111712	0.877279
SL1344_1299	ydiJ	conserved hypothetical FAD-binding protein	7.08339	-0.0564175	1	7.08339	0.0700553	0.999991	7.08339	0.0602721	0.944052
SL1344_1300	SL1344_1300	conserved hypothetical protein	4.12545	0.119662	1	4.12545	0.0666581	0.966455	4.12545	-0.0871251	0.88779
SL1344_1301	ydiH	conserved hypothetical protein	6.86302	-0.720676	0.0073493	6.86302	-0.517694	0.01802	6.86302	-0.154711	0.746871
SL1344_1302	SL1344_1302	hypothetical transporter	5.93681	0.332198	0.393868	5.93681	0.716928	0.00162607	5.93681	1.52601	6.15e-05
SL1344_1304	sufB	conserved hypothetical protein	4.18894	0.408602	0.234941	4.18894	-0.249007	0.501583	4.18894	-0.195535	0.669295
SL1344_1305	sufC	hypothetical ABC transport ATP-binding subunit	4.12053	0.261073	0.75703	4.12053	-0.496846	0.0435279	4.12053	-0.36202	0.322065
SL1344_1306	sufD	conserved hypothetical protein	4.46384	0.185853	1	4.46384	-0.408814	0.0576005	4.46384	0.164025	0.722428
SL1344_1307	sufS	hypothetical amintransferase	4.28416	0.146092	1	4.28416	-0.197249	0.694984	4.28416	0.118036	0.82548
SL1344_1308	ynhA	conserved hypothetical protein	3.07062	0.304664	0.633372	3.07062	-0.260786	0.495878	3.07062	-0.131402	0.82548
SL1344_1309	ynhG	hypothetical exported protein	6.26403	0.142778	1	6.26403	-0.32085	0.201243	6.26403	-0.143188	0.780617
SL1344_1310	lppB	major outer membrane lipoprotein	4.67559	-1.04846	0.00494709	4.67559	-0.173588	0.739481	4.67559	0.410202	0.319342
SL1344_1311	lpp	major outer membrane lipoprotein	15.5239	-0.875102	0.0167551	15.5239	-0.617164	0.0408073	15.5239	0.0905674	0.89414
SL1344_1312	pykF	pyruvate kinase	7.58769	-0.188363	1	7.58769	0.258481	0.437233	7.58769	-0.353128	0.200651
SL1344_1313	orf48	hypothetical amino acid permease	4.80651	0.231231	0.887544	4.80651	-0.579903	0.0357007	4.80651	0.800654	0.0303315
SL1344_1314	orf32	hypothetical hydrolase	3.41842	0.206138	0.986222	3.41842	-0.487087	0.135791	3.41842	0.94564	0.0262866
SL1344_1315	orf245	hypothetical protein	5.08349	0.0429084	1	5.08349	-0.892431	0.00337888	5.08349	1.10391	0.00616283
SL1344_1316	orf408	hypothetical ribokinase/regulatory protein	4.86802	0.230102	0.897991	4.86802	-0.917159	0.00350989	4.86802	0.905954	0.0249803
SL1344_1317	ttrA	tetrathionate reductase subunit A	3.74422	0.489904	0.0591255	3.74422	-0.411614	0.0761267	3.74422	-0.256548	0.497996
SL1344_1320	ttrS	hypothetical histidine kinase, two component regulatory protein	7.39226	0.115828	1	7.39226	-0.107164	0.980926	7.39226	-0.416602	0.0837982
SL1344_1321	ttrR	hypothetical two-component response regulator	4.96425	0.284178	0.658366	4.96425	-0.0659499	0.972551	4.96425	-0.0112694	0.988588
SL1344_1322	orf70	conserved hypothetical protein	4.46828	0.309782	0.611976	4.46828	0.147592	0.806139	4.46828	0.0649626	0.921431
SL1344_1323	orf319	hypothetical pathogenicity island protein	7.74842	0.250172	0.78526	7.74842	-0.0978059	0.981277	7.74842	-0.0717824	0.923165
SL1344_1324	orf242	hypothetical transcriptional regulator	4.41476	0.0109053	1	4.41476	0.0113222	0.999991	4.41476	0.105018	0.892149
SL1344_1325	ssrB	two-component response regulator	4.50467	-0.140444	1	4.50467	-0.203815	0.665633	4.50467	-0.272339	0.442423
SL1344_1326	ssrA	two-component sensor kinase	5.72529	-0.264946	0.765183	5.72529	-0.443507	0.0986866	5.72529	-0.532505	0.136294
SL1344_1334	sseC	Type III secretion system apparatus protein	3.17461	0.197415	0.987099	3.17461	-0.261345	0.471929	3.17461	-0.00138096	0.998124
SL1344_1348	ssaV	Type III secretion system apparatus	2.95434	-0.03004	1	2.95434	-0.339537	0.28745	2.95434	0.436545	0.280074
SL1344_1349	ssaN	Type III secretion ATP synthase	3.54462	0.167529	1	3.54462	0.240465	0.523225	3.54462	0.46188	0.164649
SL1344_1352	ssaQ	Type III secretion system protein	3.76506	0.37833	0.456224	3.76506	-0.0603434	0.972353	3.76506	0.246649	0.637272
SL1344_1357	norM	Probable multidrug resistance protein norM	6.73392	0.0326969	1	6.73392	0.506849	0.0116109	6.73392	0.0248893	0.971267
SL1344_1358	ribE	riboflavin synthase alpha chain	5.40278	-0.149629	1	5.40278	0.613489	0.00398506	5.40278	-0.118259	0.826191
SL1344_1359	cfa	cyclopropane-fatty-acyl-phospholipid synthase	6.72022	0.23989	0.839596	6.72022	-0.10043	0.952012	6.72022	-0.376118	0.214823
SL1344_1360	ydhC	hypothetical integral membrane transport protein	4.22628	-0.178895	1	4.22628	0.385029	0.113739	4.22628	0.54373	0.0697578
SL1344_1361	ydhB	hypothetical transcriptional regulator	3.54216	-0.0200825	1	3.54216	0.274934	0.399539	3.54216	0.145118	0.772436
SL1344_1362	purR	purine nucleotide synthesis repressor	6.0683	-0.185943	1	6.0683	0.632778	0.000907255	6.0683	0.449972	0.0586036
SL1344_1362A	ynhF	conserved sORF	7.48851	-0.325042	0.464592	7.48851	-0.169281	0.772125	7.48851	-0.233457	0.55641
SL1344_1363	sodB	superoxide dismutase	10.2169	-0.233107	0.898539	10.2169	-0.261064	0.511355	10.2169	-0.643735	0.118544
SL1344_1364	ydhO	hypothetical secreted protein	6.51008	-0.00431912	1	6.51008	-0.00684736	0.999991	6.51008	0.468659	0.0727386
SL1344_1365	ydhD	conserved hypothetical protein	9.14578	-0.454925	0.162048	9.14578	0.38586	0.146874	9.14578	-0.16884	0.722605
SL1344_1366	rnt	ribonuclease T	5.43304	-0.179598	1	5.43304	0.33939	0.164475	5.43304	0.433718	0.119131
SL1344_1367	gloA	lactoylglutathione lyase	6.85537	-0.06321	1	6.85537	0.271604	0.36599	6.85537	-0.190671	0.67015
SL1344_1368	nemA	N-ethylmaleimide reductase	5.99583	-0.459571	0.0591491	5.99583	-0.42822	0.0392321	5.99583	0.17023	0.711256
SL1344_1369	ydhM	hypothetical TetR-family transcriptional regulator	4.15782	-0.21364	0.957131	4.15782	-0.319172	0.224016	4.15782	0.0649303	0.918068
SL1344_1370	ydhL	conserved hypothetical protein	3.61694	0.511603	0.146238	3.61694	-0.684279	0.0201776	3.61694	-0.0544769	0.936643
SL1344_1371	ydhF	hypothetical oxidoreductase	6.23957	0.124062	1	6.23957	0.151042	0.834371	6.23957	0.031076	0.961819
SL1344_1372	sodCb	copper-zinc superoxide dismutase	5.91366	-0.116987	1	5.91366	-0.271128	0.377897	5.91366	-0.131855	0.810599
SL1344_1373	SL1344_1373	hypothetical membrane protein	4.41079	0.0133961	1	4.41079	0.124222	0.893503	4.41079	0.960678	0.00360497
SL1344_1374	ydhJ	hypothetical HlyD-family protein	4.10901	0.109203	1	4.10901	0.325981	0.295164	4.10901	0.928755	0.0152737
SL1344_1376	slyA	Transcriptional regulator slyA.	8.6766	-0.165022	1	8.6766	-0.238688	0.540317	8.6766	0.440803	0.0564699
SL1344_1377	slyB	outer membrane lipoprotein SlyB precursor	8.31722	0.206976	0.987099	8.31722	0.340148	0.157828	8.31722	0.141129	0.782381
SL1344_1378	anmK	conserved hypothetical protein	5.07139	0.164204	1	5.07139	0.198166	0.699023	5.07139	-0.0927826	0.877284
SL1344_1379	mliC	lipoprotein	5.37585	0.0752351	1	5.37585	0.184251	0.758433	5.37585	0.0284499	0.966871
SL1344_1380	pdxH	pyridoxamine 5'-phosphate oxidase	5.89666	-0.116626	1	5.89666	0.166398	0.830747	5.89666	0.168277	0.717685
SL1344_1381	tyrS	tyrosyl-tRNA synthetase	8.56558	-0.0654441	1	8.56558	0.496326	0.0134154	8.56558	0.814594	0.00389272
SL1344_1382	pdxY	pyridoxamine kinase (ec 2.7.1.35) (pm kinase)	6.13398	0.141055	1	6.13398	0.30524	0.266492	6.13398	0.748108	0.00899319
SL1344_1383	gst	glutathione S-transferase	7.73671	0.167234	1	7.73671	-0.708379	0.00298014	7.73671	-0.124877	0.810599
SL1344_1384	tppB	hypothetical proton/oligopeptide symporter	8.26229	0.172167	1	8.26229	0.649193	0.00189612	8.26229	0.822848	0.00349579
SL1344_1385	nth	endonuclease III	5.58891	0.0391582	1	5.58891	0.46926	0.0505703	5.58891	0.64687	0.0461924
SL1344_1386	rnfE	Electron transport complex protein rnfE	5.41609	0.0808802	1	5.41609	0.43639	0.104447	5.41609	0.502341	0.165827
SL1344_1387	rnfG	Electron transport complex protein rnfG	5.16269	0.0392925	1	5.16269	0.233907	0.546866	5.16269	0.373981	0.240241
SL1344_1388	rnfD	Electron transport complex protein rnfD	5.46377	0.118164	1	5.46377	0.44031	0.039758	5.46377	0.873729	0.00379448
SL1344_1389	rnfC	Electron transport complex protein rnfC	6.60727	0.100612	1	6.60727	0.426613	0.049797	6.60727	0.954629	0.00196153
SL1344_1390	rnfB	Electron transport complex protein rnfB	4.10737	-0.061026	1	4.10737	0.38049	0.167758	4.10737	0.415394	0.25225
SL1344_1391	rnfA	Electron transport complex protein rnfA	5.68393	-0.133311	1	5.68393	0.161544	0.874585	5.68393	0.205434	0.621969
SL1344_1392	ydgK	hypothetical membrane protein	6.25708	-0.201899	1	6.25708	0.339623	0.131063	6.25708	0.437565	0.0788564
SL1344_1393	ydgT	conserved hypothetical protein	5.75545	0.0205294	1	5.75545	0.174197	0.806196	5.75545	0.615324	0.016079
SL1344_1393A	blr	conserved sORF	4.30964	-0.518469	0.162096	4.30964	0.416543	0.154134	4.30964	0.160249	0.777487
SL1344_1394	ydgJ	hypothetical oxidoreductase	6.98151	0.18383	1	6.98151	0.0382603	0.999991	6.98151	0.375115	0.131144
SL1344_1395	add	Adenosine deaminase	6.87932	-0.220572	0.91316	6.87932	0.161413	0.795733	6.87932	0.12873	0.804422
SL1344_1396	ydgA	conserved hypothetical protein	7.75908	0.0934211	1	7.75908	0.410978	0.0438583	7.75908	0.0674466	0.923165
SL1344_1397	manA	mannose-6-phosphate isomerase	6.66911	-0.0611117	1	6.66911	0.420216	0.0716825	6.66911	0.273209	0.450282
SL1344_1398	fumA	Fumarate hydratase class I, aerobic	10.061	0.432985	0.146073	10.061	0.286045	0.357818	10.061	0.971904	0.00349579
SL1344_1400	fumC	Fumarate hydratase class II	8.28418	0.456994	0.156865	8.28418	-0.354281	0.209698	8.28418	-0.0602654	0.923165
SL1344_1401	tus	DNA replication terminus site-binding protein	4.64098	0.223835	0.898351	4.64098	0.00772695	0.999991	4.64098	0.531087	0.0972638
SL1344_1402	rstB	two component sensor kinase	3.73617	-0.052395	1	3.73617	0.20405	0.655005	3.73617	-0.0386623	0.953648
SL1344_1404	ompN	outer membrane protein	4.24282	-0.625488	0.0288829	4.24282	-0.121427	0.884109	4.24282	-0.0766472	0.901
SL1344_1405	rstA	hypothetical two-component response regulator	6.65165	-0.19416	1	6.65165	0.405502	0.0594344	6.65165	-0.109881	0.849513
SL1344_1406	ydgC	hypothetical membrane protein	3.40556	0.117663	1	3.40556	0.0719082	0.999991	3.40556	0.682515	0.0498616
SL1344_1407	ydgI	hypothetical amino acid permease	4.41874	-0.257603	0.834889	4.41874	0.793638	0.00825681	4.41874	0.0522244	0.944052
SL1344_1408	ydgH	hypothetical exported protein	8.01409	0.109102	1	8.01409	0.462486	0.0301656	8.01409	0.481565	0.0840647
SL1344_1409	pntA	pyridine nucleotide transhydrogenase subunit-alpha	7.85625	-0.0807934	1	7.85625	0.116685	0.966455	7.85625	-0.0107916	0.991471
SL1344_1410	pntB	pyridine nucleotide transhydrogenase subunit-beta	8.05305	-0.219171	0.951505	8.05305	0.254065	0.45975	8.05305	-0.0835009	0.903993
SL1344_1411	tqsA	hypothetical membrane protein	4.09586	-0.127515	1	4.09586	-0.0697828	0.986761	4.09586	0.285782	0.406513
SL1344_1412	ydgF	hypothetical conserved membrane protein	4.65887	0.410703	0.362515	4.65887	0.173792	0.742809	4.65887	0.725116	0.0812596
SL1344_1413	ydgE	hypothetical membrane protein	4.79624	0.601083	0.0311748	4.79624	0.312577	0.291864	4.79624	1.11682	0.00244718
SL1344_1414	SL1344_1414	hypothetical secreted protein	6.22333	0.33595	0.35324	6.22333	-0.499717	0.0153719	6.22333	0.0272785	0.967955
SL1344_1415	asr	hypothetical secreted stress response protein	3.63805	-0.00692045	1	3.63805	-0.260386	0.522388	3.63805	-0.119033	0.863311
SL1344_1416	ynfM	hypothetical membrane transport protein	5.2102	-0.246217	0.807479	5.2102	-0.0584672	0.999991	5.2102	-0.193254	0.649322
SL1344_1417	ynfL	hypothetical regulatory protein	3.44702	-0.113821	1	3.44702	1.06307	0.000816151	3.44702	0.163251	0.76684
SL1344_1418	mlc	hypothetical regulatory protein	6.58307	0.263909	0.72147	6.58307	0.19452	0.697012	6.58307	-0.101586	0.858079
SL1344_1419	bioDb	Dethiobiotin synthetase	6.50072	-0.556824	0.0334838	6.50072	-0.23753	0.532931	6.50072	-0.728886	0.0170163
SL1344_1420	clcB	Voltage-gated ClC-type chloride channel clcB. Putative chloride channel protein clcB-like.	3.3049	-0.202905	0.970859	3.3049	0.179992	0.724025	3.3049	-0.249557	0.566193
SL1344_1421	SL1344_1421	hypothetical ABC transporter ATP/GTP-binding protein	4.95503	0.0570213	1	4.95503	-0.169672	0.782781	4.95503	-0.0657514	0.914615
SL1344_1425	ynfI	conserved hypothetical protein	5.55989	-0.0032318	1	5.55989	0.303054	0.268315	5.55989	0.727975	0.00914211
SL1344_1426	SL1344_1426	hypothetical dimethyl sulphoxide reductase subunit	5.21912	0.0804631	1	5.21912	0.10989	0.957974	5.21912	-0.37976	0.177678
SL1344_1428	dmsA2	hypothetical dimethyl sulphoxide reductase subunit	4.88376	0.272812	0.791851	4.88376	-1.12917	0.00177551	4.88376	-0.354634	0.452938
SL1344_1429	dmsA1	hypothetical dimethyl sulphoxide reductase subunit	6.17002	-0.147258	1	6.17002	-1.38155	0.000229658	6.17002	-0.701547	0.0549298
SL1344_1430	ynfD	hypothetical exported protein	6.25698	-0.0601186	1	6.25698	-0.149247	0.861159	6.25698	-0.116238	0.83175
SL1344_1431	ynfC	conserved hypothetical protein	4.9854	0.226213	0.900757	4.9854	-0.0109092	0.999991	4.9854	0.0316124	0.963089
SL1344_1432	speG	spermidine N1-acetyltransferase	7.5245	-0.157508	1	7.5245	0.012882	0.999991	7.5245	0.0522842	0.947656
SL1344_1433	ynfB	hypothetical secreted protein	7.24101	-0.104463	1	7.24101	-0.20572	0.700247	7.24101	-0.259492	0.444036
SL1344_1435	rspA	starvation sensing protein RspA	4.14307	-0.247003	0.826419	4.14307	0.400449	0.134129	4.14307	0.143349	0.777487
SL1344_1436	rspB	starvation sensing protein RspB	4.0091	-0.135965	1	4.0091	0.0373869	0.999991	4.0091	0.181607	0.723682
SL1344_1437	ydfJ	hypothetical membrane transport protein (pseudogene)	4.35201	-0.140359	1	4.35201	0.220951	0.600847	4.35201	0.310163	0.335976
SL1344_1438	ydfI	hypothetical D-mannonate oxidoreductase	4.7276	0.0500704	1	4.7276	0.337832	0.171035	4.7276	0.199955	0.630868
SL1344_1439	ydfZ	conserved hypothetical protein	7.14126	-0.78169	0.0388995	7.14126	-0.844324	0.00925814	7.14126	-0.399882	0.38718
SL1344_1440	ydfH	hypothetical regulatory protein	5.76114	0.227965	0.926564	5.76114	-0.00117911	0.999991	5.76114	0.495499	0.0242016
SL1344_1441	ydfG	hypothetical oxidoreductase	7.57383	0.0721755	1	7.57383	0.259623	0.435089	7.57383	-0.0677067	0.921026
SL1344_1442	dcp	dipeptidyl carboxypeptidase II	6.08969	0.000376428	1	6.08969	0.31677	0.15267	6.08969	-0.00493779	0.997792
SL1344_1443	SL1344_1443	conserved hypothetical protein	2.77721	-0.473602	0.581654	2.77721	-0.224845	0.745895	2.77721	0.116802	0.91396
SL1344_1444	ydeJ	conserved hypothetical protein	3.08177	-0.280977	0.714736	3.08177	-0.465433	0.0957372	3.08177	0.709113	0.0769032
SL1344_1445	ydeI	hypothetical periplasmic protein	4.37787	-0.612351	0.102302	4.37787	-0.595504	0.0505822	4.37787	0.217923	0.683021
SL1344_1446	ydeE	hypothetical membrane protein	3.9768	0.0352532	1	3.9768	-0.494654	0.0427868	3.9768	-0.574867	0.0765063
SL1344_1447	ydeD	hypothetical membrane protein	3.51648	0.126753	1	3.51648	0.182086	0.733932	3.51648	0.0874088	0.905733
SL1344_1449	marA	multiple antibiotic resistance protein MarA	3.26903	0.227881	0.900757	3.26903	0.280132	0.441429	3.26903	1.54393	0.00172779
SL1344_1450	marR	multiple antibiotic resistance protein MarR	3.27142	0.0936277	1	3.27142	0.255298	0.481404	3.27142	0.615854	0.0746643
SL1344_1451	marC	hypothetical membrane protein	5.13801	0.0960755	1	5.13801	0.200453	0.673898	5.13801	-0.081059	0.892149
SL1344_1452	sotB	Probable sugar efflux transporter.	3.80937	-0.356364	0.554441	3.80937	0.155439	0.789873	3.80937	-0.0404767	0.95879
SL1344_1453	yneJ	hypothetical regulatory protein	3.58918	0.0723728	1	3.58918	0.633628	0.0146512	3.58918	0.573079	0.104158
SL1344_1454	yneI	hypothetical oxidoreductase	4.39667	0.211426	0.973607	4.39667	-0.206325	0.672288	4.39667	-0.0510188	0.948905
SL1344_1455	yneH	probable glutaminase	4.04304	0.0248031	1	4.04304	0.513671	0.0242922	4.04304	0.00235422	0.997792
SL1344_1456	yneG	conserved hypothetical protein	3.79488	-0.0648383	1	3.79488	0.00573987	0.999991	3.79488	0.130128	0.810599
SL1344_1457	SL1344_1457	hypothetical membrane protein	4.12891	-0.24076	1	4.12891	0.165051	0.798593	4.12891	0.842336	0.00525256
SL1344_1459	SL1344_1459	outer membrane protein	2.88499	0.0837467	1	2.88499	-0.0742217	0.957974	2.88499	0.0663141	0.92328
SL1344_1460	hypA	hydrogenase nickel incorporation protein (HypA)	2.65707	0.214575	0.974655	2.65707	-0.0538067	0.980821	2.65707	1.21283	0.0112623
SL1344_1461	SL1344_1461	hypothetical ATP/GTP-binding protein	3.82871	0.454661	0.115776	3.82871	0.313367	0.275348	3.82871	0.890382	0.00618658
SL1344_1462	hyaF2	hydrogenase-1 operon protein HyaF2	4.96474	0.303821	0.561754	4.96474	-0.0953133	0.93993	4.96474	0.617042	0.0500432
SL1344_1463	hyaE2	hydrogenase-1 operon protein HyaE2	3.53278	0.23101	0.872568	3.53278	-0.137152	0.91433	3.53278	0.513353	0.0846811
SL1344_1465	hyaD2	hydrogenase 1 maturation protease	4.88182	0.206671	0.974314	4.88182	0.14665	0.851632	4.88182	0.0606661	0.923165
SL1344_1466	hyaC2	Ni/Fe-hydrogenase 1 b-type cytochrome subunit HyaC2	5.12185	0.232242	0.869379	5.12185	0.16516	0.782781	5.12185	0.0977232	0.863542
SL1344_1467	hyaB2	uptake hydrogenase-1 large subunit	5.61269	0.457428	0.138357	5.61269	0.671303	0.00601949	5.61269	0.456464	0.158231
SL1344_1468	hyaA2	uptake hydrogenase small subunit	4.99246	0.50712	0.0410068	4.99246	0.705224	0.0017053	4.99246	0.532225	0.0526721
SL1344_1469	SL1344_1469	hypothetical secreted hydrolase	4.80923	0.0935145	1	4.80923	0.52237	0.0150878	4.80923	-0.484565	0.104548
SL1344_1470	SL1344_1470	hypothetical regulatory protein	6.18545	-0.170079	1	6.18545	-0.101134	0.981277	6.18545	-0.191034	0.669295
SL1344_1471	SL1344_1471	hypothetical alcohol dehydrogenase	5.3023	-0.00215285	1	5.3023	0.0428721	0.999991	5.3023	1.39664	0.000157049
SL1344_1472	SL1344_1472	membrane transport protein	4.54531	0.596768	0.0210339	4.54531	-0.0771435	0.967664	4.54531	1.09735	0.000974355
SL1344_1476	SL1344_1476	hypothetical regulatory protein	5.6649	0.165709	1	5.6649	-0.27143	0.431216	5.6649	0.195088	0.67015
SL1344_1477	SL1344_1477	hypothetical isomerase	3.42741	-0.171096	1	3.42741	0.365011	0.16853	3.42741	-0.300863	0.420594
SL1344_1478	SL1344_1478	conserved hypothetical protein	4.33813	-0.249169	0.835842	4.33813	0.101633	0.910301	4.33813	-0.736916	0.0575262
SL1344_1479	SL1344_1479	plasmid stability protein	4.81713	0.109728	1	4.81713	0.00978557	0.999991	4.81713	0.818245	0.021213
SL1344_1480	SL1344_1480	plasmid stability protein	4.48848	0.0449137	1	4.48848	0.0800861	0.957974	4.48848	0.221204	0.607829
SL1344_1481	SL1344_1481	hypothetical protein	3.05341	0.131911	1	3.05341	-0.92877	0.00493565	3.05341	0.001048	0.999263
SL1344_1482	SL1344_1482	conserved hypothetical protein	3.54044	0.225387	0.897967	3.54044	-0.0319197	0.999991	3.54044	0.454857	0.159799
SL1344_1484	SL1344_1484	conserved hypothetical protein	6.32696	-0.0764323	1	6.32696	-0.153291	0.865149	6.32696	0.680321	0.0107441
SL1344_1485	SL1344_1485	hypothetical LacI-family transcriptional regulator	4.33475	-0.18143	1	4.33475	-0.371457	0.158206	4.33475	-0.082314	0.889916
SL1344_1486	SL1344_1486	hypothetical Na+/H+ antiporter	3.74549	0.0503303	1	3.74549	-0.183323	0.753349	3.74549	-0.145287	0.769398
SL1344_1487	SL1344_1487	hypothetical aminotransferase	4.50271	0.102943	1	4.50271	-0.0883783	0.972635	4.50271	0.0882775	0.885612
SL1344_1488	SL1344_1488	glycogen debranching protein	5.81566	0.0210769	1	5.81566	-0.202205	0.679615	5.81566	-0.138576	0.783421
SL1344_1489	SL1344_1489	hypothetical hydrolase	5.49722	0.0605568	1	5.49722	-0.0802233	0.972635	5.49722	-0.262359	0.460308
SL1344_1490	SL1344_1490	hypothetical hydrolase	4.95697	0.0723826	1	4.95697	0.0379075	0.999991	4.95697	-0.0916631	0.875047
SL1344_1491	SL1344_1491	hypothetical exported protein	3.39147	0.23761	0.844145	3.39147	0.0918044	0.957974	3.39147	-0.10136	0.858079
SL1344_1492	hdeB	hypothetical secreted protein	6.85582	-0.944639	0.00112785	6.85582	-0.779185	0.000851694	6.85582	0.577166	0.0343649
SL1344_1493	osmC	osmotically inducible protein C	5.46356	0.0733775	1	5.46356	-0.334457	0.23931	5.46356	-0.425622	0.20736
SL1344_1494	yddX	conserved hypothetical protein	3.5268	-0.668689	0.0457348	3.5268	-0.29792	0.384845	3.5268	-0.87107	0.0482521
SL1344_1495	rpsV	30S ribosomal protein S22	8.27703	-0.447632	0.0715221	8.27703	0.0770808	0.985853	8.27703	-1.45145	5.8e-05
SL1344_1496	sfcA	NAD-linked malic enzyme; malate oxidoreductase	8.67726	-0.207364	0.970859	8.67726	0.353607	0.167758	8.67726	0.450634	0.136457
SL1344_1497	adhP	alcohol dehydrogenase	7.08197	-0.365167	0.362515	7.08197	0.179708	0.729281	7.08197	-0.936449	0.00846246
SL1344_1498	fdnI	formate dehydrogenase, nitrate-inducible, cytochrome b556(fdn) subunit (formate dehydrogenase-n gamma subunit) (fdh-n gamma subunit) (anaerobic formate dehydrogenase cytochrome b556 subunit)	7.00338	-0.61219	0.0315583	7.00338	0.0649578	0.972635	7.00338	-0.32406	0.365987
SL1344_1499	fdnH	formate dehydrogenase, nitrate-inducible, iron-sulfur subunit (formate dehydrogenase-n beta subunit) (fdh-n beta subunit) (anaerobic formate dehydrogenase iron-sulfur subunit)	4.74121	-0.215387	0.934483	4.74121	-0.407835	0.120313	4.74121	0.0980178	0.864126
SL1344_1500	fdnG	formate dehydrogenase N (nitrate-inducible, alpha subunit)	8.09569	-0.571328	0.0092567	8.09569	-0.453144	0.0181029	8.09569	0.318703	0.279399
SL1344_1502	yddG	hypothetical integral membrane protein	3.13911	-0.0617774	1	3.13911	-0.439923	0.12648	3.13911	0.752439	0.0519435
SL1344_1503	ompD	Outer membrane protein	13.985	-0.553698	0.068506	13.985	-0.578706	0.0215783	13.985	-0.794343	0.0235376
SL1344_1504	SL1344_1504	conserved hypothetical protein	5.2191	-0.739293	0.00703145	5.2191	0.187351	0.725864	5.2191	0.199421	0.637255
SL1344_1505	smvA	methyl viologen resistance protein SmvA	5.03992	0.160216	1	5.03992	0.657695	0.00463671	5.03992	0.336928	0.326874
SL1344_1506	SL1344_1506	hypothetical regulatory protein	5.06409	0.152721	1	5.06409	0.209368	0.678179	5.06409	-0.181149	0.689948
SL1344_1508	narZ	respiratory nitrate reductase 2 alpha chain	4.68513	0.0535305	1	4.68513	0.50526	0.0662526	4.68513	-0.467375	0.252035
SL1344_1509	narY	respiratory nitrate reductase 2 beta chain	3.76588	0.155384	1	3.76588	0.243028	0.517883	3.76588	-0.262304	0.522347
SL1344_1511	narV	respiratory nitrate reductase 2 gamma chain	3.09929	0.117324	1	3.09929	0.245737	0.558575	3.09929	-0.532004	0.274101
SL1344_1512	yddE	conserved hypothetical protein	4.71276	-0.0412224	1	4.71276	0.281146	0.345853	4.71276	0.070421	0.91431
SL1344_1513	nhoA	N-hydroxyarylamine O-acetyltransferase	5.06833	0.0552773	1	5.06833	-0.279689	0.37335	5.06833	0.857173	0.00571708
SL1344_1514	steA	Type III secretion system effector protein	7.66239	-0.374714	0.433966	7.66239	-0.0872062	0.935461	7.66239	-0.788754	0.0445832
SL1344_1515	ansP	L-asparagine permease	5.53089	-0.191953	1	5.53089	0.847413	0.00180802	5.53089	0.381904	0.285103
SL1344_1517	SL1344_1517	possible ATP-binding protein	4.07962	0.244735	0.816223	4.07962	0.127556	0.904889	4.07962	-0.449658	0.118861
SL1344_1518	yncD	probable TonB-dependent receptor YncD precursor	5.01846	0.179679	1	5.01846	-0.000634609	0.999991	5.01846	0.499293	0.0361163
SL1344_1519	yncC	hypothetical regulatory protein	3.79921	0.45876	0.333547	3.79921	0.292053	0.467082	3.79921	1.05221	0.0298224
SL1344_1520	yncB	hypothetical NADP-dependent oxidoreductase	6.29792	0.172873	1	6.29792	-0.0103178	0.999991	6.29792	0.143118	0.790358
SL1344_1521	yncA	hypothetical acetyltransferase	5.1464	0.190275	1	5.1464	0.099546	0.965676	5.1464	-0.406496	0.140583
SL1344_1522	ydcZ	hypothetical membrane protein	4.82863	-0.0773977	1	4.82863	-0.141999	0.884109	4.82863	-0.390385	0.171081
SL1344_1523	ydcY	conserved hypothetical protein	4.2074	0.0904814	1	4.2074	-0.0774901	0.969911	4.2074	-0.182068	0.683459
SL1344_1524	srfA	virulence protein	6.62753	-0.550322	0.0448677	6.62753	0.446706	0.0568937	6.62753	-1.51312	0.000171635
SL1344_1525	srfB	virulence protein	7.55621	-0.709206	0.00147906	7.55621	0.238343	0.541534	7.55621	-1.65364	1.28e-05
SL1344_1526	srfC	virulence protein	7.09131	-0.628131	0.010596	7.09131	0.141319	0.876731	7.09131	-1.32725	0.000148407
SL1344_1527	ydcX	hypothetical inner membrane protein	3.06989	-0.0424516	1	3.06989	0.128783	0.853187	3.06989	0.772842	0.0687864
SL1344_1528	ydcW	hypothetical aldehyde dehydrogenase	6.59948	0.381326	0.156121	6.59948	0.0471906	0.999991	6.59948	0.232175	0.533238
SL1344_1529	ydcR	hypothetical regulatory protein	5.87524	-0.194807	1	5.87524	0.273184	0.38655	5.87524	0.108903	0.846374
SL1344_1530	pdgL	D-alanyl-D-alanine dipeptidase	5.02931	-0.478688	0.228184	5.02931	0.241925	0.550814	5.02931	-0.642323	0.114882
SL1344_1531	ugtL	hypothetical membrane protein	4.08384	-0.738623	0.0753765	4.08384	0.0429856	0.996603	4.08384	-1.3077	0.0108262
SL1344_1534	ydcP	hypothetical peptidase	6.4529	0.0536697	1	6.4529	0.492871	0.00561367	6.4529	0.325281	0.240465
SL1344_1535	ydcN	hypothetical DNA-binding protein	5.21794	-0.0706055	1	5.21794	0.426246	0.0529297	5.21794	-0.387399	0.200651
SL1344_1536	SL1344_1536	hypothetical benzoate membrane transport protein	4.60157	-0.256754	0.785054	4.60157	0.835065	0.00184723	4.60157	0.108037	0.846829
SL1344_1537	SL1344_1537	hypothetical lipoprotein	8.03943	0.260133	0.72147	8.03943	0.106565	0.963466	8.03943	0.475745	0.0603537
SL1344_1538	tehB	tellurite resistance protein TehB	5.79925	0.186081	1	5.79925	0.211319	0.653366	5.79925	-0.23435	0.531149
SL1344_1539	tehA	tellurite resistance protein TehA	5.09231	0.107633	1	5.09231	0.145735	0.849471	5.09231	-0.306713	0.368677
SL1344_1540	ydcK	hypothetical transferase	3.82329	0.331177	0.515168	3.82329	-0.40134	0.150433	3.82329	0.0886982	0.886687
SL1344_1541	rimL	ribosomal-protein-serine acetyltransferase	4.44613	0.234928	0.857444	4.44613	-0.0994166	0.944697	4.44613	-0.0666452	0.91431
SL1344_1542	SL1344_1542	conserved hypothetical protein	4.07345	0.369152	0.436378	4.07345	-0.851347	0.00579487	4.07345	-0.247194	0.619404
SL1344_1544	SL1344_1544	hypothetical phosphotransferase enzyme	3.84048	0.321875	0.632499	3.84048	-0.896928	0.0070494	3.84048	-0.254278	0.635552
SL1344_1545	SL1344_1545	conserved hypothetical protein	3.17458	0.480156	0.314789	3.17458	-0.384288	0.305762	3.17458	0.112843	0.88703
SL1344_1548	SL1344_1548	hypothetical regulatory protein	3.55888	0.262267	0.79363	3.55888	-0.0836773	0.93993	3.55888	-0.221538	0.665614
SL1344_1549	aac	aminoglycoside 6'-N-acetyltransferase	3.30431	0.0522523	1	3.30431	-0.74397	0.00266006	3.30431	-0.380474	0.255824
SL1344_1550	SL1344_1550	hypothetical L-lactate oxidase	3.1524	-0.100703	1	3.1524	0.0847123	0.969797	3.1524	0.268024	0.497234
SL1344_1552	ydcG	glucan biosynthesis protein D	7.61868	0.126165	1	7.61868	0.27513	0.377897	7.61868	0.538389	0.0495397
SL1344_1553	SL1344_1553	hypothetical esterase	6.2301	0.545337	0.00991214	6.2301	-0.0585351	0.999991	6.2301	0.63406	0.00908287
SL1344_1554	SL1344_1554	conserved hypothetical protein	7.24712	0.571746	0.0115822	7.24712	-0.412373	0.0462478	7.24712	0.577784	0.0242118
SL1344_1555	ydcI	hypothetical LysR-family transcriptional regulatory protein	7.32509	1.23287	0.0118107	7.32509	0.56618	0.153081	7.32509	1.66216	0.00680217
SL1344_1556	trg	methyl-accepting chemotaxis protein III (mcp-iii) (ribose and galactose chemoreceptor protein)	8.61039	-1.0769	0.00292437	8.61039	-0.854921	0.00340307	8.61039	-2.07308	8.81e-05
SL1344_1557	adhC	alcohol dehydrogenase class III (ec 1.1.1.1) (glutathione-dependent formaldehyde dehydrogenase) (ec 1.2.1.1) (fdh) (faldh)	5.11236	-0.171037	1	5.11236	0.619234	0.00756479	5.11236	-0.354251	0.323121
SL1344_1559	steB	Type III secretion system effector protein	4.71727	-0.385462	0.518013	4.71727	-2.09339	0.000198431	4.71727	0.142272	0.835798
SL1344_1563	SL1344_1563	hypothetical periplasmic amino acid-binding protein	2.98535	-0.245905	0.843853	2.98535	0.389924	0.171117	2.98535	-0.681906	0.0771018
SL1344_1568	SL1344_1568	possible methyltransferase	6.81463	-0.0163385	1	6.81463	0.370362	0.0841287	6.81463	1.31788	5.8e-05
SL1344_1569	cybB	cytochrome b561 (cytochrome b-561)	5.64757	0.340084	0.299188	5.64757	0.319425	0.194179	5.64757	0.31398	0.30001
SL1344_1570	ydcF	conserved hypothetical protein	5.60865	0.325617	0.344603	5.60865	0.00301067	0.999991	5.60865	0.0728586	0.914615
SL1344_1571	hrpA	ATP-dependent helicase HrpA	7.58598	0.148695	1	7.58598	0.117463	0.963071	7.58598	0.342044	0.214142
SL1344_1572	acpD	Acyl carrier protein phosphodiesterase	4.47287	0.0793869	1	4.47287	0.0392689	0.999991	4.47287	0.367031	0.261262
SL1344_1573	SL1344_1573	hypothetical protein	3.78237	0.281278	0.640939	3.78237	0.0809878	0.965676	3.78237	0.304212	0.388189
SL1344_1574	ydbL	hypothetical secreted protein	3.09688	0.315954	0.562201	3.09688	-0.301853	0.4254	3.09688	0.222164	0.626798
SL1344_1576	ydbH	hypothetical exported protein	5.8505	0.00992935	1	5.8505	-0.0972264	0.983098	5.8505	0.104286	0.876967
SL1344_1577	ldhA	D-lactate dehydrogenase	6.81665	0.200397	0.992486	6.81665	0.348156	0.306541	6.81665	-0.50939	0.236146
SL1344_1578	hslJ	heat shock protein (hslJ)	4.51982	0.158653	1	4.51982	-0.145151	0.811261	4.51982	0.550697	0.185203
SL1344_1579	SL1344_1579	conserved hypothetical protein	4.75821	0.178945	1	4.75821	0.313181	0.277075	4.75821	0.572941	0.0634354
SL1344_1581	nifJ	pyruvate-flavodoxin oxidoreductase	6.35039	0.212631	0.992486	6.35039	0.0128143	0.999991	6.35039	-0.069732	0.929261
SL1344_1582	ynaF	conserved hypothetical protein	9.89125	-0.300368	0.58746	9.89125	-0.652045	0.00719972	9.89125	-0.896994	0.00812914
SL1344_1583	SL1344_1583	hypothetical multidrug transporter	5.37246	-0.312269	0.556595	5.37246	0.0352142	0.999991	5.37246	-0.20784	0.637482
SL1344_1584	SL1344_1584	hypothetical integrase/transposase (remnant)	3.98004	0.109488	1	3.98004	-0.21906	0.650224	3.98004	0.146237	0.832864
SL1344_1585	ydaO	conserved hypothetical protein	6.62785	0.140831	1	6.62785	0.161268	0.867264	6.62785	1.04519	0.00025727
SL1344_1586	dbpA	ATP-independent RNA helicase (DbpA)	5.1624	-0.0214004	1	5.1624	0.368488	0.135125	5.1624	0.141139	0.777238
SL1344_1587	zntB	hypothetical membrane transport protein	5.39126	-0.0189464	1	5.39126	0.0413962	0.999991	5.39126	0.0212322	0.979125
SL1344_1588	SL1344_1588	hypothetical chemo-receptor protein	4.51014	-0.300258	0.475984	4.51014	-0.0778288	0.999991	4.51014	-1.17791	0.000143911
SL1344_1589	ydaL	conserved hypothetical protein	6.1304	-0.051453	1	6.1304	0.169207	0.871585	6.1304	-0.0532408	0.953648
SL1344_1590	ogt	O6-methylguanine-DNA-alkyltransferase	5.80834	0.117229	1	5.80834	-0.203672	0.666845	5.80834	-0.439174	0.132579
SL1344_1591	fnr	fumarate and nitrate reduction regulatory protein	7.99835	-0.0325707	1	7.99835	0.256032	0.450399	7.99835	0.150283	0.774377
SL1344_1592	ydaA	conserved hypothetical protein	9.39611	-0.0273516	1	9.39611	-0.651651	0.0042642	9.39611	-0.40344	0.188035
SL1344_1593	ynaJ	hypothetical membrane protein	7.70907	-0.315629	0.544477	7.70907	0.0807279	0.956216	7.70907	-0.0416017	0.949976
SL1344_1594	ynaI	hypothetical membrane protein	5.14894	-0.0530785	1	5.14894	-0.376707	0.108952	5.14894	0.143623	0.773614
SL1344_1595	SL1344_1595	conserved hypothetical DNA-binding protein	4.90666	0.170021	1	4.90666	-0.355257	0.149715	4.90666	0.0443224	0.947257
SL1344_1596	SL1344_1596	conserved hypothetical protein	5.76198	0.249219	0.900757	5.76198	-1.45015	0.000893704	5.76198	0.0093657	0.993006
SL1344_1602	SL1344_1602	hypothetical protein	7.3698	-0.761337	0.0253397	7.3698	-0.333908	0.30388	7.3698	-0.304831	0.484565
SL1344_1603	SL1344_1603	hypothetical lipoprotein	4.30816	0.109559	1	4.30816	-0.130081	0.854892	4.30816	0.0849012	0.889916
SL1344_1605	SL1344_1605	hypothetical oxidoreductase	4.0784	0.0100852	1	4.0784	0.370401	0.201584	4.0784	0.600797	0.10024
SL1344_1606	SL1344_1606	hypothetical oxidoreductase	5.04696	0.0206588	1	5.04696	0.185349	0.752084	5.04696	0.305086	0.340944
SL1344_1607	SL1344_1607	hypothetical transcriptional regulator	3.30116	0.365192	0.466834	3.30116	-0.0811385	0.944565	3.30116	-0.179135	0.754014
SL1344_1609	mppA	periplasmic murein peptide-binding protein MppA	7.91656	0.109616	1	7.91656	-0.244625	0.507379	7.91656	0.139253	0.82121
SL1344_1610	ycjI	conserved hypothetical protein	4.21562	0.09915	1	4.21562	0.0801807	0.955915	4.21562	0.133982	0.798632
SL1344_1611	ycjG	hypothetical mandelate racemase / muconate lactonizing enzyme family protein	5.20961	-0.0254146	1	5.20961	-0.14229	0.843637	5.20961	-0.440781	0.173771
SL1344_1612	tpx	Probable thiol peroxidase	8.82403	-0.103457	1	8.82403	0.439805	0.0280874	8.82403	0.138548	0.794862
SL1344_1613	tyrR	transcriptional regulatory protein TyrR	7.09649	0.0482368	1	7.09649	-0.401588	0.0607258	7.09649	-0.0163124	0.982791
SL1344_1614	ycjF	hypothetical membrane protein	6.14472	0.311527	0.588856	6.14472	0.317031	0.314293	6.14472	0.132963	0.806666
SL1344_1615	ycjX	hypothetical ATP-binding protein	5.95885	0.335109	0.450376	5.95885	0.435661	0.0761267	5.95885	0.0718313	0.905953
SL1344_1616	pspE	bacteriophage shock protein E precursor	7.61062	0.167804	1	7.61062	-0.384354	0.115735	7.61062	0.789537	0.0110745
SL1344_1617	pspD	bacteriophage shock protein D	3.39422	0.108526	1	3.39422	0.104325	0.916395	3.39422	-0.1169	0.827979
SL1344_1618	pspC	bacteriophage shock protein C	4.06582	0.125818	1	4.06582	0.145474	0.816717	4.06582	0.0924363	0.877279
SL1344_1619	pspB	bacteriophage shock protein B	3.02436	-0.150696	1	3.02436	0.0351038	0.999991	3.02436	0.499936	0.194006
SL1344_1620	pspA	bacteriophage shock protein A	7.02346	-0.535287	0.016377	7.02346	-0.0321987	0.999991	7.02346	0.0929196	0.885845
SL1344_1621	pspF	psp operon transcriptional activator PspF	4.88201	-0.133578	1	4.88201	-0.204753	0.691207	4.88201	0.000352594	0.999281
SL1344_1622	sapA	peptide transport periplasmic protein SapA precursor	5.7826	-0.13951	1	5.7826	0.143775	0.897901	5.7826	0.2121	0.597351
SL1344_1623	sapB	peptide transport system permease protein SapB	4.82029	-0.101636	1	4.82029	0.0224261	0.999991	4.82029	0.163276	0.726704
SL1344_1624	sapC	peptide transport system permease protein SapC	4.75638	-0.169152	1	4.75638	0.106134	0.930204	4.75638	0.175277	0.697771
SL1344_1625	sapD	peptide transport system ATP-binding protein SapD	5.06311	-0.12621	1	5.06311	6.95e-05	0.999991	5.06311	0.0821568	0.890835
SL1344_1626	sapF	peptide transport system ATP-binding protein SapF	4.78128	-0.249891	0.797551	4.78128	-0.0991485	0.935389	4.78128	0.337203	0.324413
SL1344_1627	SL1344_1627	conserved hypothetical protein	4.8634	0.683653	0.0277332	4.8634	-0.11813	0.876861	4.8634	1.97726	0.000110895
SL1344_1630	ycjE	conserved hypothetical protein	3.61464	0.0778492	1	3.61464	-0.274519	0.444396	3.61464	-0.930802	0.0178236
SL1344_1631	fabI	enoyl-[acyl-carrier-protein] reductase (NADH)	9.44208	0.0543446	1	9.44208	0.703465	0.00647672	9.44208	0.532977	0.112824
SL1344_1632	yciW	conserved hypothetical protein	4.76432	0.244392	0.857444	4.76432	0.555152	0.0496588	4.76432	-0.199477	0.697296
SL1344_1633	rnb	Exoribonuclease II	7.81135	-0.0509243	1	7.81135	0.523281	0.00359591	7.81135	0.931138	0.000383921
SL1344_1634	yciR	conserved hypothetical protein	5.68868	0.026206	1	5.68868	-0.378908	0.0589003	5.68868	-0.0800246	0.91453
SL1344_1635	SL1344_1635	conserved hypothetical protein	5.85018	-0.115983	1	5.85018	-0.353395	0.168318	5.85018	-0.369887	0.259269
SL1344_1636	yciT	hypothetical regulatory protein	5.90784	0.0654652	1	5.90784	-0.175943	0.815252	5.90784	0.165806	0.733747
SL1344_1637	osmB	osmotically inducible lipoprotein B precursor	7.77535	-0.00065924	1	7.77535	-0.522394	0.143965	7.77535	0.321699	0.586624
SL1344_1638	yciH	hypothetical translation initiaiton factor	4.23553	0.0945942	1	4.23553	0.222486	0.592167	4.23553	0.179963	0.71391
SL1344_1639	pyrF	Orotidine 5'-phosphate decarboxylase	4.56351	0.0311521	1	4.56351	0.506799	0.0464138	4.56351	0.370514	0.337739
SL1344_1640	yciM	conserved hypothetical protein	6.37245	0.0897938	1	6.37245	0.219296	0.62017	6.37245	0.0130983	0.988199
SL1344_1641	yciS	conserved hypothetical protein	6.75701	-0.00524375	1	6.75701	0.191559	0.743281	6.75701	-0.176777	0.697945
SL1344_1642	pgpB	phosphatidylglycerophosphatase B	4.75225	0.394691	0.228264	4.75225	-0.0739637	0.970226	4.75225	-0.195275	0.652114
SL1344_1643	ribA	GTP cyclohydrolase II	7.08439	0.0387821	1	7.08439	-0.0790952	0.977613	7.08439	0.130443	0.804422
SL1344_1644	acnA	aconitate hydratase 1 (citrate hydro-lyase 1)	7.88957	0.566353	0.0638829	7.88957	0.0119197	0.999991	7.88957	0.875954	0.0154218
SL1344_1644A	ymiA	conserved sORF	6.46179	0.139441	1	6.46179	-0.146288	0.808923	6.46179	0.00452595	0.997056
SL1344_1645	cysB	cys regulon transcriptional activator	7.63803	-0.046107	1	7.63803	0.167911	0.774837	7.63803	-0.380816	0.238991
SL1344_1646	topA	DNA topoisomerase I, omega protein I	8.53395	0.0514136	1	8.53395	0.354447	0.108952	8.53395	0.152585	0.769398
SL1344_1647	yciN	conserved hypothetical protein	7.35953	0.0675165	1	7.35953	0.319616	0.181735	7.35953	0.431349	0.0830614
SL1344_1648	sohB	hypothetical protease	5.38967	0.0112176	1	5.38967	0.445875	0.0161106	5.38967	0.0368492	0.963089
SL1344_1649	yciK	hypothetical oxidoreductase	6.73099	0.438307	0.134179	6.73099	0.221461	0.595995	6.73099	0.360734	0.266432
SL1344_1650	btuR	COB(I) alamin adenosyltransferase	6.45224	0.376667	0.163603	6.45224	0.259469	0.432794	6.45224	0.119595	0.838554
SL1344_1651	yciL	hypothetical pseudouridine synthase	6.48697	-0.142344	1	6.48697	0.542224	0.0154965	6.48697	0.229065	0.566193
SL1344_1652	yciO	conserved hypothetical protein	6.42807	0.228841	0.898351	6.42807	0.11475	0.959614	6.42807	0.454607	0.0703098
SL1344_1653	trpH	conserved hypothetical protein	6.15546	0.0134869	1	6.15546	-0.256238	0.461462	6.15546	-0.134236	0.791083
SL1344_1656	trpC	Indole-3-glycerol phosphate synthase	4.48177	-0.139849	1	4.48177	0.126343	0.879974	4.48177	0.232483	0.566193
SL1344_1657	trpB	tryptophan synthase beta chain	4.84201	-0.0107924	1	4.84201	-0.129711	0.939909	4.84201	0.132854	0.811073
SL1344_1658	trpA	Tryptophan synthase alpha chain	4.98244	0.0520401	1	4.98244	0.081194	0.96918	4.98244	0.214973	0.596591
SL1344_1659	yciG	conserved hypothetical protein	3.98906	-0.681124	0.0383732	3.98906	-0.25488	0.501583	3.98906	-0.986678	0.0166103
SL1344_1662	katN	catalase	2.98449	-0.0782096	1	2.98449	0.0206606	0.999991	2.98449	-0.677542	0.142113
SL1344_1663	ompW	hypothetical outer membrane protein	9.78668	0.159247	1	9.78668	-0.363746	0.249149	9.78668	-0.129719	0.82548
SL1344_1664	SL1344_1664	conserved hypothetical protein	4.92876	0.322067	0.614232	4.92876	0.25145	0.527241	4.92876	0.522392	0.20037
SL1344_1665	yciC	hypothetical membrane protein	6.9731	-0.0175782	1	6.9731	0.599484	0.00293271	6.9731	0.343523	0.240465
SL1344_1666	ispZ	Probable intracellular septation protein.	6.65379	0.132285	1	6.65379	0.657192	0.00193092	6.65379	0.569094	0.0308144
SL1344_1667	yciA	hypothetical acyl-coA hydrolase	5.428	-0.101804	1	5.428	0.466511	0.023245	5.428	0.672833	0.0151677
SL1344_1668	tonB	TonB protein	4.00882	0.231141	0.884767	4.00882	-0.243366	0.534926	4.00882	0.410564	0.299695
SL1344_1669	yciI	conserved hypothetical protein	6.00109	0.292557	0.632499	6.00109	0.387205	0.139935	6.00109	0.408122	0.229712
SL1344_1670	cls	Cardiolipin synthetase	5.45558	-0.0887655	1	5.45558	0.113492	0.960413	5.45558	0.316423	0.288746
SL1344_1671	yciU	conserved hypothetical protein	5.61308	0.111793	1	5.61308	0.211988	0.62511	5.61308	0.426899	0.189993
SL1344_1672	SL1344_1672	possible ion transport protein	4.95368	0.423004	0.240392	4.95368	-0.202531	0.655005	4.95368	0.663979	0.0591367
SL1344_1673	oppF	oligopeptide transport ATP-binding protein (OppF)	7.5916	0.612097	0.0766309	7.5916	0.125859	0.858178	7.5916	1.081	0.00982956
SL1344_1674	oppD	oligopeptide transport ATP-binding protein (OppD)	7.2066	0.506667	0.0638829	7.2066	0.0982838	0.93993	7.2066	1.00524	0.00289052
SL1344_1675	oppC	oligopeptide transport system permease protein (OppC)	6.56617	0.69561	0.0183785	6.56617	0.32038	0.286202	6.56617	1.0408	0.00434538
SL1344_1676	oppB	oligopeptide transport system permease protein (OppB)	7.03405	0.671311	0.0147942	7.03405	0.27969	0.386447	7.03405	1.24339	0.00076935
SL1344_1677	oppA	periplasmic oligopeptide-binding protein precursor (OppA)	9.37779	0.660439	0.0636048	9.37779	0.244138	0.55128	9.37779	1.24318	0.00566346
SL1344_1679	ychE	hypothetical membrane protein	4.31674	-0.206306	0.970859	4.31674	0.169044	0.772744	4.31674	0.193116	0.658341
SL1344_1680	adh	alcohol dehydrogenase	9.21404	-0.141501	1	9.21404	-0.283373	0.351813	9.21404	-0.532092	0.0561486
SL1344_1681	tdk	Thymidine kinase	5.64464	-0.0920168	1	5.64464	0.180502	0.804888	5.64464	0.394906	0.127992
SL1344_1682	hns	H-NS DNA-binding protein (histone-like protein Hlp-II)	11.4408	-0.229576	0.883599	11.4408	-0.117485	0.930204	11.4408	0.0701228	0.91431
SL1344_1683	galU	glucose-1-phosphate uridylyltransferase	8.64173	-0.0858058	1	8.64173	0.179356	0.78273	8.64173	0.109857	0.853715
SL1344_1684	hnr	hypothetical regulatory protein	6.16409	0.230263	0.898351	6.16409	0.111279	0.972353	6.16409	0.326319	0.247249
SL1344_1685	ychK	conserved hypothetical protein	6.50044	0.2907	0.533279	6.50044	0.16193	0.862534	6.50044	0.133781	0.811073
SL1344_1686	ychJ	Hypothetical UPF0225 protein.	5.01652	0.0343758	1	5.01652	0.268246	0.397229	5.01652	0.045674	0.948905
SL1344_1687	purU	formyltetrahydrofolate deformylase	6.84062	0.236522	0.857444	6.84062	0.165554	0.842303	6.84062	0.420089	0.106704
SL1344_1688	SL1344_1688	hypothetical secreted protein	5.1296	0.287811	0.663888	5.1296	-0.4447	0.0964291	5.1296	-0.120867	0.828882
SL1344_1689	narI	respiratory nitrate reductase 1 gamma chain	5.40998	-1.20104	0.125191	5.40998	-1.10835	0.0823687	5.40998	-1.31931	0.124507
SL1344_1690	narJ	respiratory nitrate reductase 1 delta chain	4.4784	-1.63077	0.0520596	4.4784	-0.837381	0.221504	4.4784	-1.22295	0.157916
SL1344_1691	narH	respiratory nitrate reductase 1 beta chain	6.08398	-1.98738	0.012195	6.08398	-1.01943	0.095312	6.08398	-1.13779	0.162158
SL1344_1692	narG	respiratory nitrate reductase 1 alpha chain	7.09266	-2.10436	0.00991214	7.09266	-0.504038	0.467082	7.09266	-1.40464	0.087929
SL1344_1693	narK	nitrite extrusion protein (nitrite facilitator)	6.06706	-2.87841	0.00748422	6.06706	-0.0517125	0.999991	6.06706	-1.58424	0.092987
SL1344_1694	narX	nitrate/nitrite sensor protein NarX	4.888	-0.327872	0.476692	4.888	0.0794	0.960291	4.888	-0.335238	0.340105
SL1344_1695	narL	nitrate/nitrite response regulator protein NarL	4.57697	-0.363131	0.379607	4.57697	-0.104334	0.914909	4.57697	-0.293861	0.448377
SL1344_1696	ychP	hypothetical invasin	5.35182	0.260076	0.73213	5.35182	-0.114205	0.933417	5.35182	1.00638	0.00104469
SL1344_1697	ychN	conserved hypothetical protein	6.14114	-0.0550069	1	6.14114	0.53707	0.0182441	6.14114	0.0867651	0.883673
SL1344_1698	chaB	cation transport regulator ChaB	4.83557	-0.306258	0.507377	4.83557	0.254908	0.463363	4.83557	0.202637	0.623447
SL1344_1699	chaA	hypothetical calcium/proton antiporter	5.32447	-2.49e-05	1	5.32447	0.684929	0.00136264	5.32447	0.371774	0.190537
SL1344_1700	kdsA	2-dehydro-3-deoxyphosphooctonate aldolase	8.13844	-0.120917	1	8.13844	0.245629	0.503413	8.13844	0.132049	0.797546
SL1344_1701	ychA	hypothetical regulator	5.80249	0.0982517	1	5.80249	0.382697	0.0700121	5.80249	0.687105	0.00843068
SL1344_1702	sirC	hypothetical regulator	3.22582	0.0127386	1	3.22582	0.208569	0.640605	3.22582	0.346661	0.395576
SL1344_1703	hemK	HemK protein, hypothetical protoporphyrinogen oxidase	5.50127	0.109836	1	5.50127	0.207162	0.665633	5.50127	0.729376	0.00932899
SL1344_1704	prfA	peptide chain release factor 1 (RF-1)	6.46196	0.0103585	1	6.46196	0.00939129	0.999991	6.46196	0.80578	0.00314789
SL1344_1705	hemA	Glutamyl-tRNA reductase	7.62684	-0.0630353	1	7.62684	-0.0258797	0.999991	7.62684	0.276077	0.377451
SL1344_1706	hemM	Outer-membrane lipoprotein lolB precursor.	4.94041	0.172447	1	4.94041	0.192838	0.690138	4.94041	0.656142	0.0423736
SL1344_1707	ipk	4-diphosphocytidyl-2-C-methyl-D-erythritol kinase	8.48083	-0.0390872	1	8.48083	0.644805	0.00238002	8.48083	0.564809	0.0338892
SL1344_1708	prs	Ribose-phosphate pyrophosphokinase	9.65629	-0.0145171	1	9.65629	0.647278	0.00404285	9.65629	0.842753	0.00629504
SL1344_1709	ychM	hypothetical sulphate transporter	6.36898	-0.0571344	1	6.36898	0.595861	0.00794113	6.36898	0.563334	0.0586036
SL1344_1710	ychH	hypothetical exported protein	6.56524	0.247066	0.94527	6.56524	-0.678976	0.0683392	6.56524	-0.168762	0.824371
SL1344_1711	pth	Peptidyl-tRNA hydrolase	5.18728	0.0234017	1	5.18728	0.234038	0.54988	5.18728	0.292129	0.375078
SL1344_1712	ychF	hypothetical ATP/GTP-binding protein	7.76736	0.0876043	1	7.76736	0.455461	0.0243578	7.76736	0.654776	0.0143629
SL1344_1713	SL1344_1713	conserved hypothetical protein	5.56825	-0.174673	1	5.56825	-0.0584984	0.999991	5.56825	-0.344762	0.209657
SL1344_1723	SL1344_1723	hypothetical glutamate dehydrogenase	10.7287	0.140482	1	10.7287	0.497355	0.0483142	10.7287	1.58817	0.000283818
SL1344_1724	treA	Periplasmic trehalase precursor	7.43096	0.442628	0.0659303	7.43096	-0.0448701	0.999991	7.43096	0.259696	0.451087
SL1344_1725	ymgE	hypothetical membrane protein	4.21822	0.167595	1	4.21822	-0.167879	0.753349	4.21822	-0.0192961	0.978074
SL1344_1726	ycgR	conserved hypothetical protein	6.27001	-0.795647	0.00703145	6.27001	-0.113171	0.904662	6.27001	-1.60308	0.000171886
SL1344_1727	emtA	membrane-bound lytic murein transglycosylase E	4.74341	0.043479	1	4.74341	0.533577	0.0343303	4.74341	0.996035	0.00766105
SL1344_1728	ldcA	conserved hypothetical protein	4.6093	0.0971603	1	4.6093	0.203031	0.695259	4.6093	0.0831559	0.899296
SL1344_1729	cvrA	Cell volume regulation protein A. Cell volume regulation protein A homolog.	7.54406	-0.248108	0.797997	7.54406	-0.663751	0.00292746	7.54406	-0.598218	0.0329144
SL1344_1730	alr-a	Alanine racemase	7.2353	1.00352	0.0314344	7.2353	0.958204	0.0150878	7.2353	1.36404	0.0169464
SL1344_1731	dadA	D-amino acid dehydrogenase small subunit	7.60465	0.95759	0.0284801	7.60465	0.997454	0.008535	7.60465	1.27476	0.0166651
SL1344_1732	ycgB	conserved hypothetical protein	7.63744	0.366232	0.30036	7.63744	-1.01658	0.000343922	7.63744	-0.793159	0.0110931
SL1344_1733	fadR	Fatty acid metabolism regulator protein.	7.17098	0.0358501	1	7.17098	0.00817058	0.999991	7.17098	0.0395505	0.962312
SL1344_1734	nhaB	regulator of intracellular pH; Na+/H+ antiporter	6.42271	0.0550343	1	6.42271	0.424351	0.0420538	6.42271	0.334737	0.265939
SL1344_1735	dsbB	Disulfide bond formation protein B	6.62365	-0.222885	0.900757	6.62365	0.679904	0.00449814	6.62365	0.236509	0.551058
SL1344_1737	SL1344_1737	conserved hypothetical protein	7.37959	0.0752859	1	7.37959	0.0974985	0.95383	7.37959	0.0705546	0.911254
SL1344_1738	SL1344_1738	hypothetical protein	4.41157	-0.427739	0.194145	4.41157	-0.75501	0.00361673	4.41157	-0.199371	0.659323
SL1344_1739	ycgN	hypothetical protein	5.74114	0.111938	1	5.74114	0.000761831	0.999991	5.74114	0.245678	0.486297
SL1344_1740	ycgM	hypothetical hydrolase	6.74978	0.18565	1	6.74978	-0.108032	0.973904	6.74978	0.622905	0.00896945
SL1344_1741	ycgL	conserved hypothetical protein	5.9202	0.13822	1	5.9202	-0.183539	0.772655	5.9202	0.791319	0.00364179
SL1344_1742	minC	Probable septum site-determining protein minC.	7.73594	-0.153485	1	7.73594	-0.122208	0.966455	7.73594	-0.00063559	0.999263
SL1344_1743	minD	septum site determining protein	8.82852	-0.055368	1	8.82852	-0.0676967	0.999991	8.82852	0.165459	0.754014
SL1344_1744	minE	Cell division topological specificity factor.	8.55445	-0.484678	0.0569647	8.55445	-0.252593	0.474447	8.55445	-0.173809	0.699447
SL1344_1745	rnd	ribonuclease D	3.57222	0.311938	0.552731	3.57222	0.748288	0.00352948	3.57222	0.617508	0.0662583
SL1344_1747	fadD	long-chain-fatty-acid--CoA ligase	6.27987	0.56339	0.197867	6.27987	0.505318	0.134796	6.27987	0.348236	0.501895
SL1344_1748	yeaY	inner or outer membrane protein	5.2653	-0.153732	1	5.2653	0.324452	0.223097	5.2653	0.267607	0.453335
SL1344_1749	yeaZ	conserved hypothetical protein	5.6357	-0.121473	1	5.6357	0.116921	0.960203	5.6357	0.61319	0.0124069
SL1344_1750	yoaA	hypothetical ATP-dependent helicase	5.72097	0.0449197	1	5.72097	0.375379	0.0496872	5.72097	0.286857	0.343919
SL1344_1751	yoaB	conserved hypothetical protein	6.7225	-0.138226	1	6.7225	0.142443	0.870578	6.7225	0.171082	0.705533
SL1344_1752	yoaH	hypothetical protein	5.46225	-0.0500593	1	5.46225	-0.392265	0.120458	5.46225	0.508821	0.112197
SL1344_1753	pabB	para-aminobenzoate synthase component I	5.967	0.106222	1	5.967	0.225856	0.607639	5.967	0.717485	0.00360497
SL1344_1754	yeaB	conserved hypothetical protein	4.96838	0.148067	1	4.96838	-0.0293885	0.999991	4.96838	0.709903	0.0118676
SL1344_1755	sdaA	L-serine deaminase 1	8.91641	0.189909	1	8.91641	0.190742	0.746901	8.91641	0.528151	0.0359187
SL1344_1756	SL1344_1756	conserved hypothetical protein	3.29061	0.258206	0.78126	3.29061	-0.0609569	0.972635	3.29061	0.17812	0.712133
SL1344_1757	yoaE	hypothetical membrane protein	5.28358	0.243998	0.821541	5.28358	0.0381633	0.999991	5.28358	0.333097	0.25225
SL1344_1759	SL1344_1759	PTS system, mannose-specific IIAB component	9.13622	0.193564	1	9.13622	-0.410363	0.246676	9.13622	-0.98895	0.0360869
SL1344_1760	SL1344_1760	phosphotransferase enzyme II, C component	8.22052	0.275627	0.856678	8.22052	-0.376525	0.341893	8.22052	-0.754147	0.131594
SL1344_1761	SL1344_1761	phosphotransferase enzyme II, D component	9.07456	-0.0425635	1	9.07456	-0.319237	0.416264	9.07456	-0.866822	0.0597447
SL1344_1762	SL1344_1762	hypothetical membrane protein	4.25315	0.110635	1	4.25315	-0.361765	0.205887	4.25315	-0.771784	0.0442455
SL1344_1763	yebN	hypothetical membrane protein	5.18263	-0.11485	1	5.18263	0.244568	0.516627	5.18263	0.447209	0.193325
SL1344_1764	rrmA	rRNA guanine-N1-methyltransferase	4.15568	-0.180518	1	4.15568	0.545122	0.0137331	4.15568	0.847616	0.00723079
SL1344_1765	ftsI2	penicillin-binding protein	4.62231	0.204506	0.992486	4.62231	0.422264	0.0466991	4.62231	0.481893	0.0747322
SL1344_1766	cspC	cold shock-like protein CspC	9.66099	-0.206476	0.970859	9.66099	0.526359	0.0337731	9.66099	-15.8282	2.02e-07
SL1344_1767	yobF	conserved hypothetical protein	9.62094	-0.0634239	1	9.62094	0.447366	0.0629359	9.62094	-2.01657	3.4e-05
SL1344_1768	SL1344_1768	hypothetical exported protein	5.78379	-0.0943177	1	5.78379	0.125628	0.884652	5.78379	0.202587	0.633973
SL1344_1769	yobG	hypothetical membrane protein	5.77183	-0.0631051	1	5.77183	-0.240801	0.520733	5.77183	-0.779372	0.00544186
SL1344_1770	SL1344_1770	hypothetical exported protein	6.45663	-0.0880228	1	6.45663	-1.26501	0.000878475	6.45663	0.587194	0.177309
SL1344_1771	kdgR	transcriptional regulator KdgR	7.64268	-0.187977	1	7.64268	0.0882168	0.989446	7.64268	-0.173138	0.713231
SL1344_1773	htpX	heat shock protein	8.82337	0.474161	0.0444571	8.82337	0.467125	0.0186799	8.82337	0.756261	0.00558468
SL1344_1774	prc	tail-specific protease precursor	8.86207	0.308625	0.635864	8.86207	0.581483	0.0372381	8.86207	0.77908	0.0445832
SL1344_1775	proQ	ProP effector	9.37464	1.47431	0.00112785	9.37464	2.05867	0.000102708	9.37464	1.42551	0.00267341
SL1344_1776	yebR	conserved hypothetical protein	6.93033	0.0667708	1	6.93033	0.14002	0.840241	6.93033	0.810135	0.0158743
SL1344_1777	yebS	hypothetical membrane protein	5.57174	0.168238	1	5.57174	-0.0386303	0.999991	5.57174	0.16522	0.748027
SL1344_1778	SL1344_1778	conserved hypothetical protein	7.04918	0.203454	1	7.04918	0.156833	0.876418	7.04918	0.428064	0.0890254
SL1344_1779	yebU	conserved hypothetical protein	5.18081	-0.0361411	1	5.18081	0.244346	0.505875	5.18081	0.742632	0.00758008
SL1344_1780	SL1344_1780	conserved hypothetical protein	5.54003	-0.373965	0.450376	5.54003	0.939932	0.00278671	5.54003	0.438601	0.285746
SL1344_1781	yebW	hypothetical secreted protein	3.41259	0.126972	1	3.41259	-0.29872	0.332462	3.41259	0.059584	0.92328
SL1344_1783	SL1344_1783	hypothetical protein	4.90138	-0.453244	0.316876	4.90138	0.217946	0.632347	4.90138	-0.801478	0.0586356
SL1344_1784	sopE2	Type III secretion system effector protein-causes membrane ruffling and disrupts tight junctions	7.43998	-0.87712	0.0750902	7.43998	-2.25776	0.000275024	7.43998	0.245394	0.748675
SL1344_1786	SL1344_1786	hypothetical protein	4.96301	-0.294023	0.644096	4.96301	-0.191785	0.688779	4.96301	-0.254789	0.54181
SL1344_1787	SL1344_1787	hypothetical acetyltransferase	4.14701	0.586876	0.140951	4.14701	0.600643	0.0568937	4.14701	0.241276	0.659583
SL1344_1789	SL1344_1789	conserved hypothetical protein (pseudogene)	5.06954	-0.0352612	1	5.06954	-0.268328	0.441782	5.06954	-0.653052	0.0643219
SL1344_1797	pagM	virulence factor	4.58073	-0.348708	0.547222	4.58073	0.57176	0.0507222	4.58073	-0.66878	0.127725
SL1344_1799	pagK	bacteriophage encoded pagK (phoPQ-activated protein)	6.541	-0.954627	0.0907135	6.541	0.0440673	0.999991	6.541	-1.2012	0.078707
SL1344_1807	SL1344_1807	hypothetical exported protein	5.73785	-0.205387	1	5.73785	0.401414	0.0493361	5.73785	-0.100778	0.874763
SL1344_1808	SL1344_1808	hypothetical cation transporter	6.10066	0.112989	1	6.10066	0.519565	0.018111	6.10066	-0.228308	0.562984
SL1344_1809	yobA	hypothetical cation resistance protein	6.63414	-0.0118675	1	6.63414	0.300448	0.245381	6.63414	-0.0990173	0.883673
SL1344_1810	holE	DNA polymerase III, theta subunit	4.55014	0.238055	0.844145	4.55014	0.357376	0.164367	4.55014	0.672233	0.035399
SL1344_1811	SL1344_1811	conserved hypothetical protein	4.88086	0.174139	1	4.88086	0.28015	0.344334	4.88086	0.102985	0.863542
SL1344_1812	exoX	exodeoxyribonuclease X	5.43105	0.0877955	1	5.43105	0.213312	0.658968	5.43105	0.245252	0.490793
SL1344_1813	opdB	oligopeptidase	6.56151	0.212721	1	6.56151	-0.00615909	0.999991	6.56151	-0.0107909	0.993006
SL1344_1814	yebE	conserved hypothetical protein	5.37038	0.29188	0.553802	5.37038	0.498745	0.0124652	5.37038	0.0775322	0.903993
SL1344_1815	yebF	hypothetical exported protein	6.62345	0.0906943	1	6.62345	0.201411	0.702235	6.62345	0.0914244	0.885845
SL1344_1816	yebG	conserved hypothetical protein	4.53419	0.311063	0.577675	4.53419	0.458607	0.0761267	4.53419	0.464442	0.200651
SL1344_1817	purT	phosphoribosylglycinamide formyltransferase 2	4.46681	-0.327027	0.460727	4.46681	-0.183458	0.728607	4.46681	-0.0771538	0.89723
SL1344_1818	eda	KHG/KDPG aldolase	6.49816	-0.0548583	1	6.49816	0.460022	0.0170087	6.49816	0.319742	0.281978
SL1344_1819	edd	6-phosphogluconate dehydratase	5.04893	0.0410588	1	5.04893	0.394889	0.0577501	5.04893	-0.0702797	0.91737
SL1344_1820	zwf	glucose 6-phosphate dehydrogenase	7.3378	0.035464	1	7.3378	0.44897	0.0219601	7.3378	0.100461	0.874763
SL1344_1821	hexR	hypothetical hex-regulon repressor	6.49654	-0.0482517	1	6.49654	-0.466232	0.0338185	6.49654	-0.657271	0.0240558
SL1344_1822	pykA	pyruvate kinase A	8.12419	-0.125596	1	8.12419	-0.200095	0.739481	8.12419	-0.215065	0.594895
SL1344_1823	msbB	lipid A acyltransferase	6.17198	-0.0399497	1	6.17198	0.120043	0.96918	6.17198	0.201567	0.639627
SL1344_1824	yebA	conserved hypothetical protein	6.86558	0.230259	0.898351	6.86558	0.469961	0.0110685	6.86558	0.45815	0.0571902
SL1344_1825	znuA	high-affinity zinc uptake system periplasmic binding protein	5.9922	0.177677	1	5.9922	0.299352	0.229495	5.9922	0.0708964	0.930787
SL1344_1826	znuC	high-affinity zinc uptake system ATP-binding protein	5.01604	0.0528619	1	5.01604	-0.156579	0.859348	5.01604	0.0837387	0.897176
SL1344_1827	znuB	high-affinity zinc uptake system membrane protein	4.88017	-0.00263544	1	4.88017	-0.144518	0.843516	4.88017	0.419227	0.183048
SL1344_1828	ruvB	Holliday junction DNA helicase ruvB.	6.27683	0.0547383	1	6.27683	0.531851	0.00486839	6.27683	0.534882	0.0281025
SL1344_1829	ruvA	Holliday junction DNA helicase ruvA.	5.60302	-0.0763663	1	5.60302	0.387093	0.0731953	5.60302	0.554787	0.0332906
SL1344_1833	ruvC	Crossover junction endodeoxyribonuclease ruvC	6.19566	-0.175357	1	6.19566	0.617915	0.00417771	6.19566	-0.0771179	0.901
SL1344_1834	yebC	hypothetical protein	6.65144	0.0484039	1	6.65144	0.690216	0.00288977	6.65144	-0.0745889	0.903567
SL1344_1835	ntpA	DATP pyrophosphohydrolase	6.76971	-0.104347	1	6.76971	0.338249	0.143155	6.76971	-0.192508	0.656859
SL1344_1836	aspS	Aspartyl-tRNA synthetase	8.29015	-0.0862282	1	8.29015	0.470676	0.0158318	8.29015	0.171625	0.711624
SL1344_1837	yecD	hypothetical hydrolase	4.76383	0.264696	0.721133	4.76383	0.546244	0.0128613	4.76383	-0.15282	0.751875
SL1344_1838	yecE	conserved hypothetical protein	3.79545	0.34061	0.466912	3.79545	0.635786	0.0118445	3.79545	-0.157482	0.754014
SL1344_1839	yecN	hypothetical membrane protein	6.40528	0.0254109	1	6.40528	0.311543	0.299503	6.40528	0.00285064	0.997792
SL1344_1840	yecO	conserved hypothetical protein	5.96435	-0.00289202	1	5.96435	0.378771	0.0662526	5.96435	0.24371	0.494097
SL1344_1841	yecP	conserved hypothetical protein	6.2296	0.153139	1	6.2296	0.439065	0.0258163	6.2296	0.897126	0.00133852
SL1344_1842	cutC	hypothetical copper homeostasis protein	3.28236	0.0924721	1	3.28236	0.581431	0.0399692	3.28236	0.222213	0.659323
SL1344_1843	yecM	conserved hypothetical protein	3.67095	-0.0143213	1	3.67095	0.527942	0.0291646	3.67095	0.400358	0.249218
SL1344_1844	argS	Arginyl-tRNA synthetase	7.62191	-0.0357942	1	7.62191	0.279101	0.329673	7.62191	0.653974	0.0067489
SL1344_1846	SL1344_1846	conserved hypothetical protein	4.56718	-0.353962	0.277823	4.56718	0.165797	0.820693	4.56718	-0.841373	0.00369834
SL1344_1847	flhE	flagellar protein FlhE precursor	4.91228	-0.756558	0.00791141	4.91228	-0.14528	0.835796	4.91228	-1.81526	5.63e-05
SL1344_1848	flhAa	flagellar biosynthesis protein FlhA	7.07377	-0.746487	0.00292437	7.07377	0.222881	0.604029	7.07377	-1.61706	3.01e-05
SL1344_1849	flhB	flagellar biosynthetic protein FlhB	6.01511	-0.710814	0.0073493	6.01511	0.32612	0.217585	6.01511	-2.18801	1.28e-05
SL1344_1850	cheZ	chemotaxis protein CheZ	8.26457	-0.566443	0.0444571	8.26457	-0.0832013	0.956401	8.26457	-1.51388	0.000237045
SL1344_1851	cheY	chemotaxis protein CheY	7.26088	-0.511116	0.068506	7.26088	-0.118293	0.899046	7.26088	-1.46162	0.000242283
SL1344_1852	cheB	Chemotaxis response regulator protein-glutamate methylesterase	6.91554	-0.688889	0.0638829	6.91554	-0.295143	0.432753	6.91554	-1.90039	0.000548364
SL1344_1853	cheR	chemotaxis protein methyltransferase	7.77794	-0.845651	0.0108954	7.77794	-0.595589	0.0279803	7.77794	-2.10479	8.86e-05
SL1344_1854	cheM	methyl-accepting chemotaxis protein II	9.46543	-0.891586	0.0115822	9.46543	-0.691429	0.0178133	9.46543	-2.21126	0.000110895
SL1344_1855	cheW	purine binding chemotaxis protein	9.70834	-0.835021	0.00991214	9.70834	-0.596317	0.0227636	9.70834	-2.29992	3.94e-05
SL1344_1856	cheA	chemotaxis protein CheA	9.70654	-0.703214	0.0384557	9.70654	-0.457118	0.113162	9.70654	-2.10688	0.000124035
SL1344_1857	motB	motility protein B	8.10156	-0.887092	0.0064364	8.10156	-0.619205	0.0162357	8.10156	-2.16336	5e-05
SL1344_1858	motA	motility protein A	8.25883	-0.888263	0.00991214	8.25883	-0.654879	0.0195441	8.25883	-2.02684	0.000141662
SL1344_1859	flhC	flagellar transcriptional activator	8.48532	-0.353889	0.388492	8.48532	-0.417927	0.0984263	8.48532	-0.158222	0.743877
SL1344_1860	flhD	Transcriptional activator flhD.	7.78867	-0.212591	0.970859	7.78867	-0.540968	0.00665873	7.78867	-0.0192503	0.980307
SL1344_1861	yecG	conserved hypothetical protein	6.82227	-0.1653	1	6.82227	-0.748651	0.00283794	6.82227	-0.676132	0.0332906
SL1344_1862	otsA	trehalose-6-phosphate synthase	5.60099	0.128897	1	5.60099	0.108635	0.965676	5.60099	0.179192	0.696571
SL1344_1863	otsB	trehalose phosphatase	4.24312	0.280682	0.642513	4.24312	0.252344	0.479983	4.24312	0.000369262	0.999263
SL1344_1864	araH	conserved hypothetical protein	3.93622	0.113902	1	3.93622	-0.445057	0.0925162	3.93622	-0.627257	0.089102
SL1344_1865	ftnB	ferritin-like protein	6.01196	-0.0905535	1	6.01196	0.0673599	0.964144	6.01196	-0.725688	0.063937
SL1344_1866	SL1344_1866	Putative sugar phosphate isomerase	4.0036	0.221174	0.946344	4.0036	0.111226	0.890792	4.0036	0.102615	0.885612
SL1344_1867	SL1344_1867	hypothetical lipoprotein	5.27155	-0.597828	0.0177236	5.27155	0.387945	0.0977789	5.27155	-2.15778	1.28e-05
SL1344_1868	ftn	ferritin	9.91713	-0.117924	1	9.91713	0.319931	0.22449	9.91713	0.418821	0.142134
SL1344_1869	yecH	conserved hypothetical protein	2.99536	-0.492202	0.279526	2.99536	-0.715232	0.0300718	2.99536	-0.388061	0.425042
SL1344_1870	tyrP	tyrosine-specific transport protein	4.6466	-0.310078	0.587879	4.6466	0.205386	0.646293	4.6466	0.187297	0.697689
SL1344_1871	yecA	conserved hypothetical protein	7.35899	0.116103	1	7.35899	-0.333973	0.179582	7.35899	-0.37379	0.200651
SL1344_1872	SL1344_1872	Conserved hypothetical protein	5.76951	-0.150822	1	5.76951	0.0442308	0.999991	5.76951	-0.174189	0.702509
SL1344_1873	SL1344_1873	hypothetical exported protein	5.78719	-0.280687	0.670029	5.78719	-0.257402	0.471929	5.78719	-0.266976	0.490997
SL1344_1874	SL1344_1874	hypothetical membrane protein	3.97166	-0.434844	0.226857	3.97166	0.0382696	0.999991	3.97166	-0.644595	0.0889223
SL1344_1875	pgsA	phosphotidylglycerophosphate synthetase	7.10084	0.348392	0.253136	7.10084	-0.136344	0.925147	7.10084	0.273223	0.405076
SL1344_1876	uvrC	UvrABC system protein C	7.19064	0.170675	1	7.19064	-0.168753	0.878062	7.19064	0.272544	0.387279
SL1344_1877	sirA	invasion response-regulator	7.70545	0.239784	0.844145	7.70545	-0.0133914	0.999991	7.70545	-0.426486	0.0814094
SL1344_1878	yecF	conserved hypothetical protein	6.17239	-0.393268	0.239519	6.17239	0.510019	0.0234861	6.17239	0.628157	0.0392142
SL1344_1879	sdiA	cell-division regulatory protein	6.87656	-0.738861	0.0403592	6.87656	-0.718801	0.0182441	6.87656	-2.04484	0.000273472
SL1344_1880	yecC	hypothetical ABC-transport ATP-binding protein	5.44073	-0.100735	1	5.44073	-0.238843	0.532204	5.44073	-0.212729	0.595595
SL1344_1881	yecS	hypothetical ABC transporter membrane protein	4.4882	0.119916	1	4.4882	-0.0468711	0.999991	4.4882	-0.407101	0.181327
SL1344_1882	dcyD	D-cysteine desulfhydrase	6.05237	0.217792	0.951505	6.05237	-0.208734	0.669936	6.05237	-0.303491	0.332365
SL1344_1883	fliY	cystine-binding periplasmic protein (FliY)	7.79518	-0.28601	0.635864	7.79518	-0.205339	0.650224	7.79518	-1.26426	0.000736725
SL1344_1884	fliZ	FliZ protein	8.19615	-0.787471	0.00791141	8.19615	-0.0231805	0.999991	8.19615	-2.21494	3.01e-05
SL1344_1885	fliA	RNA polymerase sigma transcription factor for flagellar operon	8.44105	-0.839496	0.0183785	8.44105	-0.00703153	0.999991	8.44105	-2.35305	8.97e-05
SL1344_1887	fliB	lysine-N-methylase (ec 2.1.1.-) (lysine N-methyltransferase)	7.74743	-0.422462	0.116183	7.74743	0.10812	0.944697	7.74743	-1.50516	5.8e-05
SL1344_1888	fliC	flagellin	13.8613	-1.16482	0.0092567	13.8613	-0.88122	0.014266	13.8613	-2.07918	0.000891334
SL1344_1889	fliD	flagellar hook associated protein (FliD)	10.3663	-0.826591	0.0064364	10.3663	-0.395673	0.128155	10.3663	-1.9548	5.05e-05
SL1344_1890	fliS	flagellar protein FliS	8.42427	-0.817308	0.00267222	8.42427	-0.347671	0.15721	8.42427	-1.97666	1.7e-05
SL1344_1891	fliT	flagellar protein FliT	8.32713	-0.952301	0.00112785	8.32713	-0.468533	0.0311717	8.32713	-1.84773	3.01e-05
SL1344_1892	amyA	cytoplasmic alpha-amylase	4.7413	0.0567031	1	4.7413	-0.0207933	0.999991	4.7413	-0.900247	0.0464793
SL1344_1893	yedD	hypothetical lipoprotein	5.32409	0.0716546	1	5.32409	0.806764	0.00231257	5.32409	0.400481	0.24517
SL1344_1894	yedE	hypothetical membrane protein	4.91322	-0.034203	1	4.91322	0.979694	0.000907255	4.91322	0.431398	0.228834
SL1344_1895	yedF	conserved hypothetical protein	4.28571	-0.165451	1	4.28571	0.755889	0.00488329	4.28571	0.29631	0.451087
SL1344_1896	SL1344_1896	hypothetical exported protein	5.17727	0.0543885	1	5.17727	-0.887237	0.00738701	5.17727	0.711424	0.0840647
SL1344_1897	fliE	flagellar hook-basal body complex protein FliE	5.6534	-0.590111	0.0158789	5.6534	0.598993	0.00449814	5.6534	-1.67781	3.62e-05
SL1344_1898	fliF	flagellar basal-body M-ring protein	8.63852	-0.75604	0.00509683	8.63852	0.237745	0.532379	8.63852	-1.43551	0.000127418
SL1344_1899	fliG	flagellar motor switch protein FliG	7.62379	-0.790494	0.00339296	7.62379	0.107427	0.93993	7.62379	-1.62058	5.05e-05
SL1344_1900	fliH	flagellar assembly protein FliH	7.30223	-0.745546	0.00991214	7.30223	0.0210862	0.999991	7.30223	-1.64363	0.000130852
SL1344_1901	fliI	flagellum-specific ATP synthase	7.33884	-0.730854	0.00456044	7.33884	0.124357	0.917488	7.33884	-1.57104	4.4e-05
SL1344_1902	fliJ	flagellar biosynthesis protein	6.23835	-0.586187	0.117118	6.23835	-0.227771	0.601798	6.23835	-2.0616	0.000283818
SL1344_1903	fliK	flagellar hook-length control protein	7.79336	-0.811774	0.00292437	7.79336	-0.0981631	0.955786	7.79336	-1.72638	3.4e-05
SL1344_1904	fliL	flagella biosynthesis protein	6.91605	-0.675301	0.006113	6.91605	0.0568203	0.999991	6.91605	-2.01306	1.28e-05
SL1344_1905	fliM	flagellar motor switch protein FliM	7.50656	-0.638389	0.00456044	7.50656	0.203222	0.711304	7.50656	-1.42442	3.12e-05
SL1344_1906	fliN	flagellar motor switch protein FliN	6.65335	-0.713855	0.00339296	6.65335	-0.0833694	0.98344	6.65335	-1.59865	3.02e-05
SL1344_1907	fliO	flagellar biosynthesis protein	5.57378	-0.674144	0.00748422	5.57378	-0.0256047	0.999991	5.57378	-1.56302	5.38e-05
SL1344_1908	fliP	flagellar biosynthetic protein FliP	6.14595	-0.719232	0.0011723	6.14595	0.167807	0.876861	6.14595	-1.23753	3.55e-05
SL1344_1909	fliQ	flagellar biosynthetic protein FliQ	3.95047	-0.795459	0.0064364	3.95047	-0.103852	0.931272	3.95047	-1.3988	0.000300803
SL1344_1910	fliR	flagellar biosynthetic protein FliR	3.89524	-0.739292	0.0478302	3.89524	-0.0257847	0.999991	3.89524	-1.44286	0.00260326
SL1344_1911	rcsA	colanic acid capsullar biosynthesis activation protein A	2.48268	-0.349701	0.714465	2.48268	0.19693	0.739481	2.48268	-0.381323	0.581322
SL1344_1912	dsrB	DsrB protein	6.96636	0.215425	0.934483	6.96636	-0.518194	0.0388149	6.96636	0.0914833	0.877284
SL1344_1913	yodD	conserved hypothetical protein	4.43892	0.525755	0.0192782	4.43892	-0.205175	0.76232	4.43892	0.05735	0.938514
SL1344_1914	mngB	Mannosyl-3-phosphoglycerate phosphatase	3.07948	0.385049	0.474333	3.07948	0.334739	0.351813	3.07948	0.357059	0.475662
SL1344_1915	gcpA	Biofilm formation in nutrient-deficient medium, ATM	5.47604	0.452405	0.0711569	5.47604	0.0494546	0.999991	5.47604	0.255296	0.473295
SL1344_1916	SL1344_1916	conserved hypothetical protein	8.39617	0.321984	0.611976	8.39617	0.205856	0.656579	8.39617	-0.6161	0.130205
SL1344_1917	yedI	conserved hypothetical integral membrane protein	4.86705	0.104474	1	4.86705	0.423658	0.0545853	4.86705	0.207769	0.610855
SL1344_1919	vsr	patch repair protein	4.15689	0.00383677	1	4.15689	-0.126264	0.865047	4.15689	0.30035	0.442637
SL1344_1920	dcm	DNA-cytosine methyltransferase	5.93032	-0.0475172	1	5.93032	0.145529	0.919143	5.93032	0.216348	0.588055
SL1344_1921	yedJ	conserved hypothetical protein	3.57112	0.112195	1	3.57112	0.260103	0.441528	3.57112	0.0796061	0.894872
SL1344_1923	ompS	outer membrane protein S1	4.46029	-0.481282	0.122207	4.46029	0.385272	0.144372	4.46029	-0.599957	0.0789255
SL1344_1924	cspB	cold shock protein	3.82254	-0.166056	1	3.82254	-0.508194	0.107729	3.82254	0.53028	0.195379
SL1344_1925	umuC	DNA repair protein	4.22025	0.365226	0.351113	4.22025	0.445792	0.0703159	4.22025	-0.13672	0.790358
SL1344_1928	sseK3	Type III secretion system effector protein	2.79505	-0.00196905	1	2.79505	-1.22171	0.0151227	2.79505	-0.023441	0.982858
SL1344_1938	SL1344_1938	bacteriophage tape-measure protein	4.39877	0.12704	1	4.39877	-0.0333202	0.999991	4.39877	-0.294415	0.363968
SL1344_1941	SL1344_1941	bacteriophage tail sheath protein	3.22226	-0.00233373	1	3.22226	-0.163305	0.765895	3.22226	-0.0971168	0.877284
SL1344_1950	SL1344_1950	bacteriophage terminase (large subunit)	3.10988	0.0158265	1	3.10988	-0.31362	0.358005	3.10988	-0.043008	0.951429
SL1344_1953	SL1344_1953	predicted bacteriophage protein	3.38949	0.103465	1	3.38949	-0.340328	0.245381	3.38949	-0.356437	0.341237
SL1344_1958	SL1344_1958	predicted bacteriophage protein	3.40813	0.0765953	1	3.40813	-0.149103	0.800135	3.40813	0.109124	0.858949
SL1344_1961	SL1344_1961	predicted bacteriophage protein	3.22259	0.4385	0.304944	3.22259	-0.187486	0.709645	3.22259	0.321948	0.497044
SL1344_1965	SL1344_1965	predicted bacteriophage protein	6.01044	-0.225098	0.898351	6.01044	0.189325	0.695259	6.01044	-0.235623	0.591514
SL1344_1966	SL1344_1966	predicted bacteriophage protein	3.78151	0.627762	0.0495775	3.78151	-0.666058	0.0186799	3.78151	0.331116	0.409337
SL1344_1967	SL1344_1967	predicted bacteriophage protein	8.08564	-0.240276	0.839542	8.08564	-0.314671	0.224279	8.08564	-0.376098	0.18569
SL1344_1968	SL1344_1968	predicted bacteriophage protein	5.13005	0.390796	0.253136	5.13005	-0.830295	0.00153378	5.13005	-0.188033	0.67015
SL1344_1969	SL1344_1969	predicted bacteriophage protein	5.68315	0.0777042	1	5.68315	-0.358125	0.150651	5.68315	0.0379313	0.955068
SL1344_1973	SL1344_1973	hypothetical bacteriophage protein	3.36768	0.723408	0.0268545	3.36768	-0.161483	0.771181	3.36768	0.415253	0.298941
SL1344_1974	SL1344_1974	predicted bacteriophage protein	2.95829	0.620963	0.0607899	2.95829	-0.0538604	0.979241	2.95829	0.545382	0.162631
SL1344_1976	SL1344_1976	bacteriophage integrase	3.22724	0.566615	0.253137	3.22724	-0.0928067	0.939089	3.22724	0.793296	0.131594
SL1344_1977	yeeI	conserved hypothetical protein	8.57234	0.462036	0.0457348	8.57234	-0.730617	0.000704381	8.57234	-0.157764	0.751585
SL1344_1986	amn	AMP nucleosidase	7.38443	0.0382787	1	7.38443	0.0522902	0.999991	7.38443	0.366144	0.185458
SL1344_1987	SL1344_1987	conserved hypothetical protein	4.40649	0.366678	0.272324	4.40649	-0.325571	0.222585	4.40649	0.324555	0.31988
SL1344_1988	SL1344_1988	conserved hypothetical protein	5.04356	0.237262	0.847027	5.04356	-0.373545	0.12167	5.04356	0.067842	0.91431
SL1344_1989	SL1344_1989	hypothetical protein	6.18324	-0.176741	1	6.18324	-0.947677	0.00927638	6.18324	-0.553158	0.272247
SL1344_1990	yeeO	hypothetical inner membrane protein	4.05395	0.513934	0.0788377	4.05395	0.0605514	0.97581	4.05395	0.380259	0.275751
SL1344_1991	erfK	hypothetical exported protein	6.20436	0.102622	1	6.20436	-0.355563	0.113505	6.20436	-0.438259	0.0914619
SL1344_1992	cobT	Nicotinate-nucleotide--dimethylbenzimidazole phosphoribosyltransferase	6.1659	0.0686169	1	6.1659	-0.067409	0.966455	6.1659	0.120574	0.828274
SL1344_1993	cobS	cobalamin (5'-phosphate) synthase	5.17074	0.11245	1	5.17074	-0.0603915	0.981668	5.17074	-0.155433	0.74779
SL1344_1994	cobU	cobinamide kinase and guanylyltransferase	4.10777	0.362175	0.565623	4.10777	-0.0469382	0.989446	4.10777	-0.14238	0.837511
SL1344_1995	cbiP	hypothetical cobyric acid synthase	5.8765	0.112622	1	5.8765	-0.222179	0.608293	5.8765	-0.163211	0.770702
SL1344_1996	cbiO	hypothetical cobalt transport ATP-binding protein	5.24873	0.0336924	1	5.24873	-0.464526	0.152551	5.24873	-0.00221205	0.997792
SL1344_1997	cbiQ	hypothetical cobalt transport protein	5.00707	0.0308303	1	5.00707	-0.545336	0.19155	5.00707	-0.323482	0.641726
SL1344_1998	cbiN	hypothetical cobalt transport protein CbiN	3.34932	0.174019	1	3.34932	-0.717832	0.121367	3.34932	-0.267475	0.765188
SL1344_1999	cbiM	cobalamin biosynthesis protein	5.5862	0.204712	1	5.5862	-0.732729	0.0595157	5.5862	-0.203029	0.783015
SL1344_2000	cbiL	cobalt-precorrin-2 C(20)-methyltransferase	5.51365	0.0951398	1	5.51365	-0.747765	0.107409	5.51365	-0.0842825	0.936643
SL1344_2001	cbiK	sirohydrochlorin cobaltochelatase (ec 4.99.1.3)	5.31395	0.0809567	1	5.31395	-0.830967	0.0280121	5.31395	0.201296	0.777487
SL1344_2002	cbiJ	cobalt-precorrin-6a reductase (ec 1.3.1.-)	5.67503	-0.0375781	1	5.67503	-0.918157	0.00533367	5.67503	-0.171234	0.770107
SL1344_2003	cbiH	precorrin-3 C17-methyltransferase	5.65045	0.125577	1	5.65045	-0.959172	0.00814307	5.65045	-0.0492453	0.952822
SL1344_2004	cbiG	cobalamin biosynthesis protein	5.78136	0.0362335	1	5.78136	-0.878351	0.0066018	5.78136	-0.109676	0.869121
SL1344_2005	cbiF	precorrin-4 C11-methyltransferase	5.32392	0.408181	0.520236	5.32392	-0.819536	0.0280874	5.32392	-0.133568	0.863067
SL1344_2006	cbiT	precorrin-8W decarboxylase	4.57877	0.0900797	1	4.57877	-0.861495	0.00998962	4.57877	0.0298508	0.967955
SL1344_2007	cbiE	precorrin-6Y C5,15-methyltransferase [decarboxylating]	4.70073	0.0154928	1	4.70073	-1.06711	0.00130697	4.70073	-0.158169	0.770437
SL1344_2008	cbiD	Putative cobalt-precorrin-6A synthase [deacetylating]	5.83326	-0.000979885	1	5.83326	-0.926986	0.00490625	5.83326	-0.0598455	0.932709
SL1344_2009	cbiC	precorrin-8X methylmutase	5.36342	0.00963084	1	5.36342	-1.09738	0.000798641	5.36342	0.0686307	0.91453
SL1344_2010	cbiB	Cobalamin biosynthesis protein	5.90974	-0.076056	1	5.90974	-0.934417	0.000586895	5.90974	0.145524	0.769398
SL1344_2011	cbiA	Cobyrinic acid A,C-diamide synthase.	6.51954	-0.149501	1	6.51954	-0.935382	0.000851694	6.51954	-0.370972	0.28448
SL1344_2012	pocR	pdu/cob regulatory protein PocR	6.02731	0.032166	1	6.02731	-0.952435	0.00046537	6.02731	-0.422216	0.164686
SL1344_2013	pduF	hypothetical propanediol diffusion facilitator	3.64751	0.0759419	1	3.64751	-0.471879	0.295753	3.64751	0.0584881	0.95879
SL1344_2014	pduA	hypothetical propanediol utilization protein	2.99833	-0.19478	1	2.99833	-3.09525	0.00445028	2.99833	-0.00768188	0.997792
SL1344_2015	pduB	hypothetical propanediol utilization protein PduB	3.18849	-0.336114	0.974681	3.18849	-2.20863	0.00740047	3.18849	-0.61733	0.636818
SL1344_2016	dhaB	glycerol dehydratase large subunit	3.77046	-0.489341	0.818163	3.77046	-1.26288	0.0662526	3.77046	-1.17326	0.343919
SL1344_2017	pduD	diol dehydratase medium subunit	2.01112	-0.778657	0.558068	2.01112	-1.67491	0.0574233	2.01112	-0.788059	0.673183
SL1344_2018	pduE	diol dehydratase small subunit	1.3434	-0.957186	0.27693	1.3434	-1.80028	0.0289532	1.3434	-1.15507	0.492281
SL1344_2019	pduG	propanediol utilization protein	2.85164	-0.657682	0.633372	2.85164	-0.865258	0.243409	2.85164	-0.434558	0.798169
SL1344_2022	pduK	propanediol utilization protein	2.04754	-0.635099	0.515754	2.04754	-0.202501	0.86383	2.04754	-1.18846	0.347734
SL1344_2034	pduX	hypothetical propanediol utilization protein	3.55297	-0.279177	0.793604	3.55297	-0.0693882	0.960291	3.55297	-0.0498917	0.949336
SL1344_2035	yeeX	conserved hypothetical protein	8.63793	0.0401531	1	8.63793	-0.305848	0.237541	8.63793	-0.466125	0.0650209
SL1344_2036	yeeA	hypothetical membrane protein	6.38266	0.0788723	1	6.38266	0.0352456	0.999991	6.38266	-0.0819768	0.918308
SL1344_2037	gyrI	hypothetical DNA gyrase inhibitory protein	8.95279	0.0765661	1	8.95279	0.442972	0.0297961	8.95279	-0.0642749	0.92328
SL1344_2038	dacD	penicillin-binding protein	2.85974	0.217557	0.970859	2.85974	0.295084	0.458646	2.85974	0.817047	0.07956
SL1344_2039	phsC	thiosulfate reductase cytochrome b subunit	6.32489	-0.416853	0.324711	6.32489	-0.936124	0.00282324	6.32489	1.28848	0.00387633
SL1344_2040	phsB	thiosulfate reductase electron transport protein PhsB	5.20535	-0.16848	1	5.20535	-0.943809	0.000907255	5.20535	1.20458	0.00164304
SL1344_2041	phsA	thiosulfate reductase precursor	7.64406	-0.0514809	1	7.64406	-0.936116	0.0018841	7.64406	1.38221	0.00150513
SL1344_2043	sopA	Type III secretion system effector protein SopA-required for invasion and bacterial escape from the SCV	6.70328	-0.330675	0.721133	6.70328	-1.49798	0.000907255	6.70328	0.40789	0.465601
SL1344_2044	sbcB	exodeoxyribonuclease I	6.68846	0.103865	1	6.68846	-0.137228	0.93993	6.68846	0.414599	0.0889238
SL1344_2045	yeeF	hypothetical amino acid transporter protein	8.47173	-0.118459	1	8.47173	0.85644	0.00146929	8.47173	0.37698	0.275315
SL1344_2045A	yoeI	conserved sORF	3.03017	-0.352364	0.592761	3.03017	0.869511	0.00733264	3.03017	0.157003	0.82121
SL1344_2046	yeeY	hypothetical transcriptional regulator	5.29841	0.29203	0.586927	5.29841	-0.229386	0.564955	5.29841	0.0372222	0.955598
SL1344_2047	yeeZ	conserved hypothetical protein	6.88516	0.244229	0.826419	6.88516	-0.100007	0.996068	6.88516	-0.0195409	0.983994
SL1344_2048	hisG	ATP phosphoribosyltransferase	5.56434	0.320915	0.443009	5.56434	0.829968	0.000635688	5.56434	0.561793	0.0426068
SL1344_2049	hisD	histidinol dehydrogenase	5.86115	0.36122	0.223226	5.86115	0.68498	0.00096954	5.86115	0.66877	0.00932899
SL1344_2050	hisC	histidinol-phosphate aminotransferase (imidazole)	5.67894	0.340122	0.32606	5.67894	0.592984	0.00361673	5.67894	0.416161	0.130824
SL1344_2051	hisB	bifunctional histidine biosynthesis protein (imidazoleglycerol-phosphate dehydratase; histidinol phosphatase)	6.45054	0.268296	0.686671	6.45054	0.214635	0.631903	6.45054	0.341205	0.269044
SL1344_2052	hisH	Imidazole glycerol phosphate synthase subunit hisH	4.95156	0.158254	1	4.95156	0.430445	0.0623307	4.95156	0.530925	0.0747078
SL1344_2053	hisA	N-(5'-phospho-L-ribosyl-formimino)-5-amino-1- (5'-phosphoribosyl)-4-imidazolecarboxamide isomerase	5.33016	0.322249	0.450376	5.33016	0.489764	0.0238907	5.33016	0.365996	0.240683
SL1344_2054	hisF	Imidazole glycerol phosphate synthase subunit hisF	5.92927	0.281847	0.643066	5.92927	0.279843	0.37737	5.92927	0.423376	0.175531
SL1344_2055	hisI	bifunctional histidine biosynthesis bifunctional protein (phosphoribosyl-AMP cyclohydrolase / phosphoribosyl-ATP pyrophosphohydrolase)	5.63952	0.262801	0.765183	5.63952	0.335985	0.25331	5.63952	0.647428	0.0610871
SL1344_2056	wzzB	lipopolysaccharide O-antigen chain length regulator	8.09768	0.101534	1	8.09768	0.0209543	0.999991	8.09768	1.06547	0.00031184
SL1344_2057	udg	UDP-glucose 6-dehydrogenase	5.47717	-0.657454	0.0160458	5.47717	-0.31855	0.263103	5.47717	-0.649188	0.0369642
SL1344_2058	gnd	6-phosphogluconate dehydrogenase, decarboxylating	8.16738	0.165784	1	8.16738	0.44379	0.0231161	8.16738	0.768752	0.00388328
SL1344_2059	rfbP	undecaprenyl-phosphate galactosephosphotransferase	7.7637	0.0878475	1	7.7637	0.172634	0.775886	7.7637	0.277983	0.425834
SL1344_2060	rfbK	phosphomannomutase	7.24557	0.171846	1	7.24557	0.308181	0.308308	7.24557	0.533548	0.100753
SL1344_2061	cpsB2	mannose-1-phosphate guanylyltransferase	7.89724	0.0997318	1	7.89724	0.207254	0.652314	7.89724	0.418355	0.164649
SL1344_2062	rfbN	rhamnosyltransferase	7.33384	-0.0801292	1	7.33384	0.204807	0.653493	7.33384	0.419247	0.190641
SL1344_2063	rfbU	glycosyltransferase	7.30768	-0.0512139	1	7.30768	0.182897	0.716934	7.30768	0.242684	0.566193
SL1344_2064	rfbV	glycosyltransferase	7.87638	0.027085	1	7.87638	0.176438	0.732496	7.87638	0.142077	0.791581
SL1344_2065	rfbX	O-antigen transporter	7.67829	-0.00960226	1	7.67829	0.221239	0.630031	7.67829	0.100676	0.886055
SL1344_2066	rfbJ	CDP-abequose synthase	7.68359	0.132324	1	7.68359	0.339493	0.226096	7.68359	0.122231	0.81846
SL1344_2067	rfbH	dehydratase	9.44773	0.0331703	1	9.44773	0.716707	0.00176714	9.44773	0.613282	0.0290282
SL1344_2068	rfbG	CDP-glucose 4,6-dehydratase	7.72518	0.276451	0.677508	7.72518	0.826578	0.00131544	7.72518	0.56204	0.0679913
SL1344_2069	rfbF	glucose-1-phosphate cytidylyltransferase	7.07959	0.272859	0.699898	7.07959	0.762573	0.00261963	7.07959	0.337557	0.332844
SL1344_2070	rfbI	reductase	7.16776	0.184241	1	7.16776	0.727876	0.00136264	7.16776	0.37466	0.210034
SL1344_2071	rfbC	dTDP-4-dehydrorhamnose 3,5-epimerase	6.58157	0.314441	0.449802	6.58157	0.770185	0.000728546	6.58157	0.391533	0.170364
SL1344_2072	rfbA	TDP-glucose pyrophosphorylase	6.16884	0.345197	0.474911	6.16884	0.680373	0.0104197	6.16884	0.442363	0.227429
SL1344_2073	rfbD	dTDP-4-dehydrorhamnose reductase	6.89232	0.081875	1	6.89232	0.452596	0.0150406	6.89232	0.662882	0.00680217
SL1344_2074	rfbB	dTDP-glucose 4,6-dehydratase	7.23403	0.0116613	1	7.23403	0.474063	0.00958136	7.23403	0.529329	0.0245503
SL1344_2075	galF	UTP-glucose-1-phosphate uridylyltransferase	8.2591	-0.183341	1	8.2591	0.0408424	0.999991	8.2591	0.642548	0.00966708
SL1344_2096	yegH	hypothetical membrane protein	5.81683	-0.0272891	1	5.81683	-0.00507032	0.999991	5.81683	0.295012	0.319342
SL1344_2097	asmA	hypothetical outer membrane assembly protein	7.83569	0.0836763	1	7.83569	0.0320825	0.999991	7.83569	0.0916089	0.903312
SL1344_2098	dcd	deoxycytidine triphosphate deaminase	6.72754	0.175935	1	6.72754	0.0500278	0.999991	6.72754	0.200189	0.630647
SL1344_2099	udk	Uridine kinase	6.16273	-0.168666	1	6.16273	-0.170653	0.792234	6.16273	0.337959	0.274858
SL1344_2100	yegE	hypothetical membrane protein	6.15975	0.138762	1	6.15975	-0.199499	0.735945	6.15975	0.1292	0.831407
SL1344_2102	yegD	conserved hypothetical protein	3.97637	-0.0716327	1	3.97637	0.429023	0.0800531	3.97637	0.341652	0.338065
SL1344_2103	SL1344_2103	hypothetical efflux system protein	3.86681	0.0394468	1	3.86681	-0.190383	0.692625	3.86681	0.220569	0.617543
SL1344_2104	yegN	hypothetical RND-family transporter protein	4.12798	0.0897086	1	4.12798	-0.0215646	0.999991	4.12798	0.310996	0.384167
SL1344_2105	yegO	hypothetical RND-family transporter protein	3.97053	0.0346218	1	3.97053	0.109565	0.900304	3.97053	0.14825	0.775008
SL1344_2106	yegB	hypothetical transporter protein	3.99678	-0.0991134	1	3.99678	-0.134075	0.874585	3.99678	0.306382	0.366059
SL1344_2107	baeS	hypothetical two-component system sensor kinase	3.94544	-0.164296	1	3.94544	-0.0671284	0.966455	3.94544	0.0564707	0.930131
SL1344_2108	baeR	hypothetical two-component system response regulator	4.71869	0.249146	0.794713	4.71869	0.00401736	0.999991	4.71869	0.324934	0.323344
SL1344_2111	SL1344_2111	hypothetical protein	3.81213	0.0717812	1	3.81213	-0.0131975	0.999991	3.81213	0.286114	0.420594
SL1344_2112	yegQ	hypothetical protease	4.82986	0.105843	1	4.82986	1.05799	0.000283465	4.82986	0.865703	0.00914211
SL1344_2117	yegS	conserved hypothetical protein	5.09906	0.241073	0.835842	5.09906	-0.110677	0.933695	5.09906	0.564859	0.0445832
SL1344_2118	fbaB	fructose-bisphosphate aldolase class I	7.36699	0.178274	1	7.36699	4.34e-05	0.999991	7.36699	-0.412162	0.112467
SL1344_2119	yegT	hypothetical nucleoside permease	5.54285	-0.140957	1	5.54285	1.94165	0.000150269	5.54285	-0.726598	0.10024
SL1344_2120	yegU	hypothetical hydrolase	5.42128	0.011203	1	5.42128	1.38203	0.000228643	5.42128	-0.506392	0.178068
SL1344_2121	yegV	hypothetical sugar kinase	4.82896	-0.194574	1	4.82896	1.57471	0.000213823	4.82896	-0.435211	0.308081
SL1344_2122	yegW	hypothetical gntR-family transcriptional regulator	5.59079	0.00319623	1	5.59079	-0.0420422	0.999991	5.59079	-0.0611874	0.930131
SL1344_2123	thiD	phosphomethylpyrimidine kinase	3.63504	0.0386421	1	3.63504	-0.0818091	0.957974	3.63504	0.165701	0.727624
SL1344_2124	thiM	Hydroxyethylthiazole kinase	3.29732	-0.00731372	1	3.29732	0.171296	0.756805	3.29732	-0.340583	0.324405
SL1344_2125	SL1344_2125	conserved hypothetical protein	5.66105	0.11037	1	5.66105	-0.0875749	0.998111	5.66105	0.327468	0.247249
SL1344_2127	stcC	hypothetical outer membrane usher protein	3.05659	0.00289536	1	3.05659	-0.478658	0.0761267	3.05659	-0.222802	0.635267
SL1344_2129	stcA	hypothetical fimbrial subunit protein	5.23907	-0.21858	0.964894	5.23907	-1.31304	0.000983253	5.23907	-0.673806	0.12735
SL1344_2130	yehE	conserved hypothetical protein	4.16008	-0.0809058	1	4.16008	-0.762479	0.00982267	4.16008	0.56874	0.159433
SL1344_2131	mrp	conserved hypothetical protein	7.73343	-0.20732	0.986222	7.73343	0.39641	0.0662526	7.73343	0.148464	0.7693
SL1344_2132	metG	Methionyl-tRNA synthetase	7.71845	-0.0506664	1	7.71845	0.396275	0.042094	7.71845	0.665892	0.00614588
SL1344_2135	yehS	conserved hypothetical protein	5.43877	-0.0845649	1	5.43877	0.109057	0.954523	5.43877	0.212588	0.595595
SL1344_2136	yehT	hypothetical two-component system response regulator	5.76425	0.189851	1	5.76425	0.235328	0.561006	5.76425	0.583161	0.0101379
SL1344_2137	yehU	hypothetical two-component system sensor kinase	6.43827	-0.0233257	1	6.43827	0.245518	0.501583	6.43827	0.307057	0.312544
SL1344_2138	yehV	hypothetical transcriptional regulator	4.72542	0.613834	0.0134887	4.72542	-0.223411	0.590785	4.72542	-0.209419	0.609302
SL1344_2139	yohO	hypothetical protein; conserved sORF	5.17798	-0.250437	0.797304	5.17798	-0.0518735	0.993276	5.17798	0.284017	0.449523
SL1344_2140	yehW	hypothetical permease transmembrane component	3.8475	0.145742	1	3.8475	-0.0731399	0.964144	3.8475	0.478545	0.143995
SL1344_2141	yehX	ABC transporter ATP-binding protein	4.72123	0.172244	1	4.72123	0.026055	0.999991	4.72123	0.508211	0.0679913
SL1344_2142	yehY	hypothetical permease transmembrane component	5.07604	0.111617	1	5.07604	-0.252915	0.462877	5.07604	-0.114405	0.864597
SL1344_2143	yehZ	hypothetical periplasmic protein	5.59526	0.328095	0.379607	5.59526	-0.0853353	0.972673	5.59526	-0.0628844	0.92328
SL1344_2144	bglX	periplasmic beta-glucosidase precursor	6.81499	0.235334	0.873078	6.81499	0.149946	0.916135	6.81499	0.604324	0.00911797
SL1344_2145	dld	D-lactate dehydrogenase	7.39834	0.012585	1	7.39834	0.151806	0.814133	7.39834	0.214354	0.608453
SL1344_2146	pbpG	penicillin-binding protein	6.00156	0.206175	0.974655	6.00156	0.445109	0.0445004	6.00156	0.857783	0.00544186
SL1344_2149	yohF	hypothetical oxidoreductase	3.63541	0.302561	0.587879	3.63541	0.167731	0.760012	3.63541	-0.372536	0.298941
SL1344_2151	yohI	conserved hypothetical protein	3.96128	-0.0405308	1	3.96128	0.658828	0.0082904	3.96128	0.603078	0.0746643
SL1344_2152	SL1344_2152	hypothetical n-hydroxybenzoate hydroxylase	4.52617	0.0945552	1	4.52617	-0.106351	0.919143	4.52617	-0.172857	0.70637
SL1344_2157	SL1344_2157	hypothetical transcriptional regulator	4.32813	0.088998	1	4.32813	0.765574	0.00537121	4.32813	0.18674	0.697296
SL1344_2158	yohJ	hypothetical membrane protein	3.95408	-0.171925	1	3.95408	-0.20726	0.661525	3.95408	-0.613621	0.0262659
SL1344_2159	yohK	puatative membrane protein	4.57172	-0.0758612	1	4.57172	-0.0864935	0.972635	4.57172	-0.140339	0.782381
SL1344_2160	cdd	cytidine deaminase	5.6033	-0.14159	1	5.6033	0.234737	0.548592	5.6033	-0.608743	0.021213
SL1344_2161	sanA	vancomycin resistance protein	6.61299	0.0248563	1	6.61299	-0.394942	0.0835435	6.61299	-0.12608	0.810599
SL1344_2162	b2145	hypothetical membrane protein	5.36787	0.289141	0.633372	5.36787	-0.445401	0.0706242	5.36787	0.627636	0.0498616
SL1344_2163	SL1344_2163	hypothetical oxidoreductase	5.77231	-0.0898972	1	5.77231	-0.488655	0.0824476	5.77231	-0.0633762	0.924408
SL1344_2164	yeiA	hypothetical oxidoreductase	6.59775	-0.195555	0.992486	6.59775	-0.395562	0.155467	6.59775	-0.169919	0.730917
SL1344_2165	mglC	galactoside transport system permease protein MglC	5.64711	0.653993	0.149762	5.64711	1.05714	0.00546961	5.64711	0.498149	0.33212
SL1344_2166	mglA	galactoside transport atp-binding protein mgla	6.72582	0.501722	0.414828	6.72582	0.909008	0.0213239	6.72582	0.549837	0.325931
SL1344_2167	mglB	D-galactose-binding periplasmic protein precursor	8.99594	0.40245	0.392862	8.99594	0.897814	0.00468159	8.99594	0.547161	0.180774
SL1344_2168	galS	mgl repressor and galactose ultrainduction factor	4.50465	0.342522	0.516968	4.50465	0.633624	0.0208172	4.50465	-0.0328773	0.96122
SL1344_2169	yeiB	hypothetical membrane protein	4.91945	-0.0745919	1	4.91945	0.060291	0.999991	4.91945	0.339127	0.219767
SL1344_2170	folE	GTP cyclohydrolase I	5.56187	0.115898	1	5.56187	0.238308	0.539853	5.56187	0.239056	0.507864
SL1344_2171	yeiG	hypothetical esterase	7.33595	-0.328886	0.455553	7.33595	0.36961	0.146696	7.33595	-0.319691	0.354619
SL1344_2172	SL1344_2172	hypothetical DNA-binding protein	3.08363	0.317401	0.527276	3.08363	0.0877914	0.960291	3.08363	-0.236925	0.586624
SL1344_2173	SL1344_2173	hypothetical L-serine dehydratase	3.80286	-0.0324917	1	3.80286	-0.161782	0.789873	3.80286	-1.10128	0.00250692
SL1344_2177	lysP	lysine-specific permease	6.723	0.187869	1	6.723	0.488495	0.044065	6.723	0.636808	0.0500432
SL1344_2178	yeiE	hypothetical transcriptional regulator	6.09108	0.0849824	1	6.09108	-0.32216	0.292551	6.09108	-0.0569623	0.929319
SL1344_2179	yeiH	hypothetical membrane protein	4.70208	-0.131414	1	4.70208	-0.162971	0.766557	4.70208	0.665414	0.0723192
SL1344_2180	nfo	Probable endonuclease IV	5.97951	0.0221075	1	5.97951	0.400881	0.0838359	5.97951	0.808032	0.00758008
SL1344_2181	fruA	PTS system, fructose-specific IIBC component	3.55132	-0.24181	0.844145	3.55132	0.468735	0.0688377	3.55132	-0.922118	0.0158405
SL1344_2188	yeiP	elongation factor p-like protein	7.18822	0.0896306	1	7.18822	0.780183	0.00572256	7.18822	0.759185	0.0424037
SL1344_2189	yeiR	conserved hypothetical protein	5.06748	0.233359	0.874736	5.06748	-0.0456374	0.999991	5.06748	0.278344	0.388288
SL1344_2190	yeiU	hypothetical membrane protein	6.26244	-0.29714	0.562201	6.26244	0.599516	0.00611104	6.26244	0.234777	0.54181
SL1344_2191	spr	hypothetical lipoprotein	9.41642	-0.324399	0.463097	9.41642	0.0747188	0.970697	9.41642	0.4233	0.173794
SL1344_2192	rtn	rtn protein	6.49007	0.0519819	1	6.49007	-0.540344	0.00248637	6.49007	0.341917	0.195379
SL1344_2193	yejA	hypothetical transport system periplasmic binding protein	6.08453	0.222679	0.937885	6.08453	-0.186288	0.775534	6.08453	0.42054	0.0970742
SL1344_2194	yejB	hypothetical binding-protein-dependent transporter	5.58328	0.102867	1	5.58328	-0.150342	0.919143	5.58328	0.160848	0.769398
SL1344_2195	yejE	hypothetical binding-protein-dependent transporter	5.10563	0.193715	1	5.10563	-0.144414	0.900304	5.10563	0.165508	0.730917
SL1344_2196	yejF	hypothetical ABC-transporter ATP-binding protein	6.09647	0.11388	1	6.09647	-0.167966	0.858012	6.09647	0.335968	0.224431
SL1344_2197	yejG	conserved hypothetical protein	6.7455	0.0274095	1	6.7455	0.144987	0.810988	6.7455	-0.430435	0.28252
SL1344_2198	bcr	bicyclomycin resistance protein	5.28717	0.069229	1	5.28717	0.0549517	0.999991	5.28717	0.360085	0.214823
SL1344_2199	rsuA	ribosomal small subunit pseudouridine synthase	5.40829	0.0676259	1	5.40829	-0.0681273	0.991819	5.40829	0.0696065	0.91431
SL1344_2200	yejH	hypothetical helicase	5.39022	0.189501	1	5.39022	-0.0862742	0.972551	5.39022	0.780732	0.00658367
SL1344_2201	rplY	50s ribosomal protein L25	8.75372	-0.412703	0.186254	8.75372	0.667312	0.00417123	8.75372	0.569938	0.0555564
SL1344_2202	SL1344_2202	hypothetical membrane protein	5.49523	0.260777	0.734759	5.49523	0.175284	0.765454	5.49523	0.0984919	0.863311
SL1344_2203	yejK	nucleoid-asociated protein	5.99291	0.220077	0.957196	5.99291	0.442591	0.0163672	5.99291	0.164356	0.74675
SL1344_2204	yejL	conserved hypothetical protein	5.4057	-0.0877701	1	5.4057	0.164829	0.772744	5.4057	0.307256	0.405701
SL1344_2205	yejM	hypothetical sulphatase	7.19163	-0.183111	1	7.19163	0.0390294	0.999991	7.19163	0.42746	0.0847974
SL1344_2208	oafA	hypothetical lipopolysaccharide modification acyltransferase	7.31889	0.081153	1	7.31889	0.502642	0.00913698	7.31889	0.717818	0.00632952
SL1344_2214	SL1344_2214	predicted bacteriophage protein	6.90829	0.176485	1	6.90829	0.113576	0.900298	6.90829	-0.0913495	0.877279
SL1344_2217	sspH2	Type III secretion system effector protein-E3 Ubiquitin ligase	4.80523	0.0562608	1	4.80523	0.019376	0.999991	4.80523	0.521944	0.0338892
SL1344_2222	narP	nitrate/nitrite response regulator protein NarP	6.28912	-0.097979	1	6.28912	0.0823851	0.999991	6.28912	0.6235	0.00899319
SL1344_2223	ccmH2	cytochrome C-type biogenesis protein H2	7.01012	0.000380851	1	7.01012	-1.00146	0.0125916	7.01012	-0.16706	0.826191
SL1344_2223C	ccmE2	protoheme transport protein	4.28512	0.169704	1	4.28512	-1.59389	0.000736473	4.28512	-0.321254	0.548245
SL1344_2225	napC	cytochrome c-type protein NapC	7.52985	0.153629	1	7.52985	-1.49018	0.0018841	7.52985	-0.0797634	0.930131
SL1344_2226	napB	cytochrome c-type protein NapB precursor	7.71654	0.00500716	1	7.71654	-1.62595	0.00145631	7.71654	0.1536	0.858079
SL1344_2227	napH	ferredoxin-type protein NapH	9.07625	-0.237009	0.937789	9.07625	-1.70149	0.000442771	9.07625	0.12786	0.860428
SL1344_2228	napG	ferredoxin-type protein NapG	7.7361	-0.397655	0.518574	7.7361	-1.64622	0.00054268	7.7361	0.0635536	0.936643
SL1344_2229	napA	probable nitrate reductase	10.7686	-0.614498	0.0964522	10.7686	-1.62196	0.0002518	10.7686	0.323225	0.486297
SL1344_2230	napD	hypothetical napAB assembly protein	7.07735	-0.897951	0.010596	7.07735	-1.49538	0.000254373	7.07735	0.470238	0.237315
SL1344_2231	napF	ferredoxin-type protein NapF	7.88027	-0.995475	0.0100617	7.88027	-1.3409	0.000645529	7.88027	-0.402839	0.37577
SL1344_2232	eco	Ecotin precursor.	7.49569	0.426475	0.189726	7.49569	-0.128033	0.87218	7.49569	1.05177	0.00339841
SL1344_2233	yojI	hypothetical ABC transporter ATP-binding protein	3.59193	-0.0627879	1	3.59193	-0.235178	0.592124	3.59193	-0.575563	0.0511769
SL1344_2234	alkB	AlkB protein	4.38446	0.10646	1	4.38446	-0.305845	0.314293	4.38446	-0.608346	0.0696055
SL1344_2235	ada	ADA regulatory protein	5.44329	0.163417	1	5.44329	-0.0886471	0.972573	5.44329	-0.800058	0.0060517
SL1344_2236	apbE	thiamine biosynthesis protein	3.88256	0.155676	1	3.88256	1.07401	0.00136264	3.88256	-0.616556	0.148713
SL1344_2237	ompC	outer membrane protein C	12.2748	-0.587864	0.109474	12.2748	-0.161774	0.772831	12.2748	-1.43172	0.00276657
SL1344_2238	yojN	hypothetical two-component system sensor kinase	7.57075	0.00550995	1	7.57075	0.0443853	0.999991	7.57075	0.392686	0.124455
SL1344_2239	rcsB	regulator of capsule synthesis B component	7.52426	0.0617564	1	7.52426	0.120372	0.955786	7.52426	0.428286	0.0895017
SL1344_2240	rcsC	sensor protein RcsC	6.7029	0.0151564	1	6.7029	0.0558206	0.999991	6.7029	0.345751	0.20037
SL1344_2241	gyrA	DNA gyrase subunit A	9.71502	-0.340384	0.362515	9.71502	0.183663	0.741119	9.71502	0.374899	0.217833
SL1344_2242	SL1344_2242	hypothetical MR-MLE-family protein	3.48506	0.0875144	1	3.48506	-0.158053	0.778566	3.48506	0.326498	0.42458
SL1344_2245	ubiG	3-demethylubiquinone-9 3-methyltransferase	6.51251	-0.213055	0.990568	6.51251	-0.121519	0.960615	6.51251	-0.0635046	0.936643
SL1344_2246	nrdA	ribonucleoside-diphosphate reductase 1 alpha chain	9.03266	-0.314412	0.440704	9.03266	-0.428834	0.0396118	9.03266	0.503807	0.0546883
SL1344_2247	nrdB	ribonucleoside-diphosphate reductase 1 beta chain	7.9104	-0.179402	1	7.9104	-0.295342	0.276265	7.9104	0.311705	0.303806
SL1344_2248	yfaE	hypothetical ferredoxin	6.88208	-0.33183	0.39387	6.88208	-0.125094	0.910206	6.88208	0.140361	0.780547
SL1344_2249	SL1344_2249	hypothetical transmembrane transport protein	4.32209	0.0157697	1	4.32209	0.245685	0.506894	4.32209	-0.207924	0.637255
SL1344_2250	SL1344_2250	hypothetical transcriptional regulator	5.29284	0.0758483	1	5.29284	-0.104648	0.960291	5.29284	-0.194235	0.647085
SL1344_2251	glpQ	glycerophosphoryl diester phosphodiesterase periplasmic precursor	12.6806	-0.161099	1	12.6806	-0.0391124	0.999991	12.6806	0.207744	0.649762
SL1344_2252	glpT	glycerol-3-phosphate transporter	11.797	-0.0111452	1	11.797	0.109255	0.940573	11.797	0.213264	0.595595
SL1344_2253	glpA	anaerobic glycerol-3-phosphate dehydrogenase subunit A	10.7909	0.164852	1	10.7909	-0.93951	0.00136264	10.7909	-0.216929	0.627573
SL1344_2254	glpB	Anaerobic glycerol-3-phosphate dehydrogenase subunit B	9.85654	0.0915023	1	9.85654	-0.972459	0.00131609	9.85654	-0.13356	0.806553
SL1344_2255	glpC	anaerobic glycerol-3-phosphate dehydrogenase subunit C	10.1195	0.223388	0.921944	10.1195	-0.853958	0.005154	10.1195	-0.00641407	0.99471
SL1344_2256	sseL	Type III secretion system effector protein, deubiquitinase	4.01098	0.244147	0.896538	4.01098	-1.32207	0.00129501	4.01098	0.407928	0.438044
SL1344_2257	SL1344_2257	conserved hypothetical protein	3.59565	-0.137198	1	3.59565	-0.193849	0.694505	3.59565	-0.336103	0.477021
SL1344_2258	SL1344_2258	hypothetical 2,4-dihydroxyhept-2-ene-1,7-dioic acid aldolase	3.92691	0.0391321	1	3.92691	-0.139219	0.842371	3.92691	-0.282632	0.465224
SL1344_2259	yfaV	hypothetical transport protein	3.3874	0.316656	0.647816	3.3874	-0.186448	0.721174	3.3874	-0.204723	0.730917
SL1344_2260	yfaW	hypothetical MR-MLE-family protein	4.44458	0.142789	1	4.44458	-0.565307	0.0899866	4.44458	-0.0216991	0.980595
SL1344_2261	yfaX	hypothetical transcriptional regulator	3.47006	0.18702	1	3.47006	-0.939747	0.00714424	3.47006	-0.434382	0.419996
SL1344_2262	SL1344_2262	conserved hypothetical protein	6.23538	0.173847	1	6.23538	0.265723	0.389442	6.23538	0.0134651	0.9907
SL1344_2263	yfaZ	conserved hypothetical protein	5.90392	0.053157	1	5.90392	0.833043	0.000956415	5.90392	0.286511	0.426578
SL1344_2264	yfaO	conserved hypothetical protein	5.3359	0.19893	1	5.3359	0.290202	0.312466	5.3359	0.0478712	0.944816
SL1344_2265	ais	hypothetical protein (protein induced by aluminum)	5.09024	-0.87089	0.0118107	5.09024	-0.0309872	0.999991	5.09024	-0.952335	0.0152737
SL1344_2266	yfbE	hypothetical lipopolysaccharide biosynthesis protein	6.14848	-1.06512	0.00532223	6.14848	-0.17823	0.730267	6.14848	-1.20069	0.00616283
SL1344_2267	pmrF	hypothetical lipopolysaccharide modification protein	6.15191	-1.07989	0.00112785	6.15191	-0.145471	0.835978	6.15191	-0.38377	0.240241
SL1344_2268	yfbG	hypothetical lipopolysaccharide modification protein	7.62414	-1.11247	0.00112785	7.62414	-0.230013	0.561805	7.62414	-0.555593	0.0779568
SL1344_2269	SL1344_2269	conserved hypothetical protein	5.9128	-1.00083	0.00339296	5.9128	-0.244459	0.520019	5.9128	-0.641089	0.0651651
SL1344_2270	arnT	melittin resistance protein PqaB	6.23207	-0.825754	0.00339296	6.23207	-0.205768	0.658206	6.23207	-0.343281	0.287796
SL1344_2271	SL1344_2271	hypothetical inner membrane protein	3.13224	-0.505025	0.319542	3.13224	0.122682	0.874797	3.13224	-0.690602	0.131463
SL1344_2272	SL1344_2272	hypothetical membrane protein	3.6097	-0.417223	0.226777	3.6097	-0.301245	0.331502	3.6097	-0.120711	0.824371
SL1344_2273	pmrD	polymyxin B resistance protein	5.75352	-0.150358	1	5.75352	0.200769	0.674277	5.75352	-0.300377	0.376526
SL1344_2274	menE	O-succinylbenzoic acid-CoA ligase	6.78339	-0.0977331	1	6.78339	0.139332	0.931973	6.78339	0.364291	0.166569
SL1344_2275	menC	O-succinylbenzoate synthase	6.3214	-0.0868096	1	6.3214	0.191751	0.772744	6.3214	0.247622	0.478027
SL1344_2276	menB	naphthoate synthase	6.43534	0.0504038	1	6.43534	0.108074	0.965676	6.43534	0.354355	0.20286
SL1344_2277	yfbB	conserved hypothetical protein	5.18956	-0.0760989	1	5.18956	-0.189669	0.792234	5.18956	-0.0643888	0.942165
SL1344_2278	menD	menaquinone biosynthesis protein	6.86489	-0.255081	0.75703	6.86489	-0.492529	0.0107079	6.86489	-0.0408533	0.957023
SL1344_2279	menF	isochorismate synthase	5.73409	-0.210142	1	5.73409	0.0474737	0.999991	5.73409	0.221309	0.573724
SL1344_2280	elaB	conserved hypothetical protein	7.92019	0.144809	1	7.92019	-0.124714	0.919143	7.92019	-0.126836	0.811587
SL1344_2281	elaA	conserved hypothetical protein	3.45248	0.406798	0.558827	3.45248	0.454332	0.23931	3.45248	-0.70103	0.194006
SL1344_2282	elaC	Ribonuclease Z	5.39669	0.0200574	1	5.39669	-0.540099	0.00916365	5.39669	-0.117828	0.826844
SL1344_2283	SL1344_2283	hypothetical receptor/regulator protein	9.13943	-1.03627	0.00292437	9.13943	-1.29996	0.000254751	9.13943	-2.09854	5.8e-05
SL1344_2284	yfbK	lipoprotein	3.68804	0.195053	1	3.68804	0.306571	0.299058	3.68804	-0.160517	0.734941
SL1344_2285	nuoN	NADH dehydrogenase I chain N	9.11967	-0.0402391	1	9.11967	0.72166	0.00289478	9.11967	0.216014	0.599293
SL1344_2286	nuoM	NADH dehydrogenase I chain M	8.54738	0.134956	1	8.54738	0.697054	0.00787734	8.54738	0.0681949	0.91431
SL1344_2287	nuoL	NADH dehydrogenase I chain L	9.60978	-0.133361	1	9.60978	0.529986	0.0144106	9.60978	0.112564	0.834381
SL1344_2288	nuoK	NADH dehydrogenase I chain k	6.70854	0.0340865	1	6.70854	0.494324	0.0155225	6.70854	0.345279	0.25501
SL1344_2289	nuoJ	NADH dehydrogenase I chain J	8.16867	-0.125968	1	8.16867	0.447059	0.0662526	8.16867	-0.0377022	0.955068
SL1344_2290	nuoI	NADH dehydrogenase I chain I	7.97373	-0.113031	1	7.97373	0.39931	0.0981316	7.97373	0.0651983	0.914615
SL1344_2291	nuoH	NADH dehydrogenase I chain H	8.55786	-0.119096	1	8.55786	0.638904	0.00467453	8.55786	0.0729248	0.904426
SL1344_2292	nuoG	NADH dehydrogenase I chain G	10.3699	-0.176665	1	10.3699	0.554166	0.0103259	10.3699	0.0866626	0.884983
SL1344_2293	nuoF	NADH dehydrogenase I chain F	9.32462	-0.121934	1	9.32462	0.456638	0.0252538	9.32462	0.0617366	0.927069
SL1344_2294	nuoE	NADH dehydrogenase I chain E	7.97296	-0.0945338	1	7.97296	0.340175	0.128046	7.97296	0.095548	0.889074
SL1344_2295	nuoC	NADH dehydrogenase I chain C; chain D	9.77957	-0.0581016	1	9.77957	0.398704	0.0528181	9.77957	0.204442	0.620004
SL1344_2296	nuoB	NADH dehydrogenase I chain B	8.5689	-0.047621	1	8.5689	0.339566	0.154184	8.5689	0.457932	0.0823836
SL1344_2297	nuoA	NADH dehydrogenase I chain A	8.16236	-0.0929304	1	8.16236	0.135445	0.904889	8.16236	0.0167316	0.982591
SL1344_2299	lrhA	NADH dehydrogenase operon transcriptional regulator	6.54397	0.211547	0.992876	6.54397	-0.22214	0.622796	6.54397	0.126221	0.834582
SL1344_2300	yfbQ	hypothetical aminotransferase	7.00244	0.0266442	1	7.00244	-0.572601	0.00308877	7.00244	1.42816	3.4e-05
SL1344_2301	SL1344_2301	Hypothetical UPF0207 protein <ORFName>.	4.51968	0.133269	1	4.51968	0.0366637	0.999991	4.51968	0.310919	0.348844
SL1344_2302	yfbS	hypothetical sodium/sulphate transporter	6.39303	-0.00955398	1	6.39303	-0.213436	0.665883	6.39303	-0.499056	0.0359342
SL1344_2303	yfbT	hypothetical phosphatase	7.19512	-0.000816994	1	7.19512	0.0627429	0.999991	7.19512	-0.0542671	0.948905
SL1344_2304	yfbU	Hypothetical UPF0304 protein <ORFName>.	6.2551	0.069043	1	6.2551	-0.140159	0.915998	6.2551	-0.259071	0.447992
SL1344_2305	SL1344_2305	conserved hypothetical protein	6.08893	0.0241361	1	6.08893	-0.0837084	0.970697	6.08893	0.314464	0.332288
SL1344_2306	ackA	acetate kinase	8.03241	-0.272419	0.683993	8.03241	0.235549	0.540317	8.03241	-0.0280478	0.965994
SL1344_2307	pta	phosphate acetyltransferase	8.74451	-0.278636	0.661648	8.74451	0.15604	0.81097	8.74451	-0.470332	0.121707
SL1344_2308	yfcC	hypothetical membrane protein	4.35857	-0.599691	0.142645	4.35857	-0.161162	0.782592	4.35857	0.199551	0.734034
SL1344_2309	SL1344_2309	hypothetical transketolase C-terminal section	6.39684	0.118119	1	6.39684	-0.289326	0.430729	6.39684	-0.986021	0.0178236
SL1344_2310	SL1344_2310	hypothetical transketolase N-terminal section	4.77529	0.253831	0.951505	4.77529	-0.125194	0.895274	4.77529	-0.976171	0.0761164
SL1344_2311	SL1344_2311	hypothetical membrane protein	5.73303	0.134182	1	5.73303	-0.34489	0.371923	5.73303	-1.07373	0.0282707
SL1344_2312	SL1344_2312	hypothetical sugar phosphotransferase component II B	3.80356	0.289873	0.754951	3.80356	-0.552753	0.088416	3.80356	-1.25917	0.0114259
SL1344_2314	SL1344_2314	hypothetical transcriptional regulator	5.74316	0.209114	0.991235	5.74316	-0.502161	0.00940511	5.74316	-0.198821	0.637222
SL1344_2315	SL1344_2315	conserved hypothetical protein	6.92502	0.108078	1	6.92502	0.0103367	0.999991	6.92502	0.348788	0.204585
SL1344_2316	yfcE	conserved hypothetical protein	6.03596	0.203891	1	6.03596	0.258548	0.435089	6.03596	0.112491	0.860103
SL1344_2317	yfcF	hypothetical glutathione-S transferase	5.44109	0.298142	0.543258	5.44109	-0.0906704	0.961925	5.44109	-0.505985	0.0726314
SL1344_2319	yfcH	conserved hypothetical protein	5.66571	0.264544	0.7076	5.66571	-0.310337	0.247998	5.66571	-0.673682	0.0158405
SL1344_2320	hisP	histidine transport ATP-binding protein	4.40272	0.679453	0.0528454	4.40272	0.5412	0.0617869	4.40272	0.61422	0.132822
SL1344_2321	hisM	histidine transport system permease	4.36154	0.803741	0.0132575	4.36154	0.534224	0.0464138	4.36154	0.733827	0.0484267
SL1344_2322	hisQ	histidine transport system permease protein	4.72181	0.765356	0.0158789	4.72181	0.666914	0.0128991	4.72181	0.829535	0.0254451
SL1344_2323	hisJ	histidine-binding periplasmic protein	7.59212	0.661484	0.0201908	7.59212	0.600217	0.0128613	7.59212	0.716863	0.0305278
SL1344_2324	argT	lysine-arginine-ornithine-binding periplasmic protein precursor	5.29374	1.40432	0.00490435	5.29374	0.266805	0.593016	5.29374	1.49288	0.00875098
SL1344_2325	ubiX	hypothetical decarboxylase	5.36798	-0.141531	1	5.36798	0.123226	0.915998	5.36798	-0.262993	0.455792
SL1344_2326	SL1344_2326	hypothetical amino acid permease	5.52415	-0.0363753	1	5.52415	0.20255	0.706107	5.52415	-0.568209	0.0236294
SL1344_2327	SL1344_2327	conserved hypothetical protein	4.53685	-0.0147904	1	4.53685	0.0814388	0.972635	4.53685	0.187602	0.665446
SL1344_2328	SL1344_2328	hypothetical amino acid transporter	3.60995	0.0503725	1	3.60995	-0.175048	0.745925	3.60995	0.0501967	0.936643
SL1344_2330	SL1344_2330	hypothetical transcriptional regulator	7.62717	-0.0586418	1	7.62717	-0.67815	0.0470877	7.62717	-0.0862822	0.91396
SL1344_2331	purF	amidophosphoribosyltransferase	7.23011	-0.0941697	1	7.23011	0.0196072	0.999991	7.23011	0.25277	0.484398
SL1344_2332	cvpA	colicin V production protein (DedE protein)	5.93873	-0.119465	1	5.93873	0.179771	0.82609	5.93873	-0.0974165	0.894451
SL1344_2333	dedD	DedD protein	7.46219	0.062791	1	7.46219	0.124744	0.964144	7.46219	0.393122	0.107919
SL1344_2334	folC	folylpolyglutamate synthase	7.31613	0.105343	1	7.31613	0.0152987	0.999991	7.31613	0.362203	0.177309
SL1344_2335	accD	acetyl-CoA carboxylase beta subunit	8.61727	-0.0356142	1	8.61727	0.285059	0.361504	8.61727	0.65146	0.0326542
SL1344_2336	dedA	DedA protein (dsg-1 protein)	5.3886	0.0413668	1	5.3886	0.346163	0.148913	5.3886	0.322627	0.30558
SL1344_2337	truA	tRNA pseudouridine synthase A	5.21133	0.0107558	1	5.21133	0.3926	0.119318	5.21133	0.0246816	0.97008
SL1344_2338	usg	hypothetical semialdehyde dehydrogenase	6.23712	0.132263	1	6.23712	0.49386	0.00772012	6.23712	0.537477	0.0246168
SL1344_2339	pdxB	Erythronate-4-phosphate dehydrogenase	7.23119	-0.127575	1	7.23119	0.401267	0.0629359	7.23119	0.343031	0.254337
SL1344_2340	div	Div protein	4.92127	-0.123631	1	4.92127	0.187068	0.702235	4.92127	0.807051	0.0236855
SL1344_2341	SL1344_2341	hypothetical transmembrane transporter	5.57472	0.0612441	1	5.57472	0.377457	0.0584997	5.57472	0.382927	0.132075
SL1344_2346	SL1344_2346	conserved hypothetical protein	3.58007	0.298216	0.587883	3.58007	0.131639	0.865149	3.58007	-0.254769	0.518834
SL1344_2347	fabB	3-oxoacyl-[acyl-carrier-protein] synthase I	9.76705	0.351662	0.274028	9.76705	0.344762	0.140816	9.76705	-0.337076	0.255824
SL1344_2348	mnmC	conserved hypothetical protein	5.9987	-0.108095	1	5.9987	0.00670198	0.999991	5.9987	-0.259802	0.450221
SL1344_2349	yfcL	conserved hypothetical protein	5.91638	-0.116105	1	5.91638	-0.189069	0.744577	5.91638	0.66049	0.0132682
SL1344_2350	yfcM	conserved hypothetical protein	4.49218	0.349514	0.383022	4.49218	0.481612	0.0386062	4.49218	0.429896	0.1793
SL1344_2351	yfcA	hypothetical membrane protein	4.3223	0.208116	0.974655	4.3223	0.574193	0.00544175	4.3223	0.693368	0.0123059
SL1344_2352	mepA	penicillin-insensitive murein endopeptidase precursor	5.0924	0.323466	0.352695	5.0924	0.352115	0.108952	5.0924	0.442537	0.0771018
SL1344_2353	aroC	Chorismate synthase	6.23177	0.323932	0.41973	6.23177	0.409312	0.0643465	6.23177	0.349487	0.25559
SL1344_2354	yfcB	conserved hypothetical protein	6.44132	0.150282	1	6.44132	0.367036	0.0973318	6.44132	0.94747	0.00104469
SL1344_2355	yfcN	conserved hypothetical protein	4.29554	0.140201	1	4.29554	-0.00706549	0.999991	4.29554	0.28561	0.461813
SL1344_2356	sixA	phosphohistidine phosphatase	7.64794	0.107064	1	7.64794	0.496507	0.0173805	7.64794	0.578647	0.0353311
SL1344_2357	fadJ	hypothetical fatty acid oxidation complex alpha subunit	6.66409	0.382511	0.236043	6.66409	0.0570888	0.996068	6.66409	-0.17432	0.697945
SL1344_2358	fadI	hypothetical 3-ketoacyl-CoA thiolase	4.29157	0.334938	0.621929	4.29157	0.13987	0.830747	4.29157	0.0338691	0.964637
SL1344_2359	yfcZ	conserved hypothetical protein	7.67658	-0.42877	0.156121	7.67658	-0.0944763	0.947184	7.67658	-0.31241	0.364838
SL1344_2360	fadL	long-chain fatty acid transport protein precursor	8.7903	0.0840978	1	8.7903	0.440023	0.0726524	8.7903	0.8678	0.0101177
SL1344_2361	vacJ	VacJ lipoprotein precursor	8.10394	-0.20572	0.994793	8.10394	0.250419	0.480921	8.10394	0.374523	0.185399
SL1344_2362	yfdC	hypothetical membrane protein	5.15405	0.408434	0.113863	5.15405	-0.833045	0.000482463	5.15405	-0.332804	0.266105
SL1344_2363	pgtE	outer membrane protease E	3.82014	-0.583954	0.156811	3.82014	0.163415	0.775713	3.82014	-0.729153	0.117309
SL1344_2364	pgtA	phosphoglycerate transport system transcriptional regulatory protein PgtA	5.63683	0.260196	0.74555	5.63683	0.2759	0.390398	5.63683	0.720143	0.0191914
SL1344_2365	pgtB	phosphoglycerate transport system sensor protein PgtB	5.75932	0.189285	1	5.75932	0.0344446	0.999991	5.75932	0.477624	0.104548
SL1344_2366	pgtC	phosphoglycerate transport regulatory protein PgtC precursor	5.16106	0.14657	1	5.16106	-0.116402	0.883219	5.16106	0.511353	0.149725
SL1344_2367	pgtP	phosphoglycerate transporter protein	5.32101	0.284601	0.964894	5.32101	1.4057	0.00566166	5.32101	0.44405	0.59357
SL1344_2368	SL1344_2368	conserved hypothetical protein	5.2617	-0.113738	1	5.2617	-0.823622	0.0396506	5.2617	-0.242944	0.742837
SL1344_2369A	ypdK	conserved sORF	4.71069	-0.955977	0.0181125	4.71069	0.330635	0.377027	4.71069	-0.248291	0.684628
SL1344_2370	yfdZ	hypothetical aminotransferase	7.34693	0.276366	0.663888	7.34693	-0.115494	0.915334	7.34693	-0.0100908	0.989921
SL1344_2371	glk	Glucokinase	7.50867	0.0954571	1	7.50867	0.0490046	0.999991	7.50867	0.108375	0.87803
SL1344_2372	SL1344_2372	hypothetical membrane protein	4.91304	0.198581	1	4.91304	-0.157069	0.829777	4.91304	-0.0628971	0.920687
SL1344_2373	SL1344_2373	hypothetical decarboxylase	5.95359	0.241116	0.835842	5.95359	-0.491306	0.0178133	5.95359	-0.433016	0.127725
SL1344_2374	SL1344_2374	hypothetical ion-channel protein	5.61617	0.0129707	1	5.61617	-0.0811592	0.999991	5.61617	-0.317854	0.259809
SL1344_2375	ypeC	conserved hypothetical protein	6.26009	-0.0488834	1	6.26009	-0.534572	0.0291419	6.26009	0.762881	0.0240558
SL1344_2376	mntH	Probable manganese transport protein mntH.	4.53036	0.260145	0.787207	4.53036	0.245438	0.524054	4.53036	0.369349	0.348813
SL1344_2377	nupC	nucleoside permease NupC	6.66844	0.12485	1	6.66844	0.83442	0.00121237	6.66844	-0.224069	0.583662
SL1344_2378	yfeA	hypothetical membrane protein	6.96244	-0.125276	1	6.96244	-0.439139	0.0210011	6.96244	0.763712	0.00312177
SL1344_2379	yfeC	conserved hypothetical protein	6.50663	-0.134841	1	6.50663	-0.553017	0.0311916	6.50663	-0.0948313	0.874763
SL1344_2380	yfeD	conserved hypothetical protein	6.88464	0.131927	1	6.88464	-0.127546	0.893137	6.88464	0.469884	0.109807
SL1344_2381	gltX	Glutamyl-tRNA synthetase	8.1082	-0.0394076	1	8.1082	0.4231	0.0345648	8.1082	0.492931	0.0498616
SL1344_2387	yfeR	hypothetical transcriptional regulator	4.07366	0.0807845	1	4.07366	0.391718	0.174459	4.07366	0.203302	0.683459
SL1344_2388	yfeH	hypothetical membrane protein	5.37261	-0.0532482	1	5.37261	0.172731	0.826754	5.37261	0.494855	0.0429917
SL1344_2389	SL1344_2389	conserved hypothetical protein	4.56924	-0.0458591	1	4.56924	0.204867	0.659957	4.56924	0.277339	0.433511
SL1344_2390	lig	DNA ligase	7.47433	0.0883484	1	7.47433	0.417952	0.052396	7.47433	0.361112	0.225494
SL1344_2391	zipA	cell division protein	8.07472	-0.0778372	1	8.07472	0.259098	0.440868	8.07472	0.322599	0.293725
SL1344_2392	cysZ	hypothetical sulfate transport protein CysZ	5.55958	-0.0799548	1	5.55958	0.382485	0.0913012	5.55958	0.0175725	0.980799
SL1344_2393	cysK	cysteine synthase A	9.7234	0.00416425	1	9.7234	0.529539	0.186555	9.7234	-0.857114	0.118861
SL1344_2394	ptsH	phosphocarrier protein HPr	8.08461	-0.505476	0.0384611	8.08461	-0.0320906	0.999991	8.08461	-0.0524011	0.936643
SL1344_2395	ptsI	phosphoenolpyruvate-protein phosphotransferase (ec 2.7.3.9) (phosphotransferase system, enzyme i)	10.8181	-0.60357	0.032815	10.8181	0.0792089	0.960203	10.8181	-0.197108	0.655605
SL1344_2396	crr	pts system, glucose-specific IIA component	9.9868	-0.167581	1	9.9868	0.265686	0.418509	9.9868	0.212119	0.598773
SL1344_2398	pdxK	pyridoxine kinase	3.99977	-0.0993856	1	3.99977	0.0268488	0.999991	3.99977	0.0361685	0.956828
SL1344_2399	ptsJ	hypothetical transcriptional regulator	3.9943	-0.0767885	1	3.9943	-0.018249	0.999991	3.9943	0.407741	0.16238
SL1344_2400	yfeJ	hypothetical amidotransferase	3.73951	-0.270912	0.707098	3.73951	-0.299853	0.324984	3.73951	0.053659	0.931076
SL1344_2403	cysM	cysteine synthase B	5.90143	0.209663	0.982304	5.90143	0.342224	0.143415	5.90143	0.207712	0.609302
SL1344_2404	cysA	sulphate transport ATP-binding protein CysA	7.58275	0.549302	0.65758	7.58275	-0.603486	0.3501	7.58275	-0.812177	0.327747
SL1344_2405	cysW	sulphate transport system permease protein CysW	6.59809	0.339767	0.946344	6.59809	0.106848	0.959614	6.59809	-1.05136	0.149622
SL1344_2406	cysU	sulphate transport system permease protein CysT	6.24955	0.465655	0.873078	6.24955	0.259861	0.831683	6.24955	-1.12185	0.215397
SL1344_2407	cysP	thiosulphate-binding protein precursor	7.79729	0.55027	0.844145	7.79729	0.941922	0.20179	7.79729	-0.114379	0.947736
SL1344_2408	ucpA	hypothetical oxidoreductase	9.49335	0.413777	0.334328	9.49335	-0.489859	0.088416	9.49335	0.480399	0.224934
SL1344_2409	SL1344_2409	conserved hypothetical protein	7.08413	-0.163117	1	7.08413	0.125049	0.884109	7.08413	-0.400486	0.218672
SL1344_2410	yfeY	hypothetical outer membrane lipoprotein	5.27418	-0.163063	1	5.27418	0.298737	0.254151	5.27418	0.197963	0.641726
SL1344_2411	yfeZ	conserved hypothetical protein	4.74797	-0.0516836	1	4.74797	0.192167	0.751906	4.74797	-0.0631042	0.930131
SL1344_2412	SL1344_2412	Hypothetical acetyltransferase <ORFName>	5.82472	-0.136454	1	5.82472	0.214599	0.665389	5.82472	-0.574524	0.0148782
SL1344_2413	amiA	probable N-acetylmuramoyl-L-alanine amidase	4.58087	-0.0784305	1	4.58087	0.162347	0.89202	4.58087	0.292139	0.36658
SL1344_2414	hemF	Coproporphyrinogen III oxidase, aerobic	3.90691	0.279449	0.692645	3.90691	0.359112	0.209087	3.90691	0.468425	0.179996
SL1344_2416	SL1344_2416	conserved hypothetical protein	5.36981	-0.0685068	1	5.36981	-0.311316	0.25348	5.36981	0.486771	0.0800179
SL1344_2417	eutR	ethanolamine operon transcriptional regulator	3.17695	0.00551345	1	3.17695	-0.253904	0.495908	3.17695	-0.373751	0.328365
SL1344_2418	eutK	ethanolamine utilization protein EutK	3.41116	0.242049	0.839542	3.41116	-0.346573	0.233791	3.41116	-0.271117	0.517693
SL1344_2419	eutL	ethanolamine utilization protein EutL	3.98291	0.433204	0.111757	3.98291	-0.563174	0.00994946	3.98291	-0.798964	0.0110931
SL1344_2421	eutB	ethanolamine ammonia-lyase heavy chain	2.78531	0.395617	0.430062	2.78531	-0.231909	0.601032	2.78531	0.0261817	0.972858
SL1344_2423	eutH	hypothetical membrane protein	3.03049	0.233934	0.943467	3.03049	-0.249591	0.518143	3.03049	-0.554006	0.168286
SL1344_2428	eutM	ethanolamine utilization protein	2.52226	-0.173867	1	2.52226	-0.900061	0.0218082	2.52226	0.339763	0.572848
SL1344_2435	maeB	NADP-dependent malate dehydrogenase (decarboxylating)	9.93844	-0.0400402	1	9.93844	0.101263	0.938505	9.93844	0.0668727	0.91431
SL1344_2436	tal	Transaldolase	5.69998	0.269294	0.699898	5.69998	-0.0568513	0.991819	5.69998	0.0412994	0.95003
SL1344_2437	tktB	transketolase 2	6.69344	0.167124	1	6.69344	0.0513436	0.999991	6.69344	0.0444406	0.951138
SL1344_2438	SL1344_2438	hypothetical protein	5.66812	0.161206	1	5.66812	-0.130805	0.865149	5.66812	0.211448	0.617543
SL1344_2439	ypfG	hypothetical exported protein	3.59182	0.203513	0.970859	3.59182	0.316992	0.334455	3.59182	0.871005	0.0277003
SL1344_2440	yffH	conserved hypothetical protein	5.05716	-0.0427786	1	5.05716	-0.0292561	0.999991	5.05716	0.544135	0.03525
SL1344_2441	SL1344_2441	hypothetical exported protein	3.93476	-0.0159647	1	3.93476	-0.190012	0.726117	3.93476	0.00512646	0.996445
SL1344_2442	aegA	hypothetical oxidoreductase	4.47034	0.148534	1	4.47034	-0.445763	0.0459101	4.47034	-0.129519	0.802177
SL1344_2443	narQ	nitrate/nitrite sensor protein NarQ	5.3103	0.184445	1	5.3103	-0.803297	0.00201186	5.3103	0.131503	0.799908
SL1344_2444	acrD	hypothetical efflux pump	5.36558	0.229231	0.896538	5.36558	0.109184	0.960291	5.36558	0.555352	0.0282707
SL1344_2444A	ypfM	conserved sORF	7.78147	-0.699604	0.341645	7.78147	-1.73039	0.00350989	7.78147	-0.617296	0.423197
SL1344_2445	yffB	conserved hypothetical protein	4.63299	0.174156	1	4.63299	0.181784	0.775713	4.63299	0.46046	0.0771018
SL1344_2446	dapE	succinyl-diaminopimelate desuccinylase	6.67747	0.140696	1	6.67747	0.246436	0.498089	6.67747	0.460369	0.0629652
SL1344_2447	SL1344_2447	hypothetical membrane protein	5.94264	0.187437	1	5.94264	0.0545383	0.999991	5.94264	0.345584	0.223315
SL1344_2448	ypfI	conserved hypothetical protein	6.21609	0.0624958	1	6.21609	-0.139895	0.944063	6.21609	0.111275	0.877279
SL1344_2449	SL1344_2449	hypothetical membrane protein	5.8376	0.150389	1	5.8376	-0.2571	0.444396	5.8376	-0.361299	0.195041
SL1344_2450	purC	phosphoribosylaminoimidazole-succinocarboxamide synthase	5.80126	-0.111786	1	5.80126	-0.0105661	0.999991	5.80126	-0.0182496	0.979086
SL1344_2451	nlpB	hypothetical lipoprotein	9.11366	-0.10927	1	9.11366	0.362063	0.121793	9.11366	0.619666	0.0226182
SL1344_2452	dapA	Dihydrodipicolinate synthase	8.18664	0.0298968	1	8.18664	0.410101	0.0483142	8.18664	0.314255	0.307964
SL1344_2453	gcvR	glycine cleavage system transcriptional repressor	6.34659	0.0853274	1	6.34659	0.0160659	0.999991	6.34659	-0.158617	0.748797
SL1344_2454	bcp	bacterioferritin comigratory protein	8.00345	0.0962484	1	8.00345	0.116102	0.911372	8.00345	0.493117	0.0982062
SL1344_2456	perM	hypothetical membrane protein	5.23895	0.0274339	1	5.23895	0.373734	0.0947422	5.23895	-0.0731023	0.912905
SL1344_2457	SL1344_2457	hypothetical exported protein	6.45396	-0.0634699	1	6.45396	0.0382673	0.999991	6.45396	-0.227116	0.557508
SL1344_2458	yfgD	hypothetical arsenate reductase (arsenical pump modifier)	6.56489	-0.273093	0.632499	6.56489	-0.341229	0.119615	6.56489	-0.0181348	0.983154
SL1344_2459	yfgE	conserved hypothetical protein	6.34563	-0.0574537	1	6.34563	-0.0819366	0.999991	6.34563	0.481431	0.0323207
SL1344_2460	uraA	uracil permease (uracil transporter)	6.74822	-0.195367	1	6.74822	0.0314331	0.999991	6.74822	-0.374981	0.254337
SL1344_2461	upp	uracil phosphoribosyltransferase	8.76038	-0.321308	0.482654	8.76038	-0.386247	0.120095	8.76038	0.128451	0.804426
SL1344_2462	purM	Phosphoribosylformylglycinamidine cyclo-ligase	5.95058	-0.281512	0.553802	5.95058	-0.13653	0.957974	5.95058	0.24737	0.477021
SL1344_2463	purN	phosphoribosylglycinamidine myltransferase	5.08544	-0.254834	0.76088	5.08544	-0.129267	0.917981	5.08544	0.132501	0.804422
SL1344_2464	ppk	Polyphosphate kinase	7.60487	0.204168	1	7.60487	0.00233359	0.999991	7.60487	0.469123	0.0478544
SL1344_2465	ppx	exopolyphosphatase	6.83281	0.137795	1	6.83281	-0.0174424	0.999991	6.83281	0.679294	0.0101379
SL1344_2466	SL1344_2466	hypothetical membrane protein	4.98275	0.0708408	1	4.98275	-0.895121	0.00073048	4.98275	0.0378296	0.955068
SL1344_2468	SL1344_2468	conserved hypothetical inner membrane protein	6.55036	-0.0729323	1	6.55036	-0.663676	0.0047382	6.55036	-0.0446032	0.945542
SL1344_2471	guaA	GMP synthase [glutamine-hydrolyzing]	7.63189	0.208594	0.970859	7.63189	0.796925	0.000898588	7.63189	0.0334466	0.959262
SL1344_2472	guaB	inosine-5'-monophosphate dehydrogenase	6.68428	-0.206178	0.970859	6.68428	0.177278	0.747907	6.68428	0.332653	0.324413
SL1344_2473	xseA	Probable exodeoxyribonuclease VII large subunit	5.46305	-0.323478	0.474333	5.46305	-0.107352	0.922362	5.46305	0.84156	0.00855732
SL1344_2474	shdA	host colonisation factor (ShdA)	5.01938	-0.123994	1	5.01938	0.108601	0.950366	5.01938	-0.213792	0.593386
SL1344_2475	ratB	hypothetical outer membrane protein (RatB) (pseudogene)	6.60613	-0.11123	1	6.60613	0.136795	0.901147	6.60613	0.117108	0.832864
SL1344_2477	ratA	hypothetical exported protein (RatA)	5.87775	0.0505428	1	5.87775	0.0615253	0.999991	5.87775	-0.312265	0.311121
SL1344_2480	yfgJ	conserved hypothetical protein	3.79952	-0.206385	0.970859	3.79952	0.170065	0.830605	3.79952	0.340738	0.300887
SL1344_2481	engA	GTP-binding protein engA.	6.90914	0.0644837	1	6.90914	0.430101	0.0328686	6.90914	0.612393	0.0168727
SL1344_2482	yfgL	hypothetical lipoprotein	7.48814	-0.00567408	1	7.48814	0.485492	0.0134274	7.48814	0.278847	0.397356
SL1344_2483	yfgM	hypothetical membrane protein	7.11476	0.104594	1	7.11476	0.315225	0.191088	7.11476	0.248608	0.477021
SL1344_2484	hisS	Histidyl-tRNA synthetase	7.62311	0.105203	1	7.62311	0.376327	0.0496872	7.62311	0.385755	0.112824
SL1344_2485	gcpE	4-hydroxy-3-methylbut-2-en-1-yl diphosphate synthase	8.1397	0.123397	1	8.1397	0.192107	0.752684	8.1397	0.22504	0.557508
SL1344_2486	yfgA	hypothetical DNA-binding protein	7.16612	-0.0226812	1	7.16612	0.055538	0.999991	7.16612	-0.251835	0.480892
SL1344_2487	yfgB	conserved hypothetical protein	6.99919	0.126008	1	6.99919	0.269757	0.363666	6.99919	0.283715	0.350059
SL1344_2488	ndk	nucleoside diphosphate kinase (ndk)	9.42432	0.165444	1	9.42432	0.423269	0.0481644	9.42432	0.776855	0.00653207
SL1344_2489	SL1344_2489	hypothetical polyferredoxin	3.36201	-0.425153	0.156121	3.36201	-0.293922	0.328359	3.36201	-0.2547	0.488319
SL1344_2490	SL1344_2490	hypothetical anaerobic reductase component	4.48495	-0.231527	0.872111	4.48495	-0.43928	0.0568937	4.48495	-0.371344	0.242157
SL1344_2491	SL1344_2491	hypothetical anaerobic reductase component	3.86164	-0.43608	0.194145	3.86164	-0.575939	0.0191132	3.86164	-0.166081	0.727624
SL1344_2492	SL1344_2492	dimethyl sulfoxide reductase	6.07837	-0.433623	0.0935639	6.07837	-0.566453	0.00568365	6.07837	-0.431344	0.118694
SL1344_2493	pbpC	penicillin-binding protein 1C	5.27761	-0.096263	1	5.27761	0.198916	0.72127	5.27761	-0.0627038	0.930131
SL1344_2494	SL1344_2494	hypothetical lipoprotein	8.29987	0.127341	1	8.29987	0.0938711	0.998119	8.29987	-0.0478927	0.958416
SL1344_2495	SL1344_2495	hypothetical thiosulfate sulfurtransferase	8.30571	0.302864	0.471137	8.30571	-0.460682	0.0169762	8.30571	-0.0702381	0.920687
SL1344_2496	SL1344_2496	hypothetical protein	3.63297	0.354015	0.475299	3.63297	0.176819	0.73145	3.63297	0.882817	0.0291719
SL1344_2497	sseBb	enhanced serine sensitivity protein	5.64547	0.184034	1	5.64547	0.452351	0.0432723	5.64547	0.147554	0.764377
SL1344_2498	pepB	Peptidase B	6.9358	0.0630473	1	6.9358	0.353265	0.129769	6.9358	-0.0865684	0.889916
SL1344_2499	yfhJ	conserved hypothetical protein	5.91511	0.168372	1	5.91511	0.2825	0.330621	5.91511	0.0995829	0.874367
SL1344_2500	fdx	ferredoxin	6.23004	0.107496	1	6.23004	0.0746236	0.999991	6.23004	0.467918	0.0401323
SL1344_2501	hscA	Chaperone protein hscA	6.91812	0.0364931	1	6.91812	0.131594	0.951926	6.91812	0.56236	0.0157044
SL1344_2502	hscB	Co-chaperone protein hscB	5.26591	0.0199819	1	5.26591	-0.00415807	0.999991	5.26591	0.559959	0.0173673
SL1344_2503	iscA	conserved hypothetical protein	7.33826	-0.128397	1	7.33826	-0.0712641	0.972573	7.33826	0.40007	0.214823
SL1344_2504	nifU	NifU-like protein	7.00506	0.028445	1	7.00506	-0.0395399	0.999991	7.00506	0.674913	0.0160392
SL1344_2505	iscS	Cysteine desulfurase	7.80033	-0.0554007	1	7.80033	0.122024	0.959614	7.80033	0.602135	0.0116426
SL1344_2506	yfhP	conserved hypothetical protein	5.76927	-0.0290486	1	5.76927	0.221727	0.59778	5.76927	0.642802	0.0235262
SL1344_2507	SL1344_2507	hypothetical RNA methyltransferase	6.53787	-0.119449	1	6.53787	0.177052	0.819677	6.53787	0.170018	0.726704
SL1344_2508	suhB	extragenic suppressor protein SuhB	6.66154	-0.44078	0.223741	6.66154	0.0997149	0.916395	6.66154	0.349399	0.360607
SL1344_2510	asrA	anaerobic sulfite reductase subunit A	3.73417	-0.0606791	1	3.73417	-1.05561	0.00587971	3.73417	-0.796838	0.119131
SL1344_2511	asrB	anaerobic sulfite reductase subunit B	3.72981	-0.21173	0.976184	3.72981	-0.911937	0.00883301	3.72981	-0.597591	0.227429
SL1344_2512	asrC	anaerobic sulfite reductase subunit C	4.15546	-0.00643243	1	4.15546	-0.985023	0.00361818	4.15546	-0.41013	0.398724
SL1344_2513	SL1344_2513	hypothetical inner membrane protein	3.97953	0.117454	1	3.97953	0.288832	0.381444	3.97953	-0.222008	0.615148
SL1344_2514	SL1344_2514	hypothetical exported protein	3.5463	0.0883082	1	3.5463	0.141054	0.856564	3.5463	-0.0333487	0.95879
SL1344_2515	csiE	stationary phase inducible protein CsiE	6.68951	0.416035	0.108963	6.68951	-0.467016	0.0205675	6.68951	0.0469194	0.947491
SL1344_2516	hcaT	hypothetical 3-phenylpropionate permease	5.7334	-0.074142	1	5.7334	0.302847	0.225901	5.7334	0.127885	0.832864
SL1344_2517	glyA	serine hydroxymethyltransferase	10.1943	0.113092	1	10.1943	0.157224	0.78273	10.1943	0.67719	0.0641297
SL1344_2518	hmpA	flavohemoprotein (haemoglobin-like protein)	5.20709	-0.114939	1	5.20709	0.382804	0.0969713	5.20709	0.040103	0.953648
SL1344_2519	cadC	transcriptional activator cadC	6.137	-0.173301	1	6.137	-0.150407	0.890974	6.137	0.282818	0.375977
SL1344_2520	cadB	probable cadaverine/lysine antiporter	7.38956	-1.55374	0.08478	7.38956	-2.41835	0.00398506	7.38956	-1.88729	0.0814094
SL1344_2521	cadA	lysine decarboxylase	6.73072	-1.7479	0.0208718	6.73072	-1.42586	0.0190999	6.73072	-1.28728	0.131085
SL1344_2522	yjdL	hypothetical transmembrane transport protein	3.79386	-0.864539	0.35555	3.79386	-1.34006	0.0416264	3.79386	0.0690533	0.966984
SL1344_2523	glnB	nitrogen regulatory protein p-II	6.62956	-0.00732378	1	6.62956	-0.242341	0.51497	6.62956	-0.00889892	0.991497
SL1344_2524	yfhA	hypothetical transcriptional regulator	6.75889	0.105265	1	6.75889	0.0593307	0.999991	6.75889	0.453408	0.0662303
SL1344_2525	yfhG	hypothetical membrane protein	5.27892	0.114559	1	5.27892	0.215482	0.631903	5.27892	-0.0570067	0.930171
SL1344_2526	yfhK	hypothetical sensor kinase protein	5.64791	0.0748028	1	5.64791	0.218845	0.641216	5.64791	-0.286998	0.354879
SL1344_2527	purG	Phosphoribosylformylglycinamidine synthase	7.00423	-0.032027	1	7.00423	-0.029051	0.999991	7.00423	0.00328756	0.997792
SL1344_2529	yfhD	hypothetical exported protein	5.44775	-0.0640656	1	5.44775	0.04674	0.999991	5.44775	0.112877	0.847173
SL1344_2530	yfhC	conserved hypothetical protein	5.03638	0.0733747	1	5.03638	0.0893865	0.938505	5.03638	0.228185	0.603386
SL1344_2531	yfhB	hypothetical membrane protein	5.84842	0.134093	1	5.84842	-0.141445	0.929325	5.84842	-0.128657	0.832864
SL1344_2532	SL1344_2532	hypothetical PTS system IIBC component	5.15837	0.0962442	1	5.15837	0.366837	0.165242	5.15837	0.340284	0.329001
SL1344_2533	murQ	hypothetical phophosugar binding protein	4.90509	-0.0734054	1	4.90509	0.366881	0.135654	4.90509	0.142312	0.775008
SL1344_2534	yfhH	hypothetical transcriptional regulator	3.78791	-0.159314	1	3.78791	0.326167	0.327775	3.78791	0.11414	0.853806
SL1344_2535	SL1344_2535	hypothetical oxidoreductase	4.01616	-0.203348	0.974655	4.01616	-0.100488	0.933695	4.01616	-0.331999	0.339372
SL1344_2537	SL1344_2537	hypothetical transcriptional regulator	3.24963	0.236772	0.925047	3.24963	-0.508264	0.031703	3.24963	0.675397	0.0354202
SL1344_2539	acpS	Holo-[acyl-carrier-protein] synthase	4.9117	0.0139778	1	4.9117	0.193782	0.756323	4.9117	-0.0796993	0.91431
SL1344_2540	pdxJ	Pyridoxal phosphate biosynthetic protein pdxJ	5.37859	0.265479	0.689515	5.37859	0.230925	0.568436	5.37859	-0.0656141	0.923165
SL1344_2541	recO	DNA repair protein RecO	5.60219	-0.0975704	1	5.60219	0.229701	0.574409	5.60219	0.0606995	0.930131
SL1344_2542	era	GTP-binding protein era homolog.	6.91419	0.0448075	1	6.91419	0.308586	0.217669	6.91419	0.73024	0.00424234
SL1344_2543	rnc	Ribonuclease III	6.51526	-0.0495918	1	6.51526	0.177741	0.782781	6.51526	0.457659	0.0848489
SL1344_2544	lepB	signal peptidase I	8.13862	-0.133036	1	8.13862	0.291386	0.351687	8.13862	0.339875	0.325705
SL1344_2545	lepA	GTP-binding protein LepA	8.24821	-0.0856813	1	8.24821	0.228962	0.581426	8.24821	0.573736	0.0227253
SL1344_2546	gogB	Type III secretion system effector protein	5.51496	0.0530804	1	5.51496	-0.232745	0.596248	5.51496	-0.0166969	0.982858
SL1344_2547	SL1344_2547	hypothetical transposase	5.84913	-0.224645	0.905526	5.84913	0.247338	0.494855	5.84913	0.0557202	0.93303
SL1344_2552	SL1344_2552	similar to a DNA recombinase	3.56641	0.849706	0.0347294	3.56641	-0.109966	0.901363	3.56641	0.818815	0.0891578
SL1344_2552A	SL1344_2552A	predicted bacteriophage protein	2.29103	0.59081	0.535229	2.29103	-0.200019	0.864502	2.29103	1.75833	0.0445832
SL1344_2553	SL1344_2553	predicted bacteriophage protein	4.08331	1.07262	0.00339296	4.08331	0.0981379	0.915997	4.08331	0.904646	0.0261101
SL1344_2556	SL1344_2556	predicted bacteriophage protein	2.91775	0.404705	0.365476	2.91775	-0.300775	0.410132	2.91775	-0.308319	0.541597
SL1344_2558	SL1344_2558	predicted bacteriophage protein	4.70732	0.862036	0.0267441	4.70732	-0.0651355	0.966788	4.70732	0.364188	0.479868
SL1344_2560	SL1344_2560	predicted bacteriophage protein	2.21804	1.97887	0.00339296	2.21804	0.73406	0.15866	2.21804	1.63401	0.0362715
SL1344_2561	SL1344_2561	predicted bacteriophage protein	4.88635	0.63382	0.0439294	4.88635	-0.00334376	0.999991	4.88635	0.429214	0.260583
SL1344_2562	SL1344_2562	predicted bacteriophage protein	3.04302	1.02504	0.00465058	3.04302	-0.112779	0.88417	3.04302	0.810143	0.0525757
SL1344_2563	gipA	phage encoded virulence factor	6.78802	-0.00482701	1	6.78802	-0.14699	0.874585	6.78802	0.18471	0.673183
SL1344_2564	SL1344_2564	predicted bacteriophage protein	3.08846	1.03747	0.0146844	3.08846	0.0723484	0.961855	3.08846	0.571954	0.305195
SL1344_2565	SL1344_2565	predicted bacteriophage protein	2.76245	0.915054	0.0631205	2.76245	-0.132591	0.897228	2.76245	0.368734	0.613669
SL1344_2566	SL1344_2566	predicted bacteriophage protein	2.66553	1.30051	0.0267441	2.66553	-0.109809	0.955915	2.66553	0.84664	0.275016
SL1344_2567	SL1344_2567	predicted bacteriophage protein	4.94905	1.19041	0.00748422	4.94905	0.0885747	0.93993	4.94905	1.24958	0.0169148
SL1344_2568	SL1344_2568	predicted bacteriophage protein	4.17705	0.917593	0.0264914	4.17705	-0.220513	0.670105	4.17705	1.23887	0.0157044
SL1344_2569	SL1344_2569	predicted bacteriophage tail protein	5.36621	1.42283	0.00112785	5.36621	0.0215944	0.999991	5.36621	1.68745	0.000857028
SL1344_2570	SL1344_2570	predicted bacteriophage protein	5.05417	1.22921	0.00456044	5.05417	-0.126625	0.865501	5.05417	0.944859	0.0445832
SL1344_2572	SL1344_2572	predicted bacteriophage protein	4.53681	1.18073	0.0064364	4.53681	-0.0221579	0.999991	4.53681	1.08232	0.0281091
SL1344_2573	SL1344_2573	predicted DNA packaging protein	2.69764	1.32291	0.0127833	2.69764	-0.00151294	0.999991	2.69764	1.01991	0.127725
SL1344_2574	SL1344_2574	predicted bacteriophage protein	5.03544	0.258907	0.756938	5.03544	-0.745279	0.002589	5.03544	0.252245	0.511462
SL1344_2575	SL1344_2575	predicted bacteriophage protein	3.5415	1.26832	0.0011723	3.5415	-0.171491	0.744907	3.5415	1.09232	0.00932899
SL1344_2576	SL1344_2576	bacteriophage lysozyme	3.0783	0.711968	0.0636048	3.0783	-0.347639	0.354412	3.0783	0.438409	0.379813
SL1344_2577	SL1344_2577	hypothetical bacteriophage encoded virulence protein	6.14716	-0.0735186	1	6.14716	-1.0351	0.000632677	6.14716	1.18403	0.00193235
SL1344_2578	SL1344_2578	predicted bacteriophage protein	3.41517	-0.0149083	1	3.41517	0.247393	0.539276	3.41517	0.142442	0.82121
SL1344_2582	SL1344_2582	predicted bacteriophage protein	4.35414	0.124946	1	4.35414	-0.222599	0.59142	4.35414	-0.536977	0.0676247
SL1344_2583	SL1344_2583	predicted bacteriophage protein	5.92197	0.496407	0.0753765	5.92197	0.455874	0.0513504	5.92197	1.27174	0.00067108
SL1344_2584	SL1344_2584	hypothetical damage-inducible protein	4.98973	0.493103	0.147025	4.98973	0.230443	0.570279	4.98973	1.32098	0.00250692
SL1344_2585	SL1344_2585	predicted bacteriophage protein	6.14206	-0.108007	1	6.14206	-0.360561	0.0898191	6.14206	-0.0857153	0.903718
SL1344_2586	SL1344_2586	predicted bacteriophage protein	2.76649	1.11652	0.00566784	2.76649	-0.177578	0.748683	2.76649	1.1659	0.013728
SL1344_2587	SL1344_2587	predicted bacteriophage protein	3.31558	0.978275	0.00481732	3.31558	-0.351409	0.261956	3.31558	1.05821	0.00901227
SL1344_2589	SL1344_2589	predicted bacteriophage protein	3.00943	1.3517	0.00106701	3.00943	-0.334015	0.305762	3.00943	1.63232	0.000707661
SL1344_2590	gpP	predicted bacteriophage replication protein P	2.54269	1.52731	0.00106701	2.54269	-0.712928	0.0208455	2.54269	1.49305	0.00118823
SL1344_2591	gpO	bacteriophage replication protein	4.31559	1.41198	0.00112785	4.31559	-0.750765	0.0190999	4.31559	1.59313	0.00176457
SL1344_2592	cIIa	regulatory protein CII	4.2815	1.33032	0.00106701	4.2815	-0.680107	0.0162194	4.2815	1.73359	0.000279412
SL1344_2593	SL1344_2593	hypothetical DNA-binding protein	7.44709	-0.134149	1	7.44709	-0.469831	0.0215493	7.44709	-0.197034	0.639466
SL1344_2594	SL1344_2594	predicted bacteriophage protein	9.87279	0.00951788	1	9.87279	-0.400339	0.0615412	9.87279	0.178676	0.690752
[truncated: 1,860 more rows]
