# Supplementary material for: Improved RNA stability estimation through Bayesian modeling reveals most Salmonella transcripts have subminute half-lives
Source: Proc Natl Acad Sci U S A. 2024 Mar 25;121(14):e2308814121. doi: 10.1073/pnas.2308814121 (PMC10998600; doi:10.1073/pnas.2308814121)
Supplement: Supplementary file 4 — Dataset S03 (XLSX) [file pnas.2308814121.sd03.xlsx]

## Sheet: Dataset S3
Candidate list of transcripts whose 3’UTR are protected from degradation by ProQ (re-analyzed CLIP-seq from Holmqvist et al. 2018) . It incldues WT half-life (hl_WT), the difference in half-life in the proQ deletion strain (delta_hl_dproQ) and the corresponding p-value (p_hl_dproQ)
locus_tag	com_id	start	end	feature_start	feature_end	strand	hl_WT	delta_hl_dproQ	p_hl_dproQ
SL1344_2924	sopD	3110145	3110166	3109159	3110113	+	12.1464	-9.02764	0.0155
SL1344_0445	hupB	507875	507906	507590	507863	+	7.78637	-4.0999	0.0025
SL1344_4074	oxyR	4365466	4365503	4364517	4365435	+	5.68815	-3.90163	0
SL1344_1184	pagC	1289629	1289656	1289190	1289661	+	6.51188	-3.4966	0.0075
SL1344_1184	pagC	1289665	1289691	1289190	1289661	+	6.51188	-3.4966	0.0075
SL1344_2237	ompC	2363165	2363208	2363158	2364127	-	8.72334	-3.36528	0.0235
SL1344_2237	ompC	2363125	2363160	2363158	2364127	-	8.72334	-3.36528	0.0235
SL1344_2237	ompC	2363221	2363249	2363158	2364127	-	8.72334	-3.36528	0.0235
ncRNA0076	SibD	3383024	3383062	3382992	3383144	-	6.18553	-3.11766	0.046
SL1344_0882	cspD	978271	978298	978338	978560	-	6.66043	-2.94209	0.006
SL1344_0596	ahpC	670490	670518	669936	670500	+	8.22636	-2.84719	0.07
SL1344_0397	tsaA	457584	457612	457558	458161	-	7.39072	-2.74863	0.018
SL1344_0397	tsaA	457525	457564	457558	458161	-	7.39072	-2.74863	0.018
SL1344_1497	adhP	1605648	1605707	1604727	1605657	+	4.15767	-1.9013	0.036
SL1344_1644	acnA	1761608	1761633	1761607	1764283	-	6.10345	-1.86661	0.0205
SL1344_1644	acnA	1761630	1761673	1761607	1764283	-	6.10345	-1.86661	0.0205
SL1344_2776	gabT	2965453	2965481	2964172	2965456	+	4.64324	-1.79551	0.005
SL1344_1969	SL1344_1969	2074968	2075065	2074182	2075010	+	4.90936	-1.74682	0.006
SL1344_3242	yhbO	3459070	3459098	3458456	3458975	+	4.63366	-1.74242	0.0005
SL1344_4176	yjbJ	4483025	4483060	4482780	4482993	+	4.72617	-1.63852	0.015
SL1344_4176	yjbJ	4483001	4483028	4482780	4482993	+	4.72617	-1.63852	0.015
SL1344_4056	katG	4343203	4343228	4341020	4343201	+	5.14517	-1.58223	0.0565
SL1344_1784	sopE2	1909471	1909509	1909579	1910302	-	4.43271	-1.53773	0.0045
SL1344_0617	cspE	692601	692645	692399	692612	+	2.70236	-1.53576	0
SL1344_1372	sodCb	1473505	1473538	1472901	1473423	+	5.13281	-1.41089	0.0325
SL1344_4109	hupA	4408269	4408310	4408039	4408312	+	3.894	-1.3976	0.0005
SL1344_0440	bolA	500837	500865	500486	500804	+	3.31205	-1.38312	0
SL1344_2458	yfgD	2607510	2607561	2607189	2607549	+	3.69044	-1.2115	0
SL1344_1663	ompW	1784651	1784689	1784745	1785384	-	3.95041	-1.18848	0.0135
SL1344_1663	ompW	1784716	1784753	1784745	1785384	-	3.95041	-1.18848	0.0135
SL1344_4198	siiF	4522577	4522607	4520484	4522551	+	2.72681	-1.17797	0.0155
SL1344_1725	ymgE	1853670	1853703	1853697	1853952	-	3.44106	-1.06786	0.02
SL1344_3410	bfr	3618809	3618840	3618855	3619332	-	2.53771	-1.05151	0
SL1344_1225	gapA	1325551	1325584	1325545	1326541	-	4.78458	-0.974467	0.0595
SL1344_1225	gapA	1325506	1325541	1325545	1326541	-	4.78458	-0.974467	0.0595
SL1344_1818	eda	1934455	1934478	1934509	1935151	-	5.46207	-0.968849	0.035
SL1344_1582	ynaF	1703398	1703421	1702983	1703418	+	2.84482	-0.937077	0
SL1344_1010	ompA	1117293	1117326	1117286	1118339	-	4.94098	-0.930738	0.0795
SL1344_1010	ompA	1117260	1117291	1117286	1118339	-	4.94098	-0.930738	0.0795
SL1344_1010	ompA	1117331	1117376	1117286	1118339	-	4.94098	-0.930738	0.0795
SL1344_1383	gst	1482562	1482607	1482591	1483197	-	3.01464	-0.84252	0
SL1344_1102	grxB	1206464	1206521	1206491	1207139	-	3.32863	-0.823832	0.074
SL1344_1227	yeaC	1327659	1327694	1327337	1327616	+	2.50986	-0.823002	0
SL1344_1098	bssS	1203765	1203842	1203792	1204050	-	2.87501	-0.79228	0.0015
SL1344_0315	crl	364401	364427	364005	364407	+	3.04074	-0.790536	0.0325
SL1344_1888	fliC	2005182	2005214	2005225	2006713	-	4.42133	-0.78942	0.056
SL1344_1888	fliC	2005219	2005260	2005225	2006713	-	4.42133	-0.78942	0.056
SL1344_1246	osmE	1348351	1348394	1348017	1348359	+	2.68069	-0.746222	0.001
SL1344_1246	osmE	1348277	1348307	1348017	1348359	+	2.68069	-0.746222	0.001
SL1344_1362A	ynhF	1466168	1466210	1466092	1466182	+	2.86277	-0.735658	0.0195
SL1344_3467	pckA	3679734	3679765	3678084	3679704	+	3.22862	-0.725691	0.031
SL1344_3467	pckA	3679677	3679726	3678084	3679704	+	3.22862	-0.725691	0.031
SL1344_1210	yeaQ	1310227	1310273	1309990	1310239	+	2.41604	-0.718107	0.007
SL1344_3433	crp	3637747	3637775	3637127	3637760	+	3.33578	-0.716435	0.025
SL1344_1445	ydeI	1550553	1550603	1550183	1550576	+	3.38981	-0.697842	0.068
SL1344_1503	ompD	1613141	1613167	1611986	1613114	+	2.91742	-0.683748	0.0085
SL1344_1503	ompD	1613075	1613113	1611986	1613114	+	2.91742	-0.683748	0.0085
SL1344_0884	clpA	981506	981540	979234	981511	+	3.96961	-0.673316	0.0505
SL1344_1724	treA	1853633	1853681	1851922	1853635	+	3.03495	-0.669301	0.039
SL1344_2786	ygaM	2972234	2972271	2971884	2972223	+	2.68167	-0.669271	0.048
SL1344_2171	yeiG	2290069	2290097	2289157	2290015	+	2.44784	-0.664244	0.002
SL1344_0379	psiF	437508	437538	437202	437523	+	3.02004	-0.655542	0.0205
SL1344_1056	agp	1161232	1161277	1160021	1161263	+	2.75396	-0.628838	0.0135
SL1344_0604	rnk	678773	678808	678831	679242	-	2.09582	-0.558606	0.0095
SL1344_4048	metJ	4330559	4330588	4330568	4330886	-	1.39853	-0.551003	0
ncRNA0008	CsrC	4231779	4231819	4231594	4231838	+	2.14178	-0.495485	0.0175
SL1344_1916	SL1344_1916	2029127	2029177	2029187	2029373	-	2.52025	-0.469745	0.0495
SL1344_1916	SL1344_1916	2029179	2029208	2029187	2029373	-	2.52025	-0.469745	0.0495
SL1344_3154	ygiN	3364540	3364575	3364226	3364541	+	2.05457	-0.466023	0.003
ncRNA0007	CsrB	3138181	3138216	3138160	3138522	-	1.39846	-0.436652	0.0005
SL1344_3331	mdh	3548074	3548103	3548095	3549034	-	2.25455	-0.407138	0.0205
SL1344_3331	mdh	3548115	3548136	3548095	3549034	-	2.25455	-0.407138	0.0205
SL1344_1744	minE	1870766	1870800	1870486	1870753	+	1.25334	-0.399245	0.0015
SL1344_0212	yaeH	247338	247366	247313	247700	-	1.63532	-0.379776	0.0005
SL1344_0212	yaeH	247293	247321	247313	247700	-	1.63532	-0.379776	0.0005
SL1344_1301	ydiH	1407102	1407131	1406917	1407106	+	1.43918	-0.357973	0.031
SL1344_2645	gpB	2825876	2825919	2825696	2825915	+	1.17844	-0.350497	0.0015
SL1344_0433	cyoE	492851	492883	492839	493730	-	1.54272	-0.343462	0.0245
SL1344_0433	cyoE	492815	492842	492839	493730	-	1.54272	-0.343462	0.0245
SL1344_0322	SL1344_0322	370518	370557	370216	370540	+	1.58765	-0.320802	0
SL1344_2765	mig-14	2953059	2953088	2952170	2953067	+	1.79849	-0.315149	0.081
SL1344_0934	ycbL	1044883	1044926	1044263	1044911	+	1.0634	-0.314249	0.0005
SL1344_4268	yjeI	4597932	4597964	4597563	4597935	+	1.26088	-0.30756	0.0005
SL1344_2408	ucpA	2554292	2554320	2554314	2555106	-	2.21599	-0.301735	0.0175
SL1344_0806	dps	896656	896687	896747	897251	-	2.07305	-0.298315	0.056
SL1344_0806	dps	896727	896749	896747	897251	-	2.07305	-0.298315	0.056
SL1344_3875	trxA	4146715	4146753	4146380	4146710	+	2.22776	-0.287412	0.034
SL1344_3875	trxA	4146773	4146813	4146380	4146710	+	2.22776	-0.287412	0.034
SL1344_0712	gltA	795340	795373	795364	796648	-	2.15088	-0.275404	0.021
SL1344_3366	yrdA	3594508	3594541	3593963	3594518	+	1.62152	-0.262866	0.051
SL1344_3556	uspA	3782681	3782710	3782176	3782611	+	1.71052	-0.249762	0.034
SL1344_3556	uspA	3782638	3782664	3782176	3782611	+	1.71052	-0.249762	0.034
SL1344_1221	mipA	1321793	1321827	1321041	1321788	+	2.01635	-0.243597	0.073
SL1344_3206	yhaH	3420665	3420693	3420312	3420678	+	1.21141	-0.241714	0.0065
SL1344_3744	SL1344_3744	4000782	4000842	4000449	4000773	+	1.3428	-0.238904	0.0325
SL1344_4344	ytfP	4672481	4672511	4672144	4672489	+	0.976068	-0.235052	0.023
SL1344_0602	ybdQ	676834	676877	676859	677288	-	1.37103	-0.234007	0.04
SL1344_4259	yjdC	4587145	4587183	4587350	4587926	-	1.17326	-0.23037	0.05
SL1344_3112	SL1344_3112	3321184	3321216	3321321	3322380	-	0.99866	-0.225567	0.001
SL1344_1871	yecA	1989209	1989237	1989253	1989919	-	1.148	-0.222566	0.002
SL1344_1673	oppF	1792453	1792487	1792475	1793480	-	1.48805	-0.222182	0.063
SL1344_1180	msgA	1286375	1286408	1286318	1286558	-	0.984609	-0.21077	0.0495
SL1344_2857	iagB	3044558	3044594	3044110	3044593	+	1.06041	-0.1953	0.0605
SL1344_4295	hfq	4625423	4625461	4625155	4625464	+	1.33877	-0.174274	0.081
SL1344_2631	int	2815235	2815273	2815381	2816431	-	0.922343	-0.158436	0.024
SL1344_0589	ybdD	663036	663067	662930	663128	+	0.824489	-0.147131	0.019
SL1344_1097	solA	1202537	1202566	1202561	1203680	-	0.778452	-0.125412	0.028
