# Supplementary material for: Improved RNA stability estimation through Bayesian modeling reveals most Salmonella transcripts have subminute half-lives
Source: Proc Natl Acad Sci U S A. 2024 Mar 25;121(14):e2308814121. doi: 10.1073/pnas.2308814121 (PMC10998600; doi:10.1073/pnas.2308814121)
Supplement: Supplementary file 5 — Dataset S04 (XLSX) [file pnas.2308814121.sd04.xlsx]

## Sheet: Dataset S4
Candidate list of transcripts which are protected from RNase E cleavage by CspC/E. It incldues WT half-life (hl_WT), the difference in half-life in the cspCE deletion strain (delta_hl_dcspCE) and the corresponding p-value (p_hl_dcspCE)
locus_tag	com_id	start	end	feature_start	feature_end	strand	hl_WT	delta_hl_dcspCE	p_hl_dcspCE
SL1344_P2_0053	pndC	41835	41875	41781	42066	+	35.619	-27.6163	0.0215
SL1344_P2_0053	pndC	41788	41818	41781	42066	+	35.619	-27.6163	0.0215
SL1344_P2_0053	pndC	41964	42004	41781	42066	+	35.619	-27.6163	0.0215
SL1344_P2_0053	pndC	41834	41875	41781	42066	+	35.619	-27.6163	0.0215
SL1344_P2_0053	pndC	41789	41815	41781	42066	+	35.619	-27.6163	0.0215
SL1344_P2_0053	pndC	41942	41979	41781	42066	+	35.619	-27.6163	0.0215
SL1344_1006	rmf	1114098	1114128	1113962	1114130	+	11.3135	-5.66606	0.0405
SL1344_1006	rmf	1113967	1113998	1113962	1114130	+	11.3135	-5.66606	0.0405
SL1344_1006	rmf	1114043	1114074	1113962	1114130	+	11.3135	-5.66606	0.0405
SL1344_1006	rmf	1114019	1114042	1113962	1114130	+	11.3135	-5.66606	0.0405
SL1344_1439	ydfZ	1544430	1544471	1544455	1544659	-	8.66916	-5.31976	0.0085
SL1344_2310	SL1344_2310	2452172	2452209	2451810	2452641	-	6.81058	-4.8007	0
SL1344_0882	cspD	978312	978352	978338	978560	-	6.66043	-4.71696	0
SL1344_0882	cspD	978415	978456	978338	978560	-	6.66043	-4.71696	0
SL1344_0882	cspD	978533	978575	978338	978560	-	6.66043	-4.71696	0
SL1344_0882	cspD	978416	978447	978338	978560	-	6.66043	-4.71696	0
SL1344_0397	tsaA	457588	457610	457558	458161	-	7.39072	-4.27339	0.002
SL1344_0397	tsaA	457982	458021	457558	458161	-	7.39072	-4.27339	0.002
SL1344_0397	tsaA	458029	458061	457558	458161	-	7.39072	-4.27339	0.002
SL1344_0397	tsaA	457955	457983	457558	458161	-	7.39072	-4.27339	0.002
SL1344_0397	tsaA	457916	457952	457558	458161	-	7.39072	-4.27339	0.002
SL1344_0397	tsaA	458033	458058	457558	458161	-	7.39072	-4.27339	0.002
SL1344_0397	tsaA	457991	458021	457558	458161	-	7.39072	-4.27339	0.002
SL1344_P2_0054	pndA	41964	42004	41941	42073	+	8.65646	-3.76339	0.055
SL1344_P2_0054	pndA	41942	41979	41941	42073	+	8.65646	-3.76339	0.055
SL1344_1311	lpp	1416421	1416474	1416230	1416467	-	9.9309	-3.6415	0.0625
SL1344_1311	lpp	1416398	1416425	1416230	1416467	-	9.9309	-3.6415	0.0625
SL1344_1311	lpp	1416349	1416393	1416230	1416467	-	9.9309	-3.6415	0.0625
SL1344_1311	lpp	1416275	1416311	1416230	1416467	-	9.9309	-3.6415	0.0625
SL1344_1311	lpp	1416238	1416276	1416230	1416467	-	9.9309	-3.6415	0.0625
SL1344_1311	lpp	1416273	1416309	1416230	1416467	-	9.9309	-3.6415	0.0625
SL1344_1311	lpp	1416349	1416391	1416230	1416467	-	9.9309	-3.6415	0.0625
SL1344_1311	lpp	1416249	1416276	1416230	1416467	-	9.9309	-3.6415	0.0625
SL1344_1311	lpp	1416423	1416471	1416230	1416467	-	9.9309	-3.6415	0.0625
SL1344_1311	lpp	1416399	1416425	1416230	1416467	-	9.9309	-3.6415	0.0625
SL1344_0141	guaC	164264	164289	164056	165100	+	5.10624	-3.13615	0
SL1344_1760	SL1344_1760	1887271	1887312	1887121	1887922	+	5.36342	-3.13212	0.003
SL1344_1760	SL1344_1760	1887203	1887238	1887121	1887922	+	5.36342	-3.13212	0.003
SL1344_1760	SL1344_1760	1887509	1887538	1887121	1887922	+	5.36342	-3.13212	0.003
SL1344_1760	SL1344_1760	1887264	1887304	1887121	1887922	+	5.36342	-3.13212	0.003
SL1344_1760	SL1344_1760	1887212	1887240	1887121	1887922	+	5.36342	-3.13212	0.003
SL1344_2309	SL1344_2309	2451665	2451698	2450864	2451818	-	4.79173	-2.99046	0.0005
SL1344_2309	SL1344_2309	2451363	2451422	2450864	2451818	-	4.79173	-2.99046	0.0005
SL1344_4444	yjiG	4787866	4787901	4787860	4788322	-	4.76072	-2.97093	0.0025
SL1344_4444	yjiG	4787866	4787903	4787860	4788322	-	4.76072	-2.97093	0.0025
SL1344_2311	SL1344_2311	2453672	2453703	2452637	2454029	-	5.18945	-2.9367	0.0005
SL1344_1644	acnA	1762145	1762174	1761607	1764283	-	6.10345	-2.7677	0.001
SL1344_1644	acnA	1762747	1762829	1761607	1764283	-	6.10345	-2.7677	0.001
SL1344_1644	acnA	1762955	1762999	1761607	1764283	-	6.10345	-2.7677	0.001
SL1344_1644	acnA	1763003	1763057	1761607	1764283	-	6.10345	-2.7677	0.001
SL1344_1644	acnA	1763396	1763430	1761607	1764283	-	6.10345	-2.7677	0.001
SL1344_1644	acnA	1764107	1764149	1761607	1764283	-	6.10345	-2.7677	0.001
SL1344_1644	acnA	1761794	1761820	1761607	1764283	-	6.10345	-2.7677	0.001
SL1344_1644	acnA	1762839	1762865	1761607	1764283	-	6.10345	-2.7677	0.001
SL1344_1644	acnA	1763157	1763251	1761607	1764283	-	6.10345	-2.7677	0.001
SL1344_1644	acnA	1763880	1763906	1761607	1764283	-	6.10345	-2.7677	0.001
SL1344_1969	SL1344_1969	2074819	2074844	2074182	2075010	+	4.90936	-2.7199	0
SL1344_4443	iadA	4786815	4786844	4786675	4787848	-	5.87801	-2.70419	0.0285
SL1344_4443	iadA	4787609	4787650	4786675	4787848	-	5.87801	-2.70419	0.0285
SL1344_4443	iadA	4787692	4787720	4786675	4787848	-	5.87801	-2.70419	0.0285
SL1344_4443	iadA	4787164	4787193	4786675	4787848	-	5.87801	-2.70419	0.0285
SL1344_4443	iadA	4787619	4787657	4786675	4787848	-	5.87801	-2.70419	0.0285
SL1344_4035	glpK	4316154	4316192	4315779	4317288	-	5.01124	-2.68713	0.001
SL1344_4035	glpK	4315985	4316019	4315779	4317288	-	5.01124	-2.68713	0.001
SL1344_4035	glpK	4316289	4316323	4315779	4317288	-	5.01124	-2.68713	0.001
SL1344_4035	glpK	4316413	4316450	4315779	4317288	-	5.01124	-2.68713	0.001
SL1344_4035	glpK	4316503	4316542	4315779	4317288	-	5.01124	-2.68713	0.001
SL1344_4035	glpK	4316459	4316487	4315779	4317288	-	5.01124	-2.68713	0.001
SL1344_4035	glpK	4316652	4316702	4315779	4317288	-	5.01124	-2.68713	0.001
SL1344_4035	glpK	4316709	4316738	4315779	4317288	-	5.01124	-2.68713	0.001
SL1344_4035	glpK	4317250	4317283	4315779	4317288	-	5.01124	-2.68713	0.001
SL1344_4035	glpK	4316911	4316947	4315779	4317288	-	5.01124	-2.68713	0.001
SL1344_4035	glpK	4316879	4316915	4315779	4317288	-	5.01124	-2.68713	0.001
SL1344_4035	glpK	4317005	4317044	4315779	4317288	-	5.01124	-2.68713	0.001
SL1344_4035	glpK	4317138	4317167	4315779	4317288	-	5.01124	-2.68713	0.001
SL1344_4035	glpK	4316772	4316807	4315779	4317288	-	5.01124	-2.68713	0.001
SL1344_4035	glpK	4317208	4317228	4315779	4317288	-	5.01124	-2.68713	0.001
SL1344_4035	glpK	4317089	4317114	4315779	4317288	-	5.01124	-2.68713	0.001
SL1344_4035	glpK	4316286	4316323	4315779	4317288	-	5.01124	-2.68713	0.001
SL1344_4035	glpK	4316513	4316542	4315779	4317288	-	5.01124	-2.68713	0.001
SL1344_4035	glpK	4316449	4316479	4315779	4317288	-	5.01124	-2.68713	0.001
SL1344_4035	glpK	4316668	4316709	4315779	4317288	-	5.01124	-2.68713	0.001
SL1344_4035	glpK	4316712	4316733	4315779	4317288	-	5.01124	-2.68713	0.001
SL1344_4035	glpK	4316881	4316910	4315779	4317288	-	5.01124	-2.68713	0.001
SL1344_4035	glpK	4316916	4316945	4315779	4317288	-	5.01124	-2.68713	0.001
SL1344_4035	glpK	4316971	4316991	4315779	4317288	-	5.01124	-2.68713	0.001
SL1344_4035	glpK	4317195	4317213	4315779	4317288	-	5.01124	-2.68713	0.001
SL1344_4035	glpK	4317251	4317280	4315779	4317288	-	5.01124	-2.68713	0.001
SL1344_4056	katG	4341137	4341166	4341020	4343201	+	5.14517	-2.65521	0.0025
SL1344_4056	katG	4341354	4341380	4341020	4343201	+	5.14517	-2.65521	0.0025
SL1344_4056	katG	4341250	4341276	4341020	4343201	+	5.14517	-2.65521	0.0025
SL1344_4056	katG	4341085	4341169	4341020	4343201	+	5.14517	-2.65521	0.0025
SL1344_4056	katG	4341243	4341266	4341020	4343201	+	5.14517	-2.65521	0.0025
SL1344_4056	katG	4343162	4343187	4341020	4343201	+	5.14517	-2.65521	0.0025
SL1344_2963	ygdI	3157109	3157143	3156997	3157225	-	4.15936	-2.55918	0
SL1344_2963	ygdI	3157162	3157196	3156997	3157225	-	4.15936	-2.55918	0
SL1344_2963	ygdI	3157207	3157226	3156997	3157225	-	4.15936	-2.55918	0
SL1344_2963	ygdI	3156995	3157023	3156997	3157225	-	4.15936	-2.55918	0
SL1344_2963	ygdI	3157162	3157196	3156997	3157225	-	4.15936	-2.55918	0
SL1344_1797	pagM	1919766	1919799	1919656	1919839	-	4.51466	-2.47369	0.0035
SL1344_4489	osmY	4836498	4836528	4836461	4837079	+	5.2716	-2.39918	0
SL1344_4489	osmY	4836445	4836493	4836461	4837079	+	5.2716	-2.39918	0
SL1344_4489	osmY	4836660	4836690	4836461	4837079	+	5.2716	-2.39918	0
SL1344_4489	osmY	4836616	4836644	4836461	4837079	+	5.2716	-2.39918	0
SL1344_4489	osmY	4836737	4836759	4836461	4837079	+	5.2716	-2.39918	0
SL1344_4489	osmY	4837075	4837102	4836461	4837079	+	5.2716	-2.39918	0
SL1344_4489	osmY	4836498	4836528	4836461	4837079	+	5.2716	-2.39918	0
SL1344_4489	osmY	4836725	4836757	4836461	4837079	+	5.2716	-2.39918	0
SL1344_4489	osmY	4836959	4836984	4836461	4837079	+	5.2716	-2.39918	0
SL1344_4489	osmY	4837075	4837100	4836461	4837079	+	5.2716	-2.39918	0
SL1344_4036	glpF	4317324	4317367	4317308	4318154	-	4.14155	-2.29079	0.005
SL1344_4036	glpF	4317297	4317325	4317308	4318154	-	4.14155	-2.29079	0.005
SL1344_4036	glpF	4317652	4317687	4317308	4318154	-	4.14155	-2.29079	0.005
SL1344_4036	glpF	4317521	4317552	4317308	4318154	-	4.14155	-2.29079	0.005
SL1344_4036	glpF	4317418	4317445	4317308	4318154	-	4.14155	-2.29079	0.005
SL1344_4036	glpF	4317793	4317831	4317308	4318154	-	4.14155	-2.29079	0.005
SL1344_4036	glpF	4317744	4317772	4317308	4318154	-	4.14155	-2.29079	0.005
SL1344_4036	glpF	4317857	4317887	4317308	4318154	-	4.14155	-2.29079	0.005
SL1344_4036	glpF	4318050	4318097	4317308	4318154	-	4.14155	-2.29079	0.005
SL1344_4036	glpF	4318019	4318055	4317308	4318154	-	4.14155	-2.29079	0.005
SL1344_4036	glpF	4318096	4318128	4317308	4318154	-	4.14155	-2.29079	0.005
SL1344_4036	glpF	4317298	4317325	4317308	4318154	-	4.14155	-2.29079	0.005
SL1344_4036	glpF	4317327	4317357	4317308	4318154	-	4.14155	-2.29079	0.005
SL1344_4036	glpF	4317521	4317551	4317308	4318154	-	4.14155	-2.29079	0.005
SL1344_4036	glpF	4317560	4317579	4317308	4318154	-	4.14155	-2.29079	0.005
SL1344_4036	glpF	4317650	4317686	4317308	4318154	-	4.14155	-2.29079	0.005
SL1344_4036	glpF	4317775	4317800	4317308	4318154	-	4.14155	-2.29079	0.005
SL1344_4036	glpF	4317801	4317831	4317308	4318154	-	4.14155	-2.29079	0.005
SL1344_4036	glpF	4318055	4318098	4317308	4318154	-	4.14155	-2.29079	0.005
SL1344_4036	glpF	4318022	4318055	4317308	4318154	-	4.14155	-2.29079	0.005
SL1344_4036	glpF	4317921	4317949	4317308	4318154	-	4.14155	-2.29079	0.005
SL1344_1759	SL1344_1759	1886000	1886030	1886100	1887069	+	5.06683	-2.22729	0.0015
SL1344_1759	SL1344_1759	1886175	1886213	1886100	1887069	+	5.06683	-2.22729	0.0015
SL1344_1759	SL1344_1759	1886331	1886359	1886100	1887069	+	5.06683	-2.22729	0.0015
SL1344_1759	SL1344_1759	1886178	1886206	1886100	1887069	+	5.06683	-2.22729	0.0015
SL1344_3131	yghA	3339366	3339400	3339282	3340167	+	4.98638	-2.20259	0.0205
SL1344_3131	yghA	3339758	3339788	3339282	3340167	+	4.98638	-2.20259	0.0205
SL1344_0983	sodCa	1087050	1087081	1086604	1087138	-	4.78784	-2.12556	0.0025
SL1344_0983	sodCa	1086964	1086996	1086604	1087138	-	4.78784	-2.12556	0.0025
SL1344_0983	sodCa	1087048	1087079	1086604	1087138	-	4.78784	-2.12556	0.0025
SL1344_2461	upp	2610142	2610167	2609748	2610375	-	3.23124	-2.12495	0.002
SL1344_1582	ynaF	1703116	1703152	1702983	1703418	+	2.84482	-1.98729	0
SL1344_1582	ynaF	1703081	1703114	1702983	1703418	+	2.84482	-1.98729	0
SL1344_1582	ynaF	1703014	1703045	1702983	1703418	+	2.84482	-1.98729	0
SL1344_1582	ynaF	1703300	1703371	1702983	1703418	+	2.84482	-1.98729	0
SL1344_1582	ynaF	1703083	1703119	1702983	1703418	+	2.84482	-1.98729	0
SL1344_1582	ynaF	1703117	1703153	1702983	1703418	+	2.84482	-1.98729	0
SL1344_1582	ynaF	1703013	1703046	1702983	1703418	+	2.84482	-1.98729	0
SL1344_1582	ynaF	1703160	1703180	1702983	1703418	+	2.84482	-1.98729	0
SL1344_0884	clpA	979521	979561	979234	981511	+	3.96961	-1.89464	0
SL1344_0884	clpA	980429	980461	979234	981511	+	3.96961	-1.89464	0
SL1344_0884	clpA	981391	981444	979234	981511	+	3.96961	-1.89464	0
SL1344_0884	clpA	981508	981537	979234	981511	+	3.96961	-1.89464	0
SL1344_0884	clpA	981407	981430	979234	981511	+	3.96961	-1.89464	0
SL1344_3851	rbsB	4116704	4116734	4115897	4116788	+	4.19503	-1.87115	0.0055
SL1344_1030	sopB	1134668	1134695	1134552	1136238	-	3.98955	-1.75368	0.0085
SL1344_1030	sopB	1134915	1134947	1134552	1136238	-	3.98955	-1.75368	0.0085
SL1344_1030	sopB	1135514	1135551	1134552	1136238	-	3.98955	-1.75368	0.0085
SL1344_1030	sopB	1135888	1135915	1134552	1136238	-	3.98955	-1.75368	0.0085
SL1344_1030	sopB	1136002	1136035	1134552	1136238	-	3.98955	-1.75368	0.0085
SL1344_1030	sopB	1135958	1135996	1134552	1136238	-	3.98955	-1.75368	0.0085
SL1344_1030	sopB	1134692	1134719	1134552	1136238	-	3.98955	-1.75368	0.0085
SL1344_1030	sopB	1135391	1135420	1134552	1136238	-	3.98955	-1.75368	0.0085
SL1344_1030	sopB	1135428	1135471	1134552	1136238	-	3.98955	-1.75368	0.0085
SL1344_1030	sopB	1135515	1135551	1134552	1136238	-	3.98955	-1.75368	0.0085
SL1344_1030	sopB	1135968	1135995	1134552	1136238	-	3.98955	-1.75368	0.0085
SL1344_1030	sopB	1136002	1136028	1134552	1136238	-	3.98955	-1.75368	0.0085
SL1344_0378	yaiB	436783	436817	436584	436851	+	2.71813	-1.75091	0
SL1344_1260	ydiZ	1361747	1361780	1361555	1361846	-	3.04517	-1.71721	0
SL1344_1259	SL1344_1259	1361159	1361190	1360588	1361449	-	3.12804	-1.69248	0
SL1344_1259	SL1344_1259	1361196	1361226	1360588	1361449	-	3.12804	-1.69248	0
SL1344_1663	ompW	1784771	1784808	1784745	1785384	-	3.95041	-1.68771	0
SL1344_1663	ompW	1784714	1784748	1784745	1785384	-	3.95041	-1.68771	0
SL1344_1663	ompW	1784937	1784975	1784745	1785384	-	3.95041	-1.68771	0
SL1344_1663	ompW	1785006	1785039	1784745	1785384	-	3.95041	-1.68771	0
SL1344_1663	ompW	1785143	1785190	1784745	1785384	-	3.95041	-1.68771	0
SL1344_1663	ompW	1784772	1784805	1784745	1785384	-	3.95041	-1.68771	0
SL1344_1663	ompW	1784928	1784968	1784745	1785384	-	3.95041	-1.68771	0
SL1344_1663	ompW	1784892	1784915	1784745	1785384	-	3.95041	-1.68771	0
SL1344_1663	ompW	1785010	1785038	1784745	1785384	-	3.95041	-1.68771	0
SL1344_1663	ompW	1785146	1785186	1784745	1785384	-	3.95041	-1.68771	0
SL1344_1663	ompW	1785189	1785221	1784745	1785384	-	3.95041	-1.68771	0
SL1344_1663	ompW	1785335	1785373	1784745	1785384	-	3.95041	-1.68771	0
SL1344_1220	yeaG	1319355	1319387	1318680	1320465	-	3.62507	-1.64681	0.0065
SL1344_1220	yeaG	1319687	1319711	1318680	1320465	-	3.62507	-1.64681	0.0065
SL1344_1220	yeaG	1320009	1320039	1318680	1320465	-	3.62507	-1.64681	0.0065
SL1344_1220	yeaG	1320304	1320340	1318680	1320465	-	3.62507	-1.64681	0.0065
SL1344_1220	yeaG	1320349	1320388	1318680	1320465	-	3.62507	-1.64681	0.0065
SL1344_1220	yeaG	1319027	1319048	1318680	1320465	-	3.62507	-1.64681	0.0065
SL1344_1058	wrbA	1161488	1161584	1161544	1162141	-	4.18901	-1.63114	0.014
SL1344_1058	wrbA	1161833	1161864	1161544	1162141	-	4.18901	-1.63114	0.014
SL1344_1058	wrbA	1161550	1161583	1161544	1162141	-	4.18901	-1.63114	0.014
SL1344_1058	wrbA	1161686	1161713	1161544	1162141	-	4.18901	-1.63114	0.014
SL1344_4496	deoB	4844976	4845000	4844287	4845511	+	3.52006	-1.62663	0.001
SL1344_4496	deoB	4845181	4845234	4844287	4845511	+	3.52006	-1.62663	0.001
SL1344_4026	yneA	4309314	4309349	4308537	4309560	+	2.66356	-1.61845	0
SL1344_4026	yneA	4308637	4308663	4308537	4309560	+	2.66356	-1.61845	0
SL1344_4026	yneA	4309497	4309521	4308537	4309560	+	2.66356	-1.61845	0
SL1344_0617	cspE	692601	692636	692399	692612	+	2.70236	-1.59648	0.001
SL1344_0617	cspE	692516	692546	692399	692612	+	2.70236	-1.59648	0.001
SL1344_0617	cspE	692588	692618	692399	692612	+	2.70236	-1.59648	0.001
SL1344_4176	yjbJ	4482787	4482816	4482780	4482993	+	4.72617	-1.59258	0.078
SL1344_4176	yjbJ	4482824	4482865	4482780	4482993	+	4.72617	-1.59258	0.078
SL1344_4176	yjbJ	4482946	4482976	4482780	4482993	+	4.72617	-1.59258	0.078
SL1344_3415	rpsL	3624038	3624075	3623816	3624191	-	3.75706	-1.57122	0.007
SL1344_1102	grxB	1206485	1206511	1206491	1207139	-	3.32863	-1.55427	0.0115
SL1344_1102	grxB	1207050	1207088	1206491	1207139	-	3.32863	-1.55427	0.0115
SL1344_1102	grxB	1206486	1206510	1206491	1207139	-	3.32863	-1.55427	0.0115
SL1344_3106	SL1344_3106	3313737	3313767	3312885	3313809	-	2.87756	-1.52962	0
SL1344_3106	SL1344_3106	3312893	3312917	3312885	3313809	-	2.87756	-1.52962	0
SL1344_3106	SL1344_3106	3313460	3313503	3312885	3313809	-	2.87756	-1.52962	0
SL1344_3106	SL1344_3106	3313577	3313613	3312885	3313809	-	2.87756	-1.52962	0
SL1344_0440	bolA	500736	500828	500486	500804	+	3.31205	-1.51739	0
SL1344_1057	yccJ	1161488	1161584	1161296	1161524	-	3.1589	-1.49509	0.0225
SL1344_3433	crp	3637143	3637184	3637127	3637760	+	3.33578	-1.45281	0
SL1344_3433	crp	3637639	3637664	3637127	3637760	+	3.33578	-1.45281	0
SL1344_3433	crp	3637144	3637170	3637127	3637760	+	3.33578	-1.45281	0
SL1344_1187	SL1344_1187	1292397	1292437	1292368	1292836	+	3.28952	-1.45176	0.029
SL1344_1187	SL1344_1187	1292397	1292437	1292368	1292836	+	3.28952	-1.45176	0.029
SL1344_1732	ycgB	1861586	1861611	1861168	1862695	+	3.55736	-1.43753	0.0005
SL1344_1732	ycgB	1861591	1861611	1861168	1862695	+	3.55736	-1.43753	0.0005
SL1344_4109	hupA	4408096	4408139	4408039	4408312	+	3.894	-1.41973	0.018
SL1344_4109	hupA	4407981	4408010	4408039	4408312	+	3.894	-1.41973	0.018
SL1344_4109	hupA	4408306	4408335	4408039	4408312	+	3.894	-1.41973	0.018
SL1344_4109	hupA	4408109	4408155	4408039	4408312	+	3.894	-1.41973	0.018
SL1344_4109	hupA	4408067	4408098	4408039	4408312	+	3.894	-1.41973	0.018
SL1344_3030	gcvH	3236159	3236184	3235892	3236282	-	3.15954	-1.41388	0.003
SL1344_2756	fljB	2935966	2935986	2935805	2937326	-	3.85716	-1.38358	0.035
SL1344_2756	fljB	2935970	2936008	2935805	2937326	-	3.85716	-1.38358	0.035
SL1344_2756	fljB	2936211	2936236	2935805	2937326	-	3.85716	-1.38358	0.035
SL1344_2756	fljB	2936800	2936830	2935805	2937326	-	3.85716	-1.38358	0.035
SL1344_2756	fljB	2937257	2937293	2935805	2937326	-	3.85716	-1.38358	0.035
SL1344_0361	yahO	415352	415382	415161	415437	+	2.76744	-1.37953	0
SL1344_2395	ptsI	2543761	2543807	2542607	2544335	+	4.10548	-1.33749	0.0385
SL1344_2395	ptsI	2543979	2544017	2542607	2544335	+	4.10548	-1.33749	0.0385
SL1344_2395	ptsI	2544032	2544067	2542607	2544335	+	4.10548	-1.33749	0.0385
SL1344_2395	ptsI	2544148	2544185	2542607	2544335	+	4.10548	-1.33749	0.0385
SL1344_2395	ptsI	2544270	2544305	2542607	2544335	+	4.10548	-1.33749	0.0385
SL1344_2458	yfgD	2607257	2607302	2607189	2607549	+	3.69044	-1.3351	0.003
SL1344_1725	ymgE	1853833	1853863	1853697	1853952	-	3.44106	-1.31448	0.0225
SL1344_1725	ymgE	1853843	1853865	1853697	1853952	-	3.44106	-1.31448	0.0225
SL1344_0601	SL1344_0601	676705	676750	676024	676792	+	2.96447	-1.30038	0.001
SL1344_1789	SL1344_1789	1913955	1914013	1913798	1914048	+	2.58543	-1.26999	0
SL1344_1631	fabI	1749207	1749297	1748988	1749777	+	2.84052	-1.25184	0
SL1344_1631	fabI	1749752	1749779	1748988	1749777	+	2.84052	-1.25184	0
SL1344_1185	pliC	1290932	1290969	1290897	1291242	-	3.20153	-1.24347	0.0275
SL1344_0459	ybaY	523157	523182	522842	523412	+	2.66038	-1.21532	0
SL1344_0459	ybaY	523262	523289	522842	523412	+	2.66038	-1.21532	0
SL1344_0459	ybaY	523368	523399	522842	523412	+	2.66038	-1.21532	0
SL1344_0459	ybaY	522872	522901	522842	523412	+	2.66038	-1.21532	0
SL1344_0459	ybaY	523147	523211	522842	523412	+	2.66038	-1.21532	0
SL1344_1253	katE	1354667	1354754	1353966	1356219	-	3.39266	-1.16514	0.013
SL1344_1253	katE	1354830	1354867	1353966	1356219	-	3.39266	-1.16514	0.013
SL1344_1253	katE	1354928	1354974	1353966	1356219	-	3.39266	-1.16514	0.013
SL1344_1253	katE	1355144	1355186	1353966	1356219	-	3.39266	-1.16514	0.013
SL1344_1253	katE	1355412	1355440	1353966	1356219	-	3.39266	-1.16514	0.013
SL1344_1253	katE	1354836	1354867	1353966	1356219	-	3.39266	-1.16514	0.013
SL1344_1253	katE	1354980	1355022	1353966	1356219	-	3.39266	-1.16514	0.013
SL1344_2396	crr	2544412	2544445	2544375	2544885	+	4.23017	-1.15769	0.081
SL1344_2396	crr	2544573	2544601	2544375	2544885	+	4.23017	-1.15769	0.081
SL1344_2396	crr	2544775	2544872	2544375	2544885	+	4.23017	-1.15769	0.081
SL1344_2394	ptsH	2542384	2542419	2542301	2542559	+	4.18663	-1.14823	0.059
SL1344_2394	ptsH	2542535	2542560	2542301	2542559	+	4.18663	-1.14823	0.059
SL1344_4027	yneB	4309564	4309600	4309588	4310464	+	2.35886	-1.12063	0.0085
SL1344_4027	yneB	4309658	4309701	4309588	4310464	+	2.35886	-1.12063	0.0085
SL1344_4027	yneB	4309807	4309837	4309588	4310464	+	2.35886	-1.12063	0.0085
SL1344_4027	yneB	4310009	4310047	4309588	4310464	+	2.35886	-1.12063	0.0085
SL1344_4027	yneB	4310263	4310288	4309588	4310464	+	2.35886	-1.12063	0.0085
SL1344_4027	yneB	4310305	4310334	4309588	4310464	+	2.35886	-1.12063	0.0085
SL1344_4525	arcA	4876291	4876331	4875949	4876666	-	2.25419	-1.07724	0
SL1344_4263	aspA	4591561	4591593	4591525	4592962	-	3.3363	-1.06599	0.0035
SL1344_4263	aspA	4591693	4591773	4591525	4592962	-	3.3363	-1.06599	0.0035
SL1344_4263	aspA	4592123	4592167	4591525	4592962	-	3.3363	-1.06599	0.0035
SL1344_4263	aspA	4592057	4592092	4591525	4592962	-	3.3363	-1.06599	0.0035
SL1344_4263	aspA	4592548	4592580	4591525	4592962	-	3.3363	-1.06599	0.0035
SL1344_4263	aspA	4592683	4592713	4591525	4592962	-	3.3363	-1.06599	0.0035
SL1344_4263	aspA	4592862	4592896	4591525	4592962	-	3.3363	-1.06599	0.0035
SL1344_4263	aspA	4591562	4591595	4591525	4592962	-	3.3363	-1.06599	0.0035
SL1344_4263	aspA	4591691	4591749	4591525	4592962	-	3.3363	-1.06599	0.0035
SL1344_4263	aspA	4592057	4592088	4591525	4592962	-	3.3363	-1.06599	0.0035
SL1344_4263	aspA	4592026	4592053	4591525	4592962	-	3.3363	-1.06599	0.0035
SL1344_4263	aspA	4592124	4592164	4591525	4592962	-	3.3363	-1.06599	0.0035
SL1344_4263	aspA	4592364	4592389	4591525	4592962	-	3.3363	-1.06599	0.0035
SL1344_4263	aspA	4592548	4592579	4591525	4592962	-	3.3363	-1.06599	0.0035
SL1344_4263	aspA	4592629	4592657	4591525	4592962	-	3.3363	-1.06599	0.0035
SL1344_4025	ydeZ	4307548	4307584	4307507	4308509	+	1.91307	-1.0636	0
SL1344_4025	ydeZ	4308160	4308251	4307507	4308509	+	1.91307	-1.0636	0
SL1344_4025	ydeZ	4307808	4307828	4307507	4308509	+	1.91307	-1.0636	0
SL1344_2039	phsC	2135114	2135149	2135035	2135800	-	2.19075	-1.03092	0
SL1344_2039	phsC	2135223	2135248	2135035	2135800	-	2.19075	-1.03092	0
SL1344_2039	phsC	2135394	2135419	2135035	2135800	-	2.19075	-1.03092	0
SL1344_2039	phsC	2135517	2135550	2135035	2135800	-	2.19075	-1.03092	0
SL1344_2039	phsC	2135119	2135147	2135035	2135800	-	2.19075	-1.03092	0
SL1344_2039	phsC	2135394	2135424	2135035	2135800	-	2.19075	-1.03092	0
SL1344_1283	pps	1385105	1385144	1384580	1387001	+	3.94339	-1.00425	0.0195
SL1344_1283	pps	1386081	1386105	1384580	1387001	+	3.94339	-1.00425	0.0195
SL1344_1283	pps	1386614	1386668	1384580	1387001	+	3.94339	-1.00425	0.0195
SL1344_1283	pps	1385126	1385150	1384580	1387001	+	3.94339	-1.00425	0.0195
SL1344_1283	pps	1386179	1386224	1384580	1387001	+	3.94339	-1.00425	0.0195
SL1344_1283	pps	1386347	1386374	1384580	1387001	+	3.94339	-1.00425	0.0195
SL1344_3502	glgA	3723380	3723405	3722700	3724134	-	1.71091	-1.00299	0
SL1344_3502	glgA	3723891	3723924	3722700	3724134	-	1.71091	-1.00299	0
SL1344_4273	ecnB	4601146	4601193	4601059	4601206	+	3.31686	-0.983384	0.0605
SL1344_4273	ecnB	4601095	4601129	4601059	4601206	+	3.31686	-0.983384	0.0605
SL1344_4273	ecnB	4601095	4601127	4601059	4601206	+	3.31686	-0.983384	0.0605
SL1344_4273	ecnB	4601156	4601191	4601059	4601206	+	3.31686	-0.983384	0.0605
SL1344_4273	ecnB	4601203	4601227	4601059	4601206	+	3.31686	-0.983384	0.0605
SL1344_1677	oppA	1796434	1796469	1796460	1798092	-	3.09735	-0.971463	0.011
SL1344_1677	oppA	1796725	1796752	1796460	1798092	-	3.09735	-0.971463	0.011
SL1344_1677	oppA	1796850	1796868	1796460	1798092	-	3.09735	-0.971463	0.011
SL1344_1677	oppA	1796904	1796939	1796460	1798092	-	3.09735	-0.971463	0.011
SL1344_1677	oppA	1798176	1798201	1796460	1798092	-	3.09735	-0.971463	0.011
SL1344_1677	oppA	1796435	1796469	1796460	1798092	-	3.09735	-0.971463	0.011
SL1344_1677	oppA	1796902	1796936	1796460	1798092	-	3.09735	-0.971463	0.011
SL1344_1677	oppA	1797624	1797650	1796460	1798092	-	3.09735	-0.971463	0.011
SL1344_1677	oppA	1798176	1798204	1796460	1798092	-	3.09735	-0.971463	0.011
SL1344_2171	yeiG	2289267	2289288	2289157	2290015	+	2.44784	-0.96408	0
SL1344_2517	glyA	2692222	2692250	2691397	2692651	-	3.09107	-0.960392	0.0185
SL1344_4069	ppc	4357779	4357855	4356690	4359342	-	2.54893	-0.94786	0.01
SL1344_1514	steA	1626839	1626872	1626356	1626989	-	2.75326	-0.933488	0.001
SL1344_1514	steA	1626835	1626872	1626356	1626989	-	2.75326	-0.933488	0.001
SL1344_1503	ompD	1612416	1612467	1611986	1613114	+	2.91742	-0.921577	0.0025
SL1344_1503	ompD	1612701	1612739	1611986	1613114	+	2.91742	-0.921577	0.0025
SL1344_1503	ompD	1612106	1612149	1611986	1613114	+	2.91742	-0.921577	0.0025
SL1344_1503	ompD	1612031	1612060	1611986	1613114	+	2.91742	-0.921577	0.0025
SL1344_1503	ompD	1612769	1612802	1611986	1613114	+	2.91742	-0.921577	0.0025
SL1344_1503	ompD	1612834	1612866	1611986	1613114	+	2.91742	-0.921577	0.0025
SL1344_1503	ompD	1612480	1612509	1611986	1613114	+	2.91742	-0.921577	0.0025
SL1344_1503	ompD	1612383	1612424	1611986	1613114	+	2.91742	-0.921577	0.0025
SL1344_1503	ompD	1612181	1612212	1611986	1613114	+	2.91742	-0.921577	0.0025
SL1344_1503	ompD	1612144	1612176	1611986	1613114	+	2.91742	-0.921577	0.0025
SL1344_1503	ompD	1612321	1612346	1611986	1613114	+	2.91742	-0.921577	0.0025
SL1344_1503	ompD	1612872	1612907	1611986	1613114	+	2.91742	-0.921577	0.0025
SL1344_1503	ompD	1612930	1612967	1611986	1613114	+	2.91742	-0.921577	0.0025
SL1344_1503	ompD	1613077	1613112	1611986	1613114	+	2.91742	-0.921577	0.0025
SL1344_1503	ompD	1612417	1612457	1611986	1613114	+	2.91742	-0.921577	0.0025
SL1344_1503	ompD	1612453	1612482	1611986	1613114	+	2.91742	-0.921577	0.0025
SL1344_1503	ompD	1612486	1612516	1611986	1613114	+	2.91742	-0.921577	0.0025
SL1344_1503	ompD	1612317	1612349	1611986	1613114	+	2.91742	-0.921577	0.0025
SL1344_1503	ompD	1612769	1612802	1611986	1613114	+	2.91742	-0.921577	0.0025
SL1344_1503	ompD	1612946	1612981	1611986	1613114	+	2.91742	-0.921577	0.0025
SL1344_1503	ompD	1613077	1613112	1611986	1613114	+	2.91742	-0.921577	0.0025
SL1344_2779	ygaU	2968084	2968202	2967726	2968176	-	2.69645	-0.896132	0.012
SL1344_3377	mscL	3602963	3603045	3602770	3603184	+	2.89869	-0.869634	0.0105
SL1344_3377	mscL	3603125	3603179	3602770	3603184	+	2.89869	-0.869634	0.0105
SL1344_1767	yobF	1893399	1893447	1893336	1893480	-	1.49439	-0.867404	0
SL1344_1767	yobF	1893401	1893437	1893336	1893480	-	1.49439	-0.867404	0
SL1344_3945	dsbA	4226241	4226280	4225636	4226260	+	2.4457	-0.862038	0
SL1344_0246	metQ	286269	286292	285513	286329	-	2.33236	-0.858097	0.0005
SL1344_1261	pfkB	1361981	1362006	1361942	1362875	-	3.09915	-0.850773	0.023
SL1344_4211	acs	4536242	4536364	4535005	4536964	-	2.63177	-0.848702	0.0355
SL1344_0902	dmsA	1003309	1003341	1001887	1004332	+	2.34222	-0.827217	0.017
SL1344_0902	dmsA	1002445	1002472	1001887	1004332	+	2.34222	-0.827217	0.017
SL1344_0718	sucA	800908	800931	801155	803957	+	3.03177	-0.819473	0.045
SL1344_0718	sucA	801238	801279	801155	803957	+	3.03177	-0.819473	0.045
SL1344_0718	sucA	801176	801201	801155	803957	+	3.03177	-0.819473	0.045
SL1344_0718	sucA	801474	801500	801155	803957	+	3.03177	-0.819473	0.045
SL1344_0718	sucA	802006	802044	801155	803957	+	3.03177	-0.819473	0.045
SL1344_0718	sucA	801975	802002	801155	803957	+	3.03177	-0.819473	0.045
SL1344_0718	sucA	802714	802738	801155	803957	+	3.03177	-0.819473	0.045
SL1344_0718	sucA	802983	803023	801155	803957	+	3.03177	-0.819473	0.045
SL1344_0718	sucA	803111	803136	801155	803957	+	3.03177	-0.819473	0.045
SL1344_0718	sucA	801210	801230	801155	803957	+	3.03177	-0.819473	0.045
SL1344_0718	sucA	801381	801414	801155	803957	+	3.03177	-0.819473	0.045
SL1344_0718	sucA	801754	801782	801155	803957	+	3.03177	-0.819473	0.045
SL1344_0718	sucA	802007	802034	801155	803957	+	3.03177	-0.819473	0.045
SL1344_0718	sucA	802116	802145	801155	803957	+	3.03177	-0.819473	0.045
SL1344_0718	sucA	802289	802312	801155	803957	+	3.03177	-0.819473	0.045
SL1344_0718	sucA	802449	802485	801155	803957	+	3.03177	-0.819473	0.045
SL1344_0718	sucA	803601	803649	801155	803957	+	3.03177	-0.819473	0.045
SL1344_0868	ybjP	961313	961352	961260	961776	-	2.32232	-0.79741	0.0005
SL1344_0868	ybjP	961700	961737	961260	961776	-	2.32232	-0.79741	0.0005
SL1344_0868	ybjP	961700	961730	961260	961776	-	2.32232	-0.79741	0.0005
SL1344_4278	frdC	4603671	4603699	4603429	4603825	-	2.59107	-0.791431	0.004
SL1344_3875	trxA	4146391	4146416	4146380	4146710	+	2.22776	-0.789076	0.0015
SL1344_3875	trxA	4146469	4146497	4146380	4146710	+	2.22776	-0.789076	0.0015
SL1344_3875	trxA	4146596	4146628	4146380	4146710	+	2.22776	-0.789076	0.0015
SL1344_3875	trxA	4146488	4146513	4146380	4146710	+	2.22776	-0.789076	0.0015
SL1344_3875	trxA	4146413	4146443	4146380	4146710	+	2.22776	-0.789076	0.0015
SL1344_2624	yfiA	2808236	2808275	2808080	2808419	+	2.12414	-0.784819	0
SL1344_2624	yfiA	2808239	2808274	2808080	2808419	+	2.12414	-0.784819	0
SL1344_2624	yfiA	2808128	2808160	2808080	2808419	+	2.12414	-0.784819	0
SL1344_2624	yfiA	2808280	2808310	2808080	2808419	+	2.12414	-0.784819	0
SL1344_1362A	ynhF	1466155	1466198	1466092	1466182	+	2.86277	-0.782827	0.049
SL1344_1362A	ynhF	1466168	1466198	1466092	1466182	+	2.86277	-0.782827	0.049
SL1344_1221	mipA	1321211	1321249	1321041	1321788	+	2.01635	-0.770109	0
SL1344_1221	mipA	1321608	1321651	1321041	1321788	+	2.01635	-0.770109	0
SL1344_1221	mipA	1321215	1321246	1321041	1321788	+	2.01635	-0.770109	0
SL1344_1221	mipA	1321453	1321486	1321041	1321788	+	2.01635	-0.770109	0
SL1344_1221	mipA	1321613	1321647	1321041	1321788	+	2.01635	-0.770109	0
SL1344_1221	mipA	1321765	1321790	1321041	1321788	+	2.01635	-0.770109	0
SL1344_0806	dps	896718	896753	896747	897251	-	2.07305	-0.764361	0
SL1344_0806	dps	896768	896802	896747	897251	-	2.07305	-0.764361	0
SL1344_0806	dps	897002	897054	896747	897251	-	2.07305	-0.764361	0
SL1344_0806	dps	897081	897111	896747	897251	-	2.07305	-0.764361	0
SL1344_0806	dps	896718	896751	896747	897251	-	2.07305	-0.764361	0
SL1344_0806	dps	896759	896789	896747	897251	-	2.07305	-0.764361	0
SL1344_0806	dps	896804	896832	896747	897251	-	2.07305	-0.764361	0
SL1344_0806	dps	896864	896908	896747	897251	-	2.07305	-0.764361	0
SL1344_0806	dps	897002	897049	896747	897251	-	2.07305	-0.764361	0
SL1344_0806	dps	897106	897132	896747	897251	-	2.07305	-0.764361	0
SL1344_0806	dps	897068	897096	896747	897251	-	2.07305	-0.764361	0
SL1344_2932	pyrG	3120182	3120230	3120207	3121845	-	2.28912	-0.758593	0.0035
SL1344_2932	pyrG	3120185	3120209	3120207	3121845	-	2.28912	-0.758593	0.0035
SL1344_2932	pyrG	3121862	3121886	3120207	3121845	-	2.28912	-0.758593	0.0035
SL1344_2435	maeB	2577748	2577824	2577694	2579974	-	2.62732	-0.755183	0.027
SL1344_2435	maeB	2578492	2578527	2577694	2579974	-	2.62732	-0.755183	0.027
SL1344_2435	maeB	2577728	2577804	2577694	2579974	-	2.62732	-0.755183	0.027
SL1344_0529	ppiB	598043	598071	597955	598450	-	2.49927	-0.751711	0.0005
SL1344_2903	rpoS	3088560	3088590	3088054	3089047	-	2.19955	-0.745686	0
SL1344_2903	rpoS	3088507	3088534	3088054	3089047	-	2.19955	-0.745686	0
SL1344_2903	rpoS	3088692	3088731	3088054	3089047	-	2.19955	-0.745686	0
SL1344_2903	rpoS	3088869	3088898	3088054	3089047	-	2.19955	-0.745686	0
SL1344_2903	rpoS	3088914	3088943	3088054	3089047	-	2.19955	-0.745686	0
SL1344_2903	rpoS	3088243	3088270	3088054	3089047	-	2.19955	-0.745686	0
SL1344_2903	rpoS	3088507	3088539	3088054	3089047	-	2.19955	-0.745686	0
SL1344_2903	rpoS	3088560	3088587	3088054	3089047	-	2.19955	-0.745686	0
SL1344_2903	rpoS	3088861	3088896	3088054	3089047	-	2.19955	-0.745686	0
SL1344_1273	himA	1376011	1376044	1375909	1376221	+	2.28054	-0.743755	0.006
SL1344_1273	himA	1375978	1376007	1375909	1376221	+	2.28054	-0.743755	0.006
SL1344_1273	himA	1376011	1376041	1375909	1376221	+	2.28054	-0.743755	0.006
SL1344_1273	himA	1376152	1376177	1375909	1376221	+	2.28054	-0.743755	0.006
SL1344_2167	mglB	2284835	2284977	2284333	2285332	-	2.16721	-0.741268	0.0005
SL1344_0314	frsA	363323	363345	362703	363948	+	2.09972	-0.730335	0.002
SL1344_0848	grxA	944378	944406	944334	944598	-	2.00758	-0.724044	0.0005
SL1344_0848	grxA	944415	944450	944334	944598	-	2.00758	-0.724044	0.0005
SL1344_0848	grxA	944495	944567	944334	944598	-	2.00758	-0.724044	0.0005
SL1344_3850	rbsC	4115804	4115868	4114907	4115873	+	2.50929	-0.717222	0.0055
SL1344_2037	gyrI	2133467	2133505	2133119	2133587	-	2.51172	-0.708721	0.0025
SL1344_2037	gyrI	2133101	2133130	2133119	2133587	-	2.51172	-0.708721	0.0025
SL1344_0936	ompF	1046457	1046494	1046347	1047439	-	2.50589	-0.696119	0.0405
SL1344_0936	ompF	1046354	1046390	1046347	1047439	-	2.50589	-0.696119	0.0405
SL1344_0936	ompF	1046413	1046433	1046347	1047439	-	2.50589	-0.696119	0.0405
SL1344_0936	ompF	1046592	1046647	1046347	1047439	-	2.50589	-0.696119	0.0405
SL1344_0936	ompF	1046816	1046843	1046347	1047439	-	2.50589	-0.696119	0.0405
SL1344_0936	ompF	1046914	1046956	1046347	1047439	-	2.50589	-0.696119	0.0405
SL1344_0936	ompF	1047258	1047285	1046347	1047439	-	2.50589	-0.696119	0.0405
SL1344_0936	ompF	1047217	1047234	1046347	1047439	-	2.50589	-0.696119	0.0405
SL1344_0936	ompF	1047517	1047548	1046347	1047439	-	2.50589	-0.696119	0.0405
SL1344_0936	ompF	1046814	1046840	1046347	1047439	-	2.50589	-0.696119	0.0405
SL1344_0936	ompF	1046914	1046941	1046347	1047439	-	2.50589	-0.696119	0.0405
SL1344_0122	ftsI	142845	142870	141728	143495	+	2.62581	-0.695981	0.0685
SL1344_1114	flgE	1216069	1216120	1215949	1217161	+	2.7884	-0.695449	0.069
SL1344_1114	flgE	1216645	1216692	1215949	1217161	+	2.7884	-0.695449	0.069
SL1344_3556	uspA	3782189	3782224	3782176	3782611	+	1.71052	-0.689845	0
SL1344_3556	uspA	3782284	3782336	3782176	3782611	+	1.71052	-0.689845	0
SL1344_3556	uspA	3782524	3782550	3782176	3782611	+	1.71052	-0.689845	0
SL1344_3556	uspA	3782053	3782081	3782176	3782611	+	1.71052	-0.689845	0
SL1344_3556	uspA	3782190	3782221	3782176	3782611	+	1.71052	-0.689845	0
SL1344_3556	uspA	3782291	3782336	3782176	3782611	+	1.71052	-0.689845	0
SL1344_3556	uspA	3782526	3782550	3782176	3782611	+	1.71052	-0.689845	0
SL1344_3556	uspA	3782483	3782507	3782176	3782611	+	1.71052	-0.689845	0
SL1344_2040	phsB	2136160	2136202	2135796	2136375	-	1.81756	-0.688543	0.0035
SL1344_1160	potC	1265573	1265646	1264890	1265670	-	2.12254	-0.686906	0.0375
SL1344_1160	potC	1264941	1264967	1264890	1265670	-	2.12254	-0.686906	0.0375
SL1344_1056	agp	1160402	1160435	1160021	1161263	+	2.75396	-0.684382	0.0635
SL1344_1056	agp	1160817	1160836	1160021	1161263	+	2.75396	-0.684382	0.0635
SL1344_0712	gltA	795550	795591	795364	796648	-	2.15088	-0.67295	0
SL1344_0712	gltA	795455	795492	795364	796648	-	2.15088	-0.67295	0
SL1344_0712	gltA	795700	795845	795364	796648	-	2.15088	-0.67295	0
SL1344_0712	gltA	796037	796076	795364	796648	-	2.15088	-0.67295	0
SL1344_0712	gltA	796256	796295	795364	796648	-	2.15088	-0.67295	0
SL1344_0712	gltA	796226	796251	795364	796648	-	2.15088	-0.67295	0
SL1344_0712	gltA	796531	796563	795364	796648	-	2.15088	-0.67295	0
SL1344_0712	gltA	796805	796835	795364	796648	-	2.15088	-0.67295	0
SL1344_0712	gltA	796039	796077	795364	796648	-	2.15088	-0.67295	0
SL1344_0712	gltA	796256	796296	795364	796648	-	2.15088	-0.67295	0
SL1344_0712	gltA	796591	796617	795364	796648	-	2.15088	-0.67295	0
SL1344_4279	frdB	4604042	4604078	4603835	4604570	-	2.59499	-0.670706	0.018
SL1344_4279	frdB	4604046	4604080	4603835	4604570	-	2.59499	-0.670706	0.018
SL1344_3555	uspB	3781857	3781891	3781453	3781789	-	1.57246	-0.64819	0
SL1344_3503	glgC	3724256	3724283	3724133	3725429	-	1.38077	-0.628823	0
SL1344_3503	glgC	3724523	3724554	3724133	3725429	-	1.38077	-0.628823	0
SL1344_3503	glgC	3725228	3725255	3724133	3725429	-	1.38077	-0.628823	0
SL1344_3503	glgC	3724256	3724283	3724133	3725429	-	1.38077	-0.628823	0
SL1344_3503	glgC	3725083	3725145	3724133	3725429	-	1.38077	-0.628823	0
SL1344_4277	frdD	4603187	4603236	4603059	4603419	-	2.3629	-0.618508	0.052
SL1344_3793	dgoT	4051325	4051347	4050525	4051863	-	2.14333	-0.609107	0.044
SL1344_0602	ybdQ	676840	676873	676859	677288	-	1.37103	-0.601942	0
SL1344_0602	ybdQ	676967	676998	676859	677288	-	1.37103	-0.601942	0
SL1344_0602	ybdQ	677035	677082	676859	677288	-	1.37103	-0.601942	0
SL1344_0602	ybdQ	677153	677184	676859	677288	-	1.37103	-0.601942	0
SL1344_0602	ybdQ	676848	676874	676859	677288	-	1.37103	-0.601942	0
SL1344_0602	ybdQ	676969	676996	676859	677288	-	1.37103	-0.601942	0
SL1344_1219	yeaH	1317231	1317275	1317271	1318558	-	1.92388	-0.585276	0.004
SL1344_1113	flgD	1215853	1215885	1215224	1215923	+	2.09383	-0.536993	0.0165
SL1344_0723	cydB	810540	810571	810523	811663	+	1.75321	-0.518979	0.009
SL1344_0723	cydB	810774	810821	810523	811663	+	1.75321	-0.518979	0.009
SL1344_0723	cydB	810863	810901	810523	811663	+	1.75321	-0.518979	0.009
SL1344_0723	cydB	811006	811045	810523	811663	+	1.75321	-0.518979	0.009
SL1344_0723	cydB	811343	811377	810523	811663	+	1.75321	-0.518979	0.009
SL1344_0723	cydB	811383	811424	810523	811663	+	1.75321	-0.518979	0.009
SL1344_0723	cydB	810540	810569	810523	811663	+	1.75321	-0.518979	0.009
SL1344_0723	cydB	810705	810730	810523	811663	+	1.75321	-0.518979	0.009
SL1344_0723	cydB	810783	810818	810523	811663	+	1.75321	-0.518979	0.009
SL1344_0723	cydB	811017	811042	810523	811663	+	1.75321	-0.518979	0.009
SL1344_0723	cydB	810976	811004	810523	811663	+	1.75321	-0.518979	0.009
SL1344_0723	cydB	811338	811377	810523	811663	+	1.75321	-0.518979	0.009
SL1344_0723	cydB	811523	811556	810523	811663	+	1.75321	-0.518979	0.009
SL1344_0723	cydB	811603	811634	810523	811663	+	1.75321	-0.518979	0.009
SL1344_0724	ybgT	811685	811719	811677	811791	+	1.73057	-0.501885	0.0295
SL1344_1592	ydaA	1712204	1712229	1712129	1713077	+	1.40401	-0.479772	0
SL1344_1592	ydaA	1712270	1712298	1712129	1713077	+	1.40401	-0.479772	0
SL1344_2765	mig-14	2953059	2953089	2952170	2953067	+	1.79849	-0.477497	0.001
SL1344_2765	mig-14	2953060	2953092	2952170	2953067	+	1.79849	-0.477497	0.001
SL1344_0829	bssR	924655	924687	924345	924729	+	1.37603	-0.468275	0.001
SL1344_0722	cydA	808679	808737	808939	810508	+	1.74525	-0.464468	0.006
SL1344_0722	cydA	808824	808852	808939	810508	+	1.74525	-0.464468	0.006
SL1344_0722	cydA	809109	809147	808939	810508	+	1.74525	-0.464468	0.006
SL1344_0722	cydA	809164	809196	808939	810508	+	1.74525	-0.464468	0.006
SL1344_0722	cydA	809358	809383	808939	810508	+	1.74525	-0.464468	0.006
SL1344_0722	cydA	809437	809472	808939	810508	+	1.74525	-0.464468	0.006
SL1344_0722	cydA	809980	810050	808939	810508	+	1.74525	-0.464468	0.006
SL1344_0722	cydA	810362	810400	808939	810508	+	1.74525	-0.464468	0.006
SL1344_0722	cydA	809108	809138	808939	810508	+	1.74525	-0.464468	0.006
SL1344_0722	cydA	809262	809302	808939	810508	+	1.74525	-0.464468	0.006
SL1344_0722	cydA	809434	809470	808939	810508	+	1.74525	-0.464468	0.006
SL1344_0722	cydA	809847	809873	808939	810508	+	1.74525	-0.464468	0.006
SL1344_0722	cydA	809980	810010	808939	810508	+	1.74525	-0.464468	0.006
SL1344_0722	cydA	810019	810051	808939	810508	+	1.74525	-0.464468	0.006
SL1344_0722	cydA	810364	810397	808939	810508	+	1.74525	-0.464468	0.006
SL1344_0722	cydA	810445	810480	808939	810508	+	1.74525	-0.464468	0.006
SL1344_0444	lon	504979	505068	505027	507382	+	1.54805	-0.457038	0.0085
SL1344_4389	yjgF	4723600	4723627	4723615	4724002	-	2.19385	-0.453551	0.0775
SL1344_4389	yjgF	4723735	4723770	4723615	4724002	-	2.19385	-0.453551	0.0775
SL1344_0409	nrdR	468856	468915	468876	469326	+	1.21935	-0.450145	0
SL1344_3044	fba	3250551	3250576	3250230	3251310	-	2.00587	-0.447828	0.066
SL1344_3044	fba	3250877	3250911	3250230	3251310	-	2.00587	-0.447828	0.066
SL1344_3044	fba	3250822	3250856	3250230	3251310	-	2.00587	-0.447828	0.066
SL1344_3044	fba	3250780	3250811	3250230	3251310	-	2.00587	-0.447828	0.066
SL1344_3044	fba	3250881	3250910	3250230	3251310	-	2.00587	-0.447828	0.066
SL1344_3331	mdh	3548174	3548202	3548095	3549034	-	2.25455	-0.434635	0.045
SL1344_3331	mdh	3548308	3548341	3548095	3549034	-	2.25455	-0.434635	0.045
SL1344_3331	mdh	3548084	3548106	3548095	3549034	-	2.25455	-0.434635	0.045
SL1344_3331	mdh	3548138	3548169	3548095	3549034	-	2.25455	-0.434635	0.045
SL1344_3331	mdh	3549185	3549216	3548095	3549034	-	2.25455	-0.434635	0.045
SL1344_3331	mdh	3548795	3548837	3548095	3549034	-	2.25455	-0.434635	0.045
SL1344_3331	mdh	3548749	3548779	3548095	3549034	-	2.25455	-0.434635	0.045
SL1344_3331	mdh	3548925	3548967	3548095	3549034	-	2.25455	-0.434635	0.045
SL1344_3331	mdh	3548981	3549019	3548095	3549034	-	2.25455	-0.434635	0.045
SL1344_3331	mdh	3549189	3549218	3548095	3549034	-	2.25455	-0.434635	0.045
SL1344_2339	pdxB	2480128	2480165	2480070	2481207	-	1.31725	-0.427123	0.004
SL1344_3245	yhbS	3459755	3459821	3459739	3460243	-	1.3023	-0.41615	0.0005
SL1344_3245	yhbS	3459947	3460063	3459739	3460243	-	1.3023	-0.41615	0.0005
SL1344_3245	yhbS	3459934	3459971	3459739	3460243	-	1.3023	-0.41615	0.0005
SL1344_0749	gpmA	835658	835747	835616	836369	-	1.87199	-0.414098	0.01
SL1344_0749	gpmA	836147	836179	835616	836369	-	1.87199	-0.414098	0.01
SL1344_0749	gpmA	835659	835695	835616	836369	-	1.87199	-0.414098	0.01
SL1344_2931	eno	3119768	3119800	3118826	3120125	-	2.01902	-0.413332	0.03
SL1344_2931	eno	3120046	3120091	3118826	3120125	-	2.01902	-0.413332	0.03
SL1344_4339	ytfK	4664021	4664069	4663964	4664171	+	1.68036	-0.410247	0.0125
SL1344_4339	ytfK	4664095	4664136	4663964	4664171	+	1.68036	-0.410247	0.0125
SL1344_4339	ytfK	4664024	4664055	4663964	4664171	+	1.68036	-0.410247	0.0125
SL1344_0910	pflB	1012946	1012976	1011662	1013945	-	1.70902	-0.385691	0.0345
SL1344_0910	pflB	1012859	1012887	1011662	1013945	-	1.70902	-0.385691	0.0345
SL1344_0910	pflB	1012786	1012815	1011662	1013945	-	1.70902	-0.385691	0.0345
SL1344_0910	pflB	1013710	1013738	1011662	1013945	-	1.70902	-0.385691	0.0345
SL1344_0910	pflB	1012950	1012975	1011662	1013945	-	1.70902	-0.385691	0.0345
SL1344_4271	efp	4600417	4600442	4600190	4600757	+	1.68283	-0.382434	0.0625
SL1344_4301	rnr	4633144	4633162	4631643	4634082	+	1.61825	-0.377676	0.0105
SL1344_0410	ribD	469394	469431	469329	470433	+	1.14086	-0.374956	0.0125
SL1344_2130	yehE	2245925	2245954	2245621	2245903	-	1.14267	-0.371625	0.042
SL1344_2130	yehE	2245927	2245953	2245621	2245903	-	1.14267	-0.371625	0.042
SL1344_1528	ydcW	1644734	1644766	1643686	1645132	-	1.41399	-0.351718	0.016
SL1344_1263	SL1344_1263	1364381	1364404	1363970	1364930	-	1.64002	-0.347149	0.002
SL1344_2674	sopE	2863162	2863200	2863003	2863726	+	1.66562	-0.343874	0.008
SL1344_2674	sopE	2863205	2863244	2863003	2863726	+	1.66562	-0.343874	0.008
SL1344_2674	sopE	2863436	2863485	2863003	2863726	+	1.66562	-0.343874	0.008
SL1344_2674	sopE	2863704	2863745	2863003	2863726	+	1.66562	-0.343874	0.008
SL1344_2674	sopE	2863162	2863199	2863003	2863726	+	1.66562	-0.343874	0.008
SL1344_2674	sopE	2863704	2863740	2863003	2863726	+	1.66562	-0.343874	0.008
SL1344_1272	pheT	1375327	1375365	1373529	1375917	+	1.59677	-0.343814	0.042
SL1344_1272	pheT	1375528	1375567	1373529	1375917	+	1.59677	-0.343814	0.042
SL1344_2454	bcp	2603567	2603637	2603354	2603825	+	1.66671	-0.339702	0.0395
SL1344_4229	basR	4555472	4555549	4555010	4555679	-	1.37274	-0.33744	0.0055
SL1344_4021	ydeV	4303558	4303640	4302043	4303636	-	1.46355	-0.331679	0.0475
SL1344_1743	minD	1869778	1869811	1869670	1870483	+	1.07168	-0.322756	0.001
SL1344_1743	minD	1869777	1869808	1869670	1870483	+	1.07168	-0.322756	0.001
SL1344_4295	hfq	4625173	4625216	4625155	4625464	+	1.33877	-0.313946	0.01
SL1344_2255	glpC	2390954	2390980	2390825	2392016	+	1.11271	-0.310948	0.0015
SL1344_2255	glpC	2391366	2391395	2390825	2392016	+	1.11271	-0.310948	0.0015
SL1344_2255	glpC	2391722	2391754	2390825	2392016	+	1.11271	-0.310948	0.0015
SL1344_2255	glpC	2390954	2390980	2390825	2392016	+	1.11271	-0.310948	0.0015
SL1344_2255	glpC	2391720	2391752	2390825	2392016	+	1.11271	-0.310948	0.0015
SL1344_2620	clpB	2803942	2803971	2802528	2805102	-	1.56108	-0.308726	0.026
SL1344_2620	clpB	2805077	2805112	2802528	2805102	-	1.56108	-0.308726	0.026
SL1344_2620	clpB	2802724	2802765	2802528	2805102	-	1.56108	-0.308726	0.026
SL1344_2620	clpB	2803945	2803968	2802528	2805102	-	1.56108	-0.308726	0.026
SL1344_2620	clpB	2804441	2804468	2802528	2805102	-	1.56108	-0.308726	0.026
SL1344_2620	clpB	2805081	2805111	2802528	2805102	-	1.56108	-0.308726	0.026
SL1344_0212	yaeH	247437	247465	247313	247700	-	1.63532	-0.307811	0.064
SL1344_3540	yhhN	3763347	3763373	3763058	3763685	+	1.10982	-0.294787	0.013
SL1344_3540	yhhN	3763331	3763414	3763058	3763685	+	1.10982	-0.294787	0.013
SL1344_3384	rpsK	3606483	3606518	3606451	3606784	-	1.18458	-0.294415	0.063
SL1344_3384	rpsK	3606703	3606756	3606451	3606784	-	1.18458	-0.294415	0.063
SL1344_3384	rpsK	3606487	3606521	3606451	3606784	-	1.18458	-0.294415	0.063
SL1344_1466	hyaC2	1568307	1568332	1568154	1568898	-	1.52933	-0.293399	0.043
SL1344_1693	narK	1819363	1819401	1819396	1820794	-	0.905122	-0.292811	0.0065
SL1344_1693	narK	1819363	1819398	1819396	1820794	-	0.905122	-0.292811	0.0065
SL1344_3302	gltB	3519796	3519820	3515939	3520400	+	1.30431	-0.291422	0.0725
SL1344_2239	rcsB	2368302	2368322	2367709	2368360	+	1.34923	-0.280386	0.049
SL1344_3023	ygfY	3227176	3227204	3227121	3227388	-	1.33762	-0.266343	0.0045
SL1344_1111	flgB	1214579	1214605	1214388	1214805	+	1.49019	-0.26232	0.076
SL1344_2393	cysK	2541546	2541576	2540946	2541918	+	1.13595	-0.258479	0.0535
SL1344_1710	ychH	1837508	1837547	1837415	1837694	-	1.01753	-0.258317	0.034
SL1344_1710	ychH	1837609	1837643	1837415	1837694	-	1.01753	-0.258317	0.034
SL1344_1710	ychH	1837607	1837642	1837415	1837694	-	1.01753	-0.258317	0.034
SL1344_1882	dcyD	2000188	2000211	1999617	2000604	-	1.39207	-0.25783	0.0735
SL1344_0588	cstAa	660773	660805	660761	662867	+	1.2953	-0.250163	0.0445
SL1344_0588	cstAa	661392	661456	660761	662867	+	1.2953	-0.250163	0.0445
SL1344_0588	cstAa	661571	661593	660761	662867	+	1.2953	-0.250163	0.0445
SL1344_0588	cstAa	662144	662182	660761	662867	+	1.2953	-0.250163	0.0445
SL1344_0588	cstAa	662183	662233	660761	662867	+	1.2953	-0.250163	0.0445
SL1344_0588	cstAa	662364	662391	660761	662867	+	1.2953	-0.250163	0.0445
SL1344_0588	cstAa	662716	662756	660761	662867	+	1.2953	-0.250163	0.0445
SL1344_0588	cstAa	662687	662717	660761	662867	+	1.2953	-0.250163	0.0445
SL1344_0588	cstAa	662760	662794	660761	662867	+	1.2953	-0.250163	0.0445
SL1344_0588	cstAa	660775	660802	660761	662867	+	1.2953	-0.250163	0.0445
SL1344_0588	cstAa	662194	662223	660761	662867	+	1.2953	-0.250163	0.0445
SL1344_0588	cstAa	662720	662753	660761	662867	+	1.2953	-0.250163	0.0445
SL1344_0588	cstAa	662692	662723	660761	662867	+	1.2953	-0.250163	0.0445
SL1344_3246	yhbT	3460267	3460314	3460236	3460761	-	1.32824	-0.246757	0.055
SL1344_0654	gltI	728297	728321	728319	729246	-	1.55196	-0.246298	0.034
SL1344_0654	gltI	728377	728404	728319	729246	-	1.55196	-0.246298	0.034
SL1344_0654	gltI	728589	728622	728319	729246	-	1.55196	-0.246298	0.034
SL1344_0654	gltI	728821	728845	728319	729246	-	1.55196	-0.246298	0.034
SL1344_0654	gltI	728752	728772	728319	729246	-	1.55196	-0.246298	0.034
SL1344_0654	gltI	729165	729193	728319	729246	-	1.55196	-0.246298	0.034
SL1344_2267	pmrF	2403484	2403523	2402828	2403812	+	0.857059	-0.234603	0.018
SL1344_2267	pmrF	2403578	2403671	2402828	2403812	+	0.857059	-0.234603	0.018
SL1344_2267	pmrF	2403485	2403511	2402828	2403812	+	0.857059	-0.234603	0.018
SL1344_2267	pmrF	2403641	2403674	2402828	2403812	+	0.857059	-0.234603	0.018
SL1344_1169	phoP	1275911	1275941	1275541	1276216	-	0.84321	-0.228443	0.0105
SL1344_1169	phoP	1276074	1276098	1275541	1276216	-	0.84321	-0.228443	0.0105
SL1344_1169	phoP	1276038	1276055	1275541	1276216	-	0.84321	-0.228443	0.0105
SL1344_1169	phoP	1275913	1275942	1275541	1276216	-	0.84321	-0.228443	0.0105
SL1344_2594	SL1344_2594	2769811	2769864	2768984	2770070	+	1.06511	-0.225304	0.058
SL1344_2594	SL1344_2594	2769836	2769864	2768984	2770070	+	1.06511	-0.225304	0.058
SL1344_2253	glpA	2388737	2388768	2387951	2389580	+	0.785332	-0.220705	0.021
SL1344_2253	glpA	2388965	2388996	2387951	2389580	+	0.785332	-0.220705	0.021
SL1344_2253	glpA	2389105	2389151	2387951	2389580	+	0.785332	-0.220705	0.021
SL1344_2253	glpA	2388738	2388770	2387951	2389580	+	0.785332	-0.220705	0.021
SL1344_2253	glpA	2388644	2388671	2387951	2389580	+	0.785332	-0.220705	0.021
SL1344_2253	glpA	2389577	2389602	2387951	2389580	+	0.785332	-0.220705	0.021
SL1344_1589	ydaL	1710034	1710117	1709694	1710258	-	0.987585	-0.214066	0.0375
SL1344_3444	cysG	3648979	3649013	3648950	3650324	+	0.775558	-0.200587	0.052
SL1344_4268	yjeI	4597933	4597969	4597563	4597935	+	1.26088	-0.194549	0.028
SL1344_3911	pldA	4183327	4183359	4183290	4184037	+	0.88866	-0.187235	0.039
SL1344_1025	yccA	1130706	1130760	1130589	1131168	-	0.830601	-0.175576	0.0455
SL1344_1025	yccA	1130907	1130930	1130589	1131168	-	0.830601	-0.175576	0.0455
SL1344_1025	yccA	1130974	1130999	1130589	1131168	-	0.830601	-0.175576	0.0455
SL1344_1025	yccA	1131083	1131122	1130589	1131168	-	0.830601	-0.175576	0.0455
SL1344_1025	yccA	1131201	1131234	1130589	1131168	-	0.830601	-0.175576	0.0455
SL1344_1025	yccA	1130867	1130896	1130589	1131168	-	0.830601	-0.175576	0.0455
SL1344_1025	yccA	1130840	1130866	1130589	1131168	-	0.830601	-0.175576	0.0455
SL1344_1025	yccA	1131078	1131104	1130589	1131168	-	0.830601	-0.175576	0.0455
SL1344_1025	yccA	1131205	1131231	1130589	1131168	-	0.830601	-0.175576	0.0455
SL1344_0753	galE	840739	840783	839834	840851	-	1.00261	-0.146848	0.03
SL1344_0492	cueR	560396	560441	560043	560460	+	0.806818	-0.142028	0.0795
