# Supplementary material for: Improved RNA stability estimation through Bayesian modeling reveals most Salmonella transcripts have subminute half-lives
Source: Proc Natl Acad Sci U S A. 2024 Mar 25;121(14):e2308814121. doi: 10.1073/pnas.2308814121 (PMC10998600; doi:10.1073/pnas.2308814121)
Supplement: Supplementary file 6 — Dataset S05 (XLSX) [file pnas.2308814121.sd05.xlsx]

## Sheet: Dataset S5
ProQ CLIP-seq peaks (re-analyzed from Holmqvist et al. 2018) obtained with DESeq2 as described in the Supplementary Methods.
locus_tag	com_id	chrom	feature_start	feature_end	strand	start	end	seq	type	baseMean	log2FoldChange	lfcSE	pvalue	padj
SL1344_0044	rpsT	FQ312003.1	52279	52543	-	52240	52273	GCTTGTTATCAGCTTTGTAGAAAAACCCGCGTAA	3UTR	54.7988	4.19087	1.52046	0.000272737	0.00560447
SL1344_0089	apaH	FQ312003.1	101426	102275	-	102241	102268	CTTATCTCATCGGCGACGTTCACGGTTG	CDS	6.42393	5.4266	3.07676	0.00114744	0.0161412
SL1344_0092	pdxAa	FQ312003.1	103483	104473	-	103627	103652	ATACCAGGGATTCGGTCGGGGAGTGA	CDS	11.0018	2.26065	1.81002	0.0127181	0.0889561
SL1344_0094	imp	FQ312003.1	105812	108173	-	107569	107590	TTGCGGAGATCTGGAACGCCCG	CDS	3.54461	3.08979	4.3762	0.0113697	0.0830243
SL1344_0114	leuL	FQ312003.1	133828	133915	-	133802	133835	ACATTAAGTCAGCTCGAAGTCAAACAAAACCCGC	CDS	41.1125	7.07039	1.79099	3.03e-06	0.000191793
SL1344_0166	speD	FQ312003.1	194196	194991	-	194181	194212	TATTTCTGCGGTCTGATTCACCACTGGCAGCG	CDS	8.77045	5.29248	3.86314	0.00310729	0.0324562
SL1344_0181	panD	FQ312003.1	211026	211407	-	210985	211047	ATTCCGGTACAGGTTGCCTGATAGTCCTTATCCCTGCGGCTGGTTGCTGATCAGCCGCGACAT	CDS	10.5657	4.05705	2.65787	0.00442924	0.0423912
SL1344_0186	yadB	FQ312003.1	215428	216370	-	216354	216377	CCTATTTATGACAGGCGGGAGTTT	CDS	23.2346	2.69565	1.23056	0.00240572	0.0270128
SL1344_0212	yaeH	FQ312003.1	247313	247700	-	247338	247366	CGAATAAGATCAGTGAAATCGAAGCCGAT	CDS	22.3697	2.4444	2.20732	0.010919	0.0805852
SL1344_0212	yaeH	FQ312003.1	247313	247700	-	247293	247321	GTAAGTAAGCTGTGTGTTGCCGGATGGCG	CDS	16.4596	2.73248	1.92474	0.00760279	0.0620861
SL1344_0215	glnD	FQ312003.1	250138	252811	-	252851	252884	GAAGGATGAAGATAAATACGTAGGCCGGATAAGG	5UTR	51.5367	3.23135	1.55381	0.001707	0.0210877
SL1344_0216	map	FQ312003.1	253047	253842	-	252851	252884	GAAGGATGAAGATAAATACGTAGGCCGGATAAGG	3UTR	51.5367	3.23135	1.55381	0.001707	0.0210877
SL1344_0243	proS	FQ312003.1	282457	284176	-	282511	282582	TCGTGATTGGCGATCGCAACCTGGATAACGACGATATTGAGTATAAATACCGTCGTAGCGGTGAAAAATCGC	CDS	10.2656	2.06067	1.47363	0.0140973	0.0954931
SL1344_0244	yaeB	FQ312003.1	284286	284994	-	284779	284810	TTTTTCATCAGACGATGGACGGCGGCTGGCGG	CDS	3.94984	2.87284	5.80633	0.0116713	0.08444
SL1344_0251	yafC	FQ312003.1	295883	296798	-	295809	295837	CCGGGCTAACCAGACGATCGTTGCAGTCC	3UTR	4.91175	1.39798	3.13926	0.0114156	0.08308
SL1344_0255	dniR	FQ312003.1	299913	301281	-	299886	299923	AGACTCCTGATATTGTCCGACGAAAAAGCCAAAAGGCG	CDS	35.6002	6.35994	1.90706	1.55e-05	0.00061195
SL1344_0255	dniR	FQ312003.1	299913	301281	-	299986	300044	TTTCCAGTATCGCCAGACGTCACGGGGTGAATATCAAAGATGTGATGCGCTGGAACCAT	CDS	6.54314	4.29385	4.55308	0.00627538	0.0537596
SL1344_0305	fadE	FQ312003.1	352074	354519	-	352051	352077	TAATCAGTCTCGTGTCTTTCCTGCCCC	CDS	9.74583	2.5069	1.74197	0.00866433	0.0682724
SL1344_0397	tsaA	FQ312003.1	457558	458161	-	457584	457612	GCCTCTCCGGACGGCGTGGCTAAATACCT	CDS	65.2501	4.74782	1.14197	2.06e-06	0.000154183
SL1344_0397	tsaA	FQ312003.1	457558	458161	-	457525	457564	CTGTAAGTCAGTGCATTGATAAAAGGCTCGCGAATGCGAG	CDS	58.5953	6.69621	1.49902	6.65e-07	7.34e-05
SL1344_0397	tsaA	FQ312003.1	457558	458161	-	457765	457793	TGCGCTGCGCGGCTCTTTCCTGATTGACG	CDS	15.2471	2.83004	1.92969	0.00545558	0.0485325
ncRNA0057	RdlE	FQ312003.1	466717	466783	-	466713	466741	CGAACAATGTGCGGGGGTTTTCTCTTTCC	sRNA	5.41457	4.85016	3.23696	0.00271382	0.0295234
ncRNA0057	RdlE	FQ312003.1	466717	466783	-	466759	466786	CTTGTCTGGAGTCAAGTTAGCCCCCGTA	sRNA	6.84599	5.54918	3.07979	0.000980555	0.0143056
SL1344_0433	cyoE	FQ312003.1	492839	493730	-	492851	492883	TTATGGTGCCGAATTCGCAGAATCTGCTGACTT	CDS	11.6385	6.63844	3.11853	0.000222064	0.00476518
SL1344_0433	cyoE	FQ312003.1	492839	493730	-	492815	492842	TAACAAGCGTTGCTATTGAAAAAACCGC	CDS	6.64991	5.33999	3.20385	0.0015964	0.0201166
SL1344_0433	cyoE	FQ312003.1	492839	493730	-	493226	493272	CGTAACGGGCGACTTTGACAGCGGCGCGGCGATCCTGTTGGCTATTT	CDS	6.83679	5.26524	3.34078	0.00210227	0.0245708
SL1344_0433	cyoE	FQ312003.1	492839	493730	-	493644	493673	ATCTCGGTGATCGGGGGATTTCTGCTGGCC	CDS	62.3439	6.40137	1.40975	7.34e-07	7.82e-05
SL1344_0434	cyoD	FQ312003.1	493741	494071	-	493839	493868	GAACACCAAATCTGATGAAGGCTGGAACAT	CDS	15.3742	2.86203	1.59353	0.00416989	0.0406515
SL1344_0436	cyoB	FQ312003.1	494674	496666	-	495378	495403	AACGTGATCATCGGCGGCGTGGTGTT	CDS	5.01011	1.46141	3.50277	0.0108371	0.0801691
SL1344_0468	acrB	FQ312003.1	528734	531884	-	528712	528741	TCGCTGATTTGCTCACTGTTGATAAGGCCG	CDS	41.4532	4.01638	1.6987	0.000875489	0.0129837
SL1344_0528	lpxH	FQ312003.1	597230	597953	-	597893	597931	ACTTGCATCTGCAAACGGAAGAACCGGCGATCGTCGCCG	CDS	37.5587	8.98907	3.12237	6.41e-07	7.33e-05
SL1344_0529	ppiB	FQ312003.1	597955	598450	-	598034	598075	GTCGTAGAAGGTATGGACGTGGTAGATAAAATCAAAGGCGTC	CDS	4.78448	1.33051	2.81683	0.0122435	0.0869908
SL1344_0534	ybcJ	FQ312003.1	601975	602188	-	601966	601999	CAAAGTGTGAACGTCGTGGCCTGATACAGAGTGC	CDS	103.693	5.06132	1.43103	1.6e-05	0.000628449
SL1344_0566	nfnB	FQ312003.1	636515	637169	-	636520	636537	AACCACACTGACGGAAGT	CDS	17.9199	2.46842	3.90787	0.00868245	0.0683295
SL1344_0602	ybdQ	FQ312003.1	676859	677288	-	676834	676877	GTATTGGTTGTGCGTTAACTCTGGTGGCTAAAAACTTACACGCC	CDS	292.514	6.11179	1.37742	2.88e-07	4.69e-05
SL1344_0602	ybdQ	FQ312003.1	676859	677288	-	676974	676997	AATGAGATGGGCGAAGAACTGGAT	CDS	7.31838	4.85173	3.96666	0.00426654	0.0410214
SL1344_0604	rnk	FQ312003.1	678831	679242	-	678773	678808	GTTTACACAGAGGATGCCTGCGCATCCTCTTTCCGT	3UTR	8.36142	2.6069	1.85938	0.011	0.0809929
SL1344_0626	rlpA	FQ312003.1	699239	700307	-	699215	699245	CAGTAACCGATCGCAGGTATCTGTACTGTCA	CDS	5.74908	4.77281	3.4777	0.00362878	0.0365084
ncRNA0085	SroC	FQ312003.1	728172	728327	-	728183	728220	AATCGCCGGGCAACAATCTTCGAGGGTAGCGCTGCTAC	sRNA	72.3554	4.4926	1.67818	0.000212824	0.00464665
ncRNA0085	SroC	FQ312003.1	728172	728327	-	728264	728298	CTCCTGTCCTCTCGATTGTCGCTCAGCACGGACAG	sRNA	116.206	4.11139	1.26375	5.08e-05	0.00154323
SL1344_0657	ybeY	FQ312003.1	732176	732650	-	732169	732191	AAGATTGCAGAATAGTAGCTTGC	CDS	6.21469	3.23468	2.25629	0.00656185	0.0555329
SL1344_0662	asnB	FQ312003.1	738349	740014	-	738327	738354	AGTAAATTAACGATGACGAAAGAGCCCT	CDS	18.0416	4.92713	1.59467	0.000188353	0.00421483
SL1344_0664	nagC	FQ312003.1	741102	742323	-	742131	742161	CAACTCATTGAACGCGGGCTGATCAAAGAAG	CDS	32.1412	8.73798	3.08062	8.8e-07	8.64e-05
SL1344_0666	nagB	FQ312003.1	743541	744342	-	743527	743554	TAAAGGTCTGTAATGTTGTCTCCGCCCC	CDS	7.64391	3.41145	2.48661	0.00601364	0.0521569
SL1344_0671	SL1344_0671	FQ312003.1	750781	752086	-	751739	751763	CTACCAAACGATCGGCCTGGCAGCG	CDS	11.4413	4.05662	1.71704	0.0014274	0.018738
SL1344_0675	fur	FQ312003.1	755804	756257	-	755780	755826	GCACGATGACGCGACTAAATAAGTGTAAATCTTTCGAAGAGCCAACC	CDS	16.0335	7.36033	3.08157	4.56e-05	0.00142649
SL1344_0712	gltA	FQ312003.1	795364	796648	-	795340	795373	AAGCGTTAATTGACAACCGGATGGCGACGCAACC	CDS	250.955	6.85732	1.28316	5.5e-09	2.88e-06
SL1344_0749	gpmA	FQ312003.1	835616	836369	-	835586	835623	GAAGTAATCACCTTTGCCGGATGGCGGTATAACTGCCT	CDS	23.6007	8.20896	3.01538	2.36e-06	0.000170116
SL1344_0763	ybhC	FQ312003.1	849573	850857	-	849511	849538	GCAGCAGATGTGGCGGCCCGTGGTTTTA	3UTR	5.4034	2.93436	2.46856	0.0110481	0.0811571
SL1344_0806	dps	FQ312003.1	896747	897251	-	896656	896687	AAGCCTGACTTCCGTCGGTCACTGAAGCGAAC	3UTR	24.9566	2.52938	1.61506	0.00659954	0.0557617
SL1344_0806	dps	FQ312003.1	896747	897251	-	896727	896749	AAATCTATCTCTACCCTGAATAC	CDS	9.1269	3.54568	2.28888	0.00296253	0.0316576
SL1344_0812	ybiS	FQ312003.1	903157	904078	-	903135	903166	CTGAACTGACAGACTCTGCCTGCGAAGCCCGA	CDS	66.2107	9.96433	3.21157	6.07e-08	1.66e-05
SL1344_0848	grxA	FQ312003.1	944334	944598	-	944307	944343	TTCGCCTGATTGCTCTGGCAACGCCCTCTGACGGAGG	CDS	192.209	6.95679	1.30726	8.74e-09	3.43e-06
SL1344_0864	artM	FQ312003.1	958162	958831	-	958057	958088	ATAATATTGAATAAATCCGACGGACAAGTGGT	3UTR	13.342	5.10138	1.94058	0.000452366	0.00826883
SL1344_0868	ybjP	FQ312003.1	961260	961776	-	961201	961235	CCCATAACCCCGTAAATTGTCTGGCATTCTGCCCG	3UTR	28.5738	8.50014	3.07789	1.91e-06	0.000151209
SL1344_0882	cspD	FQ312003.1	978338	978560	-	978271	978298	AGCCCGATCGGCTGGCATTTTTATTTAA	3UTR	35.7541	4.61074	1.67462	0.000178362	0.00407833
SL1344_0882	cspD	FQ312003.1	978338	978560	-	978416	978445	ACAGAACGCTTAAAGCCGGACAGTCTGTCC	CDS	32.4383	2.35388	1.70473	0.0103405	0.0774059
SL1344_0887	SL1344_0887	FQ312003.1	983477	983879	-	983956	983987	CACCGCCATATTCAAGAAAGAGCTCGTACGAA	5UTR	37.8352	2.43726	1.31635	0.00480092	0.0447896
SL1344_0888	SL1344_0888	FQ312003.1	984215	984893	-	983956	983987	CACCGCCATATTCAAGAAAGAGCTCGTACGAA	3UTR	37.8352	2.43726	1.31635	0.00480092	0.0447896
SL1344_0910	pflB	FQ312003.1	1011662	1013945	-	1011612	1011635	AAGCGTACAAAAAAGGCTCCATAT	3UTR	9.10017	6.0992	3.13731	0.000545494	0.00948501
SL1344_0910	pflB	FQ312003.1	1011662	1013945	-	1011639	1011670	CCATGTAATGGGTTTGACTGAAATTACGCCAT	CDS	10.2015	6.52434	2.99046	0.000152466	0.0037358
SL1344_0935	aspC	FQ312003.1	1044972	1046163	-	1044939	1044968	CTGCCGACTGGCGTGACCGATAAAAAAGCC	3UTR	27.4043	8.42528	3.08133	2.58e-06	0.00017816
SL1344_0936	ompF	FQ312003.1	1046347	1047439	-	1046352	1046389	ACCGACGATCAGGCGGCTGTCGGTATTACTTACCAGTT	CDS	29.6223	4.7627	1.49972	6.65e-05	0.00193694
SL1344_0936	ompF	FQ312003.1	1046347	1047439	-	1046290	1046323	CTCAAAAACAGGACTTCGGTCCTGTTTTTTTATC	3UTR	29.235	3.48582	1.32617	0.000624842	0.0103395
SL1344_0936	ompF	FQ312003.1	1046347	1047439	-	1046327	1046358	ACCAGTTCTGATCAGCAGACCCCTTTGTTTTA	CDS	8.07921	5.63723	3.31138	0.00138696	0.0185867
SL1344_0936	ompF	FQ312003.1	1046347	1047439	-	1046395	1046429	CCTGCTGGACGAAAACGACTACAGCTCCAGCTACG	CDS	17.7866	2.79221	1.55988	0.00438271	0.0420099
SL1344_0936	ompF	FQ312003.1	1046347	1047439	-	1046458	1046501	GAAATATATTCAGGCGGGCGCGACTTACTACTTCAACAAAAACA	CDS	41.6942	5.09115	1.62661	6.16e-05	0.00180871
SL1344_0937	asnCa	FQ312003.1	1048045	1049446	-	1048014	1048079	GTTCCCACGGACCCCACGCAACGCCAGCTTCTGATTTTTACGTCACACTCAAGGCCAGCTATGCTG	CDS	27.0114	4.2753	1.34981	0.000115389	0.00294945
SL1344_0950	SL1344_0950	FQ312003.1	1061616	1061958	-	1061588	1061620	ATAGAACCAAAGAACTCATCCATACAGGTAGCA	CDS	46.8518	9.27154	3.23845	1.15e-06	0.000106578
SL1344_1010	ompA	FQ312003.1	1117286	1118339	-	1117293	1117326	TAAAGGCGTTAAAGACGTGGTAACTCAGCCGCAG	CDS	747.729	4.18214	1.18358	2.18e-05	0.000786511
SL1344_1010	ompA	FQ312003.1	1117286	1118339	-	1117260	1117291	CTTAAGTTTCCGTCTGATAAAAAACCCCGCGT	CDS	542.323	4.49665	0.931909	8.71e-08	2.11e-05
SL1344_1010	ompA	FQ312003.1	1117286	1118339	-	1117331	1117376	GCTGCCCTGATCGATTGCCTGGCTCCGGATCGTCGCGTAGAGATCG	CDS	133.529	2.81789	1.14862	0.00102978	0.0147836
SL1344_1010	ompA	FQ312003.1	1117286	1118339	-	1117466	1117495	CTCAGTCTGTTGTTGATTACCTGATCTCCA	CDS	19.5203	7.82094	3.02255	8.64e-06	0.000405297
SL1344_1010	ompA	FQ312003.1	1117286	1118339	-	1118227	1118282	CAGGCCGCTCCGAAAGATAACACCTGGTACGCTGGTGCTAAACTGGGCTGGTCTCA	CDS	15.7228	2.15972	1.74006	0.0123208	0.0871216
SL1344_1016	mgsA	FQ312003.1	1124845	1125304	-	1124823	1124854	CTGAAATAAACGCTACGCGGGCGGGATGCTGT	CDS	15.9547	3.80899	1.84307	0.00148013	0.019111
SL1344_1016	mgsA	FQ312003.1	1124845	1125304	-	1124871	1124889	TTATTCCGGATTATGCGCG	CDS	7.76443	5.56209	3.28633	0.00142402	0.0187327
SL1344_1024	yccK	FQ312003.1	1130173	1130503	-	1130122	1130148	TCTCGCGAGGGCTGTGCGGTTCAGTGA	3UTR	5.32094	4.43128	3.68663	0.00511323	0.0465971
SL1344_1025	yccA	FQ312003.1	1130589	1131168	-	1130565	1130601	AGCCGCGACTAATCGACATTCCCCTCTTCCAGCCCTG	CDS	116.948	10.9879	3.23608	7.03e-10	6.11e-07
SL1344_1025	yccA	FQ312003.1	1130589	1131168	-	1130966	1131042	GCCAATAAGCCGGTCGGTATCCTGTCTGCTTTTGCGTTTACCGGCTTCCTCGGCTATATCCTGGGCCCGATTCTTAA	CDS	5.33508	2.82132	2.32714	0.00996965	0.0752571
SL1344_1029	pipC	FQ312003.1	1134194	1134536	-	1134134	1134161	AAACGCGATACGTATGCCCTTTACAAGA	3UTR	30.7158	5.0839	1.71074	0.000104818	0.00273484
SL1344_1029	pipC	FQ312003.1	1134194	1134536	-	1134338	1134365	CATTTTTTACGTCTGAACTACACCAGCG	CDS	12.9995	6.9917	3.02301	6.99e-05	0.00199827
SL1344_1030	sopB	FQ312003.1	1134552	1136238	-	1135173	1135219	TAAAGATGGCGATCTACAGACGGTAAAAATAAAACCGGACGTCGCCG	CDS	3.77328	3.46918	3.97967	0.00939044	0.0720087
SL1344_1086	mdoC	FQ312003.1	1191132	1192287	-	1191055	1191088	GCCGCCAACCGTACCAGAACTCGTTGCCAGAAAC	3UTR	13.3861	4.07189	1.66101	0.000802517	0.0123133
SL1344_1090	msyB	FQ312003.1	1196931	1197306	-	1196652	1196715	GAATATACGCACCTGATACCTCATTTCACTATAAAAATACCGGCATCACGCCGGTATTTTTCAC	3UTR	12.6634	6.82069	3.10823	0.000153474	0.0037358
SL1344_1097	solA	FQ312003.1	1202561	1203680	-	1202537	1202566	AATAATTTGTCGGCCCCGTAAAGGGGCTGT	CDS	4.41518	4.24163	3.40699	0.0051303	0.0466175
SL1344_1098	bssS	FQ312003.1	1203792	1204050	-	1203765	1203842	CCAAAATAGAATCAGGCGATTACCAGGAAAACGAGTATCGTCGCCATTAGCGTGACGCGCTCCCCCTCTCTCAGGCAC	CDS	17.1237	2.95908	1.39154	0.00224919	0.0258082
SL1344_1101	yceB	FQ312003.1	1205806	1206367	-	1205785	1205815	ACCAATTGATTTCGGAGGGCGCGCTCGCGCC	CDS	4.9575	2.39915	2.54825	0.0146159	0.0978754
SL1344_1102	grxB	FQ312003.1	1206491	1207139	-	1206464	1206521	ATTAATTTACTCTCCTCAATGGCTATCTAACTCCCGCCAGGCGGCAACCCTTTCTTGC	CDS	27.5548	5.98129	1.87137	2.87e-05	0.000963407
SL1344_1108	flgN	FQ312003.1	1212760	1213183	-	1212699	1212787	CGCGGCGGTAAAAAAATTTCTATCTAATCATTGCCGGATGGCGACGTTGCGCCTTTCCGGCCTGAATGCCTTGTAGGCCTGATAGCACA	CDS	27.3266	2.84719	1.24149	0.0016871	0.020924
SL1344_1122	rne	FQ312003.1	1224495	1227699	-	1224474	1224506	CGGTAGAATGATGTAAATGCTGATACAAAGCCG	CDS	39.909	3.63933	1.69414	0.00135645	0.0184219
SL1344_1153	mfd	FQ312003.1	1255036	1258483	-	1254993	1255040	ATAAGCGTCAGGCCGGGCGTCATTACTCTGCGTCCGGCCTAATCTTTA	CDS	12.1493	4.70772	2.19657	0.00147474	0.019111
SL1344_1167	ycfD	FQ312003.1	1272876	1273998	-	1272815	1272842	GCAAACTATCCACAACGATCGCCGCCAG	3UTR	27.3359	8.45717	3.04915	1.55e-06	0.000129933
SL1344_1168	phoQ	FQ312003.1	1274078	1275542	-	1274412	1274430	CAGTTTTGTCGGCGAGCAA	CDS	9.43549	6.18606	3.11235	0.000438738	0.00816208
SL1344_1180	msgA	FQ312003.1	1286318	1286558	-	1286375	1286408	AGTGACTGTACAAAAACCGAGAAAGAACGGCTGC	CDS	4.40789	4.19095	3.439	0.00535738	0.0479875
ncRNA0179	STnc520	FQ312003.1	1290589	1290674	-	1290621	1290660	CATATTCGCACTATTGAACGATCACCGGCCAACCGCGCCA	sRNA	83.877	5.89523	1.27786	2.99e-07	4.69e-05
ncRNA0179	STnc520	FQ312003.1	1290589	1290674	-	1290588	1290613	GCATACGCTCTGGCGCGGTTAAATCC	sRNA	48.7917	3.99346	1.36758	0.000149403	0.00368409
SL1344_1185	pliC	FQ312003.1	1290897	1291242	-	1290871	1290900	TAACCTTAAGAAATGCCTGAAGACTCATCA	CDS	5.07651	4.56756	3.40514	0.00403909	0.0395604
SL1344_1190	SL1344_1190	FQ312003.1	1294979	1295294	-	1294966	1294993	TAAGAGGACAATAACAACAGTAAGCCGG	CDS	21.5544	4.85058	2.47546	0.000802873	0.0123133
SL1344_1202	SL1344_1202	FQ312003.1	1306146	1306395	-	1306136	1306169	TTCAGACACCTGACGACATCTAATATATACCCAA	CDS	8.09909	4.13087	2.01956	0.00223949	0.0257523
SL1344_1219	yeaH	FQ312003.1	1317271	1318558	-	1317230	1317252	GAGTCACGGGCTGATTTATCACT	3UTR	5.81202	2.00358	2.6772	0.0126788	0.0887801
SL1344_1219	yeaH	FQ312003.1	1317271	1318558	-	1317368	1317396	GCGAGTATGAACATCTGCAGGCGACGTTC	CDS	10.8689	4.57336	1.9473	0.000845502	0.0127189
SL1344_1224	yeaD	FQ312003.1	1324326	1325211	-	1324245	1324324	GTGAATGGATAACGGCGTTACTATAGGATCTGAAAGGCGTCAGCCGCCATCAGGCATGACCTGCCGGATGGCGGCGCTTA	3UTR	10.7698	2.66895	2.52795	0.0121455	0.0865482
SL1344_1225	gapA	FQ312003.1	1325545	1326541	-	1325551	1325584	AACAAAGTACTGGACCTGATTGCTCACATCTCCA	CDS	108.028	3.07784	1.23693	0.00084358	0.0127189
SL1344_1224A	SL1344_1224A	FQ312003.1	1325210	1325465	-	1325506	1325541	AGATGACACAGTCATTGGTAAGAGCGACTCAGGTCG	5UTR	84.8616	5.15423	1.26874	3.05e-06	0.000191793
SL1344_1225	gapA	FQ312003.1	1325545	1326541	-	1325506	1325541	AGATGACACAGTCATTGGTAAGAGCGACTCAGGTCG	3UTR	84.8616	5.15423	1.26874	3.05e-06	0.000191793
SL1344_1234	gdhA	FQ312003.1	1335488	1336832	-	1335412	1335457	ATTCGGTCTGACGGCCTGTCTCCGCAGCAGGCGGGCTTTTTTTGCC	3UTR	17.3542	2.73318	1.80081	0.00736863	0.0604882
SL1344_1263	SL1344_1263	FQ312003.1	1363970	1364930	-	1364994	1365022	ATTTAAAGGTTTAATAGGCACTGCGCATC	5UTR	4.86544	1.30783	2.74291	0.0120711	0.0863516
SL1344_1263	SL1344_1263	FQ312003.1	1363970	1364930	-	1365035	1365061	ATCCTCTCAATGACTCGCTGCTGGCAG	5UTR	4.07535	3.9008	3.59917	0.00694029	0.0578867
SL1344_1298	ydiK	FQ312003.1	1401972	1403091	-	1401961	1401994	GGAAGCCAACAAGCAGTCATAATCCCGTCGGGCG	CDS	11.1037	4.21964	2.57136	0.00367862	0.0368477
SL1344_1311	lpp	FQ312003.1	1416230	1416467	-	1416310	1416355	ACGCTAAAGTTGACCAGCTGAGCAACGACGTGAACGCAATGCGTTC	CDS	202.401	3.41784	0.920171	1.5e-05	0.000600777
SL1344_1311	lpp	FQ312003.1	1416230	1416467	-	1416201	1416246	TAAATACCGTAAGTAATAGTACCTGCGTAATAAAAATGGCGCACAT	CDS	377.289	4.23827	1.14271	1.09e-05	0.000478045
SL1344_1311	lpp	FQ312003.1	1416230	1416467	-	1416237	1416282	AGCTCGCGCTAACCAGCGTCTGGACAACCAGGCTACTAAATACCGT	CDS	140.208	3.56368	1.01699	2.95e-05	0.000981479
SL1344_1311	lpp	FQ312003.1	1416230	1416467	-	1416280	1416311	TCCGACGTTCAGGCTGCTAAAGACGACGCAGC	CDS	20.6178	4.78332	1.57684	0.00013033	0.00323918
SL1344_1311	lpp	FQ312003.1	1416230	1416467	-	1416346	1416381	GCTGTCTTCTGACGTTCAGACTCTGAACGCTAAAGT	CDS	114.029	2.4441	1.05834	0.00191	0.02292
SL1344_1311	lpp	FQ312003.1	1416230	1416467	-	1416398	1416436	TAATCCTGGGTTCTACTCTGCTGGCTGGTTGCTCCAGCA	CDS	82.2983	2.81977	1.57366	0.00356622	0.0361102
SL1344_1359	cfa	FQ312003.1	1461086	1462235	-	1461075	1461119	GGCGTTGAAAACGGACTGCGCGTTCCTCGCTAATCATCTCCCCCG	CDS	23.3667	5.92157	1.89667	6.71e-05	0.00194321
SL1344_1363	sodB	FQ312003.1	1466264	1466846	-	1466724	1466761	GCAAACATCATCAGACTTACGTGACCAATCTTAACAAT	CDS	36.1054	2.53248	2.14704	0.00814694	0.0649277
SL1344_1367	gloA	FQ312003.1	1469301	1469709	-	1469286	1469313	CTGGGTAACTGATCCCCCGCCGGGCGCA	CDS	26.0681	5.34249	1.50839	2.55e-05	0.000879889
SL1344_1377	slyB	FQ312003.1	1477219	1477687	-	1477197	1477225	CGCTAAACCAGGCTTTACGTGTGGTCACA	CDS	22.7821	3.79835	1.48312	0.000641286	0.0105285
SL1344_1377	slyB	FQ312003.1	1477219	1477687	-	1477246	1477272	AGCGTGTCGTGCTGGCCAGCAACGGCA	CDS	10.147	3.76807	1.79095	0.00255129	0.0282937
SL1344_1383	gst	FQ312003.1	1482591	1483197	-	1482562	1482607	GGAAGGACTGAATTAATGTCATGTTGCCGGATAGCTCGCTGTACCG	CDS	143.238	5.16669	1.15337	4.36e-07	5.59e-05
SL1344_1396	ydgA	FQ312003.1	1496052	1497561	-	1497596	1497628	TTATAACAGACGTAAAACTCCTCCAGGCGGTTT	5UTR	68.4795	4.24297	1.32944	8.03e-05	0.00222492
SL1344_1397	manA	FQ312003.1	1497663	1498839	-	1497596	1497628	TTATAACAGACGTAAAACTCCTCCAGGCGGTTT	3UTR	68.4795	4.24297	1.32944	8.03e-05	0.00222492
SL1344_1408	ydgH	FQ312003.1	1511077	1512022	-	1510986	1511034	CTGCCTTATCAGGCCTACACGATCGTTCAACGGCAGGCCTGATAAGCCG	3UTR	6.62261	5.04664	3.5075	0.00300308	0.0318707
SL1344_1408	ydgH	FQ312003.1	1511077	1512022	-	1511037	1511058	CTTTCTCGCCGGATGGCGGCAT	3UTR	6.47823	2.39004	3.2338	0.0130451	0.090207
SL1344_1421	SL1344_1421	FQ312003.1	1525376	1526525	-	1525340	1525384	ACAGCTAACGTTGCCGCCGGATAGCCTCTCGCTATCCGGCAGTAT	CDS	4.91606	2.45618	2.51372	0.0141252	0.0955045
SL1344_1425	ynfI	FQ312003.1	1529127	1529742	-	1529134	1529166	CTCATTATTCCCGTCGCTGTAAAACCGTTATTC	CDS	10.4152	4.18969	2.24091	0.00229722	0.0262159
SL1344_1432	speG	FQ312003.1	1537563	1538124	-	1537469	1537501	TTAATGGTGTAATGGTGGGACACTGCCGGCTTA	3UTR	5.02169	2.40497	2.61592	0.0146499	0.0979986
SL1344_1439	ydfZ	FQ312003.1	1544455	1544659	-	1544416	1544489	GCCGGTCGAACTGATTCGTCTTGGCATGAACTGATACCACTGGCCGCTAAGAACCGCTCCGGCCTTCCCGGTAG	CDS	19.6559	3.99621	1.40947	0.000339413	0.00662805
SL1344_1489	SL1344_1489	FQ312003.1	1595044	1597573	-	1596175	1596214	CAACTCACCGGTCCGCTGATGGCGAAATCGGTAGAGGATA	CDS	6.23705	5.10611	3.2684	0.0021868	0.0253277
SL1344_1492	hdeB	FQ312003.1	1600410	1600740	-	1600388	1600413	TAAGAGTAAACTGATATCAAAACCCG	CDS	6.42959	2.92912	2.25774	0.00585031	0.0513065
SL1344_1556	trg	FQ312003.1	1672731	1674357	-	1672712	1672740	TTCCTTTAGTAAGCGTCGCGCCAGCGGGC	CDS	18.8584	3.15941	1.36481	0.00134751	0.0183401
SL1344_1557	adhC	FQ312003.1	1674525	1675644	-	1674541	1674566	GTAAATCCATCCGTACTGTTATCCAC	CDS	33.1472	4.33409	1.80218	0.000475997	0.00860078
ncRNA0015	FnrS	FQ312003.1	1706783	1706905	-	1706795	1706826	ATTGATTCGTACGACGCCGACTTAGATTAGTC	sRNA	32.6521	2.18026	1.56704	0.0110733	0.0812475
SL1344_1614	ycjF	FQ312003.1	1734722	1735784	-	1734693	1734721	CTTTCACATGGCGCTGACGGCCTGGCTTT	3UTR	7.73488	5.67191	3.18043	0.00103654	0.0148225
SL1344_1644	acnA	FQ312003.1	1761607	1764283	-	1761608	1761633	ATGTCATTAGAAATATGCTGAACTAA	CDS	43.2255	9.14127	3.22035	1.39e-06	0.000123185
SL1344_1644	acnA	FQ312003.1	1761607	1764283	-	1761630	1761673	ACCGAGCTGACTTACTACCAGAATGACGGCATCTTGCACTATGT	CDS	20.677	7.9548	3.00888	5.02e-06	0.000279073
SL1344_1644	acnA	FQ312003.1	1761607	1764283	-	1764445	1764474	GCCGTCTAATCTCGTCAAAGCCCGATAATG	5UTR	6.72452	5.48735	3.09433	0.00109218	0.0154328
SL1344_1646	topA	FQ312003.1	1766644	1769242	-	1766611	1766649	AATAACCCCTGCCTGTCGTCACTATAGTCAAGCGGGCCG	CDS	33.1681	8.81559	3.06126	4.92e-07	6.07e-05
SL1344_1646	topA	FQ312003.1	1766644	1769242	-	1768259	1768285	ATGCGTACCGACTCCACCAACCTGAGT	CDS	3.63541	2.45806	5.73654	0.0132211	0.0910564
SL1344_1663	ompW	FQ312003.1	1784745	1785384	-	1784651	1784689	ACACACGGATTTTACTTGTCGGAACTCACTTGTCTTCTT	3UTR	217.489	3.39182	1.31338	0.000548272	0.00948501
SL1344_1663	ompW	FQ312003.1	1784745	1785384	-	1784716	1784753	GTTTCTAATCGCGTGATGTTGTGACGAAAAAAGACCCC	CDS	48.2059	6.51397	1.61057	5.36e-06	0.000294239
SL1344_1663	ompW	FQ312003.1	1784745	1785384	-	1785151	1785190	TTACATGGCGACGGACAATATCGGGGTTGAATTGCTGGCG	CDS	9.02416	3.87026	2.02469	0.00165581	0.0206992
SL1344_1673	oppF	FQ312003.1	1792475	1793480	-	1792453	1792487	GACCCGTTATAATCGCAAGGGCTGACAATTCGTCA	CDS	25.1102	2.54463	1.5353	0.00660662	0.0557617
SL1344_1677	oppA	FQ312003.1	1796460	1798092	-	1796440	1796469	AAACATTAATGGCAAGACATGGGACAACTG	CDS	49.8269	4.92244	1.35159	1.07e-05	0.000474557
SL1344_1689	narI	FQ312003.1	1812349	1813027	-	1812306	1812370	ATTGTTCGTGCACGTCACTGATTTTCTCTCGATGCCCTAAACTCCGCTTCGGCGGAGTTTTTTTA	CDS	13.9874	3.83716	1.68166	0.00172171	0.0211004
SL1344_1700	kdsA	FQ312003.1	1827259	1828114	-	1827255	1827293	GAAAAGCTTCGACGAGCTGGATACCGAGAACTGATTGCG	CDS	61.361	3.2526	1.77018	0.00280196	0.0301507
SL1344_1710	ychH	FQ312003.1	1837415	1837694	-	1837361	1837437	CGACAATCGTCGTCATAGCTAACCGGTTCAGGCCCGGTAAGCGTTATCGCCACCGGGCATTGTCCATTAACTGAGTA	CDS	31.6779	5.32181	1.41608	1.89e-05	0.000725442
SL1344_1725	ymgE	FQ312003.1	1853697	1853952	-	1853670	1853703	GGCTAACCGCTGCAGAACGTGTAAGCGTTGACCC	CDS	20.3157	3.76316	1.49758	0.000616015	0.0102532
SL1344_1737	SL1344_1737	FQ312003.1	1866418	1866592	-	1866368	1866405	CCATTAATCACCTGGCTACTGGGCGGGACGCCGCCCAG	3UTR	18.7419	3.8952	1.42928	0.000465974	0.00844392
SL1344_1747	fadD	FQ312003.1	1872786	1874472	-	1872784	1872843	ATTTTACGACGAGAACTGCGTGACGAAGCCCGTGGCAAAGTAGACAATAAAGCCTGAGCG	CDS	11.8314	2.70714	2.54234	0.011112	0.0814366
SL1344_1766	cspC	FQ312003.1	1893114	1893324	-	1893095	1893128	TAACAGCTATCTGATCGACACCACTGATTTGATG	CDS	41.319	6.04324	1.55131	5.61e-06	0.000296666
SL1344_1766	cspC	FQ312003.1	1893114	1893324	-	1893059	1893096	TGCGTTTGTCGCGTCAGCCTCAGATATAAAGCCTCGCT	3UTR	54.4896	2.55452	1.54022	0.00596753	0.0518285
SL1344_1766	cspC	FQ312003.1	1893114	1893324	-	1893135	1893152	AGAAAGGTCCGGCTGCTG	CDS	14.7243	4.19613	1.70152	0.000724622	0.0115352
SL1344_1773	htpX	FQ312003.1	1897626	1898508	-	1897588	1897619	ACTGGCAAGTATGAAAAGCGCGTCGAATGACG	3UTR	12.7648	3.04747	2.15079	0.00543226	0.04852
SL1344_1784	sopE2	FQ312003.1	1909579	1910302	-	1909471	1909509	TTTATGGCGACGCTTTTAACAAAACGTCGTCATCTTTAT	3UTR	23.3039	8.18524	3.01263	2.47e-06	0.000172278
ncRNA0072	SdsR	FQ312003.1	1925620	1925723	-	1925640	1925671	CAAGAGCCATTTCCCTGGACCGAATACAGGAA	sRNA	66.6966	1.80662	1.07599	0.0129395	0.0899043
SL1344_1814	yebE	FQ312003.1	1931636	1932296	-	1932296	1932324	CATTATTGGTCTGTATTTGAGGGGTACTA	5UTR	30.3657	3.10632	1.39679	0.00165374	0.0206992
SL1344_1814	yebE	FQ312003.1	1931636	1932296	-	1932335	1932361	ACAGACAATTCCTGACATCCCCTCAGG	5UTR	25.2445	8.29536	3.05041	2.7e-06	0.000183632
SL1344_1815	yebF	FQ312003.1	1932389	1932743	-	1932494	1932528	GTGGGTTAATGTGCAGGACGTTGTGGGTCAAAATG	CDS	15.1683	2.171	1.44092	0.0105149	0.0783452
SL1344_1818	eda	FQ312003.1	1934509	1935151	-	1934455	1934478	GGGCTTACGAGTGGCGATCAGGCA	3UTR	3.7544	3.49491	3.91858	0.00923186	0.0712269
SL1344_1824	yebA	FQ312003.1	1942647	1943967	-	1942589	1942648	ACAAATGCGCTGACAGAGCCGGTACGCGATGTGTGCCGGCTTTTTTGTTTTGTGTGAGAC	CDS	7.34243	3.296	2.18048	0.00382532	0.0378797
SL1344_1824	yebA	FQ312003.1	1942647	1943967	-	1943867	1943895	TCACTTACCGTTCTGACACTGGCCGTCGC	CDS	4.74192	4.46984	3.32138	0.00406596	0.0397616
SL1344_1850	cheZ	FQ312003.1	1969194	1969839	-	1969123	1969152	CGTCAACCCGGCCGGATACGAGACTTTCTT	3UTR	69.1679	2.70299	1.30807	0.00280195	0.0301507
SL1344_1850	cheZ	FQ312003.1	1969194	1969839	-	1969399	1969426	GCAGGATTTCCAGGATCTGACGGGTCAG	CDS	5.41011	2.28361	2.438	0.0110309	0.0811256
SL1344_1852	cheB	FQ312003.1	1970256	1971306	-	1970771	1970811	GGCGGTACTGAAGCTATCCGACATGTGCTGCAACCGCTGCC	CDS	4.06559	3.33925	4.53997	0.0099961	0.075285
SL1344_1855	cheW	FQ312003.1	1974220	1974724	-	1974201	1974237	CATCACACGTCGCGTAATAACGTTGCCGGATGGCGTC	CDS	44.4899	3.72612	1.09016	4.43e-05	0.00140076
SL1344_1858	motA	FQ312003.1	1977690	1978521	-	1978323	1978365	AAATCTATGTACATGGATTTGCTGGCGTTGCTCTATCGCCTGA	CDS	6.29092	3.27219	2.20487	0.00603777	0.0522941
SL1344_1858	motA	FQ312003.1	1977690	1978521	-	1978667	1978702	CCGAAACGGTGTGGACAAACACTCCAGCAGCGGTAA	5UTR	44.7761	4.01495	1.33914	0.00015447	0.0037358
SL1344_1859	flhC	FQ312003.1	1978702	1979281	-	1978667	1978702	CCGAAACGGTGTGGACAAACACTCCAGCAGCGGTAA	3UTR	44.7761	4.01495	1.33914	0.00015447	0.0037358
SL1344_1871	yecA	FQ312003.1	1989253	1989919	-	1989209	1989237	ATAGCGTGATGATTATCGAGCCTGGACGG	3UTR	7.83075	5.87033	3.05244	0.000584836	0.00993905
SL1344_1874	SL1344_1874	FQ312003.1	1992347	1992680	-	1992560	1992592	TTAATATTGGGATTGTAGGTTGCGCTTTGCTAC	CDS	13.3994	3.68454	1.56209	0.00137586	0.0185255
SL1344_1879	sdiA	FQ312003.1	1997225	1997948	-	1997208	1997231	ATATGACGTGCTGACGATGCTTCG	CDS	10.2082	6.31839	3.16105	0.000430133	0.00802575
SL1344_1883	fliY	FQ312003.1	2000757	2001558	-	2000755	2000803	AAAAGCGCTCTCTGAAAAATGGTTTGGCGCTGACGTGACCCAATAATGT	CDS	6.1398	2.83032	2.64657	0.0101883	0.0763578
SL1344_1883	fliY	FQ312003.1	2000757	2001558	-	2001607	2001659	CCTTCTACATTAGGCTGAGTCCCCCAAAGGTTCGCGAGACGTGACGATGCGCC	5UTR	25.4409	4.60711	1.62896	0.000278718	0.00563187
SL1344_1884	fliZ	FQ312003.1	2001704	2002256	-	2002233	2002276	ATAGACTACCAGGAGTTCTCATGACGGTGCAGCAACCTAAAAGG	CDS	25.7347	3.17614	1.96747	0.00338101	0.0345127
SL1344_1885	fliA	FQ312003.1	2002314	2003034	-	2002791	2002815	CGTATTCGTGGGGCGATGCTGGATG	CDS	4.93495	1.25547	2.54865	0.0123557	0.0871971
SL1344_1887	fliB	FQ312003.1	2003941	2005147	-	2005182	2005214	ATTCACCGACACGTGGTACACAATCAAGGCAGC	5UTR	2271.29	6.35178	1.04487	5.75e-11	6.03e-08
SL1344_1888	fliC	FQ312003.1	2005225	2006713	-	2005182	2005214	ATTCACCGACACGTGGTACACAATCAAGGCAGC	3UTR	2271.29	6.35178	1.04487	5.75e-11	6.03e-08
SL1344_1888	fliC	FQ312003.1	2005225	2006713	-	2005219	2005260	AGGTTCCGCAAAACGTCCTCTCTTTACTGCGTTAATCCGGCG	CDS	134.166	4.0157	1.13834	2.26e-05	0.000812139
SL1344_1888	fliC	FQ312003.1	2005225	2006713	-	2005646	2005674	CTACGAAATACACTGCAGATGACGGTACA	CDS	21.7262	2.10505	1.73932	0.0132053	0.0910474
SL1344_1888	fliC	FQ312003.1	2005225	2006713	-	2006183	2006217	AGACCCTGGGTCTGGATACGCTGAATGTGCAACAA	CDS	22.4668	2.49867	1.15012	0.00266521	0.0291965
SL1344_1888	fliC	FQ312003.1	2005225	2006713	-	2006539	2006567	GATTGCTAACCGTTTTACCGCGAACATCA	CDS	9.45998	2.51148	1.76831	0.00942267	0.0721445
SL1344_1897	fliE	FQ312003.1	2013575	2013890	-	2013460	2013490	CGTGATTATGTGGGCTTATTTTTGCGAGGCG	3UTR	10.9241	2.44467	2.77918	0.0113815	0.0830243
SL1344_1912	dsrB	FQ312003.1	2025656	2025851	-	2025637	2025673	AGGCGGAGCAGGACTAATTGAGCCGGACTGGAGGTAC	CDS	39.8129	3.05391	1.6403	0.00312871	0.0325717
SL1344_1916	SL1344_1916	FQ312003.1	2029187	2029373	-	2029127	2029177	GGTTAATGCCGGGCGTTTTGCTGTGGAGAAAAAGAGTCGTCGCGCTGCGAC	3UTR	5.42185	4.93507	3.1751	0.00234123	0.0264303
SL1344_1916	SL1344_1916	FQ312003.1	2029187	2029373	-	2029179	2029208	GTGCGGGACGAAGCCCGATGACAAAACGCC	CDS	19.1852	2.7196	1.42901	0.00428423	0.0411286
SL1344_2045	yeeF	FQ312003.1	2143541	2144906	-	2143509	2143538	CGCGTATTATCGGCAATAGTAAAACCGGAG	3UTR	16.8949	2.45852	1.41527	0.00626452	0.0537398
SL1344_2056	wzzB	FQ312003.1	2154546	2155530	-	2154511	2154536	CGGATGGTGGTCGGCTACGACAGGTA	3UTR	4.8192	1.3445	2.87892	0.0120388	0.0862187
SL1344_2066	rfbJ	FQ312003.1	2167713	2168613	-	2168597	2168633	TATTCTATCTGGTGATTGCGATGACCTTTTTGAAAGA	CDS	11.2175	6.63166	3.07228	0.00018623	0.00421483
SL1344_2075	galF	FQ312003.1	2176671	2177694	-	2176606	2176640	AAACATAATAACGGCAGTGAACATTCGAAGCGGCA	3UTR	66.7399	9.76662	3.39343	1.53e-06	0.000129933
SL1344_2131	mrp	FQ312003.1	2246180	2247290	-	2246153	2246192	CGCGCGGTGTAATCCTCCTGACGTATTCCAAAGAGAATAT	CDS	18.9972	4.60124	1.60807	0.000219674	0.00474677
SL1344_2144	bglX	FQ312003.1	2258888	2261186	-	2258872	2258898	GCTACTGTAAGCCTGCCGTCAACAGGG	CDS	9.63839	5.74444	3.56457	0.00175753	0.0213346
SL1344_2177	lysP	FQ312003.1	2296603	2298073	-	2296521	2296550	CTGCCTGAACCTGACTCTTCTAACCCTCTC	3UTR	62.352	2.95504	1.58242	0.00300562	0.0318707
SL1344_2226	napB	FQ312003.1	2352010	2352460	-	2352130	2352196	GTGGAAAGTTATCGTACGACGGGCGCGCCGCGTATCAGTCCGACGCACTTTATGGACAGCGACGGTA	CDS	7.47808	2.90834	2.08979	0.00964401	0.0733271
SL1344_2229	napA	FQ312003.1	2354133	2356620	-	2355633	2355684	GCGAAGAATCCGGGCTCCGACGCTTCCGAGCCGATGAGCTTCGACGAGTATA	CDS	6.54243	3.3598	2.19269	0.00545682	0.0485325
SL1344_2237	ompC	FQ312003.1	2363158	2364127	-	2363165	2363208	GCATCAACACCGACGACATCGTAGCGCTGGGTCTGGTTTACCAG	CDS	199.995	6.1679	1.45319	5.57e-07	6.48e-05
SL1344_2237	ompC	FQ312003.1	2363158	2364127	-	2363125	2363160	AATCAGCAAAAGATGTTGCTAAAGGGCCTGCGGGCC	CDS	33.0579	8.80286	3.06553	5.51e-07	6.48e-05
SL1344_2237	ompC	FQ312003.1	2363158	2364127	-	2363221	2363249	AATCAACCTGCTGGATAAAAACGACTTTA	CDS	9.34319	6.03288	3.23273	0.000759031	0.0118709
SL1344_2237	ompC	FQ312003.1	2363158	2364127	-	2363272	2363299	GGCGCGACTTACTACTTCAACAAAAACA	CDS	8.14413	2.16949	1.538	0.0139556	0.0950737
SL1344_2249	SL1344_2249	FQ312003.1	2382899	2384090	-	2383845	2383864	TTCTGGTGCTCTCTTCTCTG	CDS	4.17619	3.35486	4.49964	0.00970943	0.0736464
SL1344_2251	glpQ	FQ312003.1	2385245	2386316	-	2385206	2385237	CATAGTCGAAGTGACGCGCCGGATGAGGGCAT	3UTR	60.2214	4.47256	1.36379	6.15e-05	0.00180871
SL1344_2251	glpQ	FQ312003.1	2385245	2386316	-	2385171	2385199	CTCATCCGGCCTGGCGCAACGTTTGCCAG	3UTR	15.6337	7.41512	2.98675	1.93e-05	0.000736254
SL1344_2251	glpQ	FQ312003.1	2385245	2386316	-	2385121	2385157	AACGCAATGCCATCAGGCGGGGTTGTTTTATAGCAAC	3UTR	25.3777	8.31654	3.04485	2.37e-06	0.000170116
SL1344_2251	glpQ	FQ312003.1	2385245	2386316	-	2385273	2385339	GTTGTACGACATCCTGTATAACAAGGCGGGCGTCGACGGGCTGTTCACTGACTTCCCGGATAAGGCG	CDS	17.9955	2.21129	1.53073	0.0108289	0.0801691
SL1344_2251	glpQ	FQ312003.1	2385245	2386316	-	2386102	2386138	AACAGGATTTAGTGATGACAAAGGACGACCATCTGGT	CDS	182.741	5.0874	1.40059	1.29e-05	0.000536786
SL1344_2252	glpT	FQ312003.1	2386320	2387679	-	2386777	2386817	TGGATAAATCCTCCTGGGCCTACTTCCTGTATGAATACGCG	CDS	4.17923	3.82155	3.7261	0.00735724	0.0604882
SL1344_2252	glpT	FQ312003.1	2386320	2387679	-	2386976	2387009	AAAACGACTATCCGGACGACTACAACGAAAAAGC	CDS	12.8124	6.94171	3.05017	9.25e-05	0.00247004
SL1344_2252	glpT	FQ312003.1	2386320	2387679	-	2387104	2387142	ATGGCTTGGTTTAACGACTGGAAAGCGGCGCTCTATATG	CDS	4.99399	4.60968	3.3279	0.00370258	0.037014
SL1344_2273	pmrD	FQ312003.1	2409033	2409291	-	2409020	2409045	AAGCCATCATGATCTGGCGGGCAGAA	CDS	8.96282	2.4702	1.90571	0.0120305	0.0862187
SL1344_2274	menE	FQ312003.1	2409388	2410756	-	2410370	2410395	AAAAGAGTACAGCGGCGTATGCTGTG	CDS	20.5944	3.68217	1.6441	0.00149836	0.0192672
SL1344_2281	elaA	FQ312003.1	2416853	2417315	-	2417123	2417169	GCATATTCTGGGCTGGCATCAGGATGAACTGGTGGCGTATGCGAGGA	CDS	4.36434	3.93968	3.71018	0.00685934	0.0574984
SL1344_2287	nuoL	FQ312003.1	2425376	2427218	-	2425351	2425386	ACTGCGTTGAGTTTGTTGGCTGGATGAACGACTGCC	CDS	10.8719	3.3523	1.7377	0.00398103	0.0391748
SL1344_2303	yfbT	FQ312003.1	2443612	2444290	-	2443597	2443629	TGTTAAGAAAGACCTGATCATGATATCGCCCCG	CDS	15.2878	4.66304	2.45227	0.00172481	0.0211004
SL1344_2309	SL1344_2309	FQ312003.1	2450864	2451818	-	2450837	2450863	CATGGAGATATTGCCGGATGGCGCTGA	3UTR	9.57081	3.96469	2.02448	0.00144111	0.0188786
SL1344_2315	SL1344_2315	FQ312003.1	2456123	2456678	-	2456075	2456105	CGCATACATAAACTGGAGGCGATGGATTTTC	3UTR	83.7077	10.404	3.20886	7.72e-09	3.23e-06
SL1344_2322	hisQ	FQ312003.1	2461337	2462024	-	2461825	2461859	ATTCGCGGGGTGCCGGATCTGGTCTTAATGCTGCT	CDS	10.6995	6.57096	3.04754	0.000187041	0.00421483
ncRNA0496	RUF_107c.108	FQ312003.1	2462090	2462185	-	2462149	2462179	GAATGTTGACTGTCTGCATTGCCTGATGGCG	sRNA	26.5782	2.35279	2.08983	0.012192	0.0867232
SL1344_2334	folC	FQ312003.1	2475069	2476338	-	2476299	2476327	ATCTATACCTCAAGCTGCGTCGCCCCTGG	CDS	29.067	4.01643	1.54309	0.000345532	0.00672664
SL1344_2335	accD	FQ312003.1	2476405	2477320	-	2476392	2476433	GGCGCCGGATCAGGAGTCTGAGGCCTGATAACTGAAAAGGGC	CDS	26.1256	4.37698	1.57968	0.000226873	0.0048033
SL1344_2346	SL1344_2346	FQ312003.1	2485583	2486240	-	2486298	2486328	TTACGTTGTAGTATCAACAATGAAACAGGTC	5UTR	59.3285	4.57329	1.55295	0.000175154	0.00404283
SL1344_2347	fabB	FQ312003.1	2486337	2487552	-	2486298	2486328	TTACGTTGTAGTATCAACAATGAAACAGGTC	3UTR	59.3285	4.57329	1.55295	0.000175154	0.00404283
SL1344_2347	fabB	FQ312003.1	2486337	2487552	-	2486330	2486353	GATGCGTAAGTTGTAAGCCTGACT	CDS	5.01591	1.44497	3.40646	0.0109029	0.0805607
SL1344_2359	yfcZ	FQ312003.1	2499455	2499740	-	2499457	2499482	CTGATCTTCCAGCTCGGCCTGCGTTA	CDS	8.1864	4.85314	4.25723	0.00450804	0.0428195
SL1344_2361	vacJ	FQ312003.1	2501478	2502234	-	2501454	2501519	AGGCGATTCAGGACGAACTCAAAGAGATCGACTCGGAATAAACGGCAGTAAATAAAAAGGTGAGCG	CDS	27.5642	2.5743	1.78797	0.00722053	0.0595055
SL1344_2370	yfdZ	FQ312003.1	2513720	2514959	-	2513691	2513736	AGCGAGCACGGAGTAGAAAAGCAAACAGGAGCCCCATGGCTCCTGT	CDS	11.1583	3.21823	2.16004	0.0052233	0.0471221
SL1344_2381	gltX	FQ312003.1	2527878	2529294	-	2527847	2527883	AGTAACGCCAGCTGAAACAGAATAAACGGCAGGGCAG	CDS	32.2576	5.24691	1.82165	0.000154278	0.0037358
SL1344_2408	ucpA	FQ312003.1	2554314	2555106	-	2554292	2554320	GTCTGATTGATGCCGGTCTCCTCCTCACG	CDS	49.1793	5.21403	1.36702	5.59e-06	0.000296666
SL1344_2435	maeB	FQ312003.1	2577694	2579974	-	2577657	2577695	ATAACGCATTACTCTCTCTTCTGGCGCAGGTTCTCCTGC	CDS	55.0589	5.75323	1.23345	2.46e-07	4.18e-05
SL1344_2450	purC	FQ312003.1	2599819	2600533	-	2599802	2599828	TTAGATTAATTCCGCTTCTGACCGGGG	CDS	10.8372	4.5272	1.98701	0.000994435	0.0144746
SL1344_2451	nlpB	FQ312003.1	2600707	2601742	-	2600683	2600720	GTTCAACAAGTAATTTAACAGGGCTGGAGCAATCCGGC	CDS	42.8732	4.14586	1.61089	0.000464799	0.00844392
SL1344_2460	uraA	FQ312003.1	2608371	2609661	-	2609703	2609726	ACTTTAAGAGTCGGCTTTTTTTTG	5UTR	5.97012	4.92072	3.41166	0.00307985	0.0322231
SL1344_2461	upp	FQ312003.1	2609748	2610375	-	2609703	2609726	ACTTTAAGAGTCGGCTTTTTTTTG	3UTR	5.97012	4.92072	3.41166	0.00307985	0.0322231
SL1344_2481	engA	FQ312003.1	2649172	2650645	-	2650722	2650750	GTGTTTTAAAAAACGGCTCCTGGTGTAGG	5UTR	29.3104	2.97179	1.67891	0.00337063	0.0344627
SL1344_2482	yfgL	FQ312003.1	2650763	2651942	-	2650722	2650750	GTGTTTTAAAAAACGGCTCCTGGTGTAGG	3UTR	29.3104	2.97179	1.67891	0.00337063	0.0344627
SL1344_2484	hisS	FQ312003.1	2652586	2653861	-	2653925	2653953	CGCGCTTCCCGTGTATGATTGAACCCGCA	5UTR	8.87087	6.22004	2.9976	0.000277349	0.00563187
SL1344_2486	yfgA	FQ312003.1	2655116	2656121	-	2655185	2655208	ATCAAGGAAAACCTGTCGATCTGA	CDS	3.31898	2.33504	5.29527	0.0144858	0.0972113
SL1344_2486	yfgA	FQ312003.1	2655116	2656121	-	2656149	2656199	GATGTTTCGCGGTGTGGGCGGGCATTACGGCTCGTCGGCGCCTGAATCCTA	5UTR	5.36853	4.87445	3.22236	0.00264906	0.0291211
SL1344_2487	yfgB	FQ312003.1	2656412	2657579	-	2657688	2657713	GCGTGCAGACGTGGCATCCTTACGCC	5UTR	9.06487	3.21521	1.87954	0.00514332	0.0466684
SL1344_2498	pepB	FQ312003.1	2673833	2675117	-	2673811	2673846	GCTGACCGCCTGAACGGTGTTTTTGTAGGCCGGGTA	CDS	4.61061	4.31529	3.45907	0.00504441	0.0463732
SL1344_2503	iscA	FQ312003.1	2678486	2678810	-	2678443	2678500	GCTTCCACGTGTAACCGTGTTCCGCTGTTATACCGAGCATTCGTGCTGTAGAAAAGCG	CDS	15.9541	2.05678	1.59417	0.0145985	0.0978627
ncRNA0017	GlmY	FQ312003.1	2705380	2705564	-	2705461	2705495	AAGGTGCCTGCCGTCCAACTTCTGATAACAGCGTA	sRNA	44.0193	2.25389	1.15962	0.00491006	0.0453369
SL1344_2544	lepB	FQ312003.1	2723497	2724472	-	2723466	2723494	TGATGAAATGATCGTTCACGCTGCCGTCT	3UTR	17.0664	3.82415	1.75715	0.00162363	0.0203783
ncRNA0280	STnc2080	FQ312003.1	2759411	2759518	-	2759435	2759462	CAGAGACAACTGCATGACCCATGACCAG	sRNA	82.7433	4.52883	1.33812	2.51e-05	0.000879641
SL1344_2610	yfiD	FQ312003.1	2786318	2786702	-	2786329	2786354	GACGTTATCGCTCGTACCTTTACCGA	CDS	30.2243	4.85835	1.66668	0.00020126	0.00445606
SL1344_2610	yfiD	FQ312003.1	2786318	2786702	-	2786292	2786326	GCCTGTAAGGCTTATCCGGTAATAACAAGCGGAAG	CDS	24.9957	6.01272	1.90327	5.69e-05	0.00170447
SL1344_2620	clpB	FQ312003.1	2802528	2805102	-	2802530	2802558	AATGATGATCGTATTGTGGCAGTGCAGTA	CDS	12.6072	4.99761	1.9478	0.000547628	0.00948501
SL1344_2620	clpB	FQ312003.1	2802528	2805102	-	2802496	2802526	CACAAATTTGAATAAAACGGGCCCTGACGGG	3UTR	19.3287	4.8098	1.54854	0.000117271	0.00296145
SL1344_2620	clpB	FQ312003.1	2802528	2805102	-	2804655	2804686	AATTGAACAGATGCGCGGAGGTGAAAGCGTGA	CDS	22.6577	5.00277	1.61844	0.000109611	0.00283635
SL1344_2620	clpB	FQ312003.1	2802528	2805102	-	2805078	2805112	GGGAGGAGTTATGCGTCTGGATCGTCTTACTAACA	CDS	627.891	2.83578	1.09309	0.000713598	0.0113886
ncRNA0068	RyfD	FQ312003.1	2805081	2805222	-	2805078	2805112	GGGAGGAGTTATGCGTCTGGATCGTCTTACTAACA	sRNA	627.891	2.83578	1.09309	0.000713598	0.0113886
ncRNA0068	RyfD	FQ312003.1	2805081	2805222	-	2805189	2805227	AAGAATCAAGACGATCCGGTACGGGTAACTTTCTTTTCA	sRNA	391.066	2.53427	1.02547	0.00122774	0.0170044
SL1344_2631	int	FQ312003.1	2815381	2816431	-	2815235	2815273	GCAACATCCGAAAGCTTGTAGAAAAGAAGGGGCTGGCAT	3UTR	109.986	5.57184	1.38032	1.95e-06	0.000151302
SL1344_2646	rpl19	FQ312003.1	2826060	2826408	-	2825990	2826016	TTAGCGAATTGCTGACCCCTTTTTTAT	3UTR	28.9899	4.606	2.02344	0.00065234	0.0106821
SL1344_2646	rpl19	FQ312003.1	2826060	2826408	-	2826099	2826128	AAGCTAAACTGTACTACCTGCGTGAGCGTA	CDS	5.3225	3.27905	7.08265	0.00925512	0.0713188
SL1344_2755	fljA	FQ312003.1	2935198	2935738	-	2935764	2935793	TATTCAGCCCCGTGAATTCGGGGCTTTTTC	5UTR	4.7794	4.38751	3.40623	0.00453334	0.0429458
SL1344_2756	fljB	FQ312003.1	2935805	2937326	-	2935764	2935793	TATTCAGCCCCGTGAATTCGGGGCTTTTTC	3UTR	4.7794	4.38751	3.40623	0.00453334	0.0429458
SL1344_2756	fljB	FQ312003.1	2935805	2937326	-	2935807	2935840	AGGTCCCGCAGAACGTGCTGTCTCTGTTACGTTA	CDS	13.6693	3.519	2.06692	0.00333125	0.0341711
SL1344_2783	stpA	FQ312003.1	2969800	2970202	-	2969751	2969789	TTTTAACAGATGGCGCTTCGTTTCCTGTCTCTATTAACC	3UTR	17.7541	4.02273	1.61671	0.000807111	0.0123182
SL1344_2806	csrA	FQ312003.1	2993526	2993712	-	2993488	2993513	CACTTTTCGGGTGAGACGCAGCCTCT	3UTR	32.7419	3.24616	1.44254	0.00149596	0.0192672
SL1344_2808	oraA	FQ312003.1	2996812	2997313	-	2997348	2997382	AACGTTAAATTACCATCAAGGGCTGCATTTATGCG	5UTR	93.5203	4.57411	1.45839	8.56e-05	0.00233394
SL1344_2809	recA	FQ312003.1	2997429	2998491	-	2997348	2997382	AACGTTAAATTACCATCAAGGGCTGCATTTATGCG	3UTR	93.5203	4.57411	1.45839	8.56e-05	0.00233394
SL1344_2851	prgK	FQ312003.1	3037571	3038330	-	3037744	3037767	AGAACGTTCTGATGCCCAATTACA	CDS	4.58445	4.35726	3.38712	0.00468661	0.0439885
SL1344_2851	prgK	FQ312003.1	3037571	3038330	-	3037956	3037985	TCATTACAGACGATGGAGGGCGTGCTCTCC	CDS	27.1505	3.12665	1.6073	0.00224023	0.0257523
SL1344_2851	prgK	FQ312003.1	3037571	3038330	-	3038131	3038158	TTACCGTTGCTGAGCCTGATTTTACCGC	CDS	46.8512	5.32234	1.67178	5.16e-05	0.00156102
SL1344_2851	prgK	FQ312003.1	3037571	3038330	-	3038161	3038191	ATAAAATTGATAGCGGAAAATTGGGCTATAG	CDS	19.9801	5.46863	1.8581	7.81e-05	0.00217421
SL1344_2851	prgK	FQ312003.1	3037571	3038330	-	3038302	3038336	ACGCTCATGATTCGTCGATATCTATATACTTTTCT	CDS	15.5182	7.39737	2.9945	2.15e-05	0.000784974
SL1344_2852	prgJ	FQ312003.1	3038326	3038632	-	3038302	3038336	ACGCTCATGATTCGTCGATATCTATATACTTTTCT	CDS	15.5182	7.39737	2.9945	2.15e-05	0.000784974
SL1344_2854	prgH	FQ312003.1	3038917	3040096	-	3039082	3039118	ATTCAGGGGGCGCTCGATGATGTAGAAATACTCAGAG	CDS	37.3874	2.03315	1.73834	0.0147487	0.0982415
SL1344_2858	sptP	FQ312003.1	3044646	3046278	-	3044601	3044639	ATAGCTTACTTTTAGAACTATCTGAAAGTAAGCTATTTC	3UTR	135.481	4.96991	1.12698	6.65e-07	7.34e-05
SL1344_2858	sptP	FQ312003.1	3044646	3046278	-	3044636	3044668	GCTTATGACGACGGCAAGCTGATAAAAACATAG	CDS	25.9952	5.952	1.81923	2.31e-05	0.000821541
SL1344_2858	sptP	FQ312003.1	3044646	3046278	-	3046206	3046231	GTTTTCAAAAGTTGGTGTGTCGAATG	CDS	7.57257	2.63974	2.08432	0.011329	0.0828332
SL1344_2859	sicP	FQ312003.1	3046264	3046657	-	3046422	3046451	GATTAATGGTGAACTGGCTGCGAATAATGA	CDS	19.0426	4.66702	1.88175	0.000755306	0.0118438
SL1344_2859	sicP	FQ312003.1	3046264	3046657	-	3046498	3046530	ATGATATCTGGTTATTGAACGGTATGATTATAC	CDS	3.53429	2.75544	4.96619	0.0126251	0.0886014
SL1344_2862	sipD	FQ312003.1	3049330	3050362	-	3050141	3050176	CAGTCAACGCCACCGATCTCTGAAGAGAATAATGAC	CDS	29.7488	2.7052	1.73827	0.00520709	0.0470434
SL1344_2863	sipC	FQ312003.1	3050432	3051662	-	3050407	3050451	AGGCAATATTCGCGCTTAATCTGAAAGGTCATCTATACGCCATCA	CDS	63.215	3.57133	1.22052	0.000220888	0.00475665
SL1344_2863	sipC	FQ312003.1	3050432	3051662	-	3050705	3050739	GAATACCATGGATATGACCCGAATCGATGCGCGCA	CDS	20.8588	3.13377	1.5341	0.00195865	0.0234144
SL1344_2863	sipC	FQ312003.1	3050432	3051662	-	3051158	3051187	CTAAAACGACGGCAAGCTCCATGATGCGCG	CDS	44.6898	5.14856	1.40509	1.27e-05	0.000531858
SL1344_2864	sipB	FQ312003.1	3051689	3053471	-	3052532	3052551	CGAGGAAACGAACCGCATTA	CDS	7.27745	5.71801	3.059	0.000747357	0.0118291
SL1344_2864	sipB	FQ312003.1	3051689	3053471	-	3052932	3052971	GCAAAATAAATTGCAATCGCTGGACCCGGCTGACCCCGGC	CDS	28.6158	2.91768	1.51248	0.00275078	0.0298222
SL1344_2864	sipB	FQ312003.1	3051689	3053471	-	3052872	3052908	AGAACAGGCCGGAAAAGAAGCGACAGAGGCGAAAGAG	CDS	10.1455	3.96625	2.12191	0.00162366	0.0203783
SL1344_2873	invC	FQ312003.1	3059252	3060548	-	3060279	3060303	GTTATCGGCGTGGGTGGGATACTCG	CDS	19.7627	4.19787	1.63933	0.000593863	0.0100354
SL1344_2873	invC	FQ312003.1	3059252	3060548	-	3060507	3060539	CCTCGTTTACTGCAATATCTGGCCTACCCACAA	CDS	18.0289	4.06254	1.59774	0.000701603	0.011331
SL1344_2875	invA	FQ312003.1	3060975	3063033	-	3061202	3061261	AATGGTATCTGCTGAAGTTGAGGATGTTATTCGCAAAGGGATCCGTCAGACCTCTGGCAG	CDS	9.63805	3.60404	1.73688	0.00269065	0.0293729
SL1344_2877	invG	FQ312003.1	3064172	3065861	-	3065330	3065370	CATGATGGACAAGCAAAACGATGGTATTGAGCTGGGACGCC	CDS	13.1774	3.74947	2.75486	0.00280505	0.0301507
SL1344_2878	invF	FQ312003.1	3065857	3066508	-	3065979	3066011	GCTGCTGAATAGTGTAGAAGGCCACGAGAACAT	CDS	9.78491	6.43399	2.9986	0.000190088	0.00423857
SL1344_2903	rpoS	FQ312003.1	3088054	3089047	-	3088005	3088033	CAGTCTGTCGACTGGCCTTTTTTTTACCG	3UTR	136.755	5.7766	1.32596	4.9e-07	6.07e-05
SL1344_2903	rpoS	FQ312003.1	3088054	3089047	-	3088056	3088102	ATTCTGCAGACGCAGGGGCTGAATATCGAAGCGCTGTTCCGCGAGTA	CDS	21.3325	7.9909	3.03105	5.71e-06	0.000296666
SL1344_2904	nlpD	FQ312003.1	3089109	3090243	-	3089218	3089268	CATAATGATACGATGCTGGTCCGGGAACAACAGGAAGTTAAGGCGGGGCAA	CDS	35.1681	2.67592	1.66357	0.00508223	0.0465168
SL1344_2931	eno	FQ312003.1	3118826	3120125	-	3118797	3118832	GCGTAATCCTGCTTTTACCTCTTAACGTATAAACCC	CDS	115.113	7.37816	1.5492	5.08e-08	1.51e-05
SL1344_2932	pyrG	FQ312003.1	3120207	3121845	-	3120186	3120212	AGTAAAAAAGTTAGAACGGCGGTGCAC	CDS	18.1511	2.25127	1.47943	0.00945589	0.0722462
ncRNA0007	CsrB	FQ312003.1	3138160	3138522	-	3138181	3138216	GCTGGAATGCTGCGAAACGAACCGGGAGCACTGTTT	sRNA	563.877	2.9744	1.36663	0.00168474	0.020924
SL1344_2968	mltA	FQ312003.1	3161220	3162318	-	3161263	3161305	GCATCGTGCCGGATGGTATAATCACTATGGTCGCGTCTGGGTG	CDS	4.91168	1.09556	2.08125	0.0140016	0.0951805
SL1344_2972	recB	FQ312003.1	3167569	3171115	-	3170997	3171025	TTTACTATCGCGGCGCTGTATCTGCGGCT	CDS	11.2302	6.60234	3.10444	0.000226873	0.0048033
SL1344_2979	thyA	FQ312003.1	3179478	3180273	-	3179452	3179482	CTAAGCGCTGACGATCCTGCCATAACCGACG	CDS	75.7938	4.58398	1.23219	1.24e-05	0.000521248
SL1344_2981	ptsP	FQ312003.1	3181370	3183617	-	3183354	3183418	CGCTTGCGTTTGATGAGGGGATCGTCGGTCTGGTGGGCAGACTGGCGGAACCCATTAACCTTGCC	CDS	5.5494	4.90929	3.25572	0.00265869	0.029176
SL1344_2988	aas	FQ312003.1	3189333	3191493	-	3190610	3190637	ACTACACGGCGGGGGTAAAAGGGCTGAC	CDS	17.7681	5.30138	1.82984	9.66e-05	0.0025526
ncRNA0051	OmrA	FQ312003.1	3191583	3191670	-	3191605	3191648	ATTATTCGGTACGCTCTTCGTACCTGTCTCTTGCACCAACCTGC	sRNA	31.0702	2.62333	1.371	0.00350427	0.0355401
SL1344_3029	gcvP	FQ312003.1	3232856	3235730	-	3232875	3232912	TTTATGGTGACCGCAACCTGTTCTGCTCCTGCGTACCG	CDS	20.8114	7.72576	3.19956	4.33e-05	0.00137418
SL1344_3029	gcvP	FQ312003.1	3232856	3235730	-	3235075	3235100	GATGTGTTTGGCGTGCTGTTACAACA	CDS	3.98732	3.66821	3.88181	0.00839887	0.0666819
SL1344_3030	gcvH	FQ312003.1	3235892	3236282	-	3235874	3235904	GAAGACGAATAATGTTGTGCCGGATGGCGCT	CDS	34.974	8.82645	3.14439	1.51e-06	0.000129933
SL1344_3030	gcvH	FQ312003.1	3235892	3236282	-	3235921	3235947	ACTTGAATCGCTGCTGGATGCCACCGC	CDS	4.82012	4.44427	3.40874	0.00443664	0.0423931
SL1344_3038	serA	FQ312003.1	3243998	3245231	-	3243985	3244018	GCGCCCGTCTGCTGTACTAATTTCCGCTAAATGG	CDS	17.8399	7.62454	3.03899	1.74e-05	0.000674243
SL1344_3039	rpiA	FQ312003.1	3245496	3246156	-	3245404	3245430	GTTTAATCGTTTGCCCTGCCGATCCCT	3UTR	13.4204	3.93176	1.88913	0.00203395	0.0239953
SL1344_3044	fba	FQ312003.1	3250230	3251310	-	3250201	3250249	CGCGATTGACGTTCTGTAATATAGTCTGCTGATTGAAATGGCTTCCCTT	CDS	115.803	3.94646	1.32253	0.000157433	0.00376403
SL1344_3044	fba	FQ312003.1	3250230	3251310	-	3250354	3250387	AGCGTATCTGCAAGGTCAGCTGGGCAACCCGAAA	CDS	30.9097	3.51422	1.56877	0.0012135	0.0169183
SL1344_3045	pgk	FQ312003.1	3251411	3252575	-	3251394	3251425	GCGCTAAGAAGTAATCGTTACGGGCAGGGATT	CDS	22.8481	8.10535	3.05122	5.01e-06	0.000279073
SL1344_3052	tktA	FQ312003.1	3257112	3259059	-	3257102	3257131	AGCGAAAGCACTGCTGTAATCCTTAATACG	CDS	25.0736	4.17815	1.37341	0.000119433	0.00300398
SL1344_3052	tktA	FQ312003.1	3257112	3259059	-	3259158	3259185	CAAATTTTCCGGCGTAGCCCAAAACGCG	5UTR	9.75614	3.66441	1.70289	0.00231307	0.0263094
ncRNA0196	STnc750	FQ312003.1	3261185	3261273	-	3261190	3261232	ATTCAAACCCTTCCTCGTCGGGCCTAACGACGCGGGAGGGTTT	sRNA	42.6474	9.2469	3.11047	1.98e-07	3.66e-05
SL1344_3062	speA	FQ312003.1	3269628	3271542	-	3269595	3269629	ATTAAGAGTATTCCACTTGTGGGTCGATTTAATTA	CDS	4.76716	1.25865	2.54295	0.0129072	0.089879
SL1344_3083	yggL	FQ312003.1	3288187	3288514	-	3288174	3288209	TTTCGACGTTTGGTGGGACTAATAAGTACAGGGTCG	CDS	44.2831	6.07922	1.62886	9.58e-06	0.000442874
SL1344_3112	SL1344_3112	FQ312003.1	3321321	3322380	-	3321184	3321216	GCAGAAGATGGCTGTGTTTGTTTACCCGAATCA	3UTR	57.3854	4.59223	1.23018	1.3e-05	0.00053729
SL1344_3113	gsp	FQ312003.1	3323049	3324906	-	3323025	3323048	GGGGTCATTCTCGTCGGGATATCG	3UTR	3.47242	2.4791	5.65436	0.0136311	0.0935726
SL1344_3132	exbD	FQ312003.1	3340279	3340705	-	3340248	3340270	TGACGCTGTAGGCCGGGTAAGGC	3UTR	7.45648	3.68072	2.13476	0.00367849	0.0368477
SL1344_3149	SL1344_3149	FQ312003.1	3360019	3360886	-	3360721	3360757	TTTCACCGGCAGTTTACCACCTGGAGCGGGCTTCCGC	CDS	6.61888	5.37545	3.15191	0.00139197	0.0185867
SL1344_3149	SL1344_3149	FQ312003.1	3360019	3360886	-	3360841	3360868	GCGGCTTATTCCGAACGTCTGCGGCGCG	CDS	19.2415	2.55852	1.33498	0.00453498	0.0429458
SL1344_3156	yqiA	FQ312003.1	3366585	3367167	-	3366900	3366925	TTTTATGCTGCCGGCTGTGGTGGTGA	CDS	8.82024	6.11119	3.08211	0.000456057	0.00831213
SL1344_3168	ribB	FQ312003.1	3378555	3379209	-	3378528	3378555	TCGAACGGATCATGGTTGAAAAAAGCCG	3UTR	18.4372	7.65287	3.07264	2.14e-05	0.000784974
SL1344_3170	glgS	FQ312003.1	3380018	3380228	-	3379964	3379994	GGCATTATTCAGATCTTATATGAGCGGGCCG	3UTR	42.3481	6.77164	1.79567	2.72e-06	0.000183632
ncRNA0076	SibD	FQ312003.1	3382992	3383144	-	3383081	3383121	CCCCCCTCTGATTGTCTGTTAGTAAGCTGCGAAACTTATCA	sRNA	138.276	2.59561	1.44976	0.00461155	0.0434744
ncRNA0076	SibD	FQ312003.1	3382992	3383144	-	3383024	3383062	TGATGACCTGGTGCATCATAACCCTTTCCTTATTAAAGC	sRNA	120.937	4.78235	1.1366	1.64e-06	0.000135771
SL1344_3182	gcp	FQ312003.1	3393518	3394532	-	3394392	3394424	GCTGACTACGGCGGCGTAGTGCCTGAACTGGCT	CDS	3.79188	3.5573	3.82643	0.00878943	0.0688516
SL1344_3189	SL1344_3189	FQ312003.1	3401506	3403072	-	3401432	3401457	GTTTGATTTGCGCGTCGTTGATATCG	3UTR	10.7316	6.5013	3.09631	0.000256891	0.00536654
SL1344_3189	SL1344_3189	FQ312003.1	3401506	3403072	-	3401387	3401413	TCCAGCACGGCCTTGAAGTTATCCAGC	3UTR	5.49036	1.3557	3.02984	0.0100645	0.0756101
SL1344_3207	yhaJ	FQ312003.1	3420716	3421613	-	3421005	3421032	GGTTAAATACCGCGGCGTAGCGGTAGCG	CDS	19.6508	4.92939	1.76216	0.000377287	0.007255
ncRNA0058	RnpB	FQ312003.1	3435507	3435882	-	3435501	3435531	CCGGCTTATCGGTCAGTTTCACTTCTTCATA	sRNA	416.31	3.20121	1.08959	0.000222799	0.00476518
ncRNA0106	asyhbQ	FQ312003.1	3459585	3459745	-	3459598	3459680	CGCTCTTTCTGGCGCTTTGTGAGCTGTTTGATGCGATACTCTATGCGCAGGGCCAGCGAGCGATCGCCGACCTGCGCCGCAAA	sRNA	11.0586	2.75961	1.82529	0.00694125	0.0578867
SL1344_3255	pnp	FQ312003.1	3469951	3472087	-	3471098	3471126	AAGACATGATCCGTGGTCTGGACGTGCGC	CDS	13.1636	2.59347	1.80643	0.00909754	0.0704499
SL1344_3264	secG	FQ312003.1	3482556	3482889	-	3482429	3482459	CCAATATTCCGAAAGAAAGACGCTGAAAAGC	3UTR	30.4254	3.08228	1.22339	0.000858366	0.0128816
SL1344_3268	ftsH	FQ312003.1	3486105	3488040	-	3486060	3486089	ATTATGTTTAGCGCTCACCGAAACCCTGGG	3UTR	91.2073	6.15421	1.40145	3.98e-07	5.46e-05
SL1344_3268	ftsH	FQ312003.1	3486105	3488040	-	3486103	3486144	CCGGGCAACACGATGTCAGAGCAGCTGGGCGACAAATAAGCA	CDS	29.344	4.79838	1.87842	0.000334996	0.00656216
SL1344_3269	ftsJ	FQ312003.1	3488143	3488770	-	3488367	3488400	ATATGGCACCAAACATGAGCGGAACACCGGCGGT	CDS	6.54547	3.40717	2.15285	0.00506472	0.0464242
SL1344_3275	rpmA	FQ312003.1	3493917	3494175	-	3493959	3493990	AGCAGACGGTAAAGTGAAATTCGAAGTTAAAG	CDS	21.9512	5.61918	2.09631	0.000256503	0.00536654
SL1344_3279	murA	FQ312003.1	3496311	3497571	-	3496281	3496322	AAGGCGAATAACCTTCTGTACGCTGAACAACCCCCGCGAACG	CDS	48.0702	4.61078	1.33433	2.36e-05	0.000832788
SL1344_3281	yrbB	FQ312003.1	3498066	3498363	-	3498047	3498082	ACTTCCCCGTATGTAATGAATGCCGGATGGTTTATC	CDS	16.0628	2.723	1.559	0.0049873	0.0459153
SL1344_3313	sspB	FQ312003.1	3531463	3531964	-	3531454	3531482	GCTGCGTGTAGTAAAATAATCAACAGGCC	CDS	42.1448	1.93205	1.3017	0.0146831	0.098053
SL1344_3316	rpsI	FQ312003.1	3533822	3534215	-	3533781	3533807	GCAGACAACTGTTAGCGAAAAAACCCG	3UTR	90.3925	3.96995	1.15304	3.6e-05	0.00116264
SL1344_3316	rpsI	FQ312003.1	3533822	3534215	-	3533825	3533851	GTCGTCGTCCGCAGTTCTCCAAACGTT	CDS	39.4644	3.60108	1.33053	0.000430084	0.00802575
SL1344_3331	mdh	FQ312003.1	3548095	3549034	-	3548074	3548103	ATAAATAAGCTGTTCCTGCCCGATGCCGGG	CDS	444.491	5.67881	1.07273	7.27e-09	3.23e-06
SL1344_3331	mdh	FQ312003.1	3548095	3549034	-	3548115	3548136	AAAAAGATATTCAGTTGGGTGA	CDS	21.6912	3.5785	1.64275	0.00159563	0.0201166
SL1344_3331	mdh	FQ312003.1	3548095	3549034	-	3548316	3548342	CGCGCGTTTCGGTCTTTCTCTGGTTCG	CDS	5.07651	4.56756	3.40514	0.00403909	0.0395604
SL1344_3378	SL1344_3378	FQ312003.1	3603119	3603389	-	3603086	3603130	TTCCTCTTTAGAAGGCGCTGGCGGAGCTGCCGGCTCTTCTGCTTT	CDS	9.44294	3.28799	1.90235	0.00485251	0.0450131
SL1344_3381	rplQ	FQ312003.1	3604358	3604742	-	3604334	3604365	AGAGTAATCTGTAGTAACGTAAAAAAACCCGC	CDS	246.307	3.34303	1.30243	0.000582279	0.00992242
SL1344_3381	rplQ	FQ312003.1	3604358	3604742	-	3604376	3604405	TCGAGCTGGTTGATCGTTCAGAGAAAACAG	CDS	18.2551	2.52955	2.11647	0.0100341	0.0754721
SL1344_3387	prlA	FQ312003.1	3607508	3608840	-	3608393	3608421	GAATATGCCTGGTATGCAGGGCCTGGTGA	CDS	17.4182	3.08016	1.79083	0.00375107	0.0374392
SL1344_3395	rplE	FQ312003.1	3611641	3612181	-	3611658	3611683	CGTGCTCTGCTGGCTGCCTTTGACTT	CDS	7.23412	2.64177	1.92476	0.00937121	0.0719489
SL1344_3398	rpsQ	FQ312003.1	3613055	3613310	-	3613046	3613084	TTCGCGTTGTAGAGAAAGCGGTTCTGTAATACAGTACGC	CDS	63.9629	4.18187	1.18307	2.54e-05	0.000879889
SL1344_3398	rpsQ	FQ312003.1	3613055	3613310	-	3613145	3613185	CAAAATGCACGTACATGACGAGAACAACGAATGCGGTATCG	CDS	102.829	2.34263	1.62762	0.00894965	0.0694758
SL1344_3398	rpsQ	FQ312003.1	3613055	3613310	-	3613082	3613115	CCGCTGTCCAAGACCAAATCCTGGACTCTGGTTC	CDS	23.386	4.12819	1.62798	0.000451469	0.00826883
SL1344_3398	rpsQ	FQ312003.1	3613055	3613310	-	3613001	3613041	TCAACGAATAAACGGCTCAGCGATGGGCCGTTTATTTTTTC	3UTR	18.8243	7.66655	3.08139	2.17e-05	0.000786511
SL1344_3410	bfr	FQ312003.1	3618855	3619332	-	3618809	3618840	ACTTTCCAACCTGTTATGAAACCCGCCACCGC	3UTR	78.8958	5.72508	1.30704	8.52e-07	8.64e-05
SL1344_3412	tufA	FQ312003.1	3619783	3620968	-	3619774	3619822	ACCGTTGGCGCGGGCGTTGTTGCTAAAGTTCTGGGCTAATTACTCGTTA	CDS	146.968	5.00128	1.10557	3.08e-07	4.72e-05
SL1344_3412	tufA	FQ312003.1	3619783	3620968	-	3619742	3619775	TAATTAGTTTTGAATTGAAGAGGGCGCTTCGGCG	3UTR	46.81	4.08122	2.08463	0.00121571	0.0169183
SL1344_3412	tufA	FQ312003.1	3619783	3620968	-	3620998	3621029	TAAAAACCAAAATCCCGTGCTCTCTCCTGAAG	5UTR	33.8996	2.58326	1.55637	0.00520304	0.0470434
SL1344_3420	fkpA	FQ312003.1	3626352	3627171	-	3626313	3626363	CTAAAAAATAAAAACTGAGAGCCGCCGCTTGTAATAGCGGCGGTTTTTTTT	CDS	29.0324	2.52278	1.97497	0.00935498	0.0719121
SL1344_3422	slyD	FQ312003.1	3627796	3628387	-	3627632	3627776	ACCGCGGTGTTGGCTACGCTTTCAAACCCCGGTCACATAGTTATCTATGCTCCCGGGGAATTTTCAAGCTTGCAGCCTTGCTGTGACTCGAAATCCTTAGGGTATTATCATTGGTTCGATAAATCATCGGGCACAAAAAAAGCGG	3UTR	37.0401	3.00617	1.35615	0.00166532	0.0207524
ncRNA0255	STnc1590	FQ312003.1	3633246	3633424	-	3633354	3633380	CGCCCCGTGCGTTAGAGCCTATCCCCG	sRNA	9.15671	3.16813	1.96437	0.00593781	0.0517132
SL1344_3437	fic	FQ312003.1	3641836	3642439	-	3642208	3642234	ATATTTTCGACTGGGCAGGGCAACTGC	CDS	5.57649	4.97848	3.20266	0.00233999	0.0264303
SL1344_3448	trpS	FQ312003.1	3657765	3658770	-	3657657	3657714	AAGTTGGACAAGGCACCTGTGCCGTACCGTTTATCAGACCTGTAAAAAAACCGGGAAA	3UTR	30.2425	3.42677	1.75563	0.00250153	0.0278894
SL1344_3468	envZ	FQ312003.1	3679778	3681014	-	3681043	3681100	CATTTGCCCGCACGCTGTTGCTCATCGTCACCTTGCTGTTCGTCAGCCTGGTGACGAC	5UTR	33.1192	3.38232	1.7958	0.00198092	0.0235909
SL1344_3483	SL1344_3483	FQ312003.1	3701214	3701490	-	3701402	3701426	GTCATAAGGATGTCGGCAAACTTAA	CDS	11.8556	4.04064	1.81541	0.00182958	0.0220814
SL1344_3501	glgP	FQ312003.1	3720233	3722681	-	3720205	3720237	GTAGCGGTTTAACGCTTGAGAACGGGGCCAAAC	CDS	51.6302	3.32648	1.27945	0.000619928	0.0102852
SL1344_3533	rpoH	FQ312003.1	3757248	3758103	-	3757215	3757247	CTTCGCGAATTGCCAATGAACCCTCGAATGTGA	3UTR	145.819	6.60289	1.26359	1.7e-08	6.3e-06
SL1344_3565	SL1344_3565	FQ312003.1	3793791	3794637	-	3794660	3794693	AGGATGGATAAAAAAGCAGGGACGCTTTTTATTG	5UTR	21.5279	3.60747	1.58509	0.00102303	0.0147836
SL1344_3576	yhjH	FQ312003.1	3807908	3808676	-	3807887	3807912	GTAACGCCAGACTGTTCCCGTAATAC	CDS	5.61027	2.87369	2.4135	0.00973384	0.0737427
SL1344_3596	dppA	FQ312003.1	3835746	3837303	-	3835722	3835753	CGAATAATTAAAAGAGCGCTGCGCCCCGGTGT	CDS	13.1979	4.01774	1.75043	0.00133397	0.0182745
SL1344_3600	yhjW	FQ312003.1	3841900	3843592	-	3841715	3841742	CACCGACCAAATTCAGAAACCCTGCTCA	3UTR	7.34257	5.76567	3.04383	0.000675177	0.0109703
SL1344_3613	yiaF	FQ312003.1	3856025	3856736	-	3856018	3856040	AACGCGACCCAGTAATGACAGTC	CDS	3.87588	3.56485	3.93411	0.00891325	0.0692788
SL1344_3647	selB	FQ312003.1	3892160	3894011	-	3892075	3892101	ACATCAGGAAATGAACCAGATGTGCTT	3UTR	10.8516	3.17315	3.07658	0.0046678	0.0439388
SL1344_3665	cysE	FQ312003.1	3915431	3916253	-	3916303	3916330	CCGTAAGGAACTGTTTGCATAAACGACC	5UTR	77.4564	3.9668	1.30445	0.00012581	0.00313926
SL1344_3666	gpsA	FQ312003.1	3916330	3917350	-	3917197	3917243	CGACCCAAAACATATCGCGACCCTGGAGCACGATCGCTGCAACGTCG	CDS	8.54616	6.01245	3.11535	0.000587196	0.00995226
SL1344_3666	gpsA	FQ312003.1	3916330	3917350	-	3917305	3917339	TAATGCGTCAATGACAGTCATCGGTGCCGGCTCGT	CDS	89.9655	4.01407	1.79963	0.000752486	0.0118291
SL1344_3674	tdh	FQ312003.1	3924195	3925221	-	3924191	3924223	AGGAAAAGTTATTCTGAGCTGGGATTAATATGT	CDS	8.66474	2.18382	3.76334	0.0084887	0.0671409
SL1344_3680	rfaK	FQ312003.1	3930874	3931738	-	3930839	3930867	CTGATGATGGAAAACGCGCTGATACCGTA	3UTR	16.5178	7.48578	3.02847	2.28e-05	0.000815121
SL1344_3693	rpmG	FQ312003.1	3943351	3943519	-	3943300	3943361	AATCAAATAATTCTCGCTTTGATGTAACAAAAACCTCGCTTCGGCGGGGTTTTTTGTTTTCT	CDS	11.2856	6.44911	3.23051	0.000444203	0.00819484
SL1344_3694	rpmB	FQ312003.1	3943539	3943776	-	3943551	3943576	TCTGTCTGAACTGCGTGCCCGTGGCG	CDS	4.67149	4.20805	3.62264	0.00579379	0.0510243
SL1344_3750	SL1344_3750	FQ312003.1	4005260	4005734	-	4005655	4005677	CAGAATGACATAATCAAGGCTCT	CDS	22.7287	8.0206	3.09931	1.01e-05	0.00045544
SL1344_3763	ivbL	FQ312003.1	4019023	4019122	-	4019082	4019110	ATGCTGAACGCGACCCTACTAACAACTGC	CDS	11.6692	2.81436	1.69971	0.00505641	0.0464156
SL1344_3776	hslT	FQ312003.1	4031228	4031648	-	4031216	4031235	TAACTGATTCCGTCGGGTCG	CDS	9.36596	6.31339	3.01919	0.000258762	0.00537014
SL1344_3818	yieG	FQ312003.1	4079044	4080382	-	4079012	4079058	TTGACGCACACTGATGAAATGAACCCTCGCCCCATCGGGGGGAGGGT	CDS	8.07475	5.66675	3.30834	0.00136251	0.0184644
SL1344_3828	glmS	FQ312003.1	4090345	4092175	-	4090316	4090345	GTACAAATGTAGTACCAGGCAGAAGGCCGT	3UTR	107.577	4.72395	1.38539	3.6e-05	0.00116264
SL1344_3831	atpC	FQ312003.1	4094981	4095401	-	4094956	4094986	TGTAACACCGGCTTGAAAGCATAAAACCAGT	CDS	747.558	7.38985	1.20483	2.94e-11	3.7e-08
SL1344_3831	atpC	FQ312003.1	4094981	4095401	-	4094930	4094949	GCGGACTGGTTTTTTTTTAT	3UTR	129.337	5.84472	1.40904	1.19e-06	0.000108203
SL1344_3831	atpC	FQ312003.1	4094981	4095401	-	4095036	4095071	GGTGACGTGGATTACGCTCAGGCGTCTGCGGAACTG	CDS	18.1203	3.80212	1.6186	0.000864637	0.0129331
SL1344_3831	atpC	FQ312003.1	4094981	4095401	-	4095197	4095220	AGTTTATCTATCTGTCCGGCGGCA	CDS	10.0181	3.97365	2.08348	0.00152561	0.0194585
SL1344_3832	atpD	FQ312003.1	4095421	4096804	-	4096473	4096510	AAAGGCGAGATCGGCGAAGAAGAGCGTTGGGCGATTCA	CDS	5.71557	2.0743	2.6158	0.0123003	0.0870994
SL1344_3834	atpA	FQ312003.1	4097744	4099286	-	4098472	4098495	TAAACAGGCTGTTGCTTACCGTCA	CDS	9.32503	3.95837	2.00035	0.00142027	0.0187232
SL1344_3834	atpA	FQ312003.1	4097744	4099286	-	4098846	4098869	CAGTCTGTCGATCAGCCGGTGCAG	CDS	7.2795	2.66074	3.96736	0.0125833	0.0884065
SL1344_3835	atpH	FQ312003.1	4099298	4099832	-	4099743	4099774	TTGAACACCAAAGTGTAGAGCGCTGGCAGGAT	CDS	13.9538	5.23161	1.87188	0.000279304	0.00563187
SL1344_3836	atpF	FQ312003.1	4099846	4100317	-	4100180	4100208	AGAAAGAAATTGCTGACGGTCTCGCTTCT	CDS	23.4737	4.24175	1.54464	0.000258771	0.00537014
SL1344_3838	atpB	FQ312003.1	4100662	4101478	-	4100690	4100716	ATTTTCATGGTTCTGACGATTGTCTAT	CDS	25.8433	5.14428	1.58326	5.94e-05	0.00177128
SL1344_3893	hemC	FQ312003.1	4166593	4167550	-	4167175	4167206	GAATAAATATCACAGTCTGGACGATCTGCCCG	CDS	6.86697	3.54832	2.12262	0.00426176	0.0410214
SL1344_3951A	yshB	FQ312003.1	4234071	4234182	-	4234061	4234095	GCGCTGGTGGGACTGTTCAGCTGACAATGTGCCGG	CDS	104.796	4.81217	1.23365	5.59e-06	0.000296666
SL1344_3984	fdoG	FQ312003.1	4266195	4269246	-	4269077	4269117	CGCGAAACCCGTAACACCTGCACCTACTGTTCCGTTGGCTG	CDS	5.61949	4.85936	3.29783	0.00285611	0.0306472
SL1344_4030	tpiA	FQ312003.1	4311702	4312470	-	4311832	4311857	TTATTATCCAGTACGGCGGTTCTGTT	CDS	7.06362	5.61187	3.10632	0.000979714	0.0143056
SL1344_4033	fpr	FQ312003.1	4313814	4314561	-	4313746	4313789	TTATCCGGCCTGCAAATCATCACCAATCTGTAGGCCCGGTAAGC	3UTR	6.74267	3.42345	2.22619	0.00531033	0.047702
SL1344_4035	glpK	FQ312003.1	4315779	4317288	-	4315899	4315932	GGTTACTGGCAGAACCTGGACGAGCTGCAGGAAA	CDS	34.9493	2.36908	1.65633	0.0088409	0.0689722
SL1344_4035	glpK	FQ312003.1	4315779	4317288	-	4315814	4315838	ACAGCGGCTGGAAGAAAGCGGTTAA	CDS	8.13027	3.42766	2.20784	0.00327046	0.0337679
SL1344_4035	glpK	FQ312003.1	4315779	4317288	-	4315984	4316014	TATTCTCGGCACGCGGGTGGAACGCCCGGAA	CDS	20.8384	2.48714	1.55547	0.00690665	0.0577513
SL1344_4035	glpK	FQ312003.1	4315779	4317288	-	4316040	4316075	ACGCTCTGCGTGTGGACGGCGGCGCAGTGGCCAACA	CDS	21.257	2.16962	1.32135	0.00950819	0.0725576
SL1344_4035	glpK	FQ312003.1	4315779	4317288	-	4316214	4316248	GGCCTTCACCGGTCTGGGCGCGCCGTACTGGGACC	CDS	18.8601	2.45023	1.51025	0.00666573	0.0561851
SL1344_4035	glpK	FQ312003.1	4315779	4317288	-	4316660	4316710	CAACATCCATGATTTGGACTGGGACGATAAGATGCTGGACGTGCTGGATAT	CDS	92.4716	2.61955	1.49583	0.00478421	0.0447896
SL1344_4035	glpK	FQ312003.1	4315779	4317288	-	4316882	4316909	ACAATACCGGTCTGGTCGTCGACCCGTA	CDS	21.6765	3.60285	1.53435	0.000805557	0.0123182
SL1344_4035	glpK	FQ312003.1	4315779	4317288	-	4316959	4316996	TATACAACGCTATTGTCTGGCAGTGCCGTCGTACCGCC	CDS	9.09007	3.66413	2.17729	0.00242124	0.0271371
SL1344_4035	glpK	FQ312003.1	4315779	4317288	-	4316999	4317040	ACGTGAAACCGCGATCGTCTGGGAACGTGAAACCGGCAAACC	CDS	6.6909	2.15164	3.70436	0.0140684	0.0954285
SL1344_4036	glpF	FQ312003.1	4317308	4318154	-	4317488	4317520	TGTTCGCCGGGCTTGCCGGCTGGGGTGAAATTG	CDS	16.0299	4.15843	1.57574	0.000734261	0.0116592
SL1344_4036	glpF	FQ312003.1	4317308	4318154	-	4317526	4317547	ATCCGGCGCGTGACTTTGGCCC	CDS	4.91183	1.11663	2.12843	0.0139733	0.0950912
SL1344_4036	glpF	FQ312003.1	4317308	4318154	-	4317650	4317676	TGGGGCTGATTCTGGCGCTGACCGACG	CDS	16.0477	2.78053	1.77566	0.00529896	0.0476679
SL1344_4040	hslU	FQ312003.1	4320587	4321919	-	4320620	4320663	AATTGATGCGGAATATGTGAGCAAACATCTGGATGCGCTGGTCG	CDS	6.85809	2.53118	1.9192	0.0107045	0.079516
SL1344_4044	priA	FQ312003.1	4324798	4326997	-	4325860	4325885	ATACCGGATGCTGCGTCTGACGCGGC	CDS	8.30634	5.84696	3.17619	0.00083867	0.0126768
SL1344_4048	metJ	FQ312003.1	4330568	4330886	-	4330559	4330588	CGGAAACGTGGGAATACTGATAGCAAAGCA	CDS	17.2248	7.59198	3.00943	1.46e-05	0.000592248
SL1344_4058	gldA	FQ312003.1	4344140	4345244	-	4344124	4344150	ATGGGAATAAGGTCTGAGCAATACTCC	CDS	13.5403	3.25929	1.72698	0.00305964	0.0322014
SL1344_4068	yijP	FQ312003.1	4354746	4356480	-	4355630	4355653	CGTGTTTAATAACGTGGTAACTTC	CDS	5.77921	4.83071	3.43258	0.00336715	0.0344627
ncRNA0244	STnc1460	FQ312003.1	4403809	4404049	-	4404003	4404035	GGGGCGGTTATCTTGTCGGAGTGCTAATTTTCC	sRNA	33.0851	3.44958	1.64536	0.00171923	0.0211004
SL1344_4166	malE	FQ312003.1	4470619	4471819	-	4470591	4470620	ATGCCGTGAGCCTGTGCCGGATGGCGGCAT	CDS	5.7537	1.87686	2.59794	0.0137576	0.0939279
SL1344_4181	qor	FQ312003.1	4486834	4487818	-	4486818	4486847	GCTGATTCCGTAATAGCTCTGCAAAGAAAT	CDS	29.5741	5.48012	1.65357	6.15e-05	0.00180871
ncRNA0083	SraL	FQ312003.1	4526161	4526302	-	4526181	4526208	CAAAGACCGGAAACAAACTAAAGCGCCC	sRNA	26.8259	2.18335	2.74735	0.0130305	0.090207
SL1344_4211	acs	FQ312003.1	4535005	4536964	-	4536226	4536269	CCGCGACCTGTGGTGGCGCGATTTGATTGAAAAAGCCAGCCCTG	CDS	4.10603	3.06307	5.45306	0.0109679	0.0808511
SL1344_4255	phoN	FQ312003.1	4584168	4584921	-	4584067	4584132	GAAAGGAAGTGCAACTGCGTAGGGGCGGCCGGGCGTGGAGAATGCCTTTGGTTTCCCCGATTCGCA	3UTR	11.9303	3.60463	1.77894	0.0020904	0.0244775
SL1344_4259	yjdC	FQ312003.1	4587350	4587926	-	4587145	4587183	GTTCGATTCCGAGTCCGGGCACCACTTATTCAGAAAACC	3UTR	45.6888	2.96816	1.05772	0.000392539	0.00747965
SL1344_4263	aspA	FQ312003.1	4591525	4592962	-	4591496	4591535	CGAACAGTAATCGTACAGGGTAGTACCAAAGAGGCACGTC	CDS	167.621	4.43669	1.41677	7.76e-05	0.00217421
SL1344_4277	frdD	FQ312003.1	4603059	4603419	-	4603033	4603065	CTCTAAGTTGCCACGACGCCCTCTTATCTACCC	CDS	52.9562	3.67574	1.63418	0.00116934	0.0164125
SL1344_4277	frdD	FQ312003.1	4603059	4603419	-	4603092	4603119	TTCTACGGTCTGGCGGCAATCCTGACCG	CDS	13.3117	3.67262	1.76396	0.00258215	0.0285352
SL1344_4284	yjeP	FQ312003.1	4609813	4613116	-	4613022	4613063	ACAAATCACGCAGGAACTGGAGCAGGCAAAAGCGGCGAAGCC	CDS	6.56302	2.38652	1.95601	0.0128675	0.0897013
SL1344_4347	ppa	FQ312003.1	4675321	4675852	-	4675280	4675307	AAGCGTCAAGATAAAGGCTCTCATAGTA	3UTR	88.3079	4.4832	1.83526	0.000534439	0.00938701
SL1344_4347	ppa	FQ312003.1	4675321	4675852	-	4675452	4675482	TGAACGATCTGCCGGAACTGCTGAAAGCGCA	CDS	9.29532	2.43219	3.78135	0.00736152	0.0604882
SL1344_4348	fbp	FQ312003.1	4676078	4677077	-	4676079	4676098	GCGAATACCCGGACGCGTAA	CDS	12.0119	4.3908	2.53475	0.00306778	0.0322014
SL1344_4384	treC	FQ312003.1	4715682	4717335	-	4716619	4716643	TTTACGCGAAATGAACCGTGACGTT	CDS	8.80454	6.11299	3.06233	0.000419455	0.0078968
SL1344_4389	yjgF	FQ312003.1	4723615	4724002	-	4723636	4723665	TGCCGAAAGACGTGAAAATTGAGATTGAAG	CDS	15.503	7.05792	3.26934	0.000205772	0.00453999
SL1344_4389	yjgF	FQ312003.1	4723615	4724002	-	4723601	4723620	GCTAAGCGCCGGACGTCATC	CDS	9.25997	2.3975	2.15732	0.0114114	0.08308
ncRNA0545	RUF_107c.95	FQ312003.1	4737457	4737715	-	4737473	4737505	GCCATCCGACAACATGAATTATGGGCCGACGTA	sRNA	25.9861	4.81621	1.70506	0.000175728	0.00404283
SL1344_4416	yjgB	FQ312003.1	4750351	4751371	-	4751291	4751316	ATGAATATGACGCGGGAGAACTCCAA	CDS	3.25838	2.23206	5.19492	0.0149873	0.0996194
ncRNA0385	SLnc0039	FQ312003.1	4776442	4776588	-	4776531	4776565	GAGGCTTTGATGCTGGAGAATGTCATCATCTGATA	sRNA	4.55001	4.1642	3.60208	0.0059142	0.051579
SL1344_4498	stjA	FQ312003.1	4846477	4847050	-	4846463	4846495	GAAGTGCTGACGAAATAAACGATGAAGGGGGCC	CDS	23.1225	3.56857	1.60046	0.0010372	0.0148225
SL1344_4498	stjA	FQ312003.1	4846477	4847050	-	4846757	4846775	TGGAAATAACGGTGGTCTC	CDS	8.11663	2.22892	3.38835	0.00879724	0.0688516
SL1344_4513	rob	FQ312003.1	4863245	4864115	-	4863223	4863248	TAACGCTGTAGCTCATCCAATGCAGG	CDS	71.8466	4.05979	1.67449	0.000666725	0.0108611
SL1344_4525	arcA	FQ312003.1	4875949	4876666	-	4875914	4875945	GCCCAGGCGCCAAACTGTAAAAACAGCCGGTA	3UTR	11.6656	4.91472	1.8825	0.000503426	0.00891701
SL1344_0001	thrL	FQ312003.1	168	255	+	234	266	CACAGGTAACGGTGCGGGCTGACGCGTACAGGA	CDS	50.6634	3.25223	1.91545	0.00298358	0.0317979
SL1344_0007	talB	FQ312003.1	7664	8618	+	8606	8640	CGATCTGCTGTAATCATTAACGCGTGGCCCTGATA	CDS	16.6862	5.45641	1.96842	0.000276709	0.00563187
SL1344_0007	talB	FQ312003.1	7664	8618	+	8579	8609	CCAGGAAAAACTGGAAAAAATGATCGGCGAT	CDS	10.8475	6.04606	3.5093	0.00124981	0.0172343
SL1344_0012	dnaK	FQ312003.1	11592	13509	+	12745	12767	GATGTGAAAGACGTACTGCTGCT	CDS	4.97207	4.66724	3.25861	0.00332131	0.0341459
ncRNA0097	tpke11	FQ312003.1	13513	13576	+	13520	13548	AACGGGTAATTACTGGCACGGGCGAAGAG	sRNA	43.1804	3.73557	1.7295	0.00101992	0.0147771
SL1344_0040	nhaA	FQ312003.1	46189	47356	+	46648	46674	AATTTTCCTGATGGCGCTGGCGATCAT	CDS	31.74	4.64471	1.49436	0.00011347	0.00291225
SL1344_0046	ribF	FQ312003.1	52871	53810	+	53282	53317	GTTATTACAGAAGGCGGGGGCGGAGTATGGTTTTGC	CDS	9.98981	6.18545	3.23446	0.000634843	0.0104774
SL1344_0068	carB	FQ312003.1	77049	80277	+	80286	80331	TCCGGCGGATATTGCTCTAACCGGACCTGTAATATAATGTTGAAAG	3UTR	114.375	6.09818	1.95442	7.26e-05	0.00205773
SL1344_0088	folA	FQ312003.1	100841	101321	+	101292	101337	TATTGTTTCGAGATTCTGGAGCGTCGTTAACGCTGTAGTGCCGGAT	CDS	6.52702	5.16231	3.36326	0.00239496	0.0269401
SL1344_0120	mraW	FQ312003.1	140409	141351	+	140426	140469	AACACACTACGGTACTGTTGGATGAAGCCGTTAATGGGCTGAAT	CDS	6.11175	5.1968	3.19711	0.00187447	0.0225367
SL1344_0120	mraW	FQ312003.1	140409	141351	+	141332	141361	CAGAGAGGACGAACGCATGATCAGCAGAGT	CDS	42.8156	2.80783	1.42049	0.00296539	0.0316576
SL1344_0121	ftsL	FQ312003.1	141347	141713	+	141332	141361	CAGAGAGGACGAACGCATGATCAGCAGAGT	CDS	42.8156	2.80783	1.42049	0.00296539	0.0316576
SL1344_0122	ftsI	FQ312003.1	141728	143495	+	142933	142963	CTCAAAAACAACGGTGGTCCGACATAGAGAG	CDS	55.3314	4.4237	1.41799	8.66e-05	0.00234032
SL1344_0122	ftsI	FQ312003.1	141728	143495	+	142893	142928	ACCAATTTGGGGTTGGTCGGAGAACGCAGTGGCTTA	CDS	24.3285	4.87485	1.56213	0.000171412	0.00397726
SL1344_0126	murD	FQ312003.1	147402	148719	+	148220	148256	CGTTAGCGGCGCTGGCGCTGGCGGATGCCGTAGGTCT	CDS	4.43929	3.62791	4.19567	0.00842615	0.0667787
SL1344_0130	ddlB	FQ312003.1	152613	153534	+	152790	152822	TATTGCGTTGCATGGCCGTGGCGGTGAAGATGG	CDS	4.05102	3.44283	4.24495	0.0094311	0.0721445
SL1344_0133	ftsZ	FQ312003.1	155685	156837	+	155880	155950	CAAAGGTCTGGGCGCTGGCGCTAACCCGGAAGTCGGTCGTAACGCGGCGGACGAAGACCGTGAAGCGCTGC	CDS	9.39156	2.5075	2.0961	0.0099973	0.075285
SL1344_0134	lpxC	FQ312003.1	156937	157855	+	157045	157068	GGTCATCTATCGTCGCACCGACTT	CDS	9.16183	3.86098	2.05004	0.00171839	0.0211004
SL1344_0134	lpxC	FQ312003.1	156937	157855	+	157833	157863	CGCCTTCGACGGTACTGGCATAACGACATAC	CDS	76.7551	5.44079	1.36061	3.09e-06	0.000192425
SL1344_0134	lpxC	FQ312003.1	156937	157855	+	157867	157897	GTCGTATAAAATTCGACTGGTTAACCTGGCA	3UTR	118.01	3.34548	1.40707	0.000870516	0.0129711
ncRNA0134	STnc40	FQ312003.1	161416	161558	+	161484	161517	TCGGCCTGGCATTGAACACAGATAAAAAGGCGCA	sRNA	21.1909	7.96645	3.041	6.82e-06	0.000337705
SL1344_0141	guaC	FQ312003.1	164056	165100	+	165088	165119	CAATAGCCTCTAATATTCTGGCTGGCGTAAAT	CDS	10.3124	6.51616	3.00754	0.000167229	0.00392364
SL1344_0154	lpdA	FQ312003.1	181010	182435	+	182422	182461	CGAAGAAGAAATAATCTTCTGTAGGTGGCAATGCGCCACC	CDS	65.2824	3.32253	1.34677	0.00081086	0.0123455
SL1344_0159	acnB	FQ312003.1	185852	188450	+	188418	188452	GCAGATGGCGTGATTTTCCAGACTGCGGTTTAATT	CDS	98.0172	5.58743	1.79257	4.32e-05	0.00137418
SL1344_0205	yadR	FQ312003.1	240159	240504	+	240499	240533	ATTTGATTGCTGTTCGTTGTGCCGGATGGCGACGC	CDS	4.44537	4.04189	3.61101	0.00624064	0.0536814
SL1344_0209	dgt	FQ312003.1	243050	244358	+	243946	244013	TGGAAGATGCCAGCGGTTTTAGCCGCCTGCTTGAACTCTATAAGAATGTGGCGGTTGAGCATGTGTTT	CDS	35.6986	4.78514	1.48744	6.82e-05	0.00196686
SL1344_0217	rpsB	FQ312003.1	254292	255018	+	254857	254888	ACCAACTCTGATCCGGATGGCGTTGACTTCGT	CDS	14.1913	2.29753	1.55707	0.00991311	0.0749203
SL1344_0217	rpsB	FQ312003.1	254292	255018	+	255161	255207	CTTATAGACCAGGTAGTATCACGTTTGGTTAGGGGGCCTGTATATGG	3UTR	43.671	3.83652	1.59364	0.000827244	0.0125342
SL1344_0218	tsf	FQ312003.1	255275	256127	+	255161	255207	CTTATAGACCAGGTAGTATCACGTTTGGTTAGGGGGCCTGTATATGG	5UTR	43.671	3.83652	1.59364	0.000827244	0.0125342
SL1344_0218	tsf	FQ312003.1	255275	256127	+	256051	256096	TTGAAGTGGGCGAAGGCATTGAGAAAGTCGAGACTGACTTTGCAGC	CDS	176.143	4.10928	1.23065	4.69e-05	0.00145869
SL1344_0218	tsf	FQ312003.1	255275	256127	+	256112	256149	GTCTAAGCAGTCCTGATTTTCCTGAGGAGCCGCCTGAG	CDS	62.969	5.67018	1.43893	3.48e-06	0.00020621
SL1344_0218	tsf	FQ312003.1	255275	256127	+	256019	256050	GCACAACGCTGACGTGACTGGCTTCATCCGCT	CDS	11.4317	4.80033	1.96984	0.000788553	0.012153
SL1344_0226	hlpA	FQ312003.1	264911	265397	+	265251	265291	AACAAACTGGTGACTCGTATCCAGACTGCGGTGAAAAAAGT	CDS	4.87223	4.60323	3.26082	0.00348834	0.0354357
SL1344_0227	lpxD	FQ312003.1	265400	266426	+	265400	265429	AATGCCTTCAATTCGACTGGCTGACTTAGC	CDS	4.68005	4.42033	3.37931	0.00446653	0.0424895
SL1344_0286B	SL1344_0286B	FQ312003.1	336395	337313	+	336396	336424	GAAGTTAACTCTTCCCGGCTGTTTTATTA	CDS	6.59347	3.35426	2.24724	0.0057627	0.0508217
SL1344_0313	gpt	FQ312003.1	362156	362615	+	362600	362624	GATTTCAGGTCGTTAATCAGCAGCT	CDS	10.7174	3.74954	2.81438	0.00485351	0.0450131
SL1344_0315	crl	FQ312003.1	364005	364407	+	364401	364427	GGCATAACCCTGCTGCCATGCCTGATG	CDS	38.6917	6.78717	1.85159	7.78e-06	0.00037059
SL1344_0318	proA	FQ312003.1	366907	368158	+	368154	368182	CGTAATTAATGACGAGCGGTGCAAAAATA	CDS	10.366	6.52564	3.00869	0.00016515	0.00391104
SL1344_0322	SL1344_0322	FQ312003.1	370216	370540	+	370518	370557	AGCAGCTCAAAGAACTCGTGTGAGCTGACTATCGAATAAA	CDS	14.4479	3.16416	2.27443	0.00652303	0.0552788
SL1344_0368	yaiU	FQ312003.1	424650	427587	+	427412	427461	ACGTAAACGGCGACTCTATCGACAACGGCGTAGAAGGTTCTGCGGTACGT	CDS	12.802	2.75689	1.59412	0.00587222	0.0513554
SL1344_0379	psiF	FQ312003.1	437202	437523	+	437508	437538	GAAAAAAGCGGCGTAGTGCTATCGGGTGAGT	CDS	99.9881	6.37508	1.25076	2.59e-08	9.04e-06
SL1344_0402	secD	FQ312003.1	461816	463664	+	461833	461868	CTTTGTGGAAGTACATCATGCTGGTCGTCGTGATTA	CDS	40.471	6.1321	1.60791	1.14e-05	0.000492892
SL1344_0402	secD	FQ312003.1	461816	463664	+	461895	461937	AACCTGTATGGTGAGGATCCGGCTGTTCAAATCACTGGCGTGC	CDS	27.5592	3.04907	1.99275	0.00418847	0.0407003
SL1344_0403	secF	FQ312003.1	463674	464646	+	464648	464687	CACGTATTTAAGTGTTATCTGAATCCCGGTCATGCGATCG	3UTR	35.9092	4.64216	1.43008	4.99e-05	0.00152469
SL1344_0406	yajD	FQ312003.1	466046	466394	+	466553	466601	GTAACGCATACATTGTCACTGGAATCCCGATCGCAAGGTTGGGATTTTT	3UTR	13.4176	3.46465	1.87865	0.00259397	0.0285655
SL1344_0412	nusB	FQ312003.1	471012	471432	+	471423	471468	CAAAAAGTGATTCACAGGCCGGAAAGATAGCGGGCGCTCGATACCC	CDS	93.9079	5.38381	1.27117	1.54e-06	0.000129933
SL1344_0440	bolA	FQ312003.1	500486	500804	+	500837	500865	AGTATGTTGCTACAGAATTATGTGAAAAC	3UTR	9.32827	4.24476	1.98291	0.0014537	0.0190039
SL1344_0441	tig	FQ312003.1	501150	502449	+	502465	502503	GCACGAAATTTGCACAAAAACCCGTCACCTTTCAGTGAC	3UTR	30.9553	3.70642	1.34674	0.000379357	0.00727255
SL1344_0442	clpP	FQ312003.1	502695	503319	+	502908	502950	AGATATCTATCTGTACATTAATTCTCCTGGCGGCGTAATTACT	CDS	7.5451	1.63968	2.89452	0.0120245	0.0862187
SL1344_0444	lon	FQ312003.1	505027	507382	+	507399	507428	GCGCTAATAAAAACAGGGCTGGCAGGCTAT	3UTR	81.5294	3.6547	1.38475	0.000440871	0.00817758
SL1344_0445	hupB	FQ312003.1	507590	507863	+	507666	507706	GATGCGATTATTGCTTCTGTTACCGAATCTCTGAAAGAAGG	CDS	68.4393	7.78331	1.74712	1.88e-07	3.59e-05
SL1344_0445	hupB	FQ312003.1	507590	507863	+	507707	507741	GGATGACGTTGCACTGGTAGGCTTTGGTACTTTTG	CDS	41.9058	2.16516	1.56551	0.0121536	0.0865482
SL1344_0445	hupB	FQ312003.1	507590	507863	+	507757	507785	CTGCCCGTACTGGTCGCAACCCGCAAACA	CDS	10.7065	6.06091	3.44098	0.00108645	0.0153865
SL1344_0445	hupB	FQ312003.1	507590	507863	+	507875	507906	TCGGGGGATGTGACAAAGTACAAGGGCGCATC	3UTR	1231.91	5.33846	0.974667	2.45e-09	1.4e-06
SL1344_0446	cypD	FQ312003.1	508153	510025	+	509990	510040	AAAATCAAAATCGGCGACGCTCTGGAACAGCAGTAATCGTCGAGGCGCTTC	CDS	4.57617	1.18774	2.30713	0.0142498	0.09614
SL1344_0446	cypD	FQ312003.1	508153	510025	+	510047	510075	AATTGCAAAACGTTGTATCCCACAAAGGC	3UTR	3.73553	3.41884	4.01447	0.00964319	0.0733271
SL1344_0459	ybaY	FQ312003.1	522842	523412	+	523262	523293	TGGCGGCACTAAAGCGGATCTGACGCTGGTAC	CDS	16.0923	3.80782	1.85723	0.00152217	0.0194541
SL1344_0459	ybaY	FQ312003.1	522842	523412	+	523362	523405	CCGACCCAGGTCAATTCGTCTTCTGCCGTTCCTGCGCCTACCCA	CDS	34.9034	5.72331	1.59823	1.84e-05	0.000709094
SL1344_0459	ybaY	FQ312003.1	522842	523412	+	523403	523433	CCAGTATTAATCCTGCGCCAACCCTCTCCGT	CDS	25.5273	8.23279	3.11489	6.49e-06	0.000323992
SL1344_0480	htpG	FQ312003.1	543413	545288	+	545336	545369	CCTACGGCGAGTACTGTTTGTAGGCCGGATAAGC	3UTR	16.9809	2.51596	1.55294	0.0078461	0.0632516
SL1344_0509	allR	FQ312003.1	576051	576870	+	576848	576882	GGCTAAAACCCCCTGTAGCCTGAGCCGCATCCCGC	CDS	14.5221	5.14245	1.87962	0.000268683	0.00553928
SL1344_0588	cstAa	FQ312003.1	660761	662867	+	660869	660898	GATCGTGGTGGCGTCGGTCTGTGTCTATCT	CDS	12.8793	3.71989	1.55998	0.00141813	0.0187232
SL1344_0588	cstAa	FQ312003.1	660761	662867	+	662676	662713	GTATTCAATAACCGTCTGGATGCCGGGCTAACCATCTT	CDS	7.88215	5.90413	3.05097	0.000562879	0.00969695
SL1344_0588	cstAa	FQ312003.1	660761	662867	+	662720	662759	GGTGGTGGTCGTGGTGCTGGCGGTCTTCTCTATTAAGACG	CDS	11.0026	4.64243	1.88756	0.000639068	0.0105195
SL1344_0588	cstAa	FQ312003.1	660761	662867	+	662767	662793	CCGCTCTGAAGATTGATAAACCGACGG	CDS	4.02203	3.74974	3.78746	0.00792837	0.063798
SL1344_0588	cstAa	FQ312003.1	660761	662867	+	662865	662894	TAATCTTTTTACATCAATAGCCCTCTCCAG	CDS	9.26146	3.78628	2.11573	0.00200195	0.0237514
SL1344_0589	ybdD	FQ312003.1	662930	663128	+	663036	663067	CATCCGGATCAGACGCCGATGACCTATGAAGA	CDS	3.96999	3.71929	3.76951	0.00800835	0.0641484
SL1344_0596	ahpC	FQ312003.1	669936	670500	+	670232	670255	ACCCGACTGGCGCCCTGACCCGTA	CDS	18.9951	2.66717	1.91869	0.00639795	0.0545126
SL1344_0596	ahpC	FQ312003.1	669936	670500	+	670490	670518	GTAAAATCTAAATTTCCGTCGTCTTTCAC	CDS	18.2855	3.00738	1.54947	0.00274348	0.0297944
SL1344_0597	ahpF	FQ312003.1	670741	672307	+	672425	672462	TTCATTATCAATACTCTGAAACCGTCTGTTAATAACAG	3UTR	20.8072	3.53494	1.41059	0.000865909	0.0129331
SL1344_0617	cspE	FQ312003.1	692399	692612	+	692601	692645	ACTGCTCTGTAAGCATACGTCCGACAGCAAGATTTCAAAACCCGC	CDS	2857.6	4.5322	1.59808	0.00016701	0.00392364
SL1344_0620	tatE	FQ312003.1	694060	694264	+	694161	694260	CGGCGATTAAAGGATTCAAGAAAGCAATGAACGATGAAGACGCGGGCGTTAAGAAAGACGTCGACGGTAGCGTTCAGGCTGAAAAACTCTCGCACAAAGA	CDS	15.9419	3.33272	2.04411	0.00495128	0.0456505
SL1344_0667	nagE	FQ312003.1	744668	746621	+	746613	746639	AGCAAATAATCGCTTCCTGGCCGGATA	CDS	4.86396	4.22106	3.69711	0.00583408	0.0512356
SL1344_0667	nagE	FQ312003.1	744668	746621	+	746666	746698	CACAGGAAACATAAGCGGCAGAGGGAAACCTTC	3UTR	28.3992	2.43106	1.61314	0.00873867	0.0686002
SL1344_0668	glnS	FQ312003.1	746831	748499	+	748514	748544	GGCGAATGCTGTAAAAATACCTTGTCAACGC	3UTR	50.5363	4.36527	1.7253	0.000348274	0.0067591
SL1344_0680	pgm	FQ312003.1	759168	760809	+	760805	760835	CCTGATGGGCGATATGGAAGAAAAAGGAGCC	CDS	21.7348	5.8797	1.81178	4.56e-05	0.00142649
SL1344_0689	ybfA	FQ312003.1	773871	774078	+	774073	774103	TATTAATCGCGACCAGCCTGAAAAACCGTCA	CDS	50.4122	7.33626	1.70233	4.17e-07	5.47e-05
SL1344_0715	sdhD	FQ312003.1	797785	798133	+	797857	797890	CGTTCTGACGTTATACATCATCTACATGGTGGGT	CDS	5.50189	3.55372	5.76595	0.00859474	0.0678089
SL1344_0716	sdhA	FQ312003.1	798132	799899	+	798221	798245	GCCAAACCTGTGCGCTGCTCTCGAA	CDS	5.9141	2.58173	2.85992	0.0123916	0.0873522
SL1344_0716	sdhA	FQ312003.1	798132	799899	+	798620	798641	AATGGTATGCGCTGGATCTGGT	CDS	6.25148	2.72857	2.36209	0.00720032	0.0594949
SL1344_0717	sdhB	FQ312003.1	799912	800632	+	800628	800658	CATAAGTAGTTGTAGTGGTTGCCGGATGGCG	CDS	44.9629	2.71364	1.40403	0.00359538	0.0362886
SL1344_0718	sucA	FQ312003.1	801155	803957	+	801767	801793	GAACGAACTGACCGCCGCTGAAGGGCT	CDS	8.69373	2.30172	3.65707	0.00811877	0.0647853
SL1344_0722	cydA	FQ312003.1	808939	810508	+	809206	809231	GGACATCTTCGGTGCGCCGCTGGCCA	CDS	3.85248	3.46271	4.00996	0.00931358	0.0716815
SL1344_0724	ybgT	FQ312003.1	811677	811791	+	811766	811789	GTAAAACCGGTCAAGAAGAAAGCT	CDS	12.0131	6.67668	3.15096	0.00024107	0.00506973
SL1344_0725	ybgE	FQ312003.1	811927	812209	+	811931	811961	AAGTATATTTATGCGGTAATGGACAAGCGCC	CDS	46.2315	6.91542	1.79825	1.92e-06	0.000151209
SL1344_0731	pal	FQ312003.1	816701	817226	+	817104	817143	CAGGGTAAAGGCGTTTCCGCTGACCAGATCTCCATCGTTT	CDS	11.0211	4.3246	1.94261	0.000749856	0.0118291
SL1344_0732	ybgF	FQ312003.1	817235	818024	+	817252	817294	GACATCACCTGTTGAGTCTGTCGTTACTGGTTGGCATAGCGGC	CDS	86.0816	2.26375	1.24755	0.00624922	0.0536818
SL1344_0731	pal	FQ312003.1	816701	817226	+	817219	817260	TTTACTAAGAGAATTGCATGAGCAGTAACTTCAGACATCACC	CDS	40.5651	9.02978	3.21076	1.74e-06	0.00014198
SL1344_0732	ybgF	FQ312003.1	817235	818024	+	817219	817260	TTTACTAAGAGAATTGCATGAGCAGTAACTTCAGACATCACC	CDS	40.5651	9.02978	3.21076	1.74e-06	0.00014198
SL1344_0737	aroG	FQ312003.1	823027	824080	+	824077	824104	CTAAGTTTAGTTTCTATCCTGTAGTGAA	CDS	11.8558	2.51632	1.90285	0.0104701	0.0781899
SL1344_0757	ybhT	FQ312003.1	844612	844762	+	844733	844776	CAGAAAGACCAGTCCAGACAGAACCGCTGATTTCCCCAAACGCC	CDS	534.32	6.56524	1.16954	1.02e-09	7.1e-07
SL1344_0759	modB	FQ312003.1	845701	846391	+	845702	845740	ATGATACTGACCGATCCAGAATGGCAGGCTGTCCTTCTT	CDS	10.0718	2.72594	1.56758	0.0063799	0.0544954
SL1344_0760	modC	FQ312003.1	846393	847452	+	846901	846937	TACCTGCAACGGCTGGCGCGGGAAATCAATATTCCCA	CDS	7.77799	5.88491	3.04651	0.000572696	0.00983911
SL1344_0768	hutH	FQ312003.1	855909	857430	+	857410	857450	CTGGTGCCGGACTTTATGTGAATGCTGCCGGATGGAGCGGC	CDS	6.7982	5.50699	3.09887	0.00107742	0.015293
SL1344_0808	ompX	FQ312003.1	898794	899310	+	899207	899251	TCAACCCGATGGAAAATGTTGCTCTGGACTTCTCTTACGAGCAGA	CDS	41.0881	2.35122	1.18989	0.00444291	0.0423931
SL1344_0808	ompX	FQ312003.1	898794	899310	+	899276	899303	GCACCTGGATTGCTGGCGTAGGTTACCG	CDS	20.1806	2.05181	2.07755	0.0143674	0.0966566
SL1344_0808	ompX	FQ312003.1	898794	899310	+	899304	899336	CTTCTAATCACGTCGGTGAAAATGAAAAATCCG	CDS	25.578	3.23961	1.51545	0.00175374	0.0213298
SL1344_0870	ybjR	FQ312003.1	962223	963054	+	962355	962387	TAAAGTCCTGGTGATTCACTATACGGCGGAAAA	CDS	8.61662	3.11048	2.58192	0.00487585	0.0450872
SL1344_0881	ybjZ	FQ312003.1	976262	978209	+	978286	978311	AGCCGATCGGGCTGGCATTTTGCCTC	3UTR	5.65921	4.36858	3.93441	0.00566007	0.0499867
SL1344_0884	clpA	FQ312003.1	979234	981511	+	979305	979330	TTATGACCGTCGAGCATCTGTTGCTG	CDS	7.3483	5.71738	3.09019	0.000823096	0.0125015
SL1344_0884	clpA	FQ312003.1	979234	981511	+	979605	979647	TGCGCAAGCATGAAGTGAGCCGTCTGGATATCGTGAACTTTAT	CDS	4.96083	4.4243	3.49113	0.00468707	0.0439885
SL1344_0884	clpA	FQ312003.1	979234	981511	+	981506	981540	CACTAATCTTCGTTTCACTGTCGTACAAACCGGGC	CDS	207.313	5.75244	1.19644	9.15e-08	2.13e-05
SL1344_0897	lrp	FQ312003.1	993278	993773	+	993758	993833	TATTAAGACACGCTAACACGGAACAGGTGCAAAATCGCTGTAGTTTGATTACACTCCTGTTAATCCATACAGCAAC	CDS	10.9244	4.17766	2.58532	0.00384825	0.0380468
SL1344_0898	ftsK	FQ312003.1	993907	997993	+	993843	993868	GCAACCCGGTGCTGTTGTCCGTTTTA	5UTR	13.4933	2.72281	1.62956	0.00618203	0.0533232
SL1344_0898	ftsK	FQ312003.1	993907	997993	+	994640	994664	CGTAAGCGACTGGCTGAAAAATTCA	CDS	9.24321	1.93908	4.03174	0.00859185	0.0678089
SL1344_0901	serS	FQ312003.1	1000358	1001651	+	1001618	1001650	TCCGTACATGAACGGACTGGAATATATCGGCTA	CDS	22.6182	4.25516	1.66512	0.000713058	0.0113886
SL1344_0919	himD	FQ312003.1	1024186	1024471	+	1024089	1024132	CAGGTTTCGGCCTGTAATCAAGCACTAAGGGCGGCTACGGCCGC	5UTR	1036.05	5.77574	0.922155	2.01e-11	3.16e-08
SL1344_0918	rpsA	FQ312003.1	1022357	1024031	+	1024016	1024050	AGCTAAAGGCGAGTAATCCTCTGAAACTTCGGGTC	CDS	53.9709	2.04502	1.34919	0.0119914	0.0861734
SL1344_0919	himD	FQ312003.1	1024186	1024471	+	1024422	1024450	ACTTTAAACCGGGTAAAGAACTGCGCGAT	CDS	10.5799	6.3248	3.22072	0.000510484	0.00901664
SL1344_0919	himD	FQ312003.1	1024186	1024471	+	1024473	1024503	TTTTAACGCAAAACTTGAACCCGAAAAAAGC	3UTR	15.1822	4.46153	1.6786	0.000578472	0.00988433
SL1344_0934	ycbL	FQ312003.1	1044263	1044911	+	1044883	1044926	TCTTGCAAGATGAGATGCCGGTCTGGTAAGCAGAATGAAAAAGC	CDS	36.3476	3.41407	1.46685	0.00102566	0.0147836
ncRNA0027	IsrB	FQ312003.1	1060740	1060834	+	1060754	1060792	CCCGATATATCTGGTTGTTAGGTCCGGTTCGCTTTGGTC	sRNA	19.7406	2.90692	1.33686	0.0019472	0.0233219
ncRNA0027	IsrB	FQ312003.1	1060740	1060834	+	1060815	1060835	CCGCTTCGGTGGGCGTTTTCT	sRNA	7.55583	3.57136	2.24189	0.00445208	0.0424162
SL1344_0962	SL1344_0962	FQ312003.1	1068939	1069257	+	1068944	1068971	CTGTGACGTTACAAGAATTAAGAACCTC	CDS	36.6758	3.16176	1.64576	0.00259141	0.0285655
SL1344_0998	pyrD	FQ312003.1	1103255	1104293	+	1104303	1104325	TTTATCAGACAACCAGGGCTTTA	3UTR	5.98779	4.10651	4.58045	0.00686725	0.0574984
SL1344_1056	agp	FQ312003.1	1160021	1161263	+	1161232	1161277	TCGATAACGTCATGAACACTGCTGCAAAATAGCCATATGCCCCCGC	CDS	15.2588	7.14744	3.16306	0.000110855	0.00285679
ncRNA0189	STnc670	FQ312003.1	1170290	1170591	+	1170545	1170573	CCATACCCATGACGTCATATGTGGTGCGC	sRNA	47.74	9.46515	3.10189	6.55e-08	1.72e-05
SL1344_1064	phoH	FQ312003.1	1170637	1171492	+	1171431	1171454	TCAACAAAGACGACTGCGTGCGCT	CDS	6.61732	5.38039	3.15336	0.00139456	0.0185867
SL1344_1064	phoH	FQ312003.1	1170637	1171492	+	1171515	1171536	CGGGAAACCGGGCTTTGTTATC	3UTR	29.9175	2.18728	1.85622	0.0140463	0.0953813
SL1344_1075	ycdZ	FQ312003.1	1183652	1184126	+	1183666	1183694	CTATCACGACGGGCATCCTTTCTGGAATA	CDS	4.61513	3.77178	4.24407	0.00811434	0.0647853
SL1344_1088	mdoH	FQ312003.1	1194086	1196630	+	1194353	1194378	GTTTCCCGATCCCTGGCGAACCAACC	CDS	4.07959	2.95321	5.64089	0.0112396	0.0822751
SL1344_1088	mdoH	FQ312003.1	1194086	1196630	+	1196636	1196662	TCAGGTCTGGAGTGAGGTGAAAAATAC	3UTR	13.5103	4.64329	2.47904	0.0022879	0.0261927
SL1344_1089	yceK	FQ312003.1	1196703	1196931	+	1196636	1196662	TCAGGTCTGGAGTGAGGTGAAAAATAC	5UTR	13.5103	4.64329	2.47904	0.0022879	0.0261927
SL1344_1114	flgE	FQ312003.1	1215949	1217161	+	1216151	1216174	AACACCGGGCGCGGGCTGGATGTC	CDS	6.74146	3.12883	2.52591	0.00780068	0.0630269
SL1344_1116	flgG	FQ312003.1	1217950	1218733	+	1218468	1218522	TTAACCTGACCACCTTTATGAACGACACCGGGCTGGAAAGCATTGGCGAGAACCT	CDS	12.5235	2.32689	1.38656	0.00770496	0.062434
SL1344_1116	flgG	FQ312003.1	1217950	1218733	+	1218704	1218746	CAGATGCTGCAGAAACTGACGCAACTCTAAGGGGCCGCCGGTG	CDS	151.685	6.25308	1.55087	1.38e-06	0.000123185
ncRNA0204	STnc840	FQ312003.1	1224245	1224318	+	1224247	1224290	TTTTGAAACATATCACGAAACTGGATATGTTTTGTCTGCCCGCG	sRNA	58.7235	6.68082	1.4565	2.98e-07	4.69e-05
SL1344_1129	plsX	FQ312003.1	1232294	1233374	+	1232343	1232382	CCTTCCGTGACGGTGCCTGCAGCATTGCAGGCACTGAACG	CDS	36.1088	3.55626	1.29621	0.000330916	0.00652288
SL1344_1129	plsX	FQ312003.1	1232294	1233374	+	1232278	1232317	CAGGCAGCGACGATACCTTGACACGTCTAACCCTGGCGTT	CDS	73.5442	6.74852	1.64975	1.76e-06	0.000142069
SL1344_1133	acpP	FQ312003.1	1236254	1236491	+	1236479	1236512	CCACCAGGCGTAAGTGAACATCTCCAGGCGGTCG	CDS	375.184	5.34356	1.83693	9.34e-05	0.00247689
SL1344_1134	fabF	FQ312003.1	1236576	1237818	+	1237735	1237802	CAGGTCAGCGATCTGGAGTACGCTCTGTGCAACTCCTTTGGTTTTGGCGGAACTAACGGTTCCTTGAT	CDS	8.73397	3.64096	2.161	0.00250949	0.0279286
SL1344_1134	fabF	FQ312003.1	1236576	1237818	+	1237851	1237873	CCGCTTGTCGGGCCTTTTTTATC	3UTR	9.1524	4.03313	2.17477	0.00257131	0.0284654
SL1344_1140	ptsG	FQ312003.1	1242510	1243944	+	1243941	1243975	CTAAGCAGTAATGATGTTGGGGAGAATTAAGGCAG	CDS	10.0317	5.84223	3.55166	0.00158749	0.0200848
SL1344_1148	ndh	FQ312003.1	1250595	1251900	+	1251868	1251925	CGCGTCATTCGTCCGCGCCTGAAACTGCATTAATTTCTCTGCGTCTCACCGGCTGCTC	CDS	20.9271	7.9317	3.04128	7.48e-06	0.000364365
SL1344_1176	icdA	FQ312003.1	1281237	1282488	+	1282495	1282531	TAATTGTTAAAAACAAAAACGGGGACTTAACGTCCCC	3UTR	66.6599	6.42958	1.40634	5.14e-07	6.21e-05
SL1344_1176	icdA	FQ312003.1	1281237	1282488	+	1282392	1282428	CGCGAAGACCGTGACCTATGACTTTGAACGCCTGATG	CDS	55.4813	3.69902	1.37662	0.000403118	0.00763495
SL1344_1176	icdA	FQ312003.1	1281237	1282488	+	1282446	1282469	GAAATGTAGTGAGTTTGGTGACGC	CDS	7.5829	1.67544	3.02585	0.0116462	0.0843681
SL1344_1177	SL1344_1177	FQ312003.1	1282935	1284060	+	1284025	1284061	CAGGCGCTTAATAGAGACTGCATAATATTATATTGAC	CDS	5.73572	5.07888	3.17626	0.00205137	0.0241555
SL1344_1184	pagC	FQ312003.1	1289190	1289661	+	1289559	1289594	GAATCCGCTGGAGAATATCGTCGTCGATGTTGGGTA	CDS	6.12597	2.67322	2.39182	0.00767626	0.0623621
SL1344_1184	pagC	FQ312003.1	1289190	1289661	+	1289629	1289656	GGCTTCAACGTCGGGGTTGGATACCGTT	CDS	20.3107	5.50051	1.84764	6.94e-05	0.00199211
SL1344_1184	pagC	FQ312003.1	1289190	1289661	+	1289665	1289691	GCATAAGCTATGCGGAAGGTTCGCCTT	3UTR	8.19937	3.91529	2.24444	0.00378225	0.037583
ncRNA0379	SLnc0014	FQ312003.1	1290167	1290467	+	1290402	1290433	TCGCGAACCATATTGACTGTGGTATGGTTCAC	sRNA	33.6548	1.93595	1.09206	0.00979459	0.0741136
SL1344_1187	SL1344_1187	FQ312003.1	1292368	1292836	+	1292852	1292877	CCCGTTTAGACGGGCCTTCATTGTCT	3UTR	16.2784	3.28312	1.72381	0.00305715	0.0322014
ncRNA0230	STnc1210	FQ312003.1	1292946	1293012	+	1292944	1292981	ATTATCCCGTGCCACTGACCTCGTCGCCATTGGACGGC	sRNA	14.934	4.09697	1.68492	0.000751369	0.0118291
SL1344_1210	yeaQ	FQ312003.1	1309990	1310239	+	1310227	1310273	AATCAAAAGCTAAACGCAGAACTTTCAGAGATAATAAAGGCTACGAC	CDS	19.6334	7.69189	3.14294	3.27e-05	0.00107681
SL1344_1212	SL1344_1212	FQ312003.1	1310991	1311303	+	1311086	1311111	GCCTGTGCCAACCCGGAGATGAATTC	CDS	3.51421	2.50109	5.42508	0.0134314	0.0923024
SL1344_1221	mipA	FQ312003.1	1321041	1321788	+	1321793	1321827	TTGAATTTGCCGGAAAAACCACGACAAAGCCTGCG	3UTR	62.0365	5.38269	1.35678	3.33e-06	0.000199564
SL1344_1227	yeaC	FQ312003.1	1327337	1327616	+	1327659	1327694	GCCAATGCGTTGTGCTTACCGGGCCTGCTCATTGCT	3UTR	56.2595	7.48314	1.73568	4.03e-07	5.46e-05
SL1344_1233	topB	FQ312003.1	1333509	1335459	+	1333627	1333653	TGGTGTATTGGTCATTTGCTGGAACAG	CDS	4.48985	3.43929	4.62252	0.00921218	0.0711624
SL1344_1242	astE	FQ312003.1	1344105	1345074	+	1345092	1345116	TCACGTTAGGATTACAGGGATGATT	3UTR	4.8868	4.57419	3.31811	0.00378938	0.037583
ncRNA0257	STnc1640	FQ312003.1	1345902	1345970	+	1345934	1345970	CACAATCGTTGAGGTGGACAGGATCGGCGGTTTTCTT	sRNA	180.645	4.15905	1.22281	3.67e-05	0.00117722
ncRNA0257	STnc1640	FQ312003.1	1345902	1345970	+	1345900	1345925	CCGCATAATTTAAGACCGCCGGTCTT	sRNA	42.7016	4.57288	1.22423	9.65e-06	0.000442874
SL1344_1246	osmE	FQ312003.1	1348017	1348359	+	1348351	1348394	AAGCAGTAACAACTGTACATTGCCTGAACATTCAAGGAAACCGG	CDS	483.511	5.77858	1.50436	4.74e-06	0.00026864
SL1344_1246	osmE	FQ312003.1	1348017	1348359	+	1348277	1348307	TGGATGATACCGGGCACGTGATTAACTCCGG	CDS	20.2876	2.16905	1.64504	0.0116065	0.0841771
SL1344_1268	infC	FQ312003.1	1370986	1371529	+	1371522	1371558	AACAGTAAGGCCTTCAAGTAACAATTCTGTGAAGCCT	CDS	25.0486	3.70814	1.37477	0.000331958	0.00652298
ncRNA0181	STnc540	FQ312003.1	1376237	1376364	+	1376314	1376345	CCTGAAAGATGACCCGTATAACTAAAAAGGCC	sRNA	106.093	6.16165	1.25802	1e-07	2.19e-05
SL1344_1283	pps	FQ312003.1	1384580	1387001	+	1386965	1387015	TCAGACCTGGCTGAGTCTGGCGGAACTGAAGAAGTAGTGTAATACCGGATG	CDS	106.505	4.8213	1.32371	1.38e-05	0.000564412
SL1344_1301	ydiH	FQ312003.1	1406917	1407106	+	1407102	1407131	ATTAATAAAGTCTGTGTAGGCCGGATAAGG	CDS	23.1085	2.18543	1.22077	0.00738243	0.0605224
SL1344_1309	ynhG	FQ312003.1	1414840	1415842	+	1415847	1415874	TGCAGCAAACGACGGACAAAAAAATGGC	3UTR	16.3825	4.29272	2.5664	0.00156047	0.0197827
SL1344_1362A	ynhF	FQ312003.1	1466092	1466182	+	1466168	1466210	GCCGCTCTGCACTGATTTCCTCTCTTCTGAGGGTGGGCGTCTC	CDS	43.8472	2.97635	1.79128	0.00422705	0.0407664
SL1344_1365	ydhD	FQ312003.1	1468128	1468476	+	1468442	1468484	CAAAATATAAAACTCAGGAGCCGGACGCAGAGTAATCTGTGCA	CDS	84.6516	3.82315	1.5818	0.000706915	0.0113395
SL1344_1372	sodCb	FQ312003.1	1472901	1473423	+	1473505	1473538	TCATGCGCGGCGGGTTGATGATGATGTGCGAGCG	3UTR	40.4883	2.65794	1.31687	0.0033011	0.0340284
SL1344_1376	slyA	FQ312003.1	1476731	1477172	+	1476969	1476996	CGGCAAACCTGCGCCAGCGATCGTCGCG	CDS	4.81108	4.28717	3.5204	0.00512436	0.0466175
SL1344_1376	slyA	FQ312003.1	1476731	1477172	+	1477118	1477146	TAAACTTATCGCCAAACTTGAACACAATA	CDS	26.2901	3.86135	1.48077	0.00054332	0.00948501
SL1344_1410	pntB	FQ312003.1	1514088	1515477	+	1515472	1515519	CTTTAATCTTTTAAACGTGCGGCGGCCTCTTCGGAGGCCGTTTTTATA	CDS	5.78486	2.93629	2.36444	0.00891322	0.0692788
SL1344_1419	bioDb	FQ312003.1	1523300	1523996	+	1524038	1524071	GACCGGGGAGTAACTGATACTCGCCGGTCATTTC	3UTR	5.33523	1.86047	2.51007	0.0147479	0.0982415
SL1344_1443	SL1344_1443	FQ312003.1	1548927	1549110	+	1549150	1549175	GCACATACGATGCGGGCCATAGGCTC	3UTR	27.713	2.80561	2.03876	0.00563603	0.0498444
SL1344_1445	ydeI	FQ312003.1	1550183	1550576	+	1550553	1550603	CGCGTGAACCGACTGCAAAAATAACGCGCGCTAACCGGCAATCTCCAGGTC	CDS	6.45292	5.26618	3.20315	0.00171512	0.0211004
SL1344_1495	rpsV	FQ312003.1	1602343	1602487	+	1602476	1602518	AGCCAAAAGTAATCGTACAGTCCTGAAATGACGTTAAACACCA	CDS	216.717	6.55145	1.2439	7.72e-09	3.23e-06
SL1344_1496	sfcA	FQ312003.1	1602663	1604361	+	1604334	1604360	CCGCGACTACCGTCGGACTTCCATTTA	CDS	10.2818	4.40848	2.01393	0.00124868	0.0172343
SL1344_1497	adhP	FQ312003.1	1604727	1605657	+	1605648	1605707	CCGTCGTTAAACGATTTGCTGTGGTCGTCTGAGTATACAGACAGCAGATGAAAACAAGGC	CDS	28.6084	3.49088	1.81846	0.0021912	0.0253277
SL1344_1503	ompD	FQ312003.1	1611986	1613114	+	1612764	1612803	GCGACCACCTACTCCGAAACGCTGAACATGACCACCTTCG	CDS	25.1454	3.16536	1.40276	0.00130327	0.0179321
SL1344_1503	ompD	FQ312003.1	1611986	1613114	+	1613141	1613167	AGTCCTTTCAGGGCTGGCTTTTTCTCT	3UTR	717.867	3.69107	1.39556	0.000390943	0.00747189
SL1344_1504	SL1344_1504	FQ312003.1	1613197	1613638	+	1613141	1613167	AGTCCTTTCAGGGCTGGCTTTTTCTCT	5UTR	717.867	3.69107	1.39556	0.000390943	0.00747189
SL1344_1503	ompD	FQ312003.1	1611986	1613114	+	1613075	1613113	CGACAACATCGTTGCTGTTGGTCTGAACTACCAGTTCTA	CDS	413.06	6.26869	1.27872	4.06e-08	1.34e-05
SL1344_1582	ynaF	FQ312003.1	1702983	1703418	+	1703398	1703421	TCCGTACTGGTGGTACGCTAAATA	CDS	21.03	2.68267	1.82813	0.00716911	0.0593149
SL1344_1592	ydaA	FQ312003.1	1712129	1713077	+	1713042	1713074	CAAACACCGGTTGAACTGGACGACGAGGACGAT	CDS	38.1648	4.32702	1.67715	0.000325431	0.00645525
SL1344_1612	tpx	FQ312003.1	1732437	1732944	+	1732887	1732942	GGATGAAATCACCCACGAGCCGGATTACGACGCCGCGCTTAATGTCCTGAAGGCAT	CDS	6.28437	2.58979	2.09234	0.0138176	0.0942354
SL1344_1612	tpx	FQ312003.1	1732437	1732944	+	1732973	1733014	AGTGCTACAGGCGGTGCTCTTTTGTCACAAGAAGGCCTCTAT	3UTR	42.6394	9.24893	3.10158	1.67e-07	3.28e-05
SL1344_1631	fabI	FQ312003.1	1748988	1749777	+	1749750	1749784	GGCAATGAATGAACTGGAACTGAAGTAAGCGCATT	CDS	22.2037	7.92394	3.15248	2.04e-05	0.000772837
SL1344_1669	yciI	FQ312003.1	1789064	1789361	+	1789355	1789382	CTTTTGAAAAGGATGGCCTGTTGGGCAC	CDS	8.78338	4.09355	2.0459	0.00201814	0.0238535
SL1344_1680	adh	FQ312003.1	1799980	1802659	+	1801830	1801870	GTCAGAAATATCCGCTGGCTGACTACGCCCTGACCCCGGAT	CDS	3.52121	2.39699	5.5487	0.013688	0.0938604
SL1344_1682	hns	FQ312003.1	1804135	1804549	+	1804494	1804540	AAAAAGCAATGGAAGAACAAGGTAAGCAACTGGAAGATTTCCTGATC	CDS	160.79	5.99444	1.55765	6.18e-06	0.000311403
SL1344_1682	hns	FQ312003.1	1804135	1804549	+	1804540	1804573	CAAGGAATAATTTACTTCCTGGATGCTTAAAATC	CDS	53.7857	3.5867	1.80486	0.00146885	0.0190934
SL1344_1697	ychN	FQ312003.1	1825175	1825529	+	1825492	1825541	AATGGACGCTGGCAGCGGACAAAGTGCTGACATTTTGAATCTGTACGCGG	CDS	14.4343	4.40392	1.79248	0.00100738	0.0146291
SL1344_1708	prs	FQ312003.1	1834613	1835561	+	1834988	1835013	TCTCACCGTAGATCTGCATGCTGAAC	CDS	5.75636	3.78862	5.24992	0.00793417	0.063798
SL1344_1708	prs	FQ312003.1	1834613	1835561	+	1835551	1835587	TCGAGCATTGATCGAACCCGGATCTGAAACCCGCTGC	CDS	267.899	4.25414	1.37932	9.72e-05	0.00255698
SL1344_1723	SL1344_1723	FQ312003.1	1850383	1851709	+	1851546	1851578	AAGAAGAGATCAATGCGCGCATGGACAAAATCA	CDS	6.38363	2.759	2.38235	0.00700074	0.0581515
SL1344_1723	SL1344_1723	FQ312003.1	1850383	1851709	+	1851733	1851759	TCCACGTCCCGGCGTGGATTTTTTGTC	3UTR	19.412	5.67837	1.8312	7.79e-05	0.00217421
SL1344_1723	SL1344_1723	FQ312003.1	1850383	1851709	+	1851640	1851667	CGCAGCCTATATTGTCGCCTGTGAGCGC	CDS	7.08702	4.8351	3.89592	0.00420725	0.0407003
SL1344_1723	SL1344_1723	FQ312003.1	1850383	1851709	+	1851676	1851706	GGCCCGTAAAGATCGCGGTATCTATCCAGGT	CDS	14.2801	3.06328	2.22606	0.00674636	0.0567127
SL1344_1724	treA	FQ312003.1	1851922	1853635	+	1853633	1853681	TAACGCGTGTTTATAGTAGGTTGACCCGGTGCTGACCGGGTCAACGCTT	CDS	11.6561	6.80883	2.98718	8.35e-05	0.00229196
SL1344_1735	dsbB	FQ312003.1	1865366	1865897	+	1865870	1865907	TAAAAAACGCGACCTGTTCGGTCGTTGATACACACGCT	CDS	32.3743	4.65705	1.31905	2.07e-05	0.000775486
SL1344_1743	minD	FQ312003.1	1869670	1870483	+	1870184	1870210	GAACCGATTAAAGAACATCTCCTGTTG	CDS	9.2364	3.41029	2.91591	0.00643927	0.0547164
SL1344_1744	minE	FQ312003.1	1870486	1870753	+	1870766	1870800	GAAAATTCCTGGATTAAAAAAGGCAGAAGAATCTG	3UTR	26.0502	4.64531	1.47832	9.27e-05	0.00247004
SL1344_1755	sdaA	FQ312003.1	1880943	1882308	+	1882302	1882355	TGATTAAACGCCGTTTCCCCTCCCTTCGCCCATCTGCTACGGATGGGCGAAATT	CDS	12.1858	6.90509	2.99199	7.03e-05	0.00199898
SL1344_1761	SL1344_1761	FQ312003.1	1887925	1888786	+	1888778	1888808	GGCCAGTAAGGCTGTTGTACACTACCGGGGC	CDS	301.669	5.36451	1.34984	3.33e-06	0.000199564
SL1344_1761	SL1344_1761	FQ312003.1	1887925	1888786	+	1888753	1888777	CGCCGGCTACTCCGTAGGACTGCTG	CDS	29.1221	4.34122	1.51663	0.000192074	0.00426771
SL1344_1761	SL1344_1761	FQ312003.1	1887925	1888786	+	1888714	1888741	CCCGCTGTGGATTATCGTGGGCTTCTTC	CDS	9.73811	4.4663	2.02885	0.00146879	0.0190934
SL1344_1822	pykA	FQ312003.1	1940044	1941487	+	1941513	1941538	TAGTACAGGGTTTGTCAGCATAAAGC	3UTR	12.7291	4.79532	1.98805	0.000662471	0.0108198
SL1344_1844	argS	FQ312003.1	1960163	1961897	+	1961903	1961943	CCGTCGTTAACATCATCAGGCCTGACTCCGGATAACGGACT	3UTR	170.202	4.92116	1.1856	2.04e-06	0.000154183
SL1344_1868	ftn	FQ312003.1	1986958	1987456	+	1987413	1987448	ATTTCATTGATAAAGAACTCTCCACCCTGGATACGC	CDS	10.4378	2.28719	2.01796	0.0127682	0.0892069
SL1344_1889	fliD	FQ312003.1	2006969	2008373	+	2008351	2008412	TTACAGCTATGAACAAGTCCTGATAACAGAGGTCACCATGTACACCGCGAGCGGTATCAAAG	CDS	16.2998	3.28292	1.57951	0.00206331	0.0242507
SL1344_1890	fliS	FQ312003.1	2008387	2008795	+	2008351	2008412	TTACAGCTATGAACAAGTCCTGATAACAGAGGTCACCATGTACACCGCGAGCGGTATCAAAG	CDS	16.2998	3.28292	1.57951	0.00206331	0.0242507
SL1344_1901	fliI	FQ312003.1	2017476	2018847	+	2018781	2018810	CATTTTTGAACGGGCCGACTGGGAGGACTC	CDS	16.6763	5.13131	1.88414	0.000165448	0.00391104
ncRNA0233	STnc1280	FQ312003.1	2039987	2040056	+	2039983	2040009	TCTTCGTGGCATCTGGTGGTTTCCGTC	sRNA	8.6359	3.83846	2.21984	0.00326557	0.0337679
ncRNA0071	Sar	FQ312003.1	2071342	2071409	+	2071381	2071410	CGGAGCTGCACACTCGCGGGCGTCACCCTT	sRNA	53.3542	3.6332	1.42367	0.000492401	0.00884633
ncRNA0071	Sar	FQ312003.1	2071342	2071409	+	2071354	2071382	CTCCATAAAATTTGACGCCACGGCGCCCG	sRNA	7.35785	5.71285	3.07313	0.00077565	0.0120281
SL1344_1968	SL1344_1968	FQ312003.1	2073534	2074125	+	2073544	2073574	GAAGTCTTGTCGGCGTCCGGCTCTTCCAACA	CDS	42.5625	3.27123	1.08478	0.000186981	0.00421483
SL1344_1968	SL1344_1968	FQ312003.1	2073534	2074125	+	2073593	2073619	TGTTCTGCCGTGACGCCGACCTTTTTA	CDS	10.7322	3.57808	1.83175	0.00299983	0.0318707
SL1344_1968	SL1344_1968	FQ312003.1	2073534	2074125	+	2073674	2073736	AAGCTGTTACAGCAGGTGCTCTTTTCTGTTTTGTGGAGAAACCAACTGGCGGTGGCAACCGCC	CDS	7.98479	2.92055	1.93767	0.00780819	0.0630269
SL1344_1969	SL1344_1969	FQ312003.1	2074182	2075010	+	2074968	2075065	CGGTGAATCAGTAGAAACGTTCATCGGTAACTTTAAAGCGTAATTGCTCTGCATTAAATCCCCGGCGCCGCGGGGATTTATTGAAGTGTAATTCTGTT	CDS	52.3284	5.16745	1.44545	1.17e-05	0.000501967
SL1344_2043	sopA	FQ312003.1	2139284	2141633	+	2141647	2141671	CGCATGGAATTAAGGGACACAGCGT	3UTR	4.08115	3.92747	3.55764	0.006712	0.0564994
SL1344_2048	hisG	FQ312003.1	2147329	2148229	+	2147221	2147244	TCCAGTGGTGCATGAACGCATGAG	5UTR	24.4992	8.13624	3.13445	1.03e-05	0.000460686
ncRNA0074	SibA	FQ312003.1	2211622	2211781	+	2211643	2211686	CCTCCCCCTGGTGTCTTAGTAAGCTGGTAGGCTAATCACTAAGA	sRNA	105.902	3.03468	1.10735	0.000429682	0.00802575
ncRNA0074	SibA	FQ312003.1	2211622	2211781	+	2211693	2211735	CCAGTATGATGACTACCTTCATCATAACCCTTTCCTTATTTTG	sRNA	30.4515	4.99773	1.76668	0.000158257	0.00376939
SL1344_2171	yeiG	FQ312003.1	2289157	2290015	+	2290069	2290097	ATTTATTATTTAAATCCGCGGCCTGCTGG	3UTR	8.41181	5.33015	3.71798	0.00278723	0.0301507
SL1344_2191	spr	FQ312003.1	2311373	2311946	+	2311966	2312006	CCCTTGGCTTACCTGATGAGACGACATAAAAAGCACTGCTT	3UTR	50.8125	6.04889	1.59002	1.47e-05	0.000592248
SL1344_2194	yejB	FQ312003.1	2315749	2316844	+	2316200	2316226	TCTATCCCGCTGGGGATTCGCAAAGCC	CDS	5.69958	2.98255	2.29777	0.0084323	0.0667787
SL1344_2201	rplY	FQ312003.1	2324148	2324433	+	2324389	2324426	GCTTACAAACCGAAGCTGACTCACATCGACTTCGTTCG	CDS	58.073	3.50689	1.19492	0.000218799	0.00474417
SL1344_2201	rplY	FQ312003.1	2324148	2324433	+	2324423	2324458	TTCGCGCGTAATCGCCTGGAAGTTGAAGAAAAACCC	CDS	20.7285	2.89815	2.27465	0.00757533	0.0619424
SL1344_2205	yejM	FQ312003.1	2326635	2328396	+	2328529	2328573	ATCCTCTCGTGCCGACCAAAATTCCTCGAAGAACCAGCCTGTTAC	3UTR	143.562	4.82612	1.31063	1.12e-05	0.000484892
SL1344_2246	nrdA	FQ312003.1	2379115	2381401	+	2381359	2381417	TATTCAGGACGATGGCTGCGAAAGCGGCGCTTGTAAGATCTGATGAATAGTGCCGGGTA	CDS	10.6996	2.17408	2.04343	0.0142872	0.0962893
SL1344_2247	nrdB	FQ312003.1	2381513	2382644	+	2382457	2382492	TTCGTATGCAGGCGGTGGGGCTGGATCTACCGTTCC	CDS	9.5764	2.59105	2.06294	0.00900389	0.0698107
SL1344_2266	yfbE	FQ312003.1	2401668	2402826	+	2402713	2402738	CCTGACACCGAGTGGAACAGCGAGCG	CDS	17.7041	3.58602	1.67047	0.00174379	0.0212911
SL1344_2267	pmrF	FQ312003.1	2402828	2403812	+	2403273	2403314	CAGCGCACAACGGGCAAAGCGATGGGCGATTACGGCTGCATG	CDS	12.4957	6.91673	3.0282	8.57e-05	0.00233394
SL1344_2306	ackA	FQ312003.1	2445654	2446857	+	2446836	2446869	CGCGAGCCGTCTGACTGCCTGATTTCACACCGCC	CDS	14.8254	7.29236	3.00544	3.12e-05	0.00103199
ncRNA0252	STnc1560	FQ312003.1	2449087	2449184	+	2449086	2449111	AGCTAATGCCGGATGGCGGCGTGAAC	sRNA	9.0999	4.4139	1.95429	0.0013458	0.0183401
SL1344_2360	fadL	FQ312003.1	2500104	2501418	+	2501411	2501449	CGTTCTAATCTCTTTCTGAAACGGATCAAAAAGGTGAGC	CDS	32.5171	3.65613	1.63255	0.00120458	0.0168695
SL1344_2360	fadL	FQ312003.1	2500104	2501418	+	2501378	2501409	AAGCCTGGCTGTTCGGTACTAACTTTAACTAC	CDS	13.912	7.08213	3.06641	7.52e-05	0.00212014
SL1344_2377	nupC	FQ312003.1	2523018	2524221	+	2524203	2524243	CGCGGCGCTGGTACTGTAAGTCTGGGTTTAATGCAGAAACC	CDS	91.0362	6.19102	1.68014	1.1e-05	0.000481733
SL1344_2380	yfeD	FQ312003.1	2527432	2527825	+	2527784	2527843	CGCGGATTTCTGACGCGTTTAGGTATCAATGAGGCGGACTAACAAATAATAAACGGCAGG	CDS	5.4174	2.15312	2.51234	0.0121121	0.0864481
SL1344_2393	cysK	FQ312003.1	2540946	2541918	+	2541890	2541919	TCTTTACTGAGAAAGAACTGCAACAGTGAT	CDS	9.2826	4.31783	2.09387	0.00200694	0.0237658
SL1344_2393	cysK	FQ312003.1	2540946	2541918	+	2541848	2541872	CATCAGGTGAGCGTTATCTGAGCAC	CDS	7.16771	2.85646	2.50774	0.00631993	0.0540677
SL1344_2394	ptsH	FQ312003.1	2542301	2542559	+	2542380	2542419	AAAGGCTTCACTTCTGAGATTACTGTGACTTCCAACGGCA	CDS	22.2392	4.40881	1.82228	0.000549069	0.00948501
SL1344_2395	ptsI	FQ312003.1	2542607	2544335	+	2542582	2542616	AAATCAGTCACAAGTAAGGTAGGGTTATGATTTCA	CDS	39.273	3.751	1.2504	0.000180906	0.0041215
SL1344_2396	crr	FQ312003.1	2544375	2544885	+	2544812	2544841	AAATCAAAGAACTGATCAAACTGTCCGGTA	CDS	104.094	6.39869	1.50801	8.35e-07	8.64e-05
SL1344_2437	tktB	FQ312003.1	2581215	2583216	+	2583244	2583284	ACAGTCTGCAGACCTGTTCTGTAGGCTGTGCAAAATTACTT	3UTR	22.7728	8.01831	3.11757	1.22e-05	0.000516598
SL1344_2458	yfgD	FQ312003.1	2607189	2607549	+	2607510	2607561	TGGCCGACCGCCTGAGCAGGTGCTGGACATCCTCGGTTAACCGTTGAACGCC	CDS	10.1369	6.48902	3.01755	0.00018821	0.00421483
ncRNA0067	RyfA	FQ312003.1	2672650	2672945	+	2672923	2672947	GCCCTGTTGGGCGGCTTTCTTTTCT	sRNA	16.0338	4.126	1.97405	0.0017475	0.0212951
SL1344_2547	SL1344_2547	FQ312003.1	2729141	2729588	+	2729629	2729664	TTTGATTGAACTCAGTCCGGATTGTGTGATTTGATC	3UTR	63.403	3.93383	1.16091	3.61e-05	0.00116264
SL1344_2599	SL1344_2599	FQ312003.1	2775737	2776022	+	2776015	2776047	TGGCGTGAACTCCAGAACATCGGGCTCGATGAT	CDS	23.0736	6.01819	1.77165	2.61e-05	0.000893689
SL1344_2613	trxC	FQ312003.1	2789066	2789486	+	2789223	2789249	CTTCCAGTGGTAATCGACTTTTGGGCC	CDS	16.2347	2.98125	1.57836	0.00332336	0.0341459
SL1344_2613	trxC	FQ312003.1	2789066	2789486	+	2789471	2789498	GAACGAAGCGCTGTAAACGCCACGGGGC	CDS	44.9074	4.697	1.35472	2.08e-05	0.000775486
SL1344_2624	yfiA	FQ312003.1	2808080	2808419	+	2808394	2808437	GCTTCGTCGAAGCAGAAGAAGAGTAGTCCCTTACATTGAGTGTA	CDS	80.4645	2.58144	1.34597	0.00360366	0.0363138
SL1344_2625	pheA	FQ312003.1	2808669	2809830	+	2808593	2808627	ATAAAGAATGCGAAGACGAACAAGAAGGCCTCCCC	5UTR	98.8025	5.4436	1.24763	8.61e-07	8.64e-05
SL1344_2645	gpB	FQ312003.1	2825696	2825915	+	2825876	2825919	CCACCCTGTCAGAAACCAGCAACAGCAACTCTGGCTTTAAACCT	CDS	9.3005	3.32126	1.74284	0.0031916	0.0331168
SL1344_2652	corB	FQ312003.1	2830772	2832014	+	2831991	2832034	CTGCGCGAGAGTGTGGCGGAGTAACACAATGGCGAACTCCGGTT	CDS	79.4854	7.86932	1.7161	4.84e-08	1.51e-05
SL1344_2657	smpA	FQ312003.1	2836261	2836600	+	2836636	2836670	GGCCTGCAAACCTCTCCCCCGCCATTTGGTACGAA	3UTR	7.49607	3.77277	2.06311	0.00307265	0.0322014
SL1344_2719	SL1344_2719	FQ312003.1	2896801	2897353	+	2896912	2896937	GAGTAATCTAACGGCGACACCTGACG	CDS	10.2775	4.3919	2.02714	0.00130882	0.0179692
SL1344_2765	mig-14	FQ312003.1	2952170	2953067	+	2953059	2953088	ATTTGCTAAAAAGAAAGCCTGGACGTAAAT	CDS	19.4871	7.76814	3.06926	1.55e-05	0.00061195
SL1344_2776	gabT	FQ312003.1	2964172	2965456	+	2965453	2965481	GTAATGTCCAATAAGCAGCGTCGGGTGGC	CDS	11.3988	3.51166	1.77888	0.00238231	0.0268458
SL1344_2786	ygaM	FQ312003.1	2971884	2972223	+	2972234	2972271	TGCCGGATGGCGACATACTTTATGGGGCCTGCATCATT	3UTR	39.4261	4.82538	1.62771	8.99e-05	0.00241595
SL1344_2857	iagB	FQ312003.1	3044110	3044593	+	3044558	3044594	AAAAACAAAAGACTTTCTATCGCGGCAAACAAATAAT	CDS	33.6775	2.48683	2.37269	0.0105158	0.0783452
SL1344_2924	sopD	FQ312003.1	3109159	3110113	+	3110145	3110166	CGGCTGCCTGCCGGATTTTTCA	3UTR	23.3678	8.19294	3.01182	2.38e-06	0.000170116
SL1344_2928	ptpS	FQ312003.1	3114945	3115308	+	3115304	3115329	AATAAGGTTTATTAACGCGTGGGCTG	CDS	5.66049	4.91192	3.30325	0.00280417	0.0301507
SL1344_2949	ygdH	FQ312003.1	3140304	3141669	+	3140943	3140975	CATGACTGAACCTTCCATTATTGCGGCTGAACC	CDS	9.94257	2.26049	1.58932	0.0129219	0.0898818
SL1344_2949	ygdH	FQ312003.1	3140304	3141669	+	3141646	3141673	CCCTGTTACGAGATCTGCGCTTAACGCT	CDS	14.9026	5.34366	1.86896	0.000224798	0.00479162
SL1344_2951	sdaB	FQ312003.1	3143581	3144949	+	3143608	3143703	AATCGGCATTGGCCCTTCCAGTTCTCACACCGTCGGACCAATGAAAGCAGGCAAGCAGTTCACGGACGATCTGATTGCCCGCCATATTCTTACAGA	CDS	20.0256	3.32661	1.72851	0.00231379	0.0263094
ncRNA0016	GcvB	FQ312003.1	3156778	3156984	+	3156935	3156967	TCTGTCCATAGTGATTAATGTAGCACCGCCATA	sRNA	61.8073	3.10955	1.33865	0.0011202	0.0157933
SL1344_2984	ygdQ	FQ312003.1	3185719	3186433	+	3186422	3186455	AATCCGCTGTAATCCTGTCTCGCTCCCCCGCCGG	CDS	9.05174	2.37408	2.13207	0.011683	0.08444
SL1344_3027	bglA	FQ312003.1	3230026	3231460	+	3231447	3231494	GCGAGAAGCTTTAACTCCTGCACGTTACCCGCCAGTCGGCGGGTAACA	CDS	12.8119	3.29117	1.60009	0.00229103	0.0261927
ncRNA0075	SibC	FQ312003.1	3243668	3243814	+	3243756	3243792	ACGTATCTCATCATCGTCCCTTTCCTTTTTAGAGCCC	sRNA	365.096	4.79573	1.062	3.5e-07	5.11e-05
ncRNA0075	SibC	FQ312003.1	3243668	3243814	+	3243686	3243727	AACCTCCCTCCTGCGTACTCACTGTTAATATGCTGGGCAAGC	sRNA	110.728	5.21749	1.18156	4.08e-07	5.46e-05
SL1344_3066	galP	FQ312003.1	3274080	3275436	+	3275424	3275453	CGCCCACGACTAATCCCTCCACGCTTCCTC	CDS	49.6271	5.66099	1.43444	3.33e-06	0.000199564
SL1344_3078	yggV	FQ312003.1	3283230	3283824	+	3283627	3283662	CCGATAGTCTGTCACGGTAGCTGGCCTGGCGTCATT	CDS	3.9478	3.14502	4.72042	0.0107109	0.079516
SL1344_3114	yghU	FQ312003.1	3325132	3325999	+	3325990	3326020	TCAAAGTTAAACCATAATGCCGGATGGGGTA	CDS	10.0284	4.35332	2.02414	0.00137448	0.0185255
SL1344_3131	yghA	FQ312003.1	3339282	3340167	+	3340214	3340264	ACTTTAGGCAATAAAAAAGCCGGGTGGCGACTTCGCCTTACCCGGCCTACA	3UTR	6.23747	2.72922	2.36394	0.00721504	0.0595055
SL1344_3143	SL1344_3143	FQ312003.1	3352300	3353284	+	3353248	3353318	GTCAGCGAAGGATCTGGAATACATCGAGAATATGTAAATCTGCCGGGCAGGGTTCTCCTGCCCTTTACAGG	CDS	11.5468	6.7933	2.98732	8.67e-05	0.00234032
SL1344_3154	ygiN	FQ312003.1	3364226	3364541	+	3364540	3364575	AAGTTATTACCCTCGTCTGACGTCGCCCTGATGCGA	CDS	36.6458	4.57874	1.2549	1.35e-05	0.000555921
SL1344_3160	tolC	FQ312003.1	3369270	3370746	+	3370741	3370775	CATTGATAAGTTATTCGCTGGCGCTGCGCTTATCA	CDS	24.1069	8.24969	3.01337	1.99e-06	0.000152706
SL1344_3167	SL1344_3167	FQ312003.1	3377707	3378385	+	3378410	3378437	GGTCTGCATTCAGGCCTCTGCTTTTCTC	3UTR	16.0357	7.37351	3.05426	3.59e-05	0.00116264
SL1344_3169	yqiC	FQ312003.1	3379645	3379945	+	3379920	3379966	CGCCAGTCGATCCACAACAAGAGTAAAAACGTGAACGGGCCTGACGG	CDS	8.98159	6.06497	3.15668	0.000611962	0.0102341
SL1344_3177	cca	FQ312003.1	3389925	3391167	+	3390203	3390233	TGACCATTAATGCTCTGGCGCGCGACGATGC	CDS	3.43622	2.90694	4.57885	0.0122725	0.0870989
SL1344_3183	rpsU	FQ312003.1	3394759	3394975	+	3394997	3395036	TCAATTCAGATCGAGTTGTAGTTGTAAGGCCGTGCTTCCG	3UTR	182.485	3.88656	1.36747	0.000218631	0.00474417
SL1344_3185	rpoD	FQ312003.1	3397105	3398953	+	3398739	3398767	CCACTCACGACGTTTTGGCTGGCCTGACC	CDS	5.69528	5.07422	3.15262	0.00197295	0.0235406
SL1344_3185	rpoD	FQ312003.1	3397105	3398953	+	3398906	3398976	CGCCACCCGAGCCGTTCTGAAGTGCTGCGCAGCTTCCTCGACGATTAATTCGCCGCACACGTATAAACGCC	CDS	38.3472	2.86691	1.45816	0.00305112	0.0322014
ncRNA0081	SraF	FQ312003.1	3412773	3412960	+	3412906	3412938	GCAAGGTCTATGCATAAAAGCAACGGCTAATGC	sRNA	31.5587	3.59335	1.51962	0.000892767	0.0131469
SL1344_3199	yqjA	FQ312003.1	3415898	3416561	+	3416246	3416282	CCTTTTCCATAAACACGGCCTGTCGGCACTATTGATA	CDS	21.3223	8.01286	3.00752	4.08e-06	0.00023346
SL1344_3203	yqjK	FQ312003.1	3418205	3418505	+	3418468	3418534	TAAAAACTACCCTCCGTCAACAACAGCTCCGCGGTTAATATCTTTTCTTTTATAGCATCGCGCCATC	CDS	8.9391	6.20336	3.02146	0.000313666	0.00624156
SL1344_3206	yhaH	FQ312003.1	3420312	3420678	+	3420665	3420693	AACGTTTTTCCTGATGGCGGCGCGGCGCC	CDS	30.898	8.66438	3.06943	9.68e-07	9.09e-05
SL1344_3242	yhbO	FQ312003.1	3458456	3458975	+	3459070	3459098	ACCCTGGCGACCGGGAAGCGACGAAGGTA	3UTR	10.0152	4.61855	1.91278	0.000889915	0.0131357
SL1344_3319	yhcB	FQ312003.1	3536272	3536677	+	3536686	3536712	CGTTAAGAAATTTATCGGGCGCATCGC	3UTR	14.8999	7.11201	3.15822	0.0001164	0.00296145
SL1344_3320	degQ	FQ312003.1	3536833	3538201	+	3538144	3538184	CATCATTGCTCTTCAGGTAGTACGCGGCAACGAGAACATTT	CDS	6.53006	5.04006	3.48371	0.0029637	0.0316576
SL1344_3353	accC	FQ312003.1	3572085	3573345	+	3573165	3573208	CTACGGTGAAAACCGCGACGTGGCGATTGCCCGTATGAAAAATG	CDS	8.84095	6.19399	3.0247	0.000327329	0.00647247
SL1344_3353	accC	FQ312003.1	3572085	3573345	+	3573306	3573346	CCACTATCTGGAGAAAAAACTCGGTCTTCAGGAAAAGTAAT	CDS	28.4294	3.08945	1.61295	0.00307107	0.0322014
SL1344_3366	yrdA	FQ312003.1	3593963	3594518	+	3594508	3594541	TCCAACCGTGATCATCTTCCTGCTGGGCCAGGAT	CDS	9.13509	5.59097	3.6074	0.0020838	0.0244458
SL1344_3374	fmt	FQ312003.1	3598942	3599890	+	3598971	3598996	CGGGTACACCTGACTTTGCAGCGCGT	CDS	3.32478	2.57711	4.97913	0.0137051	0.0938754
SL1344_3377	mscL	FQ312003.1	3602770	3603184	+	3603135	3603173	TATTGGGCGAAATCCGCGATCTGCTGAAAGAACAAAATA	CDS	63.849	7.20786	1.98353	3.81e-06	0.000221575
SL1344_3433	crp	FQ312003.1	3637127	3637760	+	3637509	3637586	ACCTCTGAAAAAGTAGGTAACCTCGCCTTCCTTGACGTCACCGGGCGTATCGCTCAGACGCTGCTGAATCTGGCGAAA	CDS	9.45589	2.99219	1.95079	0.00591048	0.051579
SL1344_3433	crp	FQ312003.1	3637127	3637760	+	3637747	3637775	ACGGCACCCGTTAATTCCGTCAGAATGGC	CDS	37.8247	3.11942	1.59565	0.00268794	0.0293729
SL1344_3447	yhfL	FQ312003.1	3657450	3657621	+	3657612	3657652	CGATCAATAATAGAAACGACTGCGCAGATACAAAAAAACCG	CDS	242.001	4.79908	1.94755	0.000395378	0.00751099
SL1344_3467	pckA	FQ312003.1	3678084	3679704	+	3679492	3679523	GAAACCTTCCGTCTGCCGCTGTTCGATCTGGC	CDS	10.8812	3.25149	2.37009	0.00701268	0.0581738
SL1344_3467	pckA	FQ312003.1	3678084	3679704	+	3679734	3679765	CGTCATCCGGCGTTGAGAAGAAAGGGAGGGTA	3UTR	413.427	5.39363	0.965433	1.32e-09	8.28e-07
SL1344_3467	pckA	FQ312003.1	3678084	3679704	+	3679677	3679726	GCTGGTTAGCGCCGGACCGAAGCTGTAAGGAACAGGCCGGATGGCGGCTT	CDS	74.0975	5.71711	1.2313	1.55e-07	3.14e-05
SL1344_3478	yhgI	FQ312003.1	3690959	3691535	+	3691474	3691526	CGGAACTGAAAGGGGTTCGCGATCTGACCGAACACCAGCGCGGCGAGCACTCA	CDS	3.40426	2.71452	4.86157	0.0130412	0.090207
SL1344_3479	gntT	FQ312003.1	3691959	3693228	+	3693281	3693324	ATGGCGCTGCGCTTATCAGGCCTACGTGCTCTCAACATAATAAA	3UTR	5.27752	2.76309	2.37069	0.0106424	0.0791944
SL1344_3493	glpD	FQ312003.1	3710051	3711560	+	3711537	3711573	CACCAACTTTCAATGGCGTCGTAATAAAATCCGGGGC	CDS	25.6472	3.82636	1.47219	0.0004909	0.00884464
SL1344_3493	glpD	FQ312003.1	3710051	3711560	+	3711506	3711533	CACCCAGTGGCTGGCGGCGTATGTTGAG	CDS	7.06886	5.6672	3.04739	0.000776624	0.0120281
SL1344_3542	tcp	FQ312003.1	3766163	3767807	+	3766842	3766910	CACATTCAAACGATCGCCGACGGCGATCTTACCCATGAGATAGAGGCTGAAGGACGCAGTGAAATGGGC	CDS	8.64745	2.41534	1.66023	0.0117817	0.0849577
SL1344_3556	uspA	FQ312003.1	3782176	3782611	+	3782681	3782710	AGGCAAATTCCGGCTATCAACAACAACGCC	3UTR	687.651	6.10337	0.96874	1.47e-11	3.08e-08
SL1344_3556	uspA	FQ312003.1	3782176	3782611	+	3782638	3782664	GACCGCGTCTGGTCTATAGTCAATCAG	3UTR	16.9919	2.31698	1.81043	0.0101489	0.0761527
SL1344_3568	treF	FQ312003.1	3796898	3798548	+	3798560	3798599	CTCAGTGAATCGCATCATAAATGGCTGACTGAATTTTCAG	3UTR	16.2204	4.24813	2.59912	0.00166666	0.0207524
SL1344_3744	SL1344_3744	FQ312003.1	4000449	4000773	+	4000782	4000842	CCGATGGTCTGTTAAGGCTATTCATACGATCATGAGTGCAGGAAGCCTCTACAACTTCCTG	3UTR	8.14428	3.45249	2.18679	0.00313941	0.0326291
SL1344_3809	yidC	FQ312003.1	4067738	4069385	+	4069375	4069409	AAAAATCCTGATTCGGTGTAGGCCGGATAAGGCGA	CDS	9.62858	4.00697	2.00884	0.0013424	0.0183401
ncRNA0374	STnc4250	FQ312003.1	4069295	4069505	+	4069375	4069409	AAAAATCCTGATTCGGTGTAGGCCGGATAAGGCGA	sRNA	9.62858	4.00697	2.00884	0.0013424	0.0183401
ncRNA0050	Msr	FQ312003.1	4072485	4072528	+	4072491	4072528	CGAGCGTTTCGCCAGACACTAACTTATTGAGTACTTTT	sRNA	219.977	3.10939	1.4152	0.00151407	0.0193899
SL1344_3851	rbsB	FQ312003.1	4115897	4116788	+	4116498	4116560	CTGCTAACCGCGCATCCGGATGTTCAGGCTGTCTTCGCCCAGAACGATGAAATGGCGCTGGGC	CDS	3.54489	1.87086	4.87727	0.0147741	0.0983064
SL1344_3859	yifE	FQ312003.1	4128044	4128383	+	4128352	4128389	GCGCAGAAGACTACACCGAAGCTGATGATTAATAAAAA	CDS	169.54	4.45034	1.28432	2.7e-05	0.000919264
SL1344_3861	ilvG	FQ312003.1	4130517	4132164	+	4130379	4130412	AAATCAAGCCTTAACGAACTAAGACCCCCGCACC	5UTR	63.11	6.38609	1.34188	2.37e-07	4.18e-05
SL1344_3865	ilvA	FQ312003.1	4135384	4136929	+	4136953	4136978	CACAAAGTAAAGTGGGCCTGATATCC	3UTR	8.72824	6.11144	3.07347	0.000446954	0.00821768
SL1344_3869	ilvC	FQ312003.1	4138921	4140397	+	4140391	4140425	GGGTTGATATACCTTGTCGGGGGGCGCTAGCGCTT	CDS	16.0206	5.4737	1.84254	0.000154	0.0037358
SL1344_3870A	SL1344_3870A	FQ312003.1	4140774	4141080	+	4140869	4140907	ATTTAATGAACCGGGAGATAAGCAGCATTTTTAGCGGGC	CDS	9.63707	6.29563	3.06359	0.000312717	0.00624156
SL1344_3875	trxA	FQ312003.1	4146380	4146710	+	4146715	4146753	TTTTATACGTCGAATGACAAAGGCGCTGTATGGTCAGGC	3UTR	41.2132	5.39297	1.84959	0.000105865	0.00275075
SL1344_3875	trxA	FQ312003.1	4146380	4146710	+	4146773	4146813	ATTAAGGTATCAGGCAGTTTCGTGGCGTCTGTTGTCCTTAC	3UTR	21.2241	2.22451	1.49191	0.0103556	0.0774267
SL1344_3876	rho	FQ312003.1	4147128	4148388	+	4148380	4148410	CGCTCATAACCTGGTCTTTACCTGAAAACGC	CDS	15.7008	5.29435	1.84139	0.000170769	0.00397703
SL1344_3876	rho	FQ312003.1	4147128	4148388	+	4148325	4148345	CATTAACAAACTGGCGATGAC	CDS	7.21713	5.50347	3.22723	0.00140301	0.0186515
SL1344_3878	wzzE	FQ312003.1	4149732	4150779	+	4149908	4149931	CGATCACCGATCGCCCAACCGTAA	CDS	9.95588	6.15674	3.2599	0.000705224	0.0113395
SL1344_3879	rffE	FQ312003.1	4150834	4151965	+	4151267	4151331	CACTTTGCGCCGACGGAAAACTCGCGGCAGAATCTGTTGCGGGAGAACATTCCGGATGAGCGCAT	CDS	7.61068	2.25309	4.30467	0.0122874	0.0870994
ncRNA0018	GlmZ	FQ312003.1	4163191	4163399	+	4163349	4163378	TCATACAGACCTGTTTTGACGCCTGCCCCT	sRNA	31.7001	4.33258	1.46182	0.000117144	0.00296145
ncRNA0018	GlmZ	FQ312003.1	4163191	4163399	+	4163257	4163296	CGTTTACGGTGCTTATCGTCCACTGACAGATGTCGCTTAC	sRNA	15.8106	3.48924	1.68668	0.00177431	0.0214968
SL1344_3905	uvrD	FQ312003.1	4177085	4179248	+	4177802	4177836	TACCGGTAAGGTGATGATTGTCGGCGACGATGACC	CDS	5.82976	4.89731	3.38155	0.00305745	0.0322014
SL1344_3922	udp	FQ312003.1	4196408	4197170	+	4197147	4197186	GAAGCGGCCCGTCGTCTGCTGTAATTCTCCTCTCTTTTGC	CDS	99.9898	4.75757	1.17029	3.24e-06	0.000199564
SL1344_3922	udp	FQ312003.1	4196408	4197170	+	4197191	4197214	GCCGACGCGTTCGGCCTTTTCTTT	3UTR	8.11074	5.93127	3.0919	0.000616368	0.0102532
SL1344_3923	yigN	FQ312003.1	4197309	4198740	+	4197191	4197214	GCCGACGCGTTCGGCCTTTTCTTT	5UTR	8.11074	5.93127	3.0919	0.000616368	0.0102532
SL1344_3926	aarF	FQ312003.1	4200202	4201843	+	4200864	4200901	AAAATAGTCCCATGCTGTATATCCCGGAGGTGTACTCC	CDS	11.6096	2.47982	1.59744	0.00887843	0.0691792
SL1344_3928	tatB	FQ312003.1	4202306	4202855	+	4202306	4202360	CGTGTTTGATATCGGTTTTAGCGAACTGCTGTTAGTGTTCGTTATCGGCCTCATT	CDS	5.6984	3.26772	2.25236	0.00766062	0.0623156
SL1344_3929	tatC	FQ312003.1	4202857	4203637	+	4203618	4203647	CCGAGCACACTGAAGACTAAACACAACCGC	CDS	34.3904	2.86409	1.5422	0.00359103	0.0362886
SL1344_3937	pepQ	FQ312003.1	4213233	4214565	+	4214510	4214558	TGGTCATCCACGAAAACGGCGTGGAAAACATGACGCGGGATTTAAAACT	CDS	9.12915	5.48003	3.73781	0.0025356	0.0281693
SL1344_3945	dsbA	FQ312003.1	4225636	4226260	+	4226247	4226282	TTGATAAAAAATAAAAAGAACGCCGGTCACTGACCG	CDS	21.4447	4.86267	2.45298	0.000771454	0.0120072
ncRNA0008	CsrC	FQ312003.1	4231594	4231838	+	4231779	4231819	CCCGTTAAGGGTCGTGAGTCAAGAAAAAAGGCGGCAGATTA	sRNA	278.365	4.86031	1.01357	1.01e-07	2.19e-05
SL1344_3955	typA	FQ312003.1	4238821	4240645	+	4240645	4240677	ATTAACGCTCTTACGGATAAAAACCCTGCCGAA	3UTR	73.5449	5.3325	1.44757	7.58e-06	0.000364365
SL1344_3973	rbn	FQ312003.1	4258779	4259652	+	4258864	4258896	GAGGATAATATGACGACTCTGGCGGGAAACCTC	CDS	17.2412	4.83073	2.16554	0.000539412	0.00944797
SL1344_4004	sodA	FQ312003.1	4287976	4288597	+	4288463	4288495	CCGATCCTGGGCCTGGACGTGTGGGAACACGCT	CDS	33.5709	3.95482	1.34971	0.000157207	0.00376403
SL1344_4004	sodA	FQ312003.1	4287976	4288597	+	4288595	4288632	TAATTTGCATTGCACGTCTGTAGAAGCGAGTCTGATGA	CDS	531.602	3.19047	1.44485	0.00141327	0.0187232
SL1344_4011	pfkA	FQ312003.1	4293767	4294730	+	4294712	4294734	CGCGAAAAAACTGTACTGATTGT	CDS	7.20822	5.64191	3.12133	0.000979904	0.0143056
SL1344_4025	ydeZ	FQ312003.1	4307507	4308509	+	4308396	4308425	AGCGCATTGTCCGGTGCGCTTCTCATTGTT	CDS	6.80344	5.13853	3.40539	0.00245519	0.0274214
SL1344_4037	yiiU	FQ312003.1	4318552	4318792	+	4318905	4318939	TCTATAGAGGATTTAGAATGCGGATACCGGTGGGC	3UTR	41.6445	5.34224	1.72464	0.000103968	0.00272396
SL1344_4056	katG	FQ312003.1	4341020	4343201	+	4343203	4343228	CTGACAGGTTAATTCGTCAGCGGCTG	3UTR	15.3413	7.38233	2.98498	2.08e-05	0.000775486
SL1344_4074	oxyR	FQ312003.1	4364517	4365435	+	4365466	4365503	CGCCATGGTTGGGTAGTTAAAGGTGGTGTTAACGAAGT	3UTR	9.18535	3.24192	1.89548	0.00510644	0.0465971
SL1344_4080	murI	FQ312003.1	4371336	4372188	+	4371458	4371482	GGCGGCTCCTGCCGGATCTCCACTA	CDS	9.08871	5.56276	3.63412	0.00219084	0.0253277
SL1344_4085	tufB	FQ312003.1	4381933	4383118	+	4382930	4382967	TTCCGTACTACTGACGTGACTGGCACCATCGAACTGCC	CDS	30.6658	3.14148	1.89442	0.00322906	0.0334503
SL1344_4085	tufB	FQ312003.1	4381933	4383118	+	4383079	4383127	TACCGTTGGCGCGGGCGTTGTTGCTAAAGTTCTCGGCTAATCGCTGATA	CDS	59.3136	9.69334	3.2653	4.02e-07	5.46e-05
SL1344_4085	tufB	FQ312003.1	4381933	4383118	+	4383135	4383168	ACGCAATGCGCAATAAAAGGGCATCATTTGATGC	3UTR	15.4003	4.73914	2.07751	0.000519395	0.00914834
SL1344_4086	secE	FQ312003.1	4383347	4383731	+	4383135	4383168	ACGCAATGCGCAATAAAAGGGCATCATTTGATGC	5UTR	15.4003	4.73914	2.07751	0.000519395	0.00914834
SL1344_4087	nusG	FQ312003.1	4383732	4384278	+	4384298	4384332	GCGATCTAATCGTTGCATAGGGCGCGAAATTGACA	3UTR	15.7268	4.87816	2.00331	0.000360179	0.00696864
SL1344_4089	rplA	FQ312003.1	4384867	4385572	+	4385569	4385604	CTAAGATTAGTCTTTACGTGGGCGGTGATTTTGTCT	CDS	31.6296	2.05635	1.41279	0.0126499	0.0886763
ncRNA0425	StyR-55	FQ312003.1	4385775	4385866	+	4385766	4385796	CATAGAAAGAATTTGTTCGTTGGAGCCTGGC	sRNA	16.0588	2.79691	2.04625	0.00610954	0.0528429
SL1344_4090	rplJ	FQ312003.1	4385991	4386489	+	4386450	4386488	CACACTGGCTGCTGTACGCGATGCAAAAGAAGCTGCGTA	CDS	11.7601	3.34328	1.98675	0.00387858	0.0382866
SL1344_4091	rplL	FQ312003.1	4386555	4386921	+	4386924	4386948	CAACCCTTCCGGTTGCAGCCTGAGA	3UTR	6.88848	2.88292	2.41231	0.00617542	0.0533232
SL1344_4092	rpoB	FQ312003.1	4387238	4391267	+	4387268	4387308	TATTCGTAAGGATTTTGGTAAACGTCCACAAGTTCTGGATG	CDS	4.82492	1.20554	2.38291	0.0130548	0.090207
SL1344_4093	rpoC	FQ312003.1	4391343	4395567	+	4393387	4393416	GTTATCGATATCTGGGCTGCGGCGAACGAT	CDS	5.1166	2.08949	2.4182	0.013072	0.0902273
SL1344_4093	rpoC	FQ312003.1	4391343	4395567	+	4395534	4395569	GAACGCAGGTCTGGGCGGTTCTGATAACGAGTAATC	CDS	125.318	5.05481	1.31718	5.67e-06	0.000296666
SL1344_4094	SL1344_4094	FQ312003.1	4395608	4395932	+	4395582	4395613	AGGGGTATTTATCCCTCCACCAGCTTCATGCT	CDS	5.95359	4.40079	3.94196	0.00539008	0.0482117
SL1344_4110	yjaH	FQ312003.1	4408323	4409016	+	4408318	4408354	ATAACTGTGAACAGTTTTATCGAAGGGGCTCATCAGC	CDS	1235.15	5.14349	1.39425	9.5e-06	0.000442502
SL1344_4109	hupA	FQ312003.1	4408039	4408312	+	4408269	4408310	CGGCGTTTGTTTCTGGTAAAGCTCTGAAAGACGCAGTTAAGT	CDS	131.661	3.96432	1.62188	0.000577889	0.00988433
SL1344_4124	yjbB	FQ312003.1	4433652	4435209	+	4435204	4435237	TATTAAGTGAAATGCCGGATGGCGGGGCCTACGG	CDS	12.4724	3.67057	1.53004	0.00139519	0.0185867
SL1344_4176	yjbJ	FQ312003.1	4482780	4482993	+	4483025	4483060	TGCTTCCCCCTGTTTGCTTATGAATGCGGGCGTGCC	3UTR	93.2773	5.63962	1.51433	6.01e-06	0.000309165
SL1344_4176	yjbJ	FQ312003.1	4482780	4482993	+	4483001	4483028	TCCCCTACCAGGAGTACATGGATGTGCT	3UTR	7.92034	5.59903	3.28746	0.00136854	0.0185062
SL1344_4179	yjbN	FQ312003.1	4485251	4486250	+	4486262	4486288	AAATTAGTCAATCTCACCACGCCCTGT	3UTR	10.4206	6.44444	3.09965	0.000288127	0.00578831
SL1344_4185	aphA	FQ312003.1	4491974	4492688	+	4492698	4492721	GAGCGACAGGCTCTCCTTTTTTGC	3UTR	12.5833	4.58012	1.93464	0.000495841	0.00885752
SL1344_4193	siiA	FQ312003.1	4499148	4499781	+	4499375	4499407	TGAATACTCAAGATGTGTCGGACGGAATGACTA	CDS	7.8055	3.14351	2.4197	0.00479733	0.0447896
SL1344_4197	siiE	FQ312003.1	4503765	4520445	+	4510601	4510680	CGGGCGTCTGGAATTATACCTGGCCGGGCACCGTGCCGGATGGCGACTATACGCTGAATGTGAAAGCGACTGACAATGCG	CDS	6.85141	3.15092	2.52862	0.00762583	0.062113
SL1344_4197	siiE	FQ312003.1	4503765	4520445	+	4512124	4512150	CCAGATGCTGACTGGGCGGACGGTAGC	CDS	9.20949	2.36344	2.16528	0.0118038	0.0850197
SL1344_4197	siiE	FQ312003.1	4503765	4520445	+	4514466	4514497	TAATTGGATTGAACTCACAAAAGGAGGGGATG	CDS	22.2359	2.48859	1.63069	0.0068232	0.0572821
SL1344_4198	siiF	FQ312003.1	4520484	4522551	+	4522577	4522607	CAGGTGGTACTGCTTAATAAAAAAGACCCGT	3UTR	22.0953	5.23589	1.63455	0.000122296	0.00306372
SL1344_4227	proP	FQ312003.1	4552261	4553764	+	4552165	4552206	GCGTTCGCGCCCCTCCCTCCGCTCGACGGCGACGCTGGCGCG	5UTR	39.3516	6.82105	1.83205	6.05e-06	0.000309165
SL1344_4235	melA	FQ312003.1	4563689	4565045	+	4564185	4564209	CATATCAAACAGGTCGGCCTGTGCC	CDS	5.40297	4.93211	3.16954	0.00232956	0.0264145
SL1344_4242	SL1344_4242	FQ312003.1	4573171	4575601	+	4574166	4574187	ATGTTCTTGGCACGGGCGATGA	CDS	6.43431	3.39094	2.14485	0.00515187	0.0466786
SL1344_4247	SL1344_4247	FQ312003.1	4579463	4580369	+	4579471	4579497	ACGACATCAGTCGTGACGCGATCTGCT	CDS	5.72172	3.87994	4.89845	0.00762031	0.062113
SL1344_4267	groEL	FQ312003.1	4595691	4597338	+	4597152	4597178	CATGATCGATATGGGTATCCTGGACCC	CDS	12.3722	3.24329	1.94142	0.00375993	0.0374682
SL1344_4267	groEL	FQ312003.1	4595691	4597338	+	4597296	4597326	TGGCGGCATGGGTGGTATGGGTGGTATGGGC	CDS	14.673	2.66836	1.99555	0.00695417	0.0579176
SL1344_4267	groEL	FQ312003.1	4595691	4597338	+	4597464	4597489	CTCCCAGAATTGAGAAACCCCCGGGC	3UTR	25.5926	4.76349	1.7231	0.000208457	0.00458313
SL1344_4267	groEL	FQ312003.1	4595691	4597338	+	4597352	4597376	GCATCCTTCAGGCTGCAGATGCGTT	3UTR	9.39813	3.28062	2.60575	0.00422401	0.0407664
SL1344_4268	yjeI	FQ312003.1	4597563	4597935	+	4597932	4597964	CTGATATGTCTGAATCGTAACGCCCTCTGAAAG	CDS	96.1742	3.35104	1.56695	0.00146966	0.0190934
SL1344_4273	ecnB	FQ312003.1	4601059	4601206	+	4601180	4601217	GGCGCTGCAACCAGAGCTCAGCAGTAATCATCAACGGT	CDS	356.355	7.7361	1.18605	6.21e-12	1.95e-08
SL1344_4273	ecnB	FQ312003.1	4601059	4601206	+	4601132	4601178	ACGCGCGGCGTGGGCGAGGACATCTCGGACGGTGGTAGTGCGATCTC	CDS	307.355	4.66756	0.969679	8.34e-08	2.1e-05
SL1344_4295	hfq	FQ312003.1	4625155	4625464	+	4625423	4625461	CAGGGGTCTACTGCGCAACAGGACAGCGAAGAGACTGAA	CDS	39.5779	5.07904	1.34654	9.8e-06	0.000446651
SL1344_4296	hflX	FQ312003.1	4625535	4626816	+	4626251	4626303	TTGATGTAGCGGATGTCGGTGAAACCGTTCTGGCGGATACGGTAGGCTTTATC	CDS	13.6549	4.6463	2.49971	0.00233143	0.0264145
SL1344_4298	hflC	FQ312003.1	4628292	4629297	+	4629292	4629359	CGCTAAAATAGCGTCAGCGGTTTTAGACCAGCAAAACCACCGCATCCAAAGGATGCCGGTGGTTTTCT	CDS	26.6864	5.06435	1.50426	8.1e-05	0.0022341
SL1344_4299	purA	FQ312003.1	4629675	4630974	+	4630994	4631023	TATTTTGCTTGCCGGGCTAACAGTGTGATA	3UTR	55.0316	4.58723	1.54991	0.000156661	0.00376403
SL1344_4299	purA	FQ312003.1	4629675	4630974	+	4631027	4631047	TGCTGTGTCGGGTAAGCCATT	3UTR	19.4097	3.76172	1.37776	0.000499036	0.00887989
SL1344_4327	rplI	FQ312003.1	4652083	4652533	+	4652547	4652579	TTTTTGCTAGCAACGAAACGTCGGCCCAGCGCC	3UTR	14.863	3.61638	1.90021	0.00214891	0.0250153
SL1344_4339	ytfK	FQ312003.1	4663964	4664171	+	4664193	4664226	TTAAAAAAGTAAAAAAAAACGGCTCCTGAATCAG	3UTR	51.7758	3.75834	1.76555	0.00142032	0.0187232
SL1344_4339	ytfK	FQ312003.1	4663964	4664171	+	4664115	4664141	TCTGTGATGTCTGAAGTTAACCGTCAG	CDS	12.5267	2.45798	1.62013	0.00873626	0.0686002
SL1344_4344	ytfP	FQ312003.1	4672144	4672489	+	4672481	4672511	CAGCCCTGAACTGAACACGCCACCCTCGGGT	CDS	7.20844	2.98895	1.82345	0.00711068	0.058909
SL1344_4349	mpl	FQ312003.1	4677251	4678631	+	4678581	4678624	AAATTGCTGGATGGGCTGGCGAAAAAAGCTCAGAACGTAACAGC	CDS	3.52573	2.72315	5.1246	0.0127957	0.0893
SL1344_4369	cybC	FQ312003.1	4703859	4704246	+	4704231	4704267	TAAGAAGTATCGTTAATTTTTGTGGGATGGCGGCTTC	CDS	29.6634	8.5093	3.14121	3.89e-06	0.000224139
SL1344_4401	miaE	FQ312003.1	4733927	4734740	+	4733918	4733963	GCTGCATAGTATGACGGTACGGCAGCGTCTGCTGTCGTATTTTTTT	CDS	21.0978	2.86813	1.91436	0.00484377	0.0450131
SL1344_4410	yjgQ	FQ312003.1	4744036	4745119	+	4745116	4745142	GTAATCACAGTAATCGTAGGCCTGATG	CDS	14.5424	4.87004	2.15213	0.00087462	0.0129837
SL1344_4419	SL1344_4419	FQ312003.1	4756157	4757147	+	4756373	4756388	TGACTGGGCTATCACT	CDS	6.36291	2.83531	2.31089	0.00646865	0.0548918
SL1344_4450	SL1344_4450	FQ312003.1	4795040	4796411	+	4796405	4796433	CCGCTAATCCCTGTTGCCCCTCTGAAATC	CDS	6.52101	5.43805	3.10793	0.00122071	0.0169444
SL1344_4488	prfC	FQ312003.1	4834470	4836060	+	4836037	4836075	TTCCGTAAAACGCGCGAACACTGATCCCTTTCCGGGCGC	CDS	34.2812	2.20667	1.65214	0.0124645	0.0877683
SL1344_4489	osmY	FQ312003.1	4836461	4837079	+	4837402	4837425	CAGTCCAGCGGACTGGCTTTTACG	3UTR	64.7375	4.47146	1.09593	2.98e-06	0.000191793
SL1344_4489	osmY	FQ312003.1	4836461	4837079	+	4837354	4837380	CCGTAAACGACCCTAGCAGGCATCTGT	3UTR	18.8014	4.74097	1.63847	0.000260984	0.00539825
SL1344_4497	deoD	FQ312003.1	4845720	4846440	+	4846428	4846461	CGATAAAGAGTAAGATTGTGAAGGGGGCCAGAGC	CDS	20.3586	2.25137	2.23226	0.0143725	0.0966566
SL1344_P1_0008	traT	HE654724.1	9911	10643	-	9924	9956	GTTCTGGAAGAACAACTGGCCAAATCAATTGCA	CDS	7.60772	5.07321	3.77305	0.00342868	0.0349425
SL1344_P1_0071	SL1344_P1_0071	HE654724.1	67692	67956	-	67681	67712	GACAGAATACGCCGGAGTAGCCTGCCCTAAAG	CDS	4.05647	3.77234	3.74528	0.00770045	0.062434
SL1344_P1_0056	samB2	HE654724.1	50437	51379	+	51376	51403	CTAATCCCCCTTTTCTGGCACTCCCTGC	CDS	4.73612	4.45141	3.34283	0.0041991	0.0407003
SL1344_P1_0061	SL1344_P1_0061	HE654724.1	55571	56312	+	56052	56072	GATAATGCTGAACTGGGTAAC	CDS	4.8868	4.57419	3.31811	0.00378938	0.037583
SL1344_P2_0020	SL1344_P2_0020	HE654725.1	14854	15229	+	15213	15247	AAAAACAGGGCTATTAATCCGGGATGCAGCAATCT	CDS	13.7654	4.74839	1.92619	0.000368259	0.0071031
SL1344_P2_0040	yddA	HE654725.1	27954	28425	+	27951	27977	GGTCATGCGGCGTGTCCTCTGCACTCG	CDS	17.9192	1.93129	1.24883	0.0137573	0.0939279
SL1344_P2_0044	ydgA	HE654725.1	30310	31360	+	31350	31381	TCACTCACTGATGAGAACCACAAAGCCCGGCA	CDS	198.978	5.03147	1.31895	7.36e-06	0.000361503
SL1344_P2_0044	ydgA	HE654725.1	30310	31360	+	31309	31341	TAAGCAGGCTACCGGACTTTCCGATGACGAACT	CDS	22.3008	2.89473	2.22591	0.00743753	0.0608948
SL1344_P2_0053	pndC	HE654725.1	41781	42066	+	41791	41820	GCGTTTTGTGGACGGTATACAGCAGAAAGC	CDS	40.6843	3.65701	1.2339	0.000170551	0.00397703
SL1344_P3_0005	SL1344_P3_0005	HE654726.1	2856	3063	-	2870	2955	AAGTTCTGGCTGACCGACGACGAATACGAGGCGCTGCGCGAGTGCCTGGAAGAACTCAGAGCGGCGCAGGGCGGGGGTAGTGACCC	CDS	7.87509	2.74819	1.97649	0.00835184	0.0663924
SL1344_P3_0013	strB	HE654726.1	7014	7860	-	7737	7764	GTTTCATTGCCAGACGGGACTCCTGCAA	CDS	10.8548	3.0329	2.09875	0.00797154	0.063935
