# Supplementary material for: Improved RNA stability estimation through Bayesian modeling reveals most Salmonella transcripts have subminute half-lives
Source: Proc Natl Acad Sci U S A. 2024 Mar 25;121(14):e2308814121. doi: 10.1073/pnas.2308814121 (PMC10998600; doi:10.1073/pnas.2308814121)
Supplement: Supplementary file 7 — Dataset S06 (XLSX) [file pnas.2308814121.sd06.xlsx]

## Sheet: Dataset S6
CspC CLIP-seq peaks obtained with DESeq2 as described in the Supplementary Methods.
locus_tag	com_id	chrom	feature_start	feature_end	strand	start	end	seq	type	baseMean	log2FoldChange	lfcSE	pvalue	padj
SL1344_0172	yadF	FQ312003.1	201405	202068	-	201826	201858	ATTCACACCGATCTGAACTGTCTCTCCGTGGTT	CDS	18.121	2.89004	0.943897	0.000241322	0.00379282
SL1344_0212	yaeH	FQ312003.1	247313	247700	-	247240	247270	TACAGATATATCCCCGTAGGCCTGATAAGCG	3UTR	8.72796	6.47052	2.75305	3.46e-05	0.000961671
SL1344_0212	yaeH	FQ312003.1	247313	247700	-	247437	247465	TGATTGACGAGCTGGACCAAATCTGCCAG	CDS	6.00768	5.5435	2.83062	0.000458926	0.00607972
SL1344_0308	yafK	FQ312003.1	356287	357028	-	357059	357118	AATGTGAGCGCTCCAAATCCAGATTACTCCGATTTGGGGACTCTTTTGCCGTTCTGGCGT	5UTR	16.428	3.33724	1.08931	0.000228214	0.0036348
SL1344_0360	yahN	FQ312003.1	414297	414930	-	414683	414719	CGGTATTTTCTCTTATCAAAATTGTCGGCGGCGCCTA	CDS	5.91098	5.43227	2.89695	0.000708407	0.00828364
SL1344_0373	yaiY	FQ312003.1	432211	432520	-	432286	432328	CGGGTAGAGATTGGGCTGGGCGTCGGGACGATTTTTGGCCTGG	CDS	6.03391	5.69526	2.72959	0.00020935	0.00344787
SL1344_0397	tsaA	FQ312003.1	457558	458161	-	457588	457610	CTCTCCGGACGGCGTGGCTAAAT	CDS	20.2537	2.52137	0.809592	0.000234686	0.00370624
SL1344_0397	tsaA	FQ312003.1	457558	458161	-	457982	458021	TTTTGTTTGCCCGTCTGAGCTGATCGCCTTTGATAAACGT	CDS	40.4972	5.33789	1.02837	2.36e-08	4.5e-06
SL1344_0397	tsaA	FQ312003.1	457558	458161	-	458029	458061	GTAAAACGACCGTTCTGTTCTTCTGGCCGATGG	CDS	35.9826	4.34791	0.985048	8.57e-07	6.23e-05
SL1344_0397	tsaA	FQ312003.1	457558	458161	-	457955	457983	GTTATGAAGAATTCCAGAAGCGCGGCGTT	CDS	7.08069	6.01962	2.75877	0.000119718	0.00233666
SL1344_0407	tsx	FQ312003.1	467022	467886	-	467159	467187	ATCCTGGCGCTGAACTACGATCACTGGCA	CDS	13.964	7.46484	2.72388	5.04e-07	4.2e-05
SL1344_0433	cyoE	FQ312003.1	492839	493730	-	493565	493593	GTCACTGGTTGTGGCGTCGGGTTGTGTAT	CDS	39.0834	2.5359	0.895362	0.000486703	0.00633667
SL1344_0434	cyoD	FQ312003.1	493741	494071	-	493753	493789	TCCATCTGGATTATGTGGAACCTCAACTACAACATGA	CDS	48.0439	2.07495	0.678499	0.000370142	0.00516385
SL1344_0433	cyoE	FQ312003.1	492839	493730	-	493661	493692	CATCATCTTTGGCAACCTGATCTCGGTGATCG	CDS	15.1101	4.2263	1.20083	6.61e-05	0.00154564
SL1344_0435	cyoC	FQ312003.1	494070	494586	-	494131	494162	CCCGCATCATGTGTCTGAGCCTGTTCTGGCAC	CDS	15.7294	4.11706	1.21874	7.42e-05	0.00167912
SL1344_0435	cyoC	FQ312003.1	494070	494586	-	494076	494105	TATTCACTGTTGTTTATCTGATGGGGGCGA	CDS	18.8267	5.1081	1.30284	2.1e-05	0.000681012
SL1344_0435	cyoC	FQ312003.1	494070	494586	-	494172	494196	GTTGCCCGTCGCGGTCTGACCAGCA	CDS	7.3337	6.06001	2.78344	0.000127621	0.0024261
SL1344_0435	cyoC	FQ312003.1	494070	494586	-	494485	494513	CGACAGGTAAGGACATTTTCGAACTGCCG	CDS	15.9659	3.23234	1.25262	0.000733925	0.00848399
SL1344_0436	cyoB	FQ312003.1	494674	496666	-	495237	495266	CTTTATGCCGCTGTACGTACTGGGCTTCAT	CDS	15.351	3.48537	1.06922	0.000122053	0.00235426
SL1344_0436	cyoB	FQ312003.1	494674	496666	-	495362	495408	TCCATAACGTGATCATCGGCGGCGTGGTGTTTGGCTGCTTCGCAGGT	CDS	9.81766	4.83481	1.53461	0.000107594	0.00216753
SL1344_0436	cyoB	FQ312003.1	494674	496666	-	495718	495742	CGTCTGTTCGGCTATACCTCGCTGG	CDS	5.49981	5.42604	2.76756	0.000436413	0.00587016
SL1344_0437	cyoA	FQ312003.1	496676	497633	-	497297	497333	ATTTTCCTTGCCGTACTGACCTGGAAAACCACGCACG	CDS	8.94451	4.42795	1.68946	0.000468229	0.00615082
SL1344_0437	cyoA	FQ312003.1	496676	497633	-	497421	497493	ATTTGGCCTGATGTTGATCGTCGTTATTCCCGCCATCTTGATGGCTGTTGGTTTCGCCTGGAAGTATCGTGCG	CDS	6.32859	5.79967	2.71773	0.000151689	0.00272232
ncRNA0218	STnc1065	FQ312003.1	497374	497538	-	497421	497493	ATTTGGCCTGATGTTGATCGTCGTTATTCCCGCCATCTTGATGGCTGTTGGTTTCGCCTGGAAGTATCGTGCG	sRNA	6.32859	5.79967	2.71773	0.000151689	0.00272232
SL1344_0467	ybaJ	FQ312003.1	527864	528239	-	527984	528022	TTGCGCAGATAGATGAATACCTGGACGACACCTTTATGT	CDS	12.2574	7.15635	2.76652	4e-06	0.000211255
SL1344_0466	hha	FQ312003.1	527618	527837	-	527984	528022	TTGCGCAGATAGATGAATACCTGGACGACACCTTTATGT	5UTR	12.2574	7.15635	2.76652	4e-06	0.000211255
SL1344_0467	ybaJ	FQ312003.1	527864	528239	-	528152	528192	TCTTTGCGAAACCCTGTATCATGACTGTCTTGCAAACCTTG	CDS	26.8921	2.82342	0.810072	5.69e-05	0.0013806
SL1344_0467	ybaJ	FQ312003.1	527864	528239	-	528303	528335	TTAAATCATAAGGTGACGTGGGAAGTACCAGGT	5UTR	7.47362	6.19919	2.70449	4.93e-05	0.00123684
SL1344_0529	ppiB	FQ312003.1	597955	598450	-	598043	598071	TAGAAGGTATGGACGTGGTAGATAAAATC	CDS	8.20257	4.43203	1.64115	0.000457796	0.00607088
SL1344_0555	SL1344_0555	FQ312003.1	622185	623361	-	623449	623496	AAAATATGTGAATAACTCTGGACGAAAAGTACGACACCCTACAGAATA	5UTR	8.83864	4.56317	1.64669	0.000362098	0.0050891
SL1344_0602	ybdQ	FQ312003.1	676859	677288	-	676840	676873	TGGTTGTGCGTTAACTCTGGTGGCTAAAAACTTA	CDS	36.0554	2.38078	0.82254	0.000457166	0.00607088
SL1344_0602	ybdQ	FQ312003.1	676859	677288	-	676840	676873	TGGTTGTGCGTTAACTCTGGTGGCTAAAAACTTA	3UTR	36.0554	2.38078	0.82254	0.000457166	0.00607088
SL1344_0602	ybdQ	FQ312003.1	676859	677288	-	676967	676998	CAATGAGATGGGCGAAGAACTGGATGCGGATG	CDS	52.3252	4.57284	0.957724	1.39e-07	1.57e-05
SL1344_0602	ybdQ	FQ312003.1	676859	677288	-	677035	677082	TCTGCAAACGATGGTGGGACACTTCAGTATCGATCCTTCACGAATTAA	CDS	17.0589	4.38946	1.13213	1.56e-05	0.000538345
SL1344_0602	ybdQ	FQ312003.1	676859	677288	-	677153	677184	TCTGTTGCATGTACTGCCTGGGTCCGCGAGCA	CDS	10.4816	6.84697	2.75855	1.11e-05	0.000435014
SL1344_0605	rna	FQ312003.1	679476	680283	-	680220	680267	ATTACAGTCCGCTGCTGGCTGCCCTCTTAACCCCGATTTTTGCCGCCA	CDS	8.04268	6.1969	2.80697	0.000105487	0.00214522
SL1344_0652	gltK	FQ312003.1	726745	727420	-	726808	726834	AAATGATTCTGTTCGCCGGCGCCGTTT	CDS	6.96983	5.85064	2.84671	0.000279814	0.00423232
SL1344_0652	gltK	FQ312003.1	726745	727420	-	726876	726905	TTATGTACTCAGCCTGGCGGACTTCTTCCG	CDS	7.23423	6.07853	2.73147	8.4e-05	0.00182877
SL1344_0652	gltK	FQ312003.1	726745	727420	-	727195	727218	TGGTGATGGTCTTGCTGTGGTTCT	CDS	10.8979	3.99919	1.39141	0.000483406	0.006315
SL1344_0653	gltJ	FQ312003.1	727419	728160	-	727788	727825	CTCCTCAATGATCTGTCTGGGACTGTTTACCGCCGCCC	CDS	24.9837	4.27215	1.00477	2.17e-06	0.000130261
SL1344_0653	gltJ	FQ312003.1	727419	728160	-	728133	728163	TGTATGTCAATAGACTGGAACTGGGGTATTT	CDS	10.4482	3.97423	1.42569	0.000671904	0.00797839
SL1344_0653	gltJ	FQ312003.1	727419	728160	-	728133	728163	TGTATGTCAATAGACTGGAACTGGGGTATTT	5UTR	10.4482	3.97423	1.42569	0.000671904	0.00797839
ncRNA0085	SroC	FQ312003.1	728172	728327	-	728258	728294	TGTCCTCTCGATTGTCGCTCAGCACGGACAGACTATA	sRNA	33.8003	3.62651	0.878056	3.29e-06	0.000178577
SL1344_0653	gltJ	FQ312003.1	727419	728160	-	728258	728294	TGTCCTCTCGATTGTCGCTCAGCACGGACAGACTATA	5UTR	33.8003	3.62651	0.878056	3.29e-06	0.000178577
SL1344_0654	gltI	FQ312003.1	728319	729246	-	728258	728294	TGTCCTCTCGATTGTCGCTCAGCACGGACAGACTATA	3UTR	33.8003	3.62651	0.878056	3.29e-06	0.000178577
SL1344_0654	gltI	FQ312003.1	728319	729246	-	728297	728321	AACTAAAACTAAATGGGACGGGACT	CDS	19.4253	2.65191	0.843412	0.000189054	0.00321319
ncRNA0085	SroC	FQ312003.1	728172	728327	-	728297	728321	AACTAAAACTAAATGGGACGGGACT	sRNA	19.4253	2.65191	0.843412	0.000189054	0.00321319
SL1344_0654	gltI	FQ312003.1	728319	729246	-	728297	728321	AACTAAAACTAAATGGGACGGGACT	3UTR	19.4253	2.65191	0.843412	0.000189054	0.00321319
SL1344_0654	gltI	FQ312003.1	728319	729246	-	728377	728404	ACCGAAAAACCTGAACATGAATTTCGAG	CDS	26.0846	3.64836	0.961198	1.34e-05	0.000492733
SL1344_0654	gltI	FQ312003.1	728319	729246	-	728589	728622	ATGATGGATGACGCGCTGCTGGCCGGCGAGCGCG	CDS	5.97629	5.58345	2.79374	0.000364521	0.00511223
SL1344_0654	gltI	FQ312003.1	728319	729246	-	728821	728845	TACGATTTTCGTCGTCGGGACGCGA	CDS	12.6832	4.39943	1.36982	0.000222199	0.00356722
SL1344_0654	gltI	FQ312003.1	728319	729246	-	728752	728772	GGCAAAGCGGTCGTCGTCACC	CDS	11.862	5.1145	1.51217	3.92e-05	0.00105893
SL1344_0654	gltI	FQ312003.1	728319	729246	-	729165	729193	CATGGGACTGTCTGCGGGCCTTGCGCACG	CDS	16.4311	5.69128	1.46643	4.84e-06	0.000243722
SL1344_0712	gltA	FQ312003.1	795364	796648	-	795550	795591	TCATCGAGAAGAAACTGTACCCGAACGTAGACTTCTACTCCG	CDS	65.8722	2.07626	0.618694	0.000132494	0.0024758
SL1344_0712	gltA	FQ312003.1	795364	796648	-	795455	795492	TGGCGCGTACCGTTGGCTGGATTGCACACTGGAATGAA	CDS	19.9772	4.29427	1.13934	2.18e-05	0.000697833
SL1344_0712	gltA	FQ312003.1	795364	796648	-	795700	795845	CAACGAAGCCGCGCTGAAAATGCTGGAAGAAATCAGCTCTGTTAAACACATTCCGGAATTTGTTCGCCGTGCGAAAGACAAGAATGATTCTTTCCGCCTGATGGGCTTCGGTCACCGTGTTTACAAAAACTACGATCCGCGCGCCA	CDS	15.0311	4.20153	1.22347	8.6e-05	0.0018481
SL1344_0712	gltA	FQ312003.1	795364	796648	-	796037	796076	CCTTTCCTACGCCGGTAACTTCCTGAACATGATGTTCTCC	CDS	34.3403	4.00899	0.950711	2.48e-06	0.000144932
SL1344_0712	gltA	FQ312003.1	795364	796648	-	796256	796295	CACTCGCCTGTTCCATGCTTTCCGTCGCGACTCACATCCG	CDS	18.023	5.79562	1.52102	6.08e-06	0.000288966
SL1344_0712	gltA	FQ312003.1	795364	796648	-	796226	796251	CGGTAATGTGCGGGATCACTGGCGCG	CDS	8.06753	6.35198	2.71447	3.44e-05	0.000958313
SL1344_0712	gltA	FQ312003.1	795364	796648	-	796531	796563	TTATTGATATTCGTAGTCTCGGTTCAAAAGGAG	CDS	34.821	3.32628	0.796556	2.88e-06	0.000161469
SL1344_0712	gltA	FQ312003.1	795364	796648	-	796805	796835	AAGCGCCCATTGCTCTGTACCCAGGTCATCC	5UTR	16.0545	3.35465	1.14217	0.000272024	0.00415618
SL1344_0749	gpmA	FQ312003.1	835616	836369	-	835658	835747	TCCCGACCGGCGTGCCGCTGGTGTATGAGTTCGACGAAAACTTCAAGCCGCTCAAACATTACTATCTGGGCAACGCTGACGAAATCGCCG	CDS	12.5497	3.07397	1.10624	0.000570679	0.00712042
SL1344_0749	gpmA	FQ312003.1	835616	836369	-	836147	836179	TCCATACGCTGTGGAACGTACTGGATGAACTGG	CDS	31.8055	4.91458	1.0742	4.56e-07	3.92e-05
SL1344_0753	galE	FQ312003.1	839834	840851	-	840739	840783	TGGTCATGACGTCGTCATCCTCGATAACCTCTGCAACAGCAAGCG	CDS	4.78221	5.11604	2.77345	0.000773927	0.00882234
SL1344_0806	dps	FQ312003.1	896747	897251	-	896718	896753	GAATAAATCTATCTCTACCCTGAATACTTCGAGTTG	CDS	30.9963	3.9865	0.810767	8.52e-08	1.1e-05
SL1344_0806	dps	FQ312003.1	896747	897251	-	896718	896753	GAATAAATCTATCTCTACCCTGAATACTTCGAGTTG	3UTR	30.9963	3.9865	0.810767	8.52e-08	1.1e-05
SL1344_0806	dps	FQ312003.1	896747	897251	-	896768	896802	CGCATCACGCGACCTCGATAAATTCCTGTGGTTTA	CDS	12.2758	3.22638	1.20839	0.000681659	0.00803515
SL1344_0806	dps	FQ312003.1	896747	897251	-	897002	897054	GGATGGCTTCCGTACCGCACTGACCGATCATCTGGATACTATGGCCGAGCGCG	CDS	96.3112	3.31738	0.796204	2.62e-06	0.000150484
SL1344_0806	dps	FQ312003.1	896747	897251	-	897081	897111	GAAACAGGCCCACTGGAACATGCGCGGTGCT	CDS	19.9815	3.13198	1.17436	0.000574609	0.00713785
ncRNA0061	RybA	FQ312003.1	901187	901397	-	901269	901298	AAAGTCCGGTTAATGCTGCTCTCTATGTTG	sRNA	16.7959	3.89364	1.06975	2.81e-05	0.000827975
ncRNA0062	RybB	FQ312003.1	941812	941893	-	941845	941904	TCATACCTATTGCCACTGCTTTTCTTTGATGTCCCCATTTTGTGGAGCCCATCAACCCCG	sRNA	36.0577	3.07009	0.935272	8.5e-05	0.00184034
SL1344_0846	SL1344_0846	FQ312003.1	941969	943655	-	941845	941904	TCATACCTATTGCCACTGCTTTTCTTTGATGTCCCCATTTTGTGGAGCCCATCAACCCCG	3UTR	36.0577	3.07009	0.935272	8.5e-05	0.00184034
SL1344_0848	grxA	FQ312003.1	944334	944598	-	944378	944406	GATCAAAAACATATCGGCGGCTGTACGGA	CDS	10.5436	6.88205	2.73383	7.23e-06	0.000326666
SL1344_0848	grxA	FQ312003.1	944334	944598	-	944314	944332	GCTCTGGCAACGCCCTCTG	3UTR	8.64105	4.48197	1.60443	0.000303844	0.00447499
SL1344_0848	grxA	FQ312003.1	944334	944598	-	944415	944450	AAACCGTAGGTAAACCTGTAGAAACCGTACCGCAGA	CDS	18.117	4.43725	1.19018	2.41e-05	0.000745893
SL1344_0848	grxA	FQ312003.1	944334	944598	-	944495	944567	GCCCTTATTGCGTGCGTGCAAAAGAGTTGGCGGAAAAACTGAGCAAAGAACGCGACGATTTCAACTACCGCTA	CDS	12.1109	7.03748	2.84162	1.49e-05	0.000528381
SL1344_0868	ybjP	FQ312003.1	961260	961776	-	961313	961352	GCTCATGCTGGGTGATTGACGACGTTCGCTATCTGGGCGG	CDS	6.26441	5.78737	2.72901	0.000170519	0.00296325
SL1344_0868	ybjP	FQ312003.1	961260	961776	-	961700	961737	CTTCTGCTTAGCGCCTGTACGACCGTCACTCCCGCCTA	CDS	9.17774	6.63483	2.70249	1.2e-05	0.000461007
SL1344_0882	cspD	FQ312003.1	978338	978560	-	978312	978352	AGGCCGTTGCATAGCTCCTCTGTCTCATTGTGTACATCCAG	CDS	17.9643	2.82863	1.04434	0.000601659	0.00736263
SL1344_0882	cspD	FQ312003.1	978338	978560	-	978312	978352	AGGCCGTTGCATAGCTCCTCTGTCTCATTGTGTACATCCAG	3UTR	17.9643	2.82863	1.04434	0.000601659	0.00736263
SL1344_0882	cspD	FQ312003.1	978338	978560	-	978415	978456	AATGGATGGTTACAGAACGCTTAAAGCCGGACAGTCTGTCCG	CDS	20.4314	5.25893	1.21154	4.19e-06	0.000218866
SL1344_0882	cspD	FQ312003.1	978338	978560	-	978533	978575	GAAGGATGTCGAAGCATGGAAACGGGTACTGTAAAGTGGTTCA	CDS	20.0983	3.18402	1.0333	0.000194413	0.00325797
SL1344_0882	cspD	FQ312003.1	978338	978560	-	978533	978575	GAAGGATGTCGAAGCATGGAAACGGGTACTGTAAAGTGGTTCA	5UTR	20.0983	3.18402	1.0333	0.000194413	0.00325797
SL1344_0910	pflB	FQ312003.1	1011662	1013945	-	1012946	1012976	TATGATGAACTGTTCTCCGGCGACCCGATTT	CDS	24.3711	4.1732	1.02681	4.29e-06	0.000223028
SL1344_0910	pflB	FQ312003.1	1011662	1013945	-	1012859	1012887	CAGCTTCCGTTTCCTGAACACCCTGTACA	CDS	8.62159	4.50274	1.57204	0.000247014	0.00385772
SL1344_0910	pflB	FQ312003.1	1011662	1013945	-	1012786	1012815	TGAAAAACTGCCGCTGAACTTCAAGAAATT	CDS	13.4964	2.80714	1.0848	0.000923551	0.00997966
SL1344_0910	pflB	FQ312003.1	1011662	1013945	-	1013710	1013738	GCGCCTGTTGACTTTGACACCTCCGTTGC	CDS	13.5625	2.74668	1.02946	0.00086218	0.0094912
SL1344_0936	ompF	FQ312003.1	1046347	1047439	-	1046457	1046494	ATTCAGGCGGGCGCGACTTACTACTTCAACAAAAACAT	CDS	35.0507	4.63613	0.912082	4.6e-08	7.38e-06
SL1344_0936	ompF	FQ312003.1	1046347	1047439	-	1046354	1046390	CACCGACGATCAGGCGGCTGTCGGTATTACTTACCAG	CDS	22.1683	4.19009	0.93764	1.15e-06	7.87e-05
SL1344_0936	ompF	FQ312003.1	1046347	1047439	-	1046413	1046433	TCAACCTGCTGGACGAAAACG	CDS	4.59902	5.0338	2.7701	0.000876765	0.00960987
SL1344_0936	ompF	FQ312003.1	1046347	1047439	-	1046592	1046647	ACCGATACCGTGGAAATGGCAAACAAAACGCAGAACCTGGAAGTGGTCGCTCAGTA	CDS	8.44687	6.4324	2.729	3.1e-05	0.00089182
SL1344_0936	ompF	FQ312003.1	1046347	1047439	-	1046816	1046843	GGCATATGAGTTCGACGGCTTTGGCGTC	CDS	4.74051	5.07799	2.79717	0.000896745	0.00977356
SL1344_0936	ompF	FQ312003.1	1046347	1047439	-	1046914	1046956	TCTGACTTCTTTGGTCTGGTGGACGGTCTCTCTTTCGGTATCC	CDS	17.6378	3.31071	1.05222	0.000144004	0.00262016
SL1344_0936	ompF	FQ312003.1	1046347	1047439	-	1047258	1047285	AAAATGCCGACCAGACTTATGCCCAGAT	CDS	7.62838	6.23164	2.7136	4.86e-05	0.00123299
SL1344_0936	ompF	FQ312003.1	1046347	1047439	-	1047217	1047234	TTAACACCGATCTGACCG	CDS	5.56852	5.49151	2.74514	0.000347413	0.00495149
SL1344_0936	ompF	FQ312003.1	1046347	1047439	-	1047517	1047548	CACATAAAGACACCAAACTCTCATCAATATTT	5UTR	31.1149	2.94473	1.02953	0.000384426	0.00533452
SL1344_0937	asnCa	FQ312003.1	1048045	1049446	-	1049422	1049459	TAGAGAGAATATTATGAGCGTTGTGCCTGTAGCCGACG	CDS	19.8643	3.55211	1.00714	3.69e-05	0.00100164
SL1344_0937	asnCa	FQ312003.1	1048045	1049446	-	1049422	1049459	TAGAGAGAATATTATGAGCGTTGTGCCTGTAGCCGACG	5UTR	19.8643	3.55211	1.00714	3.69e-05	0.00100164
SL1344_0983	sodCa	FQ312003.1	1086604	1087138	-	1087050	1087081	GCAGAGAATACCCTGACTGTAAAGATGAACGA	CDS	13.5962	3.57467	1.07265	9.8e-05	0.00204874
SL1344_1010	ompA	FQ312003.1	1117286	1118339	-	1117287	1117325	AAAGGCGTTAAAGACGTGGTAACTCAGCCGCAGGCTTAA	CDS	169.071	2.7425	0.808225	6.83e-05	0.00159035
SL1344_1010	ompA	FQ312003.1	1117286	1118339	-	1117433	1117468	CCAAAGGTATTCCGTCTGACAAAATCTCCGCACGTG	CDS	202.565	4.53883	0.841601	4.79e-09	1.54e-06
SL1344_1010	ompA	FQ312003.1	1117286	1118339	-	1117338	1117388	GTGAAACCTCGCGCTGCCCTGATCGATTGCCTGGCTCCGGATCGTCGCGTA	CDS	118.392	3.53802	0.664476	9.42e-09	2.34e-06
SL1344_1010	ompA	FQ312003.1	1117286	1118339	-	1117646	1117687	ACTTCACTCTGAAGTCTGACGTACTGTTCAACTTCAACAAAT	CDS	91.2085	2.6248	0.716972	2.78e-05	0.000819995
SL1344_1010	ompA	FQ312003.1	1117286	1118339	-	1117474	1117508	TCCGAGAAACGTGCTCAGTCTGTTGTTGATTACCT	CDS	48.7278	3.4565	0.803195	1.47e-06	9.4e-05
SL1344_1010	ompA	FQ312003.1	1117286	1118339	-	1117768	1117805	GGCACCCGTCCGGACAACGGCCTGCTGAGCGTAGGTGT	CDS	57.0068	2.51827	0.62117	6.84e-06	0.000317997
SL1344_1010	ompA	FQ312003.1	1117286	1118339	-	1117988	1118020	CAATCACTGACGATCTGGACGTTTATACCCGTC	CDS	101.289	3.08513	0.979771	0.000130416	0.00245791
SL1344_1010	ompA	FQ312003.1	1117286	1118339	-	1117823	1117874	ATCACCCCTGAAATCGCAACCCGTCTGGAATACCAGTGGACTAACAACATCG	CDS	48.9316	2.84999	0.905207	0.00015325	0.00274502
SL1344_1010	ompA	FQ312003.1	1117286	1118339	-	1117874	1117904	CCGGTATTCGCGGGCGGTATCGAGTATGCTA	CDS	19.476	8.04269	2.79423	1.08e-07	1.33e-05
SL1344_1010	ompA	FQ312003.1	1117286	1118339	-	1118037	1118061	TAAAGCTCAGGGCGTTCAGTTGACC	CDS	6.74151	5.87794	2.76406	0.000168469	0.00293926
SL1344_1010	ompA	FQ312003.1	1117286	1118339	-	1118168	1118204	CACAATGATGGCCCGACTCATGAAAACCAACTGGGCG	CDS	37.074	6.25512	1.14859	3.61e-08	6.13e-06
SL1344_1010	ompA	FQ312003.1	1117286	1118339	-	1118227	1118252	GCTGGTGCTAAACTGGGCTGGTCTCA	CDS	26.2801	2.61083	0.708729	3.03e-05	0.000876223
SL1344_1010	ompA	FQ312003.1	1117286	1118339	-	1118291	1118329	CAGCTATCGCGATTGCAGTGGCACTGGCTGGTTTCGCTA	CDS	26.9441	3.63522	0.960375	1.26e-05	0.000476138
SL1344_1010	ompA	FQ312003.1	1117286	1118339	-	1118365	1118401	TAACCGTGTTATCTCGTTGGAGATATTCATGGCGTAT	5UTR	25.6305	6.42958	1.43863	2.66e-07	2.66e-05
SL1344_1010	ompA	FQ312003.1	1117286	1118339	-	1118405	1118449	GTAGATATCGGTAGAGTAACTATTGAGCAGATCCCCCGGTGAAGG	5UTR	77.8909	3.50025	0.771888	4.98e-07	4.18e-05
SL1344_1011	sulA	FQ312003.1	1118695	1119205	-	1118706	1118736	AGCATTCCGGGCTAAAAATTCACTCTAATTT	CDS	5.28085	5.36193	2.76251	0.000486992	0.00633667
SL1344_1025	yccA	FQ312003.1	1130589	1131168	-	1130706	1130760	ATTAGCGCGGTGTTTATCCTGATTTCCTCGGGCGCTATCCTGTATGAAACCAGTA	CDS	6.50632	5.8575	2.73598	0.000150941	0.00271261
SL1344_1025	yccA	FQ312003.1	1130589	1131168	-	1130907	1130930	GCCTGGCGCTGGGTGGAACCGCGT	CDS	8.03879	6.27032	2.77467	7.17e-05	0.0016425
SL1344_1025	yccA	FQ312003.1	1130589	1131168	-	1130974	1130999	GCTTCCTCGGCTATATCCTGGGCCCG	CDS	7.82211	4.27146	1.62057	0.000494875	0.00640755
SL1344_1025	yccA	FQ312003.1	1130589	1131168	-	1131083	1131122	CGGTACTGATGCTGCCCTCCCCCGGCCTGATTCTGACGCT	CDS	14.3108	3.53261	1.16527	0.000220832	0.00356447
SL1344_1025	yccA	FQ312003.1	1130589	1131168	-	1131201	1131234	ACATCATCGCGTGATCGTAGCTCGCTACTGAGTA	5UTR	8.95285	6.57475	2.71291	1.67e-05	0.00056829
SL1344_1029	pipC	FQ312003.1	1134194	1134536	-	1134089	1134122	AATCTTTGGTGGAAATGTAAGGGGCAAACGTTCA	3UTR	42.3803	2.69933	0.763203	4.71e-05	0.00120197
SL1344_1029	pipC	FQ312003.1	1134194	1134536	-	1134232	1134265	AAGAAGAGGCGCTCACTGGTTTTGAATTATTCAT	CDS	17.399	3.78616	1.24729	0.00018788	0.00319737
SL1344_1029	pipC	FQ312003.1	1134194	1134536	-	1134315	1134336	CGTCACTATCGGCGCTGACGCA	CDS	16.2402	3.03683	0.976954	0.0001939	0.00325408
SL1344_1029	pipC	FQ312003.1	1134194	1134536	-	1134401	1134427	ATCATACACTGGAAATGTGCTGTCCCT	CDS	20.3918	3.55443	1.36298	0.000571254	0.00712042
SL1344_1029	pipC	FQ312003.1	1134194	1134536	-	1134443	1134464	ATTGATGATGGGATACAGGTTT	CDS	4.82171	5.10278	2.78924	0.000826372	0.00919706
SL1344_1029	pipC	FQ312003.1	1134194	1134536	-	1134485	1134519	TCGTTTATATGACGCGTTAGGCCTGGATGCGCCAG	CDS	31.2532	4.97858	1.01346	1.21e-07	1.46e-05
SL1344_1030	sopB	FQ312003.1	1134552	1136238	-	1134668	1134695	AGAAACAAAATACGGGCGGGGCGGGAAA	CDS	18.9896	4.00455	1.16743	5.16e-05	0.00128494
SL1344_1030	sopB	FQ312003.1	1134552	1136238	-	1134915	1134947	ATCATAAAGATGGCGGCGAACCCTATAAACTCG	CDS	9.92781	6.79634	2.69636	6.07e-06	0.000288966
SL1344_1030	sopB	FQ312003.1	1134552	1136238	-	1135514	1135551	ACGGTGAGTGTGCATGAGGACGGTAAAGATAAAACGCT	CDS	23.4165	4.53898	1.1525	1.07e-05	0.000423978
SL1344_1030	sopB	FQ312003.1	1134552	1136238	-	1135888	1135915	CAAAGTTAAAGCGGACCGGCCAGCAACA	CDS	7.15379	6.08729	2.72101	7.7e-05	0.00171579
SL1344_1030	sopB	FQ312003.1	1134552	1136238	-	1136002	1136035	GTCTAACCACTCGCTGCATAACCTCTATAACTTA	CDS	20.568	8.14358	2.79464	6.14e-08	8.77e-06
SL1344_1030	sopB	FQ312003.1	1134552	1136238	-	1135958	1135996	CGATCTTCTTACCGTCGCGGCAACCGTTCTGGGTAAACA	CDS	20.9522	3.44758	1.20448	0.000296636	0.00441056
SL1344_1057	yccJ	FQ312003.1	1161296	1161524	-	1161488	1161584	GGAATACGTCGCCGGTCTGGCAGTCAAACTCAACGGCTAATCTTCAACAGGAGGATTCGAATGCCAACTCAAGAAGCAAAAGCGCACCGCGTCGGCG	CDS	11.4038	3.60092	1.25173	0.0004358	0.00587016
SL1344_1058	wrbA	FQ312003.1	1161544	1162141	-	1161488	1161584	GGAATACGTCGCCGGTCTGGCAGTCAAACTCAACGGCTAATCTTCAACAGGAGGATTCGAATGCCAACTCAAGAAGCAAAAGCGCACCGCGTCGGCG	CDS	11.4038	3.60092	1.25173	0.0004358	0.00587016
SL1344_1058	wrbA	FQ312003.1	1161544	1162141	-	1161833	1161864	AAACCGGTGGACTGTGGGCATCCGGCTCGCTA	CDS	34.0281	2.79108	0.724496	1.28e-05	0.000482243
SL1344_1102	grxB	FQ312003.1	1206491	1207139	-	1206485	1206511	TCTCCTCAATGGCTATCTAACTCCCGC	CDS	7.32104	6.14313	2.7052	5.76e-05	0.00139256
SL1344_1102	grxB	FQ312003.1	1206491	1207139	-	1206485	1206511	TCTCCTCAATGGCTATCTAACTCCCGC	3UTR	7.32104	6.14313	2.7052	5.76e-05	0.00139256
SL1344_1102	grxB	FQ312003.1	1206491	1207139	-	1207050	1207088	ATTTTCGGCCTGAAGAACATCCCCGTTGAACTTAACGTG	CDS	13.0508	3.81075	1.22142	0.000189307	0.00321334
ncRNA0318	STnc3410	FQ312003.1	1254995	1255077	-	1254990	1255027	CGGGCGTCATTACTCTGCGTCCGGCCTAATCTTTACAA	sRNA	5.91272	5.62818	2.73498	0.000247075	0.00385772
SL1344_1153	mfd	FQ312003.1	1255036	1258483	-	1254990	1255027	CGGGCGTCATTACTCTGCGTCCGGCCTAATCTTTACAA	3UTR	5.91272	5.62818	2.73498	0.000247075	0.00385772
SL1344_1160	potC	FQ312003.1	1264890	1265670	-	1265573	1265646	GGTTTCATGACTGCCATCTATGCGTATCTGTATATTCCCATCATTATTCTGATCGTGAACTCCTTCAACAGTTC	CDS	9.76671	4.72275	1.56407	0.000144303	0.00262196
SL1344_1168	phoQ	FQ312003.1	1274078	1275542	-	1275413	1275450	ATATGGCATAGTGGCGCTGGTCGGCTATAGCGTAAGTT	CDS	5.09876	5.29614	2.75495	0.000530695	0.0067387
SL1344_1169	phoP	FQ312003.1	1275541	1276216	-	1275911	1275941	CAGCTCCGGGGCCGATGACTACGTGACGAAG	CDS	12.8177	3.38213	1.12588	0.000262885	0.00404001
SL1344_1169	phoP	FQ312003.1	1275541	1276216	-	1276074	1276098	ACCTTAATGAACACCTTCCGGATAT	CDS	6.11557	5.72437	2.73851	0.0002083	0.00344245
SL1344_1169	phoP	FQ312003.1	1275541	1276216	-	1276038	1276055	TCTGCCGGATGAAGACGG	CDS	7.10209	6.05432	2.73567	9.36e-05	0.00197413
ncRNA0179	STnc520	FQ312003.1	1290589	1290674	-	1290593	1290621	AGGGTCTTGCATACGCTCTGGCGCGGTTA	sRNA	428.985	3.22638	0.74885	1.43e-06	9.21e-05
ncRNA0179	STnc520	FQ312003.1	1290589	1290674	-	1290622	1290664	CATTCATATTCGCACTATTGAACGATCACCGGCCAACCGCGCC	sRNA	612.106	3.4223	0.753943	4.65e-07	3.95e-05
SL1344_1185	pliC	FQ312003.1	1290897	1291242	-	1290932	1290969	AAAGGCAAAACGGCTGAACTGGTGGAAGGTGATGATAA	CDS	11.0833	3.55101	1.32034	0.000760476	0.00871433
ncRNA0030	IsrE	FQ312003.1	1309726	1309824	-	1309769	1309800	CACCTGTTCGGTACGACATTGCTCACATTGCT	sRNA	13.8754	7.44047	2.74124	7.89e-07	5.86e-05
SL1344_1219	yeaH	FQ312003.1	1317271	1318558	-	1317231	1317275	ATAACCATAAATCAGCCCGTAATGAGTCACGGGCTGATTTATCAC	CDS	6.83567	5.95068	2.72719	0.000111662	0.00223578
SL1344_1219	yeaH	FQ312003.1	1317271	1318558	-	1317231	1317275	ATAACCATAAATCAGCCCGTAATGAGTCACGGGCTGATTTATCAC	3UTR	6.83567	5.95068	2.72719	0.000111662	0.00223578
SL1344_1220	yeaG	FQ312003.1	1318680	1320465	-	1319355	1319387	CGGGCGTGGATGAAGGGATGAACGGTCTCTCCA	CDS	10.315	4.10437	1.31405	0.000335143	0.00483421
SL1344_1220	yeaG	FQ312003.1	1318680	1320465	-	1319687	1319711	ACTCAAACGAATCTGAATGGGTGAC	CDS	15.2647	2.95483	0.941741	0.000186429	0.00318503
SL1344_1220	yeaG	FQ312003.1	1318680	1320465	-	1320009	1320039	AAATTCCGCGTGGTGAAAGTCTGGCCCTCCA	CDS	5.44515	5.35696	2.80409	0.000571583	0.00712042
SL1344_1220	yeaG	FQ312003.1	1318680	1320465	-	1320304	1320340	AAAACATGCGGCGCAAGGGCTGGAAGAGAAGAAGCAA	CDS	5.0238	5.15724	2.8344	0.000891082	0.00972219
SL1344_1220	yeaG	FQ312003.1	1318680	1320465	-	1320349	1320388	AGAGTTTTACGGCATGGAAGACGCGATTGAACAGATTGTC	CDS	7.98961	6.24774	2.77578	7.61e-05	0.00170752
SL1344_1225	gapA	FQ312003.1	1325545	1326541	-	1325552	1325584	AACAAAGTACTGGACCTGATTGCTCACATCTCC	CDS	36.7863	3.94668	0.802001	8.27e-08	1.09e-05
SL1344_1224A	SL1344_1224A	FQ312003.1	1325210	1325465	-	1325552	1325584	AACAAAGTACTGGACCTGATTGCTCACATCTCC	5UTR	36.7863	3.94668	0.802001	8.27e-08	1.09e-05
SL1344_1225	gapA	FQ312003.1	1325545	1326541	-	1325802	1325834	GAACGTATCCGTTGTTGACCTGACCGTTCGTCT	CDS	30.8459	2.7213	0.883448	0.000213808	0.00349155
SL1344_1225	gapA	FQ312003.1	1325545	1326541	-	1325979	1326060	TTATCAACGACAACTTCGGCATCATCGAAGGTCTGATGACTACTGTTCACGCGACTACCGCAACCCAGAAAACCGTTGACGG	CDS	40.6822	2.47424	0.752994	0.000124406	0.00238566
SL1344_1225	gapA	FQ312003.1	1325545	1326541	-	1326100	1326128	ATACGAAGGCCAGGACATCGTTTCCAACG	CDS	10.1902	6.82109	2.73276	8.96e-06	0.000375414
SL1344_1225	gapA	FQ312003.1	1325545	1326541	-	1326602	1326661	AAAGGTTGTGCAGAGGATTGATTTGTCGCAATGATTGACACGATTCCGCTTGACGCTGCG	5UTR	13.2152	3.8365	1.20671	0.000155867	0.00277837
SL1344_1253	katE	FQ312003.1	1353966	1356219	-	1354667	1354754	ATAAAATCCGCGAACGCAGCCCCTCTTTCGGTGAATATTACTCGCATCCTCGCCTGTTCTGGCTCAGTCAGACGCCGATAGAACAGCA	CDS	11.7867	7.13877	2.70706	1.71e-06	0.000105361
SL1344_1253	katE	FQ312003.1	1353966	1356219	-	1354830	1354867	CACCAATCCGGCGAACTATGAACCAAACTCCATTAATG	CDS	9.00046	4.56737	1.56982	0.000209677	0.00344787
SL1344_1253	katE	FQ312003.1	1353966	1356219	-	1354928	1354974	CAAATCAGTCGTCTGGGCGGGCCAAACTTCCACGAAATTCCGATTAA	CDS	6.71793	5.8183	2.81095	0.000249944	0.00388655
SL1344_1253	katE	FQ312003.1	1353966	1356219	-	1355144	1355186	AATTCGATTTTGATCTGCTCGATCCGACCAAACTGATTCCGGA	CDS	7.11975	6.08303	2.70629	6.87e-05	0.00159629
SL1344_1253	katE	FQ312003.1	1353966	1356219	-	1355412	1355440	ACGCAGTTATCGGACGATGGAAGGGTTCG	CDS	9.2245	4.63971	1.54882	0.000161208	0.0028276
SL1344_1259	SL1344_1259	FQ312003.1	1360588	1361449	-	1361159	1361190	TTTTAGTCATGGACTACCTCTCGCCCCGCCCG	CDS	14.6051	3.18688	1.16275	0.00051983	0.0066521
SL1344_1259	SL1344_1259	FQ312003.1	1360588	1361449	-	1361196	1361226	AGGTATGGGCGGTAGGTTCGGATCGGGATTA	CDS	11.8024	5.07119	1.54633	5.54e-05	0.00135762
SL1344_1260	ydiZ	FQ312003.1	1361555	1361846	-	1361747	1361780	ATTAACGAACTCAATAACCATCTGACGCGTAGCG	CDS	13.0301	3.75039	1.28087	0.000321541	0.00468424
SL1344_1311	lpp	FQ312003.1	1416230	1416467	-	1416421	1416474	ATTAATAATGAATCGTACTAAACTGGTACTGGGCGCGGTAATCCTGGGTTCTAC	CDS	486.899	3.25825	0.534411	1.04e-10	7.57e-08
SL1344_1311	lpp	FQ312003.1	1416230	1416467	-	1416421	1416474	ATTAATAATGAATCGTACTAAACTGGTACTGGGCGCGGTAATCCTGGGTTCTAC	5UTR	486.899	3.25825	0.534411	1.04e-10	7.57e-08
SL1344_1311	lpp	FQ312003.1	1416230	1416467	-	1416398	1416425	TCTACTCTGCTGGCTGGTTGCTCCAGCA	CDS	71.1829	3.44411	0.745418	3.08e-07	2.93e-05
SL1344_1311	lpp	FQ312003.1	1416230	1416467	-	1416349	1416393	TAAAATCGATCAGCTGTCTTCTGACGTTCAGACTCTGAACGCTAA	CDS	523.875	3.57537	0.677209	1.05e-08	2.51e-06
SL1344_1311	lpp	FQ312003.1	1416230	1416467	-	1416275	1416311	TCCGACGTTCAGGCTGCTAAAGACGACGCAGCTCGCG	CDS	92.2086	3.44587	0.767575	5.98e-07	4.68e-05
SL1344_1311	lpp	FQ312003.1	1416230	1416467	-	1416238	1416276	CGCTAACCAGCGTCTGGACAACCAGGCTACTAAATACCG	CDS	65.2871	2.43661	0.592442	5.37e-06	0.00026476
SL1344_1310	lppB	FQ312003.1	1415908	1416148	-	1416238	1416276	CGCTAACCAGCGTCTGGACAACCAGGCTACTAAATACCG	5UTR	65.2871	2.43661	0.592442	5.37e-06	0.00026476
SL1344_1323	orf319	FQ312003.1	1430979	1431939	-	1431829	1431856	TTTTGTCATGAACTCTCTGGCGCCGTGG	CDS	16.005	3.71484	1.17227	0.000134068	0.00249457
ncRNA0194	STnc730	FQ312003.1	1462355	1462446	-	1462394	1462429	ATAATTATTAGGCATTAACGGGAACCGGAGCGTTCC	sRNA	15.0689	4.74214	1.24059	3.05e-05	0.000881058
SL1344_1359	cfa	FQ312003.1	1461086	1462235	-	1462394	1462429	ATAATTATTAGGCATTAACGGGAACCGGAGCGTTCC	5UTR	15.0689	4.74214	1.24059	3.05e-05	0.000881058
SL1344_1363	sodB	FQ312003.1	1466264	1466846	-	1466278	1466318	CATTTCTGGGCGCTGGTTAACTGGGAATTTGTTGCGAAAAA	CDS	45.1893	3.87058	0.849523	3.77e-07	3.4e-05
SL1344_1363	sodB	FQ312003.1	1466264	1466846	-	1466450	1466493	CTTTGGTTCCGGATGGACATGGCTGGTAAAAAGCGCTGATGGCA	CDS	25.6537	6.45094	1.41617	1.79e-07	1.96e-05
SL1344_1363	sodB	FQ312003.1	1466264	1466846	-	1466362	1466390	TTGCTGACGGTTGATGTGTGGGAACACGC	CDS	12.848	7.25183	2.76878	2.85e-06	0.000160012
SL1344_1363	sodB	FQ312003.1	1466264	1466846	-	1466397	1466427	AAATGCCGGTACGCCGCTGACTACGGATGCA	CDS	11.3759	5.10488	1.50929	4.52e-05	0.0011633
SL1344_1363	sodB	FQ312003.1	1466264	1466846	-	1466595	1466626	ACACCTTCTACTGGAACTGCCTGGCGCCAAAC	CDS	41.157	2.04201	0.664396	0.000358748	0.00506366
SL1344_1363	sodB	FQ312003.1	1466264	1466846	-	1466759	1466791	TTTCTGCTGAGACGCTGGAATATCACTATGGCA	CDS	39.9613	9.34949	2.86756	1.29e-10	8.46e-08
SL1344_1363	sodB	FQ312003.1	1466264	1466846	-	1466718	1466758	AACATCATCAGACTTACGTGACCAATCTTAACAATTTGATC	CDS	32.2714	3.26048	0.917575	3.47e-05	0.000961671
SL1344_1377	slyB	FQ312003.1	1477219	1477687	-	1477439	1477466	CGGCAACACTATCGGCGGCGGTACGGGT	CDS	20.924	2.86964	1.07444	0.000638387	0.00770457
SL1344_1432	speG	FQ312003.1	1537563	1538124	-	1537865	1537899	GAAATTAACCATGTGCATCGGCGGGCGGAATTTCA	CDS	8.58459	6.33029	2.82085	8.51e-05	0.00184034
SL1344_1466	hyaC2	FQ312003.1	1568154	1568898	-	1568307	1568332	CTGGATGATTCGCCTGACTGGCAACG	CDS	7.16189	6.01567	2.7699	0.000128717	0.00243637
SL1344_1465	hyaD2	FQ312003.1	1567540	1568149	-	1568307	1568332	CTGGATGATTCGCCTGACTGGCAACG	5UTR	7.16189	6.01567	2.7699	0.000128717	0.00243637
SL1344_1480	SL1344_1480	FQ312003.1	1583691	1583940	-	1583797	1583823	CCGGCTTTCTACTGTGTGCCTCCGGCA	CDS	5.43516	5.2674	2.86235	0.000804988	0.00905412
SL1344_1493	osmC	FQ312003.1	1601089	1601521	-	1600997	1601023	GCTCCCGGTCTATCTGAGATCCTGCCG	3UTR	5.45811	5.44866	2.74777	0.000386083	0.00534753
SL1344_1514	steA	FQ312003.1	1626356	1626989	-	1626839	1626872	TATGTGCTTACCGCAGGACTGGCCTACGGATTTA	CDS	14.8201	7.58245	2.72506	2.83e-07	2.78e-05
SL1344_1528	ydcW	FQ312003.1	1643686	1645132	-	1644734	1644766	CGTTGTTTGAGTGGGCTGGCGGCGGGCGAATAT	CDS	5.1375	5.28174	2.76468	0.000560674	0.00704458
SL1344_1531	ugtL	FQ312003.1	1648098	1648497	-	1648077	1648108	ACGCCCGTGATCCGCCGCTGCAACCTGCGGTC	CDS	17.9157	3.57433	1.11879	0.000115276	0.00227014
ncRNA0070	RyjB	FQ312003.1	1662189	1662282	-	1662257	1662282	GATCCCCGGCGTGTCTTTTGGCGAAG	sRNA	15.8854	3.43512	1.04453	9.33e-05	0.00197278
ncRNA0048	MicC	FQ312003.1	1702528	1702639	-	1702585	1702619	CATATTCATTTTGTCGCTGGGCCATTGCGTTAACC	sRNA	18.8641	8.02307	2.76395	5.79e-08	8.55e-06
ncRNA0015	FnrS	FQ312003.1	1706783	1706905	-	1706794	1706831	GCACAATTGATTCGTACGACGCCGACTTAGATTAGTCG	sRNA	273.589	4.02355	0.758103	7.73e-09	2.07e-06
SL1344_1587	zntB	FQ312003.1	1707000	1707984	-	1706794	1706831	GCACAATTGATTCGTACGACGCCGACTTAGATTAGTCG	3UTR	273.589	4.02355	0.758103	7.73e-09	2.07e-06
ncRNA0015	FnrS	FQ312003.1	1706783	1706905	-	1706839	1706872	CGCTCCATATTGTCTTACTTCCTTTTTTGAATTA	sRNA	104.156	3.24845	0.862605	1.34e-05	0.000492733
SL1344_1587	zntB	FQ312003.1	1707000	1707984	-	1706839	1706872	CGCTCCATATTGTCTTACTTCCTTTTTTGAATTA	3UTR	104.156	3.24845	0.862605	1.34e-05	0.000492733
SL1344_1589	ydaL	FQ312003.1	1709694	1710258	-	1710034	1710117	CTGACGACGGGCTTTCTGGATATTCTGCCGCTGAATGAACCGCTGGAATTTCGTCGGGAAGGATTGCAGCAGGGTGTCATCGAC	CDS	6.04686	5.71415	2.72555	0.000197287	0.00330192
SL1344_1644	acnA	FQ312003.1	1761607	1764283	-	1762145	1762174	AACTCCTATGGATCACGGCGCGGCAACCAT	CDS	12.0933	7.19135	2.70773	1.37e-06	8.91e-05
SL1344_1644	acnA	FQ312003.1	1761607	1764283	-	1762747	1762829	TACGCCTTATCTGGATGAGCTCGGTTTTAACCTGGTCGGTTATGGCTGTACGACCTGTATCGGGAACTCCGGTCCGTTGCCGG	CDS	12.5745	2.88305	1.03611	0.000629522	0.00761855
SL1344_1644	acnA	FQ312003.1	1761607	1764283	-	1762955	1762999	ATTGCCGCCATCACCTCCTGTACGAATACCTCGAACCCCAGCGTG	CDS	14.895	3.69324	1.16449	0.000157151	0.00278443
SL1344_1644	acnA	FQ312003.1	1761607	1764283	-	1763003	1763057	GCCGGTTGACTATACGATGAACGGACAGCCATATCAGCTTCCGGATGGCGCTGTC	CDS	5.78279	5.49835	2.81002	0.000460917	0.00609515
SL1344_1644	acnA	FQ312003.1	1761607	1764283	-	1763396	1763430	TTGAATTTTATGGTGACGGTCTGGATTCGCTGCCG	CDS	24.5937	4.97434	1.25206	1.04e-05	0.00041532
SL1344_1644	acnA	FQ312003.1	1761607	1764283	-	1764107	1764149	ACTGGAAAACCTGTTGCGCTGGCAGGACGGCGAATCTGTGACT	CDS	17.1998	3.25518	1.13986	0.000368897	0.00515711
SL1344_1663	ompW	FQ312003.1	1784745	1785384	-	1784771	1784808	CATCATGACAGCGTGCGTCTGGACCCATGGGTATTTAT	CDS	85.3774	4.061	0.804541	3.11e-08	5.53e-06
SL1344_1663	ompW	FQ312003.1	1784745	1785384	-	1784714	1784748	TAATCGCGTGATGTTGTGACGAAAAAAGACCCCGC	CDS	27.2111	3.99058	1.09682	2e-05	0.000659787
SL1344_1663	ompW	FQ312003.1	1784745	1785384	-	1784714	1784748	TAATCGCGTGATGTTGTGACGAAAAAAGACCCCGC	3UTR	27.2111	3.99058	1.09682	2e-05	0.000659787
SL1344_1663	ompW	FQ312003.1	1784745	1785384	-	1784937	1784975	ATAATGGTAAAAATGCCGGGCTGTCCGATCTGAGCTTTA	CDS	74.7565	4.17408	0.990108	1.59e-06	9.92e-05
SL1344_1663	ompW	FQ312003.1	1784745	1785384	-	1785006	1785039	AAAGTGCGTCCTTATGTCGGCGTGGGGGTGAACT	CDS	31.8767	6.65252	1.58036	8.25e-07	6.03e-05
SL1344_1663	ompW	FQ312003.1	1784745	1785384	-	1785143	1785190	TTACATGGCGACGGACAATATCGGGGTTGAATTGCTGGCGGCTACGCC	CDS	32.8238	2.67516	0.890599	0.000267778	0.00410084
SL1344_1677	oppA	FQ312003.1	1796460	1798092	-	1796434	1796469	AAACATTAATGGCAAGACATGGGACAACTGCGGTTG	CDS	14.2344	7.46213	2.75719	9.48e-07	6.78e-05
SL1344_1676	oppB	FQ312003.1	1795418	1796339	-	1796434	1796469	AAACATTAATGGCAAGACATGGGACAACTGCGGTTG	5UTR	14.2344	7.46213	2.75719	9.48e-07	6.78e-05
SL1344_1677	oppA	FQ312003.1	1796460	1798092	-	1796434	1796469	AAACATTAATGGCAAGACATGGGACAACTGCGGTTG	3UTR	14.2344	7.46213	2.75719	9.48e-07	6.78e-05
SL1344_1677	oppA	FQ312003.1	1796460	1798092	-	1796725	1796752	TGAACCGACCTCGTTCCTGAATACCATG	CDS	16.7641	5.73101	1.45927	3.92e-06	0.000208916
SL1344_1677	oppA	FQ312003.1	1796460	1798092	-	1796850	1796868	AAGAAAAATCTGGGCGTCA	CDS	7.48549	6.10577	2.78172	0.000113228	0.00224769
SL1344_1677	oppA	FQ312003.1	1796460	1798092	-	1796904	1796939	TAACATTCGACCTGCTGTATAACACCTCCGATCTGC	CDS	32.0342	3.15062	0.970748	0.000108077	0.00217393
SL1344_1677	oppA	FQ312003.1	1796460	1798092	-	1798176	1798201	AAAAGCAGTGACAGACCTGGCAGTAC	5UTR	13.3631	4.50219	1.2318	5.03e-05	0.00125783
SL1344_1683	galU	FQ312003.1	1804680	1805589	-	1804897	1804928	GCGCGGATATCTGGGCGTTGCTGGCGAAAACC	CDS	5.85743	5.57305	2.78327	0.000359353	0.00506677
SL1344_1693	narK	FQ312003.1	1819396	1820794	-	1819363	1819401	AGTAACTTTTGATTATCCTTTGCGCGGCGTTAGACCGCG	CDS	45.5072	5.96629	1.03154	1.63e-09	5.95e-07
ncRNA0278	STnc2040	FQ312003.1	1819354	1819407	-	1819363	1819401	AGTAACTTTTGATTATCCTTTGCGCGGCGTTAGACCGCG	sRNA	45.5072	5.96629	1.03154	1.63e-09	5.95e-07
SL1344_1710	ychH	FQ312003.1	1837415	1837694	-	1837508	1837547	ATTTTTGTCGGTGCAGTTCTTTGGCTGGCGGGGGCTCGTG	CDS	31.9671	3.72881	0.923811	4.18e-06	0.000218866
SL1344_1710	ychH	FQ312003.1	1837415	1837694	-	1837609	1837643	CTGGTCGTGATGGTTGTCGGCGTGGGTTACTCTAT	CDS	116.324	3.15986	0.862495	2.05e-05	0.000671576
SL1344_1725	ymgE	FQ312003.1	1853697	1853952	-	1853833	1853863	CCTGACCTGTATTCTCGGTATCGTCGGGGCG	CDS	10.177	4.77487	1.57531	0.000135146	0.00249788
SL1344_1765	ftsI2	FQ312003.1	1891149	1892895	-	1892868	1892920	GAAAAATGATTCGGCTGGAGATCAGGTGAAAAAGAAAAGCGACGGCGATACCC	CDS	5.14421	5.25761	2.7997	0.000677127	0.00800323
SL1344_1765	ftsI2	FQ312003.1	1891149	1892895	-	1892868	1892920	GAAAAATGATTCGGCTGGAGATCAGGTGAAAAAGAAAAGCGACGGCGATACCC	5UTR	5.14421	5.25761	2.7997	0.000677127	0.00800323
SL1344_1766	cspC	FQ312003.1	1893114	1893324	-	1893123	1893152	AGAAAGGTCCGGCTGCTGTTAACGTAACAG	CDS	37.468	4.20026	0.901667	3.67e-07	3.38e-05
SL1344_1766	cspC	FQ312003.1	1893114	1893324	-	1893183	1893218	TCCAGGGCAATGGTTTCAAAACTCTGGCTGAAGGCC	CDS	14.5073	3.48034	1.23172	0.000386686	0.00534896
SL1344_1766	cspC	FQ312003.1	1893114	1893324	-	1893246	1893305	AAGTTAAGTGGTTCAACGAATCCAAAGGTTTTGGCTTCATTACTCCGGCTGACGGCAGCA	CDS	13.4704	3.79192	1.29311	0.000308528	0.00451969
SL1344_1767	yobF	FQ312003.1	1893336	1893480	-	1893399	1893447	AAACACGTTGACGTTGAATACCGCTTCTCTGCCGAACCTTATATTAGTG	CDS	56.5509	4.51468	0.892338	2.92e-08	5.34e-06
SL1344_1768	SL1344_1768	FQ312003.1	1894128	1894416	-	1894332	1894365	TCAATGGTGGTTCTGGTGGTGGGGCTGGCGCTCT	CDS	20.4255	3.49197	1.12174	0.000142959	0.00261147
SL1344_1769	yobG	FQ312003.1	1894486	1894630	-	1894578	1894606	CTCGGCATCGTGGTGGTAGTATGCCTGTT	CDS	9.12148	4.3144	1.83715	0.000899223	0.00979245
SL1344_1771	kdgR	FQ312003.1	1895238	1896030	-	1895679	1895872	AACCATGAAAACGCTGGGCTACGTGGCTCAGGAGGGGGAGTCTGAAAAATACTCTCTGACGCTAAAGCTGTTTGAGCTGGGCGCGCGAGCTTTGCAAAATGTTGATCTCATCCGCAGTGCGGACATTCAGATGCGCGAACTGTCTCGTCTGACAAAAGAAACTATCCATCTTGGCGCGCTGGATGAAGACAGCA	CDS	19.9477	2.64162	0.896915	0.00038852	0.00536868
SL1344_1771	kdgR	FQ312003.1	1895238	1896030	-	1895971	1896030	ATGGCAAACGCAGATCTGGATAAGCAGCCTGATTCTGTATCTTCTGTGCTGAAAGTTTTC	CDS	6.26549	5.68937	2.79201	0.000294217	0.00439301
SL1344_1784	sopE2	FQ312003.1	1909579	1910302	-	1909960	1910004	CGAGTAAAGATCCGGCCTATGCTCGTCAGACATGCGAAGCCATAT	CDS	5.83852	5.58436	2.7556	0.000303841	0.00447499
ncRNA0072	SdsR	FQ312003.1	1925620	1925723	-	1925666	1925698	GCCAACTTTTAGCGCACGGCTCTCTCCCAAGAG	sRNA	33.0562	2.84561	1.09183	0.000807262	0.00906877
SL1344_1850	cheZ	FQ312003.1	1969194	1969839	-	1969097	1969126	TCTTATCGTATCCGGCTATCTCTATTAACG	3UTR	20.2136	3.87997	1.01031	1.15e-05	0.000450351
SL1344_1851	cheY	FQ312003.1	1969849	1970239	-	1970052	1970087	TGGTTTTATTATCTCCGACTGGAACATGCCGAACAT	CDS	35.8794	2.50145	0.69235	3.96e-05	0.00106438
SL1344_1854	cheM	FQ312003.1	1972322	1973984	-	1972938	1972968	CAAAGTGGTCGACGGCGTAGTAAACACTATG	CDS	10.7177	4.03963	1.32532	0.000323172	0.0047028
SL1344_1854	cheM	FQ312003.1	1972322	1973984	-	1973889	1973920	AGCTTGTTTCCGGTGGTTTGCTGTTTTCTTCA	CDS	4.99131	5.15478	2.82745	0.000877344	0.00960987
SL1344_1855	cheW	FQ312003.1	1974220	1974724	-	1974436	1974464	AGTGATCGTACTGAATCTGGGGCAACGCG	CDS	9.97269	4.02998	1.34102	0.000461016	0.00609515
ncRNA0144	STnc205	FQ312003.1	1974402	1974566	-	1974436	1974464	AGTGATCGTACTGAATCTGGGGCAACGCG	sRNA	9.97269	4.02998	1.34102	0.000461016	0.00609515
SL1344_1855	cheW	FQ312003.1	1974220	1974724	-	1974305	1974344	AACAGAATATTTGACGGGATTGGGCGCGCTCGGCGAGCGT	CDS	16.8279	5.71344	1.49119	5.86e-06	0.000282229
SL1344_1856	cheA	FQ312003.1	1974744	1976760	-	1974985	1975021	ATTGTGGAAAGTGTTTGACGTGGACGGGGCGAAAACC	CDS	15.2057	3.1921	1.15689	0.000588739	0.00727218
SL1344_1856	cheA	FQ312003.1	1974744	1976760	-	1975141	1975173	GATGGGATGTCGGTTCGCGTGGCGGGGGAAGTT	CDS	5.94972	5.67023	2.73034	0.000223306	0.00357806
SL1344_1858	motA	FQ312003.1	1977690	1978521	-	1978474	1978512	GGACACCTTGGGGCACTCTATCAACCTGCTGAACTGGTC	CDS	20.0541	3.69092	1.12089	0.000101465	0.0020986
SL1344_1858	motA	FQ312003.1	1977690	1978521	-	1978422	1978451	GGGCGTTCATTGTCGGCAACAACGGGAAGG	CDS	5.73592	5.47568	2.82069	0.000504386	0.00647968
SL1344_1874	SL1344_1874	FQ312003.1	1992347	1992680	-	1992557	1992592	TTAATATTGGGATTGTAGGTTGCGCTTTGCTACTTT	CDS	37.8228	3.40485	0.775443	1.15e-06	7.87e-05
ncRNA0232	STnc1275	FQ312003.1	1992502	1992663	-	1992557	1992592	TTAATATTGGGATTGTAGGTTGCGCTTTGCTACTTT	sRNA	37.8228	3.40485	0.775443	1.15e-06	7.87e-05
SL1344_1885	fliA	FQ312003.1	2002314	2003034	-	2002890	2002927	GGCGAGCGTGGAACTGGACGATCTGCTACAAGCGGGCG	CDS	19.6093	4.28401	1.10552	1.53e-05	0.000533789
SL1344_1885	fliA	FQ312003.1	2002314	2003034	-	2002968	2003056	ATTTAACGCAGGGCTGTTTATCGTGAATTCACTGTATACCGCTGAAGGTGTAATGGATAAACACTCGCTGTGGCAGCGTTATGTACCGC	CDS	17.0876	3.56245	1.05431	6.65e-05	0.00155144
SL1344_1885	fliA	FQ312003.1	2002314	2003034	-	2002968	2003056	ATTTAACGCAGGGCTGTTTATCGTGAATTCACTGTATACCGCTGAAGGTGTAATGGATAAACACTCGCTGTGGCAGCGTTATGTACCGC	5UTR	17.0876	3.56245	1.05431	6.65e-05	0.00155144
SL1344_1887	fliB	FQ312003.1	2003941	2005147	-	2005109	2005170	TTTTTAATTCCGGAGCCTGTGTAATGAAAGAAATCACCGTCACTGAACCTGCCTTTGTCACC	CDS	23.5335	4.19783	1.01464	3.83e-06	0.00020574
SL1344_1887	fliB	FQ312003.1	2003941	2005147	-	2005109	2005170	TTTTTAATTCCGGAGCCTGTGTAATGAAAGAAATCACCGTCACTGAACCTGCCTTTGTCACC	5UTR	23.5335	4.19783	1.01464	3.83e-06	0.00020574
SL1344_1888	fliC	FQ312003.1	2005225	2006713	-	2005109	2005170	TTTTTAATTCCGGAGCCTGTGTAATGAAAGAAATCACCGTCACTGAACCTGCCTTTGTCACC	3UTR	23.5335	4.19783	1.01464	3.83e-06	0.00020574
SL1344_1888	fliC	FQ312003.1	2005225	2006713	-	2005355	2005395	TGGGCAACACCGTAAACAACCTGACTTCTGCCCGTAGCCGT	CDS	526.865	3.96345	1.00879	5.22e-06	0.000258365
SL1344_1888	fliC	FQ312003.1	2005225	2006713	-	2005430	2005463	ACAGGTTGACACGTTACGTTCTGACCTGGGTGCG	CDS	50.9658	3.24704	0.825631	7.83e-06	0.00034538
SL1344_1888	fliC	FQ312003.1	2005225	2006713	-	2005494	2005532	GCCTGATCTGGCGGAAGCGGCTGCTACAACCACCGAAAA	CDS	36.0624	4.28185	0.991088	1.13e-06	7.81e-05
SL1344_1888	fliC	FQ312003.1	2005225	2006713	-	2005202	2005232	GCGTTAATCCGGCGATTGATTCACCGACACG	CDS	40.5801	5.40281	0.936836	1.26e-09	5.02e-07
SL1344_1887	fliB	FQ312003.1	2003941	2005147	-	2005202	2005232	GCGTTAATCCGGCGATTGATTCACCGACACG	5UTR	40.5801	5.40281	0.936836	1.26e-09	5.02e-07
SL1344_1888	fliC	FQ312003.1	2005225	2006713	-	2005202	2005232	GCGTTAATCCGGCGATTGATTCACCGACACG	3UTR	40.5801	5.40281	0.936836	1.26e-09	5.02e-07
SL1344_1888	fliC	FQ312003.1	2005225	2006713	-	2005641	2005681	ATTAATACTACGAAATACACTGCAGATGACGGTACATCCAA	CDS	88.3319	4.42628	0.734331	1.24e-10	8.46e-08
SL1344_1888	fliC	FQ312003.1	2005225	2006713	-	2005716	2005747	GGTTTAGCAGTTAAGGTAGGCGATGATTACTA	CDS	96.6727	3.05267	0.695489	1.07e-06	7.46e-05
SL1344_1888	fliC	FQ312003.1	2005225	2006713	-	2005788	2005815	GTGTTACCGGCACAGCATCTGTTGTTAA	CDS	30.7211	4.73387	0.887633	1.75e-08	3.5e-06
SL1344_1888	fliC	FQ312003.1	2005225	2006713	-	2006065	2006111	TACTTTTAAAGCCTCGGCTACTGGTCTTGGTGGTACTGACCAGAAAA	CDS	149.541	4.02063	0.596358	1.19e-12	2.61e-09
SL1344_1888	fliC	FQ312003.1	2005225	2006713	-	2005977	2006016	AAGTTACCGTTACGGGGGGAACTGGTAAAGATGGCTATTA	CDS	77.979	2.65626	0.884872	0.000260852	0.00402046
SL1344_1888	fliC	FQ312003.1	2005225	2006713	-	2006022	2006054	TTTAAAATTTGATGATACGACTGGAAAATATTA	CDS	106.403	2.64402	0.664458	7.92e-06	0.00034538
SL1344_1888	fliC	FQ312003.1	2005225	2006713	-	2005926	2005964	TGATAAGACGAACGGTGAGGTGACTCTTGCTGGCGGTGC	CDS	96.787	2.44054	0.761999	0.000160453	0.00282186
SL1344_1888	fliC	FQ312003.1	2005225	2006713	-	2005874	2005918	CCGCTTACAGGTGGACTACCTGCGACAGCAACTGAGGATGTGAAA	CDS	94.1721	1.98377	0.574883	0.000102362	0.0021048
SL1344_1888	fliC	FQ312003.1	2005225	2006713	-	2006140	2006172	TCAGCGATACGGCTGCAACTGTTACAGGATATG	CDS	29.2757	2.37092	0.732002	0.000156123	0.00277876
SL1344_1888	fliC	FQ312003.1	2005225	2006713	-	2006113	2006139	CCGATACTACGATTGCTTTAGACAATA	CDS	8.1731	6.39555	2.69168	2.38e-05	0.000740264
SL1344_1888	fliC	FQ312003.1	2005225	2006713	-	2006592	2006630	TATCGAGCGTCTGTCTTCCGGTCTGCGTATCAACAGCGC	CDS	69.2948	3.32924	0.69084	1.33e-07	1.54e-05
SL1344_1888	fliC	FQ312003.1	2005225	2006713	-	2006509	2006550	CCGCGAACATCAAAGGTCTGACTCAGGCTTCCCGTAACGCTA	CDS	27.3702	3.35628	1.04162	9.49e-05	0.00199517
SL1344_1888	fliC	FQ312003.1	2005225	2006713	-	2006656	2006693	AAACAGCCTGTCGCTGTTGACCCAGAATAACCTGAACA	CDS	38.6522	3.2033	1.16078	0.000386176	0.00534753
SL1344_1888	fliC	FQ312003.1	2005225	2006713	-	2006181	2006217	AGACCCTGGGTCTGGATACGCTGAATGTGCAACAAAA	CDS	64.9364	3.38757	0.874569	8.55e-06	0.000362526
ncRNA0011	DsrA	FQ312003.1	2026215	2026303	-	2026225	2026252	AAGTTTGATCCCGACCCGTAGGGCCGGG	sRNA	23.436	3.334	1.01081	7.81e-05	0.00173074
SL1344_1927B	SL1344_1927B	FQ312003.1	2040071	2040263	-	2040141	2040167	ATTATTTATGATGTGGGGCTGTCGATA	CDS	9.59547	6.68002	2.73762	1.53e-05	0.000533789
SL1344_1965	SL1344_1965	FQ312003.1	2070184	2071393	-	2070797	2070834	CCGGTATTTCCACCCCTGTACGTCTCACCACCTATAAG	CDS	3566.95	3.55976	0.664292	7.05e-09	1.93e-06
ncRNA0235	STnc1290	FQ312003.1	2070801	2070885	-	2070797	2070834	CCGGTATTTCCACCCCTGTACGTCTCACCACCTATAAG	sRNA	3566.95	3.55976	0.664292	7.05e-09	1.93e-06
SL1344_1965	SL1344_1965	FQ312003.1	2070184	2071393	-	2070859	2070886	ATTATGGTGGGGCGTGCAGGGCCAGTTT	CDS	452.309	1.73282	0.533163	0.000265457	0.00407003
ncRNA0235	STnc1290	FQ312003.1	2070801	2070885	-	2070859	2070886	ATTATGGTGGGGCGTGCAGGGCCAGTTT	sRNA	452.309	1.73282	0.533163	0.000265457	0.00407003
SL1344_2005	cbiF	FQ312003.1	2105474	2106248	-	2106088	2106116	AATACCGAACTGCTGGATTACTGCCCCGC	CDS	9.33796	6.66069	2.69868	1.04e-05	0.00041532
SL1344_2013	pduF	FQ312003.1	2113241	2114036	-	2113222	2113263	TTGTAACCGCTGTGAACTGTAAGGAAATGCGAACCAGATTCA	CDS	5.40781	5.37515	2.76948	0.000477381	0.00625493
SL1344_2013	pduF	FQ312003.1	2113241	2114036	-	2113222	2113263	TTGTAACCGCTGTGAACTGTAAGGAAATGCGAACCAGATTCA	3UTR	5.40781	5.37515	2.76948	0.000477381	0.00625493
SL1344_2013	pduF	FQ312003.1	2113241	2114036	-	2113804	2113826	ATTGCGCTGTGGCTGTTTGCCTG	CDS	7.35789	6.06228	2.75868	0.000104806	0.00213755
SL1344_2037	gyrI	FQ312003.1	2133119	2133587	-	2133467	2133505	AGGGTTTTGAACAACTGATGACGTGGGTGGATCGACAGC	CDS	21.4041	3.00851	1.18157	0.000814322	0.00910919
SL1344_2039	phsC	FQ312003.1	2135035	2135800	-	2135114	2135149	GCGCATCTCTATCTGTGTACTCTTGGCGACACGCCG	CDS	15.28	7.62332	2.74936	3.76e-07	3.4e-05
SL1344_2039	phsC	FQ312003.1	2135035	2135800	-	2135223	2135248	ACCGGTTTGCTGTGTCTCTATCCGCA	CDS	13.2756	2.7289	0.99809	0.000733719	0.00848399
SL1344_2039	phsC	FQ312003.1	2135035	2135800	-	2135394	2135419	AATTTTTCCGGACTGGTAACGCGCTG	CDS	6.18539	5.72047	2.76016	0.00023684	0.00372682
SL1344_2039	phsC	FQ312003.1	2135035	2135800	-	2135517	2135550	GTCATTTTTCTCTCGGCCCTGTAGCGCTAATGGT	CDS	13.6272	3.7754	1.32036	0.000366866	0.00513965
SL1344_2059	rfbP	FQ312003.1	2158645	2160076	-	2158573	2158609	TAGCCTGCGTAAAATCTGAACGCATCAATCGCTACCT	3UTR	7.20485	5.94358	2.8443	0.000233533	0.00369682
SL1344_2114	srcA	FQ312003.1	2230293	2230710	-	2230404	2230441	ATCATTATTACTGGCTCTCAACTTCTCACTCAATGAAA	CDS	9.45773	6.63801	2.74854	1.97e-05	0.000654411
SL1344_2115	SL1344_2115	FQ312003.1	2230831	2231167	-	2230871	2230959	CGGCATATACTACCGCTCTGACGGTTTTAGGCGCATCGTTTGGCATGGGGGGAATTGGTATGATGGGAATATGCGCCGGACTATACCTT	CDS	10.5571	4.9007	1.5202	7.2e-05	0.00164334
SL1344_2118	fbaB	FQ312003.1	2232680	2233733	-	2233582	2233638	CAAGGATTATGTTGACCGGGTGATGATTGACAATAATCGTCCACCAGCCGTTCTGCG	CDS	8.92243	6.36941	2.8438	8.97e-05	0.00191005
SL1344_2130	yehE	FQ312003.1	2245621	2245903	-	2245925	2245954	CAGGACGGCCTGCATACTGTTTGACGTTCA	5UTR	12.596	4.3548	1.2805	0.000108831	0.00218242
SL1344_2167	mglB	FQ312003.1	2284333	2285332	-	2284835	2284977	GCAAAGCGCTGGACAGCTATGACAAGGCGTATTATGTCGGGACTGACTCTAAAGAATCCGGTGTGATTCAGGGCGACTTGATTGCCAAACACTGGCAGGCGAATCAGGGTTGGGATCTGAATAAAGACGGTAAAATTCAGTAT	CDS	18.0825	2.95081	0.902084	0.00012692	0.00241626
SL1344_2227	napH	FQ312003.1	2352575	2353445	-	2352611	2352653	CGCTGCGTGGATGTCTGTTCTGAGGATGTTTTTACAATAACGA	CDS	12.0507	4.7446	1.89215	0.000524216	0.0066952
SL1344_2237	ompC	FQ312003.1	2363158	2364127	-	2363172	2363204	CAACACCGACGACATCGTAGCGCTGGGTCTGGT	CDS	129.121	3.42852	0.783558	9.74e-07	6.92e-05
SL1344_2237	ompC	FQ312003.1	2363158	2364127	-	2363375	2363415	AGTTCGACTTTGGTCTGCGTCCGTCTGTGGCTTACCTGCAG	CDS	101.682	7.71235	1.17674	3.06e-11	3.36e-08
SL1344_2237	ompC	FQ312003.1	2363158	2364127	-	2363271	2363315	AAAATACGTTGATGTCGGCGCGACTTACTACTTCAACAAAAACAT	CDS	44.0041	2.79123	0.620774	8.22e-07	6.03e-05
SL1344_2237	ompC	FQ312003.1	2363158	2364127	-	2363219	2363252	CAAAATCAACCTGCTGGATAAAAACGACTTTACC	CDS	23.5694	3.17368	0.97638	9.68e-05	0.00203025
SL1344_2237	ompC	FQ312003.1	2363158	2364127	-	2363502	2363539	CTGGCAGCGCAGTATTCTCAGACCTATAACGCAACCCG	CDS	25.6196	3.81547	1.1775	8.13e-05	0.00178666
SL1344_2237	ompC	FQ312003.1	2363158	2364127	-	2363548	2363576	CACCGGCGGCCTGAAATACGATGCGAACA	CDS	15.8185	4.19415	1.15355	3.34e-05	0.000936427
SL1344_2237	ompC	FQ312003.1	2363158	2364127	-	2363614	2363654	CACGTCTAAACGTACTGCCGATCAGAACAACACCGCTAACG	CDS	173.139	4.96073	0.696408	8.05e-14	2.65e-10
SL1344_2237	ompC	FQ312003.1	2363158	2364127	-	2363788	2363825	CTTCGGCCTGGTGGATGGTCTGGACTTCGCGTTACAGT	CDS	136.944	3.29277	0.893375	1.74e-05	0.000587643
SL1344_2237	ompC	FQ312003.1	2363158	2364127	-	2363755	2363787	ATCAGGGCAAAAACGGCAGCGTGAGCGGTGAAA	CDS	14.5517	7.48336	2.77978	1.27e-06	8.59e-05
SL1344_2237	ompC	FQ312003.1	2363158	2364127	-	2363686	2363720	CGACGGTTACGGCGGATCGCTGACTTATGCAATCG	CDS	5.0858	5.26459	2.765	0.000580981	0.00719661
SL1344_2237	ompC	FQ312003.1	2363158	2364127	-	2363728	2363753	CACCAACGGTCGCAGCCTGCTGAACC	CDS	4.59199	5.03014	2.76662	0.000869474	0.00954021
SL1344_2237	ompC	FQ312003.1	2363158	2364127	-	2363912	2363947	GTAACCTATGACGTGACCTCCTGGACCGACGTTCTG	CDS	221.189	3.9668	0.65058	8.38e-11	6.48e-08
SL1344_2237	ompC	FQ312003.1	2363158	2364127	-	2363999	2364046	AACCAGACTGAAGGCAGCAACGACTCCTGGACGCGTGTGGCGTTTGCG	CDS	134.313	4.36692	0.601227	2.96e-14	1.3e-10
SL1344_2237	ompC	FQ312003.1	2363158	2364127	-	2363866	2363897	CGACACCTACGGCGCTGACAACTTTATGCAGC	CDS	12.7811	4.34559	1.31006	0.000135034	0.00249788
SL1344_2237	ompC	FQ312003.1	2363158	2364127	-	2364144	2364186	AAGTTGATGGCCTGCACTACTTCTCTGACGACAAAGGCAGCGA	5UTR	217.717	3.77358	0.576142	4.71e-12	6.89e-09
SL1344_2237	ompC	FQ312003.1	2363158	2364127	-	2364189	2364213	ACGGCAACAAATTAGACCTGTTTGG	5UTR	19.0631	5.07359	1.24355	9.29e-06	0.000386758
SL1344_2251	glpQ	FQ312003.1	2385245	2386316	-	2385292	2385326	CTGTATAACAAGGCGGGCGTCGACGGGCTGTTCAC	CDS	48.0762	2.77035	0.724523	1.47e-05	0.000525717
SL1344_2251	glpQ	FQ312003.1	2385245	2386316	-	2385648	2385686	GAGCTGAAACGTATTAAGAATGAACTGGAACCCAAAATG	CDS	86.5522	3.00667	0.853493	3.86e-05	0.00104381
SL1344_2251	glpQ	FQ312003.1	2385245	2386316	-	2385490	2385524	AAGCAGGTGGCGGAATATGCGGACGGTATTGGTCC	CDS	50.8485	2.78248	0.792318	4.42e-05	0.00115172
SL1344_2251	glpQ	FQ312003.1	2385245	2386316	-	2385589	2385624	ACTTATTGCGTATACCGACTGGAATGAAACACAGCA	CDS	43.7795	4.8065	1.03623	2.53e-07	2.56e-05
SL1344_2251	glpQ	FQ312003.1	2385245	2386316	-	2385344	2385376	CCGATCAATTGCCGGACTATGCCACAGACGTCA	CDS	41.9289	3.9722	0.90047	8.85e-07	6.4e-05
SL1344_2251	glpQ	FQ312003.1	2385245	2386316	-	2385984	2386014	TATCGATTTTACGCTGGATGAAATTAAATCC	CDS	9.00094	6.5012	2.7812	4.08e-05	0.00108472
SL1344_2251	glpQ	FQ312003.1	2385245	2386316	-	2386100	2386140	GGAACAGGATTTAGTGATGACAAAGGACGACCATCTGGTCG	CDS	95.8873	3.77557	0.647028	4.66e-10	2.29e-07
SL1344_2252	glpT	FQ312003.1	2386320	2387679	-	2386581	2386617	ATTATCATCGGCTTCCTGATCTACGGCCCGGTAATGT	CDS	38.6127	4.69942	0.960602	9.04e-08	1.13e-05
SL1344_2252	glpT	FQ312003.1	2386320	2387679	-	2386789	2386812	AAATCCTCCTGGGCCTACTTCCTG	CDS	7.59316	4.25848	1.59208	0.000457656	0.00607088
SL1344_2252	glpT	FQ312003.1	2386320	2387679	-	2386828	2386861	CGACTGGTCGCCGACCTACCTGAAAGAAGTGAAG	CDS	21.5398	2.53524	0.874981	0.000433585	0.00587016
SL1344_2252	glpT	FQ312003.1	2386320	2387679	-	2386977	2387016	GAGTATAAAAACGACTATCCGGACGACTACAACGAAAAAG	CDS	30.9758	5.29641	1.13144	3.84e-07	3.42e-05
SL1344_2252	glpT	FQ312003.1	2386320	2387679	-	2387113	2387137	TTGGTTTAACGACTGGAAAGCGGCG	CDS	14.5283	3.44434	1.05713	0.000135174	0.00249788
SL1344_2252	glpT	FQ312003.1	2386320	2387679	-	2387277	2387320	CGCCGTGATGTTTGTACTGTTGTTCCTTTGCGGCTGGTTCCAGG	CDS	26.3382	5.15713	1.14041	1.29e-06	8.6e-05
SL1344_2252	glpT	FQ312003.1	2386320	2387679	-	2387532	2387555	ATCTGGTGCGCAAGAACTTTGCCC	CDS	9.61291	3.33138	1.23512	0.000808301	0.00907269
SL1344_2252	glpT	FQ312003.1	2386320	2387679	-	2387596	2387621	ATCCGACCTATCGCCGATTACGCTGG	CDS	11.692	3.37251	1.16933	0.000478235	0.00625988
SL1344_2252	glpT	FQ312003.1	2386320	2387679	-	2387708	2387735	TTGAACGAACTGCGGTGTTTACCTCTAA	5UTR	9.60054	3.86864	1.36299	0.000641214	0.00772451
SL1344_2285	nuoN	FQ312003.1	2422069	2423527	-	2423336	2423358	AGGCCGGGGCAATGGACGTCACG	CDS	11.7903	4.23592	1.29083	0.000161592	0.00283054
SL1344_2287	nuoL	FQ312003.1	2425376	2427218	-	2425345	2425386	ACTGCGTTGAGTTTGTTGGCTGGATGAACGACTGCCGGATGG	CDS	22.3967	2.97018	0.897761	8.72e-05	0.00186782
SL1344_2287	nuoL	FQ312003.1	2425376	2427218	-	2425575	2425604	TGGGGCTTTGACTGGCTGTACGACAAAGTA	CDS	9.36809	3.78413	1.34505	0.000646351	0.00775091
SL1344_2287	nuoL	FQ312003.1	2425376	2427218	-	2425718	2425748	ATGACGCTGGAAATTACCTCTGGCGTAGTGG	CDS	5.55337	5.51225	2.72299	0.00029672	0.00441056
SL1344_2287	nuoL	FQ312003.1	2425376	2427218	-	2426958	2426993	GGTTTTAACCTGGTGCTGGACGGCCTGTCGCTGACC	CDS	14.5163	3.99631	1.21251	0.000103426	0.00211268
SL1344_2290	nuoI	FQ312003.1	2428078	2428621	-	2428569	2428598	AGGTTTCGGCACTCAGGTACGCAGTATCTG	CDS	7.1898	4.19557	1.64006	0.000720487	0.00839504
SL1344_2292	nuoG	FQ312003.1	2429609	2432336	-	2432123	2432164	ATACGCGTGGTCGCCTGGTGATGTCCTGTATGACGCCAGCCA	CDS	7.11537	6.08637	2.71186	7.18e-05	0.0016425
SL1344_2295	nuoC	FQ312003.1	2434203	2436006	-	2435064	2435089	CCGCGTGATGCTCTCCGAACTGTTCC	CDS	8.61533	4.40412	1.65804	0.000436261	0.00587016
SL1344_2297	nuoA	FQ312003.1	2436770	2437214	-	2436874	2436894	TTTTGTGTTACTGGCTGGTCT	CDS	7.64816	4.31688	1.62789	0.000543235	0.0068534
SL1344_2297	nuoA	FQ312003.1	2436770	2437214	-	2437222	2437254	AAAGAGCAGAGAAACTGGCGCTACTTTTGATGA	5UTR	5.69922	5.34329	2.87787	0.000747453	0.00860617
SL1344_2297	nuoA	FQ312003.1	2436770	2437214	-	2437289	2437316	TACAGTAATTGTAGGGTTTTTTTTATTC	5UTR	10.3002	4.85268	1.5303	8.63e-05	0.0018527
SL1344_2303	yfbT	FQ312003.1	2443612	2444290	-	2444222	2444254	CTGTTTGATCTGGATGGAACGTTGGTTGACTCA	CDS	8.94542	4.50377	1.6425	0.000342379	0.00489033
SL1344_2309	SL1344_2309	FQ312003.1	2450864	2451818	-	2451665	2451698	ATGAGCTCAATGGCGATGGACAGCGTGGCGCGTG	CDS	10.4996	4.83572	1.58886	0.000128652	0.00243637
SL1344_2310	SL1344_2310	FQ312003.1	2451810	2452641	-	2452172	2452209	GGCGATGGGGAGCTGAATGAAGGGCAGTGCTGGGAGGC	CDS	9.14079	3.81516	1.3453	0.000678318	0.00801012
SL1344_2311	SL1344_2311	FQ312003.1	2452637	2454029	-	2453672	2453703	CAATATTGTCGTGGCACGCTTTACGCGTCTTA	CDS	12.4965	7.04187	2.87072	1.92e-05	0.000638358
SL1344_2356	sixA	FQ312003.1	2495126	2495612	-	2495297	2495323	ATGAAGAGATCGGATCGGTGCTGGTGA	CDS	8.91763	4.58149	1.55576	0.00019236	0.00324006
SL1344_2361	vacJ	FQ312003.1	2501478	2502234	-	2502148	2502243	GAGACATCTATGAAGCTTCGCCTGTCGGCGCTGGCGCTGGGAACCACACTGCTGGTCGGGTGTGCGAGTTCCGGTACAGAACAGCAGGGGCGTTCA	CDS	4.99381	5.16994	2.79367	0.000750948	0.0086293
SL1344_2361	vacJ	FQ312003.1	2501478	2502234	-	2502148	2502243	GAGACATCTATGAAGCTTCGCCTGTCGGCGCTGGCGCTGGGAACCACACTGCTGGTCGGGTGTGCGAGTTCCGGTACAGAACAGCAGGGGCGTTCA	5UTR	4.99381	5.16994	2.79367	0.000750948	0.0086293
SL1344_2368	SL1344_2368	FQ312003.1	2511512	2511755	-	2511656	2511703	ATATCGGTCAGGTGATGGGGGCTTTTTCTGCGGTTTCTTCTTTTACGG	CDS	9.82702	4.70376	1.68992	0.000330104	0.00477199
SL1344_2370	yfdZ	FQ312003.1	2513720	2514959	-	2514929	2514962	ATTATGGCTGACTTCCGCCCTGAACGTCGCTTTA	CDS	15.5633	3.7267	1.21236	0.00020148	0.00335078
SL1344_2370	yfdZ	FQ312003.1	2513720	2514959	-	2514929	2514962	ATTATGGCTGACTTCCGCCCTGAACGTCGCTTTA	5UTR	15.5633	3.7267	1.21236	0.00020148	0.00335078
SL1344_2391	zipA	FQ312003.1	2538803	2539790	-	2539622	2539646	GACGACGACTCGTATGACGACGATG	CDS	5.58366	5.50297	2.73784	0.00032754	0.00474537
SL1344_2435	maeB	FQ312003.1	2577694	2579974	-	2577748	2577824	CGTCACGGTCGGCCCGGTCCTGATGGGCGTGTCTAAACCGGTACATGTATTAACGCCGATCGCCTCTGTACGCCGTA	CDS	14.196	2.95997	1.05816	0.000502772	0.00646527
SL1344_2435	maeB	FQ312003.1	2577694	2579974	-	2578492	2578527	TCCAGAAACTGGGGCTACAGATCAAAGCGGGCGTTG	CDS	8.17401	4.30598	1.67095	0.000556475	0.0070091
SL1344_2451	nlpB	FQ312003.1	2600707	2601742	-	2601650	2601687	TTTTGCTGCTCGCTGCCTGTAGTTCCGATTCGCGCTAC	CDS	12.6882	5.28712	1.50884	2.75e-05	0.000815891
SL1344_2503	iscA	FQ312003.1	2678486	2678810	-	2678540	2678573	GTAAAAGAAGGTCTGAACGAAGGGTTTAAATTCT	CDS	10.8313	6.91223	2.75168	8.08e-06	0.000349697
SL1344_2505	iscS	FQ312003.1	2679252	2680467	-	2679410	2679443	TGGGCATGAATGACGAACTGGCGCATAGCTCTAT	CDS	11.3209	5.07482	1.54173	6.23e-05	0.00147507
ncRNA0017	GlmY	FQ312003.1	2705380	2705564	-	2705461	2705495	AAGGTGCCTGCCGTCCAACTTCTGATAACAGCGTA	sRNA	102.626	2.52942	0.500778	5.93e-08	8.58e-06
ncRNA0017	GlmY	FQ312003.1	2705380	2705564	-	2705502	2705530	GGGACGCGCTACATAAACTTCGAATGACG	sRNA	12.1275	5.16133	1.49554	3.03e-05	0.000876223
ncRNA0238	STnc1380	FQ312003.1	2729633	2729701	-	2729631	2729663	ATCAAATCACACAATCCGGACTGAGTTCAATCA	sRNA	149.126	2.71934	0.772812	4.46e-05	0.00115483
ncRNA0238	STnc1380	FQ312003.1	2729633	2729701	-	2729665	2729698	TAGTCCGGTTGGTGATTTGTGATTTTTGGCGATT	sRNA	5.34332	5.29767	2.83819	0.000726286	0.00844019
ncRNA0280	STnc2080	FQ312003.1	2759411	2759518	-	2759428	2759461	AGAGACAACTGCATGACCCATGACCAGTGGACTT	sRNA	53.1679	4.5981	0.869463	8.99e-09	2.27e-06
ncRNA0280	STnc2080	FQ312003.1	2759411	2759518	-	2759475	2759513	TTGATAATGCTCTCGATACTGAAAACACTGGGTGGGGAT	sRNA	103.659	3.37998	1.0131	5.87e-05	0.00140852
ncRNA0225	STnc1160	FQ312003.1	2760371	2760451	-	2760370	2760405	CCGGTTACGCCAACCCTGTACGTCTCACCACCCAAT	sRNA	2049.74	3.2394	0.609945	1.02e-08	2.49e-06
SL1344_2578	SL1344_2578	FQ312003.1	2759752	2760316	-	2760370	2760405	CCGGTTACGCCAACCCTGTACGTCTCACCACCCAAT	5UTR	2049.74	3.2394	0.609945	1.02e-08	2.49e-06
ncRNA0225	STnc1160	FQ312003.1	2760371	2760451	-	2760425	2760456	TGAATTATGGTGGGGCGTATGGGGGAGCCGAA	sRNA	162.665	2.02823	0.546067	3.63e-05	0.000990875
ncRNA0241	STnc1400	FQ312003.1	2770950	2771060	-	2770980	2771027	TTTTTGTGTAGTTTTCCGGTGGAACTTTGGTCGGTGTCACCGGACGTA	sRNA	116.57	2.61374	0.852992	0.000222035	0.00356722
SL1344_2603	rseA	FQ312003.1	2779158	2779809	-	2779235	2779288	TGCCATGTTGCAGGACTATGAACTGCAGCGCCGACTGCACTCCGAACAGCTTCA	CDS	13.2265	2.95721	1.06128	0.000595643	0.00732992
SL1344_2602	rseB	FQ312003.1	2778202	2779159	-	2779235	2779288	TGCCATGTTGCAGGACTATGAACTGCAGCGCCGACTGCACTCCGAACAGCTTCA	5UTR	13.2265	2.95721	1.06128	0.000595643	0.00732992
SL1344_2610	yfiD	FQ312003.1	2786318	2786702	-	2786356	2786398	GTTATGCGGTGCGTTTTAACTCCCTGACGCCGGAACAGCAGCG	CDS	28.4913	8.70183	2.87124	1.68e-08	3.5e-06
SL1344_2610	yfiD	FQ312003.1	2786318	2786702	-	2786442	2786469	GCGTCGTGAAACTCTGGAAGATGCGGTT	CDS	19.3696	3.01322	1.01225	0.000303871	0.00447499
SL1344_2610	yfiD	FQ312003.1	2786318	2786702	-	2786470	2786504	GTTGAAGGCGGTCAGCATCTGAACGTTAACGTTCT	CDS	15.2088	3.50086	1.08349	0.00014137	0.00258654
SL1344_2610	yfiD	FQ312003.1	2786318	2786702	-	2786551	2786587	CTGAAGATGAAGTTGTGGCTGTCAGCAAACTGGGCGA	CDS	47.4326	3.23242	0.849942	1.2e-05	0.000461738
SL1344_2610	yfiD	FQ312003.1	2786318	2786702	-	2786640	2786674	CCGCTAACGACGACCTGCTGAATTCCTTCTGGCTG	CDS	53.1729	2.37527	0.876808	0.000794554	0.00898741
SL1344_2620	clpB	FQ312003.1	2802528	2805102	-	2803942	2803971	CACCGCTATATCGCCGACCGTCAGTTGCCG	CDS	10.4568	6.90109	2.70651	4.66e-06	0.000237399
SL1344_2620	clpB	FQ312003.1	2802528	2805102	-	2805077	2805112	GGGAGGAGTTATGCGTCTGGATCGTCTTACTAACAA	CDS	508.13	2.74896	0.709749	1.16e-05	0.000450482
ncRNA0068	RyfD	FQ312003.1	2805081	2805222	-	2805077	2805112	GGGAGGAGTTATGCGTCTGGATCGTCTTACTAACAA	sRNA	508.13	2.74896	0.709749	1.16e-05	0.000450482
SL1344_2620	clpB	FQ312003.1	2802528	2805102	-	2805077	2805112	GGGAGGAGTTATGCGTCTGGATCGTCTTACTAACAA	5UTR	508.13	2.74896	0.709749	1.16e-05	0.000450482
ncRNA0068	RyfD	FQ312003.1	2805081	2805222	-	2805188	2805227	AAGAATCAAGACGATCCGGTACGGGTAACTTTCTTTTCAC	sRNA	345.553	2.96675	0.622764	1.93e-07	2.06e-05
SL1344_2620	clpB	FQ312003.1	2802528	2805102	-	2805188	2805227	AAGAATCAAGACGATCCGGTACGGGTAACTTTCTTTTCAC	5UTR	345.553	2.96675	0.622764	1.93e-07	2.06e-05
ncRNA0068	RyfD	FQ312003.1	2805081	2805222	-	2805120	2805148	CTCATTTAATCTCCAGTAGCAATTTTGAC	sRNA	355.226	3.81054	0.604863	2.42e-11	2.9e-08
SL1344_2620	clpB	FQ312003.1	2802528	2805102	-	2805120	2805148	CTCATTTAATCTCCAGTAGCAATTTTGAC	5UTR	355.226	3.81054	0.604863	2.42e-11	2.9e-08
ncRNA0102	rpsP-leader	FQ312003.1	2828092	2828145	-	2828114	2828147	GGGCTTTTAATATGACGCCGGGCTCCGTTCCTCG	sRNA	43.2824	4.6241	0.854323	8.85e-09	2.27e-06
SL1344_2649	rps16	FQ312003.1	2827827	2828076	-	2828114	2828147	GGGCTTTTAATATGACGCCGGGCTCCGTTCCTCG	5UTR	43.2824	4.6241	0.854323	8.85e-09	2.27e-06
SL1344_2650	ffh	FQ312003.1	2828389	2829751	-	2828114	2828147	GGGCTTTTAATATGACGCCGGGCTCCGTTCCTCG	3UTR	43.2824	4.6241	0.854323	8.85e-09	2.27e-06
SL1344_2756	fljB	FQ312003.1	2935805	2937326	-	2935966	2935986	TATCACCAACCTGGGCAATAC	CDS	10.5651	4.85054	1.6361	0.000183931	0.00315053
SL1344_2763	pipB2	FQ312003.1	2949377	2950430	-	2949346	2949378	GCCCTTTTTGACGTAAATCTGAAATAAAAGCAA	CDS	12.5803	3.12866	1.09308	0.000465911	0.00613519
SL1344_2763	pipB2	FQ312003.1	2949377	2950430	-	2949346	2949378	GCCCTTTTTGACGTAAATCTGAAATAAAAGCAA	3UTR	12.5803	3.12866	1.09308	0.000465911	0.00613519
SL1344_2763	pipB2	FQ312003.1	2949377	2950430	-	2949495	2949536	TTCATTTCTACGAACCTGGACGGGGCTGATTTGGCTGAGGCT	CDS	53.2134	3.29087	0.857105	1.03e-05	0.00041532
SL1344_2763	pipB2	FQ312003.1	2949377	2950430	-	2949812	2949845	GGCGCAAATCTATCGGGAACATCACTAGGCGACA	CDS	14.2954	5.45825	1.46827	1.01e-05	0.000413311
SL1344_2763	pipB2	FQ312003.1	2949377	2950430	-	2950079	2950107	CAGTAAAGGCGACCATTCTGAGACAAGAG	CDS	14.6838	4.21395	1.14112	3.93e-05	0.00105903
SL1344_2763	pipB2	FQ312003.1	2949377	2950430	-	2950353	2950392	ATCTGCTTTTGGCGCGGGGACTTCTGCTGCTATGCGGCAA	CDS	24.0233	4.3448	0.932694	5.26e-07	4.3e-05
SL1344_2779	ygaU	FQ312003.1	2967726	2968176	-	2968084	2968202	GTGTATTTTTGACAAGCGAGGTGAATATGGGACTTTTCAATTTTGTAAAAGATGCAGGTGAAAAACTCTGGGACGCGGTAACCGCTAATCATGATAAGGACGATCAGGCGAAAAAAGTC	CDS	11.3416	3.20714	1.18687	0.000721774	0.0084026
SL1344_2779	ygaU	FQ312003.1	2967726	2968176	-	2968084	2968202	GTGTATTTTTGACAAGCGAGGTGAATATGGGACTTTTCAATTTTGTAAAAGATGCAGGTGAAAAACTCTGGGACGCGGTAACCGCTAATCATGATAAGGACGATCAGGCGAAAAAAGTC	5UTR	11.3416	3.20714	1.18687	0.000721774	0.0084026
SL1344_2783	stpA	FQ312003.1	2969800	2970202	-	2969723	2969800	TCACGGATAGCTTTTAACAGATGGCGCTTCGTTTCCTGTCTCTATTAACCGGGACTCAGGGAACGTTGCGCCATGCTC	3UTR	14.5994	3.655	1.07324	6.9e-05	0.00160016
SL1344_2819	norR	FQ312003.1	3005940	3007461	-	3007082	3007109	TGTTTGCCGGACAGAACCTCATCGGTGC	CDS	11.455	3.5874	1.21632	0.000338535	0.00486183
SL1344_2846	sprB	FQ312003.1	3033542	3034298	-	3033627	3033660	GCTATCGCTGTTCCGGGGACTGAAACTAGACGCG	CDS	7.90289	4.28405	1.63656	0.000513587	0.00658502
SL1344_2846	sprB	FQ312003.1	3033542	3034298	-	3034146	3034171	TATCCGATATGCCGGACGCCGGGCTG	CDS	9.55003	6.64223	2.75571	2.08e-05	0.000680564
SL1344_2848	orgC	FQ312003.1	3035914	3036367	-	3035903	3035936	CAAAGAGGCAATTGACTGGTGAACCCCCATTGCT	CDS	13.5956	3.1159	1.15261	0.000628295	0.00761771
SL1344_2848	orgC	FQ312003.1	3035914	3036367	-	3035903	3035936	CAAAGAGGCAATTGACTGGTGAACCCCCATTGCT	3UTR	13.5956	3.1159	1.15261	0.000628295	0.00761771
SL1344_2848	orgC	FQ312003.1	3035914	3036367	-	3036036	3036056	AAAAGTTGAACCGGGCACCCA	CDS	6.94435	5.87977	2.81853	0.000229342	0.00364812
SL1344_2850	orgA	FQ312003.1	3037000	3037600	-	3037462	3037501	CAGATAGCGCCGGAAATGATTGTCAGACCCGCCGCCAGGG	CDS	31.6646	8.8956	2.87838	6.05e-09	1.69e-06
SL1344_2851	prgK	FQ312003.1	3037571	3038330	-	3037640	3037683	TTTGTTATCCGTGATGTCAGCAGGCTTTGGCGTCTGGTATTACA	CDS	8.22229	6.39356	2.71442	3.03e-05	0.000876223
SL1344_2851	prgK	FQ312003.1	3037571	3038330	-	3038128	3038162	AGCATTACCGTTGCTGAGCCTGATTTTACCGCTGC	CDS	33.6419	5.93742	1.27471	6.41e-07	4.9e-05
ncRNA0242	STnc1405	FQ312003.1	3038068	3038192	-	3038128	3038162	AGCATTACCGTTGCTGAGCCTGATTTTACCGCTGC	sRNA	33.6419	5.93742	1.27471	6.41e-07	4.9e-05
SL1344_2851	prgK	FQ312003.1	3037571	3038330	-	3038231	3038269	AGGATCTTTTAAAAGGACTGGACCAGGAACAGGCTAATG	CDS	61.5238	3.34105	0.995043	6.21e-05	0.00147195
SL1344_2852	prgJ	FQ312003.1	3038326	3038632	-	3038339	3038372	TACTCGTAAAGGAGTCGGGGCTGTTGAAACGCTA	CDS	33.164	3.23209	1.15907	0.000358677	0.00506366
SL1344_2851	prgK	FQ312003.1	3037571	3038330	-	3038297	3038336	ACGCTCATGATTCGTCGATATCTATATACTTTTCTGCTGG	CDS	9.59516	6.5861	2.81032	4.09e-05	0.00108605
SL1344_2852	prgJ	FQ312003.1	3038326	3038632	-	3038297	3038336	ACGCTCATGATTCGTCGATATCTATATACTTTTCTGCTGG	CDS	9.59516	6.5861	2.81032	4.09e-05	0.00108605
SL1344_2852	prgJ	FQ312003.1	3038326	3038632	-	3038593	3038633	TATGTCGATTGCAACTATTGTCCCTGAGAATGCCGTTATAG	CDS	46.9116	9.58539	2.92826	2.35e-10	1.34e-07
SL1344_2852	prgJ	FQ312003.1	3038326	3038632	-	3038490	3038519	TGGTTCGGCGATTGCCACGGCTGTGGATAA	CDS	28.127	3.52412	0.813527	1.55e-06	9.73e-05
SL1344_2853	prgI	FQ312003.1	3038650	3038893	-	3038645	3038683	ATTGATGCTGCCATTATTCAGAACTTCCGTTAATCAGTT	CDS	32.995	3.91442	0.990897	7.31e-06	0.000329398
SL1344_2853	prgI	FQ312003.1	3038650	3038893	-	3038819	3038857	TCAGCAAAATTTGATACGGGCGTTGATAATCTACAAACG	CDS	27.0274	3.05495	1.17703	0.00068059	0.00802974
SL1344_2853	prgI	FQ312003.1	3038650	3038893	-	3038862	3038888	AACACCTTGGTCAGGCTATCTGGATGA	CDS	13.808	3.74686	1.3773	0.000524819	0.0066964
SL1344_2854	prgH	FQ312003.1	3038917	3040096	-	3039075	3039111	GGGCGCTCGATGATGTAGAAATACTCAGAGCCCGTCA	CDS	46.079	2.23034	0.814778	0.000804279	0.00905412
SL1344_2854	prgH	FQ312003.1	3038917	3040096	-	3039650	3039683	TAAAAACGGAATTGTAGCAGCACTGGCCGGGTTT	CDS	32.291	3.33129	1.1238	0.000221312	0.00356722
SL1344_2858	sptP	FQ312003.1	3044646	3046278	-	3046188	3046231	GTTTTCAAAAGTTGGTGTGTCGAATGATGCCCGACTTTATATTG	CDS	13.4016	5.21801	1.60123	5.47e-05	0.00134662
SL1344_2859	sicP	FQ312003.1	3046264	3046657	-	3046341	3046375	CATGCAATTACCGATCTGACAAATACTTACCATAT	CDS	24.7401	4.43886	1.17035	1.24e-05	0.000472254
SL1344_2859	sicP	FQ312003.1	3046264	3046657	-	3046461	3046488	CTGTTTGTGGCGATTCTATCTGGCGGCA	CDS	5.61505	5.53497	2.72456	0.000285994	0.0042885
SL1344_2859	sicP	FQ312003.1	3046264	3046657	-	3046286	3046311	AGCAGGAAGCGCTCAAAAACATACTG	CDS	5.20511	5.35578	2.73854	0.000441042	0.00591708
SL1344_2859	sicP	FQ312003.1	3046264	3046657	-	3046805	3046842	GTTGAAAATGATCCGAAGGAGCTGCTGATATGTGTTCC	5UTR	43.761	3.29609	0.835823	6.78e-06	0.000316398
SL1344_2859	sicP	FQ312003.1	3046264	3046657	-	3046907	3046942	GAAAATCATCACACATGTAGTACCCGGTTCAGGTAT	5UTR	65.9244	5.79156	0.99701	6.44e-10	2.73e-07
SL1344_2860	iacP	FQ312003.1	3046987	3047236	-	3047114	3047152	CATCTGGTTGAGGATCTTTACGCTGACTCATTGGATTTA	CDS	40.1753	9.32085	2.89983	6.36e-10	2.73e-07
SL1344_2860	iacP	FQ312003.1	3046987	3047236	-	3047042	3047068	AATGAAAACGATCTTCCTGATATGATG	CDS	19.4134	4.56921	1.15531	1.04e-05	0.00041532
SL1344_2861	sipA	FQ312003.1	3047254	3049312	-	3047707	3047753	TAAGCAAAATAGTTTCCTCTCAACAGTACCGAGCGTTACGAATATGC	CDS	5.6177	5.32477	2.88925	0.000812077	0.00909233
SL1344_2861	sipA	FQ312003.1	3047254	3049312	-	3048112	3048138	GTAAAATTGACGTCACGGCTCATGCGA	CDS	18.0396	4.32243	1.2352	4.51e-05	0.0011633
SL1344_2861	sipA	FQ312003.1	3047254	3049312	-	3048710	3048742	ATTGAACATAACTTTGGCTGTACGTTAGATCCG	CDS	22.4712	4.79592	1.11947	2.49e-06	0.000144932
SL1344_2861	sipA	FQ312003.1	3047254	3049312	-	3048971	3048997	ACCAGTGATTCTCCTGAGGCGAAGACG	CDS	12.6541	5.20288	1.59306	6.39e-05	0.00150259
SL1344_2861	sipA	FQ312003.1	3047254	3049312	-	3049277	3049310	GGTTACAAGTGTAAGGACTCAGCCCCCCGTCATA	CDS	27.1651	6.53129	1.42864	1.54e-07	1.74e-05
SL1344_2861	sipA	FQ312003.1	3047254	3049312	-	3049245	3049271	AGGTATGCAGACCGAGATCAAAACGCA	CDS	5.3163	5.3901	2.75361	0.000445033	0.00594303
SL1344_2862	sipD	FQ312003.1	3049330	3050362	-	3049643	3049684	ACTGAAGCGGAAGCGAGACAGTGGCTCAGTGAATTGAATTTA	CDS	52.1399	2.7779	0.748038	2.14e-05	0.000689186
SL1344_2862	sipD	FQ312003.1	3049330	3050362	-	3049613	3049647	ATTTACCGAATAGCTGCCTGAAATCTTATGGATCC	CDS	14.284	7.45287	2.77445	1.36e-06	8.87e-05
SL1344_2862	sipD	FQ312003.1	3049330	3050362	-	3050227	3050252	CACAGAACATCGCGGTACAGATATCA	CDS	8.73795	6.42398	2.78945	5.38e-05	0.00132803
SL1344_2862	sipD	FQ312003.1	3049330	3050362	-	3050291	3050320	ATCGTTGCCGAACGGCCGCAGACTCCCTCG	CDS	16.8859	2.75347	1.02269	0.000675149	0.00800143
SL1344_2863	sipC	FQ312003.1	3050432	3051662	-	3050418	3050450	GGCAATATTCGCGCTTAATCTGAAAGGTCATCT	CDS	30.8366	2.52115	0.796297	0.000176913	0.00305018
SL1344_2863	sipC	FQ312003.1	3050432	3051662	-	3050545	3050573	GCCAGCACCGCATCGGACGAAGCCCGTGA	CDS	24.173	3.12217	0.945971	0.000101446	0.0020986
SL1344_2863	sipC	FQ312003.1	3050432	3051662	-	3050998	3051040	ATAATGCCGCGAAGATCGATAAACTGACCACTGAAAGCCACAG	CDS	198.901	4.30442	0.837288	1.76e-08	3.5e-06
SL1344_2863	sipC	FQ312003.1	3050432	3051662	-	3050925	3050979	CGGGCAGAATAGCGTCAAACTCGGTGCTGAAGGCGTCGATTCTCTGAAATCGTTA	CDS	158.072	3.33703	0.944902	3e-05	0.000873937
SL1344_2863	sipC	FQ312003.1	3050432	3051662	-	3051158	3051190	CAGCTAAAACGACGGCAAGCTCCATGATGCGCG	CDS	67.8012	4.89847	0.997845	5.85e-08	8.55e-06
SL1344_2863	sipC	FQ312003.1	3050432	3051662	-	3051049	3051088	CCAAACTGGAATATAAGGGGCTGCAGAATGAAAGAGGCGC	CDS	94.9902	4.37924	0.943865	2.17e-07	2.24e-05
SL1344_2863	sipC	FQ312003.1	3050432	3051662	-	3050653	3050703	GATGCAGATGACGGGCGATCTGATTATGAAGAACTCGGTCACGGTCGGTGG	CDS	106.636	2.71975	1.00566	0.000586633	0.00725297
SL1344_2863	sipC	FQ312003.1	3050432	3051662	-	3050749	3050790	TATTCTGTCGAAACGTCTTGAGTCTGTCGAATCCGATATTCG	CDS	129.106	3.06543	0.697159	1.02e-06	7.17e-05
SL1344_2863	sipC	FQ312003.1	3050432	3051662	-	3050792	3050822	AGTAATAAACAAATCTCCCCTGAACATCAGG	CDS	92.8055	3.61627	0.685328	1.09e-08	2.56e-06
SL1344_2863	sipC	FQ312003.1	3050432	3051662	-	3050705	3050740	AGAATACCATGGATATGACCCGAATCGATGCGCGCA	CDS	34.1929	4.09512	1.10696	1.43e-05	0.000512747
SL1344_2863	sipC	FQ312003.1	3050432	3051662	-	3050843	3050873	CTTAAATCTAATGCCGGAACCAGCGCCACGG	CDS	19.2297	3.59547	0.934494	1.24e-05	0.000472254
SL1344_2863	sipC	FQ312003.1	3050432	3051662	-	3050885	3050918	AAGAAAACCGGTACCGATGCGACGAAAAATCTTA	CDS	28.1774	4.52577	1.06528	2.57e-06	0.000148526
SL1344_2863	sipC	FQ312003.1	3050432	3051662	-	3051115	3051153	GATGAATGCGTTGTCCGGTAGTATTTCCCAGAGCGCGCT	CDS	41.2584	2.65964	0.781652	7.54e-05	0.00169584
SL1344_2863	sipC	FQ312003.1	3050432	3051662	-	3051226	3051260	ACGTTAATGCTGACGTTGAACCAGGCTGATAGCAA	CDS	129.942	4.3114	0.586105	1.47e-14	9.65e-11
SL1344_2863	sipC	FQ312003.1	3050432	3051662	-	3051378	3051423	TACCGACATGAATCAGGATTTGAATGCTCTGGCAAATAATGTCACG	CDS	115.858	3.32125	0.724174	3.88e-07	3.42e-05
SL1344_2863	sipC	FQ312003.1	3050432	3051662	-	3051264	3051292	CCAGTGCCGTTGCGCTGTTGGCTGCCGCG	CDS	48.2436	4.03987	0.953337	1.5e-06	9.55e-05
SL1344_2863	sipC	FQ312003.1	3050432	3051662	-	3051307	3051346	TACGCGAGCAGCAGGCAGAAGTCGGAAAGTTTTTTGATAT	CDS	42.1365	3.34201	0.926893	2.42e-05	0.000745893
SL1344_2863	sipC	FQ312003.1	3050432	3051662	-	3051505	3051536	AGCAGTAAAGTCAGTGACCTGGGGTTGAGTCC	CDS	67.5852	3.7941	0.778395	8.44e-08	1.1e-05
SL1344_2863	sipC	FQ312003.1	3050432	3051662	-	3051544	3051581	CAATCCGTTAGCGCTAAAGATATTCTGAATAGTATTGG	CDS	63.0253	3.37189	0.874559	9.11e-06	0.000380409
SL1344_2864	sipB	FQ312003.1	3051689	3053471	-	3051793	3051824	CAGTGGCTTAAACAATCCGTAGAAATATTTGG	CDS	9.43145	4.6647	1.65823	0.000310344	0.00454124
SL1344_2864	sipB	FQ312003.1	3051689	3053471	-	3051833	3051861	TTTTATGCTCGCCCGTTTTGCCATGGATC	CDS	6.49601	5.80355	2.7772	0.00021769	0.0035224
SL1344_2864	sipB	FQ312003.1	3051689	3053471	-	3051930	3051967	TAAATAAAGTGGCGTTGGGCATGGAAGTCACGAATACC	CDS	38.4413	4.96942	0.980398	4.24e-08	6.89e-06
SL1344_2864	sipB	FQ312003.1	3051689	3053471	-	3052019	3052055	CAACGTATTACTAGCGGTCTGGGTAATGTGGGTAGCA	CDS	43.4032	2.67055	0.712078	2.1e-05	0.000681777
SL1344_2864	sipB	FQ312003.1	3051689	3053471	-	3052060	3052089	GCAAAACGGCAGCAAACTCTTTACCCAGGG	CDS	14.0231	3.87672	1.2682	0.000209427	0.00344787
SL1344_2864	sipB	FQ312003.1	3051689	3053471	-	3052192	3052217	ATGGTGGCGGTCATTGTGGTGGTCGC	CDS	10.2048	4.81556	1.54961	0.000106885	0.00215987
SL1344_2864	sipB	FQ312003.1	3051689	3053471	-	3052329	3052358	CCGATTATGGAGCATGTGCTGAAGCCGTTA	CDS	12.9941	5.23013	1.62801	7.62e-05	0.00170752
SL1344_2864	sipB	FQ312003.1	3051689	3053471	-	3052413	3052454	AGTCTGGCGCTGGCTGCGGTGGGACTTGCGGTAATGGTGGCC	CDS	45.2228	2.25984	0.667257	0.000101504	0.0020986
SL1344_2864	sipB	FQ312003.1	3051689	3053471	-	3052493	3052533	TATGGGATGTATCGGGAAAGTCCTCGGCGCGCTGCTAACCA	CDS	14.0641	7.38611	2.79479	2.41e-06	0.000142108
SL1344_2864	sipB	FQ312003.1	3051689	3053471	-	3052654	3052689	CATGTTTATTGAGATTGTGGGCAAAAATACGGAAGA	CDS	37.8691	2.31349	0.74912	0.000263319	0.00404196
SL1344_2864	sipB	FQ312003.1	3051689	3053471	-	3052693	3052726	ATCTGTCAAATGTCGCCCGCCTCACTATGCTCAT	CDS	13.8979	7.44002	2.74008	7.72e-07	5.77e-05
SL1344_2864	sipB	FQ312003.1	3051689	3053471	-	3052931	3052969	AAAATAAATTGCAATCGCTGGACCCGGCTGACCCCGGCT	CDS	65.2986	2.29952	0.805494	0.000536184	0.00679528
SL1344_2864	sipB	FQ312003.1	3051689	3053471	-	3053133	3053181	CGATGTTTCGCTGTCTCAACTGGAGTCTCGTCTGGCGGTATGGCAGGCG	CDS	147.12	2.63169	0.678548	1.19e-05	0.000457464
SL1344_2864	sipB	FQ312003.1	3051689	3053471	-	3053033	3053063	CAGGAGGCGACGGATCTCTATGAAGCCAGTA	CDS	34.5738	2.5769	0.835072	0.00021514	0.00349403
SL1344_2864	sipB	FQ312003.1	3051689	3053471	-	3053063	3053111	ATGGGGATTCAGGTATCGAAAGAATTCCAGACGGCTCTGGGAGAGGCTC	CDS	32.7442	9.00907	2.83269	5.2e-10	2.44e-07
SL1344_2864	sipB	FQ312003.1	3051689	3053471	-	3053285	3053308	GAACAAAGTCCGGCGAGAGCGCTA	CDS	6.54768	5.59269	2.93548	0.000621047	0.00755072
SL1344_2865	sicA	FQ312003.1	3053473	3053971	-	3053531	3053583	TTGTCAATGAACGTACTGAAGATGAGTCTCTGCGGGCAAAAGCGTTGGTCTAT	CDS	85.2734	4.30657	0.84893	3.11e-08	5.53e-06
SL1344_2865	sicA	FQ312003.1	3053473	3053971	-	3053621	3053651	CGTTTTTTTTACCGGGCAGTGTCAATTATTA	CDS	8.31239	6.26361	2.81952	9.91e-05	0.00206239
SL1344_2865	sicA	FQ312003.1	3053473	3053971	-	3053725	3053763	ATCCCGATTACACCATGGGACTGGCGGCAGTATGCCAAC	CDS	63.8988	2.18075	0.606309	5.19e-05	0.00128712
SL1344_2865	sicA	FQ312003.1	3053473	3053971	-	3053794	3053832	TTTATAACCAGGGACGACTGGATGAAGCTGAGACGTTCT	CDS	66.0802	3.4795	0.685017	3.38e-08	5.94e-06
SL1344_2865	sicA	FQ312003.1	3053473	3053971	-	3053843	3053873	TCAAGATATGATGGACGGTTTATATGCTCAT	CDS	32.3829	2.38051	0.869575	0.000747725	0.00860617
SL1344_2865	sicA	FQ312003.1	3053473	3053971	-	3054028	3054063	GTTCACTAACCACCGTCGGGGTTTAATAACTGCATC	5UTR	38.9078	2.6777	0.792839	8.14e-05	0.00178666
SL1344_2870	spaO	FQ312003.1	3056910	3057822	-	3057633	3057664	GATTAAACCTGGGGACTGGCTTGAGCATGTCT	CDS	17.8605	2.74454	0.832994	0.000121485	0.0023502
SL1344_2871	invJ	FQ312003.1	3057821	3058832	-	3058795	3058840	ATAATTTAATGGGCGATGTGTCAGCTGTCAGTTCATCCGGGAACAT	CDS	10.885	3.08125	1.14415	0.000718105	0.00837471
SL1344_2872	invI	FQ312003.1	3058831	3059275	-	3058795	3058840	ATAATTTAATGGGCGATGTGTCAGCTGTCAGTTCATCCGGGAACAT	CDS	10.885	3.08125	1.14415	0.000718105	0.00837471
SL1344_2873	invC	FQ312003.1	3059252	3060548	-	3060269	3060314	ACTGGACGTGCGTTATCGGCGTGGGTGGGATACTCGGTATTAGGCG	CDS	17.2336	2.86387	1.08167	0.000773316	0.00882234
SL1344_2873	invC	FQ312003.1	3059252	3060548	-	3060429	3060468	TGTGGCCATTGGCGAACTGTGTGAAATACGCCGTGGCTGG	CDS	16.9344	3.30707	0.978804	6.94e-05	0.00160306
SL1344_2873	invC	FQ312003.1	3059252	3060548	-	3060506	3060540	ACCTCGTTTACTGCAATATCTGGCCTACCCACAAA	CDS	16.2966	4.16775	1.23551	7.43e-05	0.00167912
SL1344_2874	invB	FQ312003.1	3060544	3060952	-	3060790	3060830	AAGTATCTGTATCAGCGTCAAGGACGATGATGTATGGATCT	CDS	42.401	3.29342	0.745332	9.87e-07	6.98e-05
SL1344_2874	invB	FQ312003.1	3060544	3060952	-	3060728	3060763	GTGGTATTACAACAGCGGGCTTATGAAATCTTAATG	CDS	16.0482	4.47598	1.56339	0.00035673	0.00504601
SL1344_2875	invA	FQ312003.1	3060975	3063033	-	3061200	3061227	AAAGGGATCCGTCAGACCTCTGGCAGTA	CDS	8.9871	4.39072	1.74142	0.000604046	0.00736447
SL1344_2877	invG	FQ312003.1	3064172	3065861	-	3064931	3064960	AACGTCACGTAGAATTATCCCTGTGGATTG	CDS	6.91078	5.92915	2.78198	0.000169854	0.0029556
SL1344_2903	rpoS	FQ312003.1	3088054	3089047	-	3088560	3088590	CAATCGAACGGGCGATCATGAACCAAACCCG	CDS	26.3544	3.0925	0.88515	4.18e-05	0.00109885
SL1344_2903	rpoS	FQ312003.1	3088054	3089047	-	3088507	3088534	GTTAAAGAGCTGAACGTATACCTGCGCA	CDS	11.5799	4.03703	1.4625	0.000598609	0.00734581
SL1344_2903	rpoS	FQ312003.1	3088054	3089047	-	3088692	3088731	CCCGCCGTTATGGCAATCGTGGACTGGCGTTGCTGGACCT	CDS	19.714	4.11193	1.12326	2.32e-05	0.00072558
SL1344_2903	rpoS	FQ312003.1	3088054	3089047	-	3088869	3088898	CACACAGCGTGTGTTGGACGCGACTCAGCT	CDS	18.7333	5.90141	1.47625	2.76e-06	0.000157309
SL1344_2903	rpoS	FQ312003.1	3088054	3089047	-	3088914	3088943	CAGTGATAACGACCTGGCTGAAGAAGAGCT	CDS	9.45868	3.32257	1.21145	0.000732556	0.00848307
SL1344_2904	nlpD	FQ312003.1	3089109	3090243	-	3089092	3089117	AGCGATAAAGCGGCGGAACCAGGCTT	CDS	27.8493	4.3956	1.0205	1.47e-06	9.4e-05
SL1344_2903	rpoS	FQ312003.1	3088054	3089047	-	3089092	3089117	AGCGATAAAGCGGCGGAACCAGGCTT	5UTR	27.8493	4.3956	1.0205	1.47e-06	9.4e-05
SL1344_2904	nlpD	FQ312003.1	3089109	3090243	-	3089233	3089265	AATGATACGATGCTGGTCCGGGAACAACAGGAA	CDS	32.8913	2.79013	0.749602	2.12e-05	0.000686041
SL1344_2903	rpoS	FQ312003.1	3088054	3089047	-	3089233	3089265	AATGATACGATGCTGGTCCGGGAACAACAGGAA	5UTR	32.8913	2.79013	0.749602	2.12e-05	0.000686041
SL1344_2904	nlpD	FQ312003.1	3089109	3090243	-	3089271	3089296	TAACGATGATTACCTGAGTGCCTACG	CDS	5.43046	5.34083	2.82975	0.000655755	0.00783511
SL1344_2903	rpoS	FQ312003.1	3088054	3089047	-	3089271	3089296	TAACGATGATTACCTGAGTGCCTACG	5UTR	5.43046	5.34083	2.82975	0.000655755	0.00783511
SL1344_2932	pyrG	FQ312003.1	3120207	3121845	-	3120182	3120230	ATCAGAAACGTCAGGCGAAGTAAAAAAGTTAGAACGGCGGTGCACCCTC	CDS	29.7196	3.94919	1.01316	7.21e-06	0.000326666
SL1344_2931	eno	FQ312003.1	3118826	3120125	-	3120182	3120230	ATCAGAAACGTCAGGCGAAGTAAAAAAGTTAGAACGGCGGTGCACCCTC	5UTR	29.7196	3.94919	1.01316	7.21e-06	0.000326666
ncRNA0007	CsrB	FQ312003.1	3138160	3138522	-	3138181	3138217	AGCTGGAATGCTGCGAAACGAACCGGGAGCACTGTTT	sRNA	85.0172	1.78523	0.577291	0.000426194	0.00580391
SL1344_2946	yqcC	FQ312003.1	3137788	3138118	-	3138181	3138217	AGCTGGAATGCTGCGAAACGAACCGGGAGCACTGTTT	5UTR	85.0172	1.78523	0.577291	0.000426194	0.00580391
ncRNA0007	CsrB	FQ312003.1	3138160	3138522	-	3138226	3138258	ACAGGAAAAGTTGTCACGGATGAGCAGGGAGCA	sRNA	26.9944	3.04165	0.753084	5.89e-06	0.000282646
SL1344_2963	ygdI	FQ312003.1	3156997	3157225	-	3157109	3157143	ACACCAATGATGGACGTAGCATTGTGACCGACGGT	CDS	48.8165	3.02181	1.00602	0.000207737	0.00343746
SL1344_2963	ygdI	FQ312003.1	3156997	3157225	-	3157162	3157196	ATGTATGCTGACTTTTGCCCTGAGCGCCTGTTCCG	CDS	39.9614	3.87146	0.828717	3.21e-07	3.01e-05
SL1344_2963	ygdI	FQ312003.1	3156997	3157225	-	3157207	3157226	GATGAAAAAGACTGCCGCAA	CDS	12.9252	4.49542	1.22963	5.85e-05	0.00140626
SL1344_2987	ygeD	FQ312003.1	3188138	3189341	-	3188078	3188102	TTACATTGTCTCTGTAAGCCCGGAA	3UTR	21.188	2.71492	0.878334	0.000228228	0.0036348
ncRNA0051	OmrA	FQ312003.1	3191583	3191670	-	3191626	3191652	TGAGATTATTCGGTACGCTCTTCGTAC	sRNA	47.4931	4.5865	0.82941	4.13e-09	1.39e-06
ncRNA0151	STnc290	FQ312003.1	3215638	3215781	-	3215671	3215690	AATGTCGTATTCTGACATGT	sRNA	11.3415	5.02094	1.51829	5.2e-05	0.00128712
SL1344_3011	SL1344_3011	FQ312003.1	3215875	3216274	-	3215671	3215690	AATGTCGTATTCTGACATGT	3UTR	11.3415	5.02094	1.51829	5.2e-05	0.00128712
SL1344_3023	ygfY	FQ312003.1	3227121	3227388	-	3227176	3227204	GTAAACCGGCTGACGCTGAACTGGAACAG	CDS	7.28773	4.21846	1.65176	0.000724759	0.00842989
SL1344_3025	yqfA	FQ312003.1	3228733	3229393	-	3228928	3228986	ATTTAAAGTGCTTTCGCTGGTTACGTATCTGGCAATGGGCTGGCTGTCGCTGATAGTGG	CDS	9.17601	6.52872	2.78955	4.05e-05	0.00107902
SL1344_3029	gcvP	FQ312003.1	3232856	3235730	-	3233913	3233952	TCATCGCGATATCTGCCTGATTCCGGCCTCTGCTCACGGC	CDS	5.63692	5.49709	2.77553	0.000400707	0.00551391
SL1344_3029	gcvP	FQ312003.1	3232856	3235730	-	3234050	3234079	AGCTTTCTGACTGGCTGGTGAAACTCACCG	CDS	15.7473	2.49611	0.829964	0.00034599	0.00493655
SL1344_3030	gcvH	FQ312003.1	3235892	3236282	-	3236159	3236184	TCAGGAGCTGTTGGGCGATATGGTTT	CDS	7.92198	6.33282	2.69482	3.01e-05	0.000876223
SL1344_3031	gcvT	FQ312003.1	3236307	3237402	-	3237048	3237084	GATTTCTTCCGTCTCGTTGTTAACTCCGCCACCCGCG	CDS	22.4025	5.41297	1.25118	4.68e-06	0.000237649
SL1344_3044	fba	FQ312003.1	3250230	3251310	-	3250551	3250576	TCAGGACTATGTTTCTAAGAAACACA	CDS	8.84978	6.56057	2.70296	1.56e-05	0.000539459
SL1344_3044	fba	FQ312003.1	3250230	3251310	-	3250877	3250911	ACCGGTAAACCGCTGTTCTCTTCTCACATGATTGA	CDS	44.1783	2.97503	0.709712	3.2e-06	0.0001757
SL1344_3044	fba	FQ312003.1	3250230	3251310	-	3250822	3250856	ACGAAAACATCGAAATCTGCTCCAAATACCTGGCG	CDS	16.0167	5.60098	1.52026	1.07e-05	0.000423818
SL1344_3106	SL1344_3106	FQ312003.1	3312885	3313809	-	3313737	3313767	AATCTTGGTGTTGATGTAGATGCTCAGTCTT	CDS	11.8583	5.12432	1.49624	3.37e-05	0.000943879
SL1344_3112	SL1344_3112	FQ312003.1	3321321	3322380	-	3321542	3321579	ATGCACGATCAGTGTCGGCTGGGGAAATGGTACTACGG	CDS	24.8446	3.11572	1.12499	0.000418734	0.00573711
SL1344_3112	SL1344_3112	FQ312003.1	3321321	3322380	-	3321653	3321777	ATTGATAATATTACGACTAACATAAATCAAATTGTGGAGTCTATTGGCATCGTCATCGATAAATCGCTGAGCATGAAATCGGTCATGCAGTACATCTCTACGGTGCAGTTTTTGAATATTGTCAA	CDS	21.297	3.00045	0.891681	8.12e-05	0.00178666
SL1344_3112	SL1344_3112	FQ312003.1	3321321	3322380	-	3321909	3321936	GTAGGGGATGCCGGGCGTGGTTTTAGCG	CDS	6.77445	5.98168	2.70916	9.26e-05	0.00196191
SL1344_3112	SL1344_3112	FQ312003.1	3321321	3322380	-	3322051	3322077	ACGACTTCATCGGATATTGGCTGTCGT	CDS	8.71797	6.4993	2.72899	2.52e-05	0.000763475
SL1344_3112	SL1344_3112	FQ312003.1	3321321	3322380	-	3322256	3322302	GCTAATGCGTCTGACGTGGTGGTGGATACTCCTGAGCCTTATGAGCG	CDS	45.5791	3.81252	0.846993	5.37e-07	4.36e-05
ncRNA0268	STnc1820	FQ312003.1	3349046	3349187	-	3349060	3349090	TATTTATGCCTCACGAATTCTGGCCGCCAGC	sRNA	4.91885	5.20399	2.7508	0.000610427	0.00743445
SL1344_3149	SL1344_3149	FQ312003.1	3360019	3360886	-	3360843	3360900	ACAAGGAGGCAGTGATGAATGACCTGATCAGCGCGGCTTATTCCGAACGTCTGCGGCG	CDS	7.11747	4.11873	1.61813	0.00066945	0.00796978
SL1344_3168	ribB	FQ312003.1	3378555	3379209	-	3378652	3378691	CGAGTTGACTAACGACGATGGGACGATGGCGCGCGCGCCG	CDS	18.8192	2.752	1.05266	0.000922747	0.00997966
SL1344_3168	ribB	FQ312003.1	3378555	3379209	-	3379108	3379140	CGTGAAGGACGCGGTGTGATGGTGCTTGATGAT	CDS	17.5997	2.49343	0.858391	0.000454921	0.00605105
ncRNA0087	SroG	FQ312003.1	3379212	3379513	-	3379234	3379265	CACTCCTAAGACTGCCCTGATTCTGGTAACCA	sRNA	38.6777	5.41521	0.997925	1.41e-08	3.16e-06
SL1344_3168	ribB	FQ312003.1	3378555	3379209	-	3379234	3379265	CACTCCTAAGACTGCCCTGATTCTGGTAACCA	5UTR	38.6777	5.41521	0.997925	1.41e-08	3.16e-06
SL1344_3170	glgS	FQ312003.1	3380018	3380228	-	3379903	3379938	TGTTGTGGATCGACTGGCGGAATGGCGGGCGCAGGT	3UTR	13.0254	3.55227	1.17844	0.000307413	0.00450839
ncRNA0076	SibD	FQ312003.1	3382992	3383144	-	3383084	3383121	CCCCCCTCTGATTGTCTGTTAGTAAGCTGCGAAACTTA	sRNA	99.4655	3.04469	0.677638	6.7e-07	5.07e-05
SL1344_3173	rfaE	FQ312003.1	3383263	3384697	-	3383084	3383121	CCCCCCTCTGATTGTCTGTTAGTAAGCTGCGAAACTTA	3UTR	99.4655	3.04469	0.677638	6.7e-07	5.07e-05
SL1344_3189	SL1344_3189	FQ312003.1	3401506	3403072	-	3402490	3402524	AGATTTTAAAACTAACCGGACGCTGTTAATTACCC	CDS	9.84782	4.76189	1.54555	0.000118299	0.00231926
SL1344_3190	aer	FQ312003.1	3403459	3404980	-	3404116	3404174	CGGCAGTGAAAGGCTGGCGAAGGGTAATAATGATCTGAACGAACACACCCGTCAGACCG	CDS	10.7949	3.18414	1.1132	0.000501143	0.00646327
SL1344_3190	aer	FQ312003.1	3403459	3404980	-	3404905	3404948	TACCCCGCTGGATGATGATACCACTCTGATGTCTACGACCGACC	CDS	21.2033	2.53922	0.843131	0.000338501	0.00486183
SL1344_3245	yhbS	FQ312003.1	3459739	3460243	-	3459755	3459821	CCAGGTACACCGTTTGGCTGAGGATGCGCTGGAGGGCGTGACGGGGCTGGTGGAGTATCACGACCAC	CDS	8.6947	6.49334	2.73	2.6e-05	0.000778239
SL1344_3245	yhbS	FQ312003.1	3459739	3460243	-	3459947	3460063	CCGGTTGATGTGCAGGGCGAAGATTTACAGTGGGTCGGCATGGCGCCGCTGGCGGTCGATGAAAAGTATCGCGGGCAAGGGCTGGCGCGCCAGTTAGTGTATGAAGGGCTGGATTCG	CDS	12.4377	3.446	1.10978	0.000224274	0.0035892
SL1344_3246	yhbT	FQ312003.1	3460236	3460761	-	3460267	3460314	CAACTGGCGGATTTTGTTGAGGCGGGAATGAAAAACTCGCCGGAAACC	CDS	6.444	5.54287	2.96158	0.000736693	0.00850851
SL1344_3245	yhbS	FQ312003.1	3459739	3460243	-	3460267	3460314	CAACTGGCGGATTTTGTTGAGGCGGGAATGAAAAACTCGCCGGAAACC	5UTR	6.444	5.54287	2.96158	0.000736693	0.00850851
SL1344_3254	nlpI	FQ312003.1	3468957	3469842	-	3469318	3469343	GCCTGTGGCTGTATCTTGTTGAGCAG	CDS	5.36393	5.43411	2.73345	0.000370164	0.00516385
SL1344_3254	nlpI	FQ312003.1	3468957	3469842	-	3469454	3469496	ATGAAGCGTTTGATTCTGTACTAGAGCTTGATCCAACTTACAA	CDS	96.2071	2.42711	0.676617	4.26e-05	0.00111657
SL1344_3256	rpsO	FQ312003.1	3472328	3472598	-	3472613	3472648	TGAATTAGAGATCGGCGTCCTCTCATTCTTAAATAC	5UTR	16.8187	2.93985	1.10948	0.000709469	0.00828869
SL1344_3259	infB	FQ312003.1	3474314	3476993	-	3474677	3474707	GAAAGCCTGGATCTGCGTTACTACTCCGTCA	CDS	7.8273	4.31589	1.67325	0.000648615	0.00777098
SL1344_3266	folP	FQ312003.1	3484441	3485290	-	3484665	3484701	ATTATACCTTACTGGCGCGACTGGGTGAGTTTCATCA	CDS	4.93697	5.22053	2.75295	0.000600464	0.00735484
SL1344_3265	glmM	FQ312003.1	3483111	3484449	-	3484665	3484701	ATTATACCTTACTGGCGCGACTGGGTGAGTTTCATCA	5UTR	4.93697	5.22053	2.75295	0.000600464	0.00735484
ncRNA0519	RUF_107c.47	FQ312003.1	3497978	3498072	-	3498010	3498037	CTTCGCATGATCCCCGTAGGCCGGATAA	sRNA	12.1398	7.18585	2.71847	1.69e-06	0.000105023
SL1344_3280	yrbA	FQ312003.1	3497624	3497918	-	3498010	3498037	CTTCGCATGATCCCCGTAGGCCGGATAA	5UTR	12.1398	7.18585	2.71847	1.69e-06	0.000105023
SL1344_3317	rplM	FQ312003.1	3534230	3534659	-	3534718	3534751	TAGGTTTACCGGACTTTGTCGTGTGAACCTCAAC	5UTR	18.8053	2.42845	0.889517	0.000773579	0.00882234
SL1344_3317	rplM	FQ312003.1	3534230	3534659	-	3534759	3534789	CAAACTTTCTCTGTGCCGGCCAAACATATCC	5UTR	9.51379	6.40943	2.91854	0.000130816	0.00246192
SL1344_3331	mdh	FQ312003.1	3548095	3549034	-	3548174	3548202	GTAAATCCATCGGCACACTGAGCGCTTTC	CDS	15.1634	3.18807	1.21177	0.000671992	0.00797839
SL1344_3331	mdh	FQ312003.1	3548095	3549034	-	3548308	3548341	GCGCGTTTCGGTCTTTCTCTGGTTCGCGCTCTGC	CDS	18.2874	3.82433	1.01795	2.06e-05	0.000675582
SL1344_3331	mdh	FQ312003.1	3548095	3549034	-	3548084	3548106	TTAATAAATAAGCTGTTCCTGCC	CDS	6.4771	5.88451	2.7026	0.000112576	0.00224769
SL1344_3331	mdh	FQ312003.1	3548095	3549034	-	3548084	3548106	TTAATAAATAAGCTGTTCCTGCC	3UTR	6.4771	5.88451	2.7026	0.000112576	0.00224769
SL1344_3331	mdh	FQ312003.1	3548095	3549034	-	3548138	3548169	AACATTCGCTGGACGCTATGCTGGATACGCTG	CDS	6.44025	5.79617	2.77158	0.000215004	0.00349403
SL1344_3331	mdh	FQ312003.1	3548095	3549034	-	3549185	3549216	ACCTGTAGAACGTTGCTCTCTGGTTGCAGCCG	5UTR	51.1016	3.14113	0.802021	7.93e-06	0.00034538
SL1344_3343	maf-b	FQ312003.1	3562725	3563319	-	3563297	3563322	GATATGACAACTCTGTATCTTGCTTC	CDS	7.9368	6.03199	2.91991	0.000279621	0.00423232
SL1344_3343	maf-b	FQ312003.1	3562725	3563319	-	3563297	3563322	GATATGACAACTCTGTATCTTGCTTC	5UTR	7.9368	6.03199	2.91991	0.000279621	0.00423232
SL1344_3371	smg	FQ312003.1	3596716	3597190	-	3596771	3596802	TGTTATTCAACATTCCGGGCTGTGAAAACGCC	CDS	18.2622	3.96596	1.19878	8.43e-05	0.00183202
SL1344_3371	smg	FQ312003.1	3596716	3597190	-	3597093	3597135	TGCGCGTGGATCAGGACAGACTGGAGCGTGATCTCACCGACGC	CDS	32.0489	3.41089	0.879959	9.97e-06	0.000412299
SL1344_3371	smg	FQ312003.1	3596716	3597190	-	3597039	3597066	ATGCGCTGCTGTGGCTGGAAAAACTCGC	CDS	13.1716	3.74085	1.30878	0.000383482	0.00532704
SL1344_3384	rpsK	FQ312003.1	3606451	3606784	-	3606483	3606518	TAATATTACTGATGTGACTCCGATCCCTCATAACGG	CDS	29.1928	4.07587	0.894339	5.15e-07	4.23e-05
SL1344_3383	rpsD	FQ312003.1	3605797	3606418	-	3606483	3606518	TAATATTACTGATGTGACTCCGATCCCTCATAACGG	5UTR	29.1928	4.07587	0.894339	5.15e-07	4.23e-05
SL1344_3384	rpsK	FQ312003.1	3606451	3606784	-	3606703	3606756	ACACCATCGTGACTATTACCGATCGTCAGGGTAATGCGCTGGGTTGGGCAACAG	CDS	10.6513	3.94562	1.40592	0.000573966	0.00713785
SL1344_3385	rpsM	FQ312003.1	3606857	3607214	-	3607031	3607118	ATCCTGGCTGCAGCGGGTATCGCTGAAAATGTTAAGATCAGTGAGCTGTCTGAAGAACAAATCGACACGCTGCGTGACGAAGTTGCCA	CDS	13.4933	3.14127	1.12422	0.000497812	0.00643925
SL1344_3386	rpmJb	FQ312003.1	3607360	3607477	-	3607318	3607341	TGCAAAGTTGGGTTGAGCTGGCTA	3UTR	45.2943	3.77317	0.799537	2.18e-07	2.24e-05
SL1344_3386	rpmJb	FQ312003.1	3607360	3607477	-	3607377	3607412	CATCCGTGTGATTTGCAGTGCCGAGCCGAAGCATAA	CDS	5.51245	5.45064	2.77356	0.000433712	0.00587016
SL1344_3387	prlA	FQ312003.1	3607508	3608840	-	3608618	3608649	TAACATGTTCTCTGGTGGTGCTCTCAGCCGTG	CDS	72.1825	2.6422	0.608134	1.7e-06	0.000105081
SL1344_3391	rl18	FQ312003.1	3609986	3610340	-	3610166	3610197	GGTAGCTGCTTCTACTGTAGAAAAAGCTATCG	CDS	16.4745	3.18233	0.950264	9.72e-05	0.00203622
SL1344_3392	rplF	FQ312003.1	3610349	3610883	-	3610569	3610596	AGCGGTTAAAGGGAATGTAGTAAACCTG	CDS	23.9839	2.96763	0.958994	0.00018714	0.00319303
SL1344_3393	rpsH	FQ312003.1	3610895	3611288	-	3611099	3611131	GCGACACCAAGCCGGAACTGGAACTGACTCTTA	CDS	14.0556	3.98931	1.22582	0.000130109	0.00245564
SL1344_3395	rplE	FQ312003.1	3611641	3612181	-	3611683	3611716	ATTACCACTACTGCGAAATCTGACGAAGAAGGCC	CDS	12.3202	4.97911	1.71122	0.000174824	0.0030221
SL1344_3394	rpsN	FQ312003.1	3611321	3611612	-	3611683	3611716	ATTACCACTACTGCGAAATCTGACGAAGAAGGCC	5UTR	12.3202	4.97911	1.71122	0.000174824	0.0030221
SL1344_3397	rplN	FQ312003.1	3612520	3612892	-	3612699	3612734	AAAAGGTGATGTGCTGAAGGCGGTAGTGGTGCGCAC	CDS	6.25706	5.72821	2.77602	0.000254353	0.00394112
SL1344_3397	rplN	FQ312003.1	3612520	3612892	-	3612801	3612838	GTAATGTGTATCAAGGTTCTGGGTGGCTCGCACCGTCG	CDS	28.7464	2.97097	0.956827	0.000171082	0.00296911
SL1344_3398	rpsQ	FQ312003.1	3613055	3613310	-	3613279	3613307	ACCGATAAAATCCGTACTCTGCAAGGTCG	CDS	12.6923	3.82866	1.27092	0.000298574	0.00442812
SL1344_3400	rplP	FQ312003.1	3613500	3613911	-	3613584	3613617	GGTAAAGTCCTGTATGAAATGGACGGCGTACCGG	CDS	6.02766	5.59446	2.80627	0.00038008	0.00528536
SL1344_3401	rpsC	FQ312003.1	3613923	3614625	-	3614287	3614313	GAAGTTCGTAAACCTGAACTGGACGCT	CDS	6.43729	5.78093	2.78006	0.000232113	0.00368329
SL1344_3402	rplV	FQ312003.1	3614642	3614975	-	3614928	3614960	AAACATCGCCATGCTCGTTCTTCTGCTCAGAAG	CDS	10.4562	4.08678	1.37118	0.00046852	0.00615082
SL1344_3403	rpsS	FQ312003.1	3614989	3615268	-	3615080	3615144	CTAACATGATCGGTTTGACCATCGCTGTCCATAATGGTCGTCAGCACGTTCCGGTATTTGTTTCC	CDS	11.6183	3.01385	1.11184	0.000775266	0.00882234
SL1344_3410	bfr	FQ312003.1	3618855	3619332	-	3619045	3619075	GCTACGATCGGATCTCCGGCTCGAACTGGAA	CDS	10.8659	6.91467	2.75087	7.89e-06	0.00034538
SL1344_3413	fusA	FQ312003.1	3621039	3623154	-	3622306	3622440	GGTGGTGAAGAACTGACTGAAGAAGAGATCAAACAAGCTCTGCGTCAGCGCGTTCTGAACAACGAAATCATCCTGGTAACCTGTGGTTCTGCATTCAAGAACAAAGGTGTTCAGGCGATGCTGGATGCGGTAATT	CDS	16.1305	2.44895	0.901562	0.000802795	0.00904951
ncRNA0255	STnc1590	FQ312003.1	3633246	3633424	-	3633261	3633289	TACGTGAGGATTTCGAGCACTGCCCGGCC	sRNA	16.6678	3.59114	1.02281	4.62e-05	0.00118604
SL1344_3439	ppiA	FQ312003.1	3642704	3643277	-	3643244	3643277	ATGCTCAAATCGACTCTGGCGGCTGTCGCAGCTG	CDS	22.3824	2.68621	1.02019	0.000780774	0.00886202
SL1344_3453	aroB	FQ312003.1	3662600	3663689	-	3663474	3663499	TAGACAGCGTGATTCTTCCTGACGGC	CDS	5.02598	5.26767	2.74703	0.00053974	0.00682064
SL1344_3502	glgA	FQ312003.1	3722700	3724134	-	3723380	3723405	ATACTGAACGGCGTGGATGAGAAGAT	CDS	6.02624	5.57365	2.83081	0.000442477	0.00591708
SL1344_3503	glgC	FQ312003.1	3724133	3725429	-	3724256	3724283	GTTATTGACCGTGCCTGTATTATCCCGG	CDS	12.7479	3.2453	1.25614	0.000823918	0.00917751
SL1344_3503	glgC	FQ312003.1	3724133	3725429	-	3724523	3724554	GGTGACGCCGGAGCTGGATATGTATGACCAGA	CDS	12.4989	2.98308	1.09631	0.000631529	0.0076288
SL1344_3503	glgC	FQ312003.1	3724133	3725429	-	3725228	3725255	TCTAATTGTCTGAACTCCGGGATTCGCC	CDS	14.2463	3.45523	1.23982	0.000441724	0.00591708
SL1344_3506	asd	FQ312003.1	3729949	3731056	-	3730542	3730638	TGATGTTGATGTCGCTGGGCGGTCTCTTTGCCCATAATCTCGTTGACTGGGTATCCGTCGCGACCTATCAGGCCGCCTCCGGCGGCGGCGCGCGCCA	CDS	7.13108	4.16706	1.6548	0.000801756	0.00904554
ncRNA0473	StyR-296	FQ312003.1	3758032	3758323	-	3758128	3758154	ACGGTTGTTGCTCGCTGACGGTGCCAG	sRNA	9.9047	6.73998	2.75115	1.47e-05	0.000525461
SL1344_3533	rpoH	FQ312003.1	3757248	3758103	-	3758128	3758154	ACGGTTGTTGCTCGCTGACGGTGCCAG	5UTR	9.9047	6.73998	2.75115	1.47e-05	0.000525461
ncRNA0198	STnc770	FQ312003.1	3778179	3778332	-	3778277	3778310	TTTCATTTACGGCCAGGAACGCTGATGATGACAA	sRNA	11.1319	3.64186	1.16108	0.000222358	0.00356722
SL1344_3569	SL1344_3569	FQ312003.1	3798560	3800150	-	3798668	3798703	AAACGTTTTGCACCGTTCCGGCTGTTGTGACGCGCC	CDS	5.34581	5.39112	2.75197	0.000435125	0.00587016
SL1344_3579	dctA	FQ312003.1	3811594	3812881	-	3812786	3812808	ATTACTATCCTGAACTGGGCGCA	CDS	5.81416	5.51939	2.79773	0.000419186	0.00573711
SL1344_3596	dppA	FQ312003.1	3835746	3837303	-	3836468	3836500	GGAGCAGGCCGGTCTGAACGTGGGTTATCTCTC	CDS	22.4702	3.10253	0.968251	0.000137524	0.00253736
SL1344_3596	dppA	FQ312003.1	3835746	3837303	-	3836890	3836925	GAAGGCATGGGGCTGCCGGATCTGATTAGCGAAGTG	CDS	16.5013	3.30836	1.18195	0.000492213	0.00638566
SL1344_3596	dppA	FQ312003.1	3835746	3837303	-	3837201	3837219	CTCTTTACGTCTGGCACCA	CDS	7.51688	6.08232	2.80398	0.000137799	0.00253886
SL1344_3596	dppA	FQ312003.1	3835746	3837303	-	3837431	3837456	CACCTCTCACTACTGACCTGACCAGG	5UTR	15.539	3.80428	1.06701	4.13e-05	0.00109193
SL1344_3619	yafP	FQ312003.1	3859988	3860456	-	3859935	3859957	TTTGCCTTGTTGAACTCAGTAAA	3UTR	20.0772	4.87467	1.52486	0.000125452	0.00239525
SL1344_3666	gpsA	FQ312003.1	3916330	3917350	-	3917275	3917321	CATCGGTGCCGGCTCGTACGGCACCGCTCTTGCCATCACTCTGGCGA	CDS	6.78523	5.88282	2.79155	0.000199437	0.00332424
SL1344_3763	ivbL	FQ312003.1	4019023	4019122	-	4019095	4019125	CTAATGAACCCTTCCATGCTGAACGCGACCC	CDS	28.9313	3.9255	0.956102	4.38e-06	0.000225154
SL1344_3763	ivbL	FQ312003.1	4019023	4019122	-	4019095	4019125	CTAATGAACCCTTCCATGCTGAACGCGACCC	5UTR	28.9313	3.9255	0.956102	4.38e-06	0.000225154
ncRNA0044	IstR-1	FQ312003.1	4019327	4019404	-	4019347	4019368	GCATTACGCTGTAAGAACCTCG	sRNA	7.85914	4.29818	1.7085	0.000763943	0.00873885
ncRNA0045	IstR-2	FQ312003.1	4019327	4019458	-	4019347	4019368	GCATTACGCTGTAAGAACCTCG	sRNA	7.85914	4.29818	1.7085	0.000763943	0.00873885
SL1344_3776	hslT	FQ312003.1	4031228	4031648	-	4031605	4031643	TATGCGTAACTTTGATTTATCCCCGCTGTACCGTTCTGC	CDS	8.47957	4.48637	1.56277	0.000247211	0.00385772
SL1344_3831	atpC	FQ312003.1	4094981	4095401	-	4095190	4095217	TTATCTATCTGTCCGGCGGCATTCTGGA	CDS	10.7043	6.93064	2.72612	5.48e-06	0.000268493
SL1344_3833	atpG	FQ312003.1	4096830	4097694	-	4096987	4097113	AGAAGATGATGATCTGAAGCGTAAAGCCTGGGATTACCTGTATGAACCAGACCCGAAAGCGCTGCTGGATACTCTCCTGCGTCGTTATGTGGAGTCTCAGGTTTATCAGGGCGTGGTAGAAAACCTG	CDS	17.8519	2.69945	0.88834	0.000278285	0.00422242
SL1344_3837	atpE	FQ312003.1	4100376	4100616	-	4100457	4100502	GCGGCGCGTCAACCTGATCTGATTCCTCTGCTGCGTACTCAGTTCT	CDS	30.6213	3.92626	0.90492	1.29e-06	8.6e-05
SL1344_3837	atpE	FQ312003.1	4100376	4100616	-	4100383	4100426	CGATGATCGCTGTAGGTCTGGGTCTGTACGTGATGTTCGCTGTC	CDS	71.5052	1.82589	0.627985	0.000742558	0.00856873
SL1344_3838	atpB	FQ312003.1	4100662	4101478	-	4100667	4100701	ACGATTGTCTATCTGTCGATGGCGTCCGAAGAGCA	CDS	10.7093	4.0507	1.39035	0.000491289	0.00638566
SL1344_3838	atpB	FQ312003.1	4100662	4101478	-	4101301	4101332	GGTGGTGCTGGGTCTGTTGTTTCTGGTGATGT	CDS	9.46578	4.67475	1.57101	0.000168971	0.00294413
SL1344_3839	atpI	FQ312003.1	4101486	4101867	-	4101579	4101604	TTTACTGGTGGTGGCGTTGGCGGTTT	CDS	8.6758	6.50668	2.7081	1.97e-05	0.000654411
SL1344_3893	hemC	FQ312003.1	4166593	4167550	-	4167163	4167203	TAAATATCACAGTCTGGACGATCTGCCCGCGGGTAGTATCG	CDS	16.8532	3.0938	0.950874	0.000115171	0.00227014
SL1344_3984	fdoG	FQ312003.1	4266195	4269246	-	4269336	4269382	TCCCGGATGGAGGAAAATTTATCCAATTCTGAACCTTTGCGGGCCCG	5UTR	20.4607	3.47157	0.928687	1.88e-05	0.0006296
SL1344_4021	ydeV	FQ312003.1	4302043	4303636	-	4303558	4303640	AAAAATGGCTCGACTCTGTACCCATACTGAATCAGGACATTACCTGATGGCTCTTGACGCCGGTACCGGTAGCGTCAGAGCAG	CDS	15.2287	3.40241	1.01753	8.21e-05	0.00179718
SL1344_4030	tpiA	FQ312003.1	4311702	4312470	-	4311755	4311910	CAAATTCATCCGTGACCACATTGCTAAAGCTGACGCGAAAATCGCTGAACAGGTTATTATCCAGTACGGCGGTTCTGTTAATGCCTCCAACGCCGCCGAACTGTTCGCGCAGCCGGACATCGACGGCGCACTGGTAGGCGGCGCTTCTCTGAAAGC	CDS	11.202	3.23107	1.08471	0.000334381	0.00482852
SL1344_4035	glpK	FQ312003.1	4315779	4317288	-	4316154	4316192	TTGGCCTGACCCGCGGCGTGAACTCTAATCACATTATCC	CDS	55.2463	2.86822	1.03234	0.000433786	0.00587016
SL1344_4035	glpK	FQ312003.1	4315779	4317288	-	4315985	4316019	TCAGATATTCTCGGCACGCGGGTGGAACGCCCGGA	CDS	38.1202	7.10427	1.42779	1.73e-08	3.5e-06
SL1344_4035	glpK	FQ312003.1	4315779	4317288	-	4316289	4316323	GCTCATCAGCGACGCGTTCGACTCCGAATATTTCG	CDS	50.821	3.42131	0.684208	5.44e-08	8.23e-06
SL1344_4035	glpK	FQ312003.1	4315779	4317288	-	4316413	4316450	CGGTAAAATCGGAAAACGGCCTGCTGACCACCATCGCC	CDS	60.9503	3.96052	0.73283	5.66e-09	1.67e-06
SL1344_4035	glpK	FQ312003.1	4315779	4317288	-	4316503	4316542	CGCGTTATTCGGTCAACTGTGCGTAAAGGAAGGAATGGCA	CDS	24.7559	5.02614	1.12824	1.54e-06	9.69e-05
SL1344_4035	glpK	FQ312003.1	4315779	4317288	-	4316459	4316487	ACCGGCTGCTTTATGCTGATGAACACCGG	CDS	19.2102	7.99776	2.81215	2.06e-07	2.19e-05
SL1344_4035	glpK	FQ312003.1	4315779	4317288	-	4316652	4316702	ATGATTTGGACTGGGACGATAAGATGCTGGACGTGCTGGATATCCCACGCG	CDS	222.542	2.6564	0.73286	3.12e-05	0.000896037
SL1344_4035	glpK	FQ312003.1	4315779	4317288	-	4316709	4316738	ACACCAACGCCTCACGAACCATGCTGTTCA	CDS	24.1884	3.30178	0.931242	3.49e-05	0.00096382
SL1344_4035	glpK	FQ312003.1	4315779	4317288	-	4317250	4317283	TGAAAAAAAATATATCGTTGCGCTCGACCAGGGT	CDS	139.466	3.61171	0.911476	5.2e-06	0.000258365
SL1344_4036	glpF	FQ312003.1	4317308	4318154	-	4317324	4317367	CCTGCGTCGTGGAAGAGAAGGACTCCACCGCGACCACACAACAA	CDS	72.3489	3.73768	0.712827	1.3e-08	3e-06
SL1344_4035	glpK	FQ312003.1	4315779	4317288	-	4316911	4316947	ACAGCTTAAACGCGACGGCCTGGAAGATTACATCCGC	CDS	45.7463	3.30023	0.648181	3.84e-08	6.39e-06
SL1344_4035	glpK	FQ312003.1	4315779	4317288	-	4316879	4316915	TCCGCGACAATACCGGTCTGGTCGTCGACCCGTACTT	CDS	46.3564	2.45337	0.620513	1.03e-05	0.00041532
SL1344_4036	glpF	FQ312003.1	4317308	4318154	-	4317297	4317325	AAAATGCTTCGCTGTAATCTGATTACGGG	CDS	25.1969	2.95576	0.995765	0.000260003	0.00401448
SL1344_4035	glpK	FQ312003.1	4315779	4317288	-	4317005	4317044	ACCAACGTGAAACCGCGATCGTCTGGGAACGTGAAACCGG	CDS	41.6784	3.08662	0.940986	8.88e-05	0.00189344
SL1344_4035	glpK	FQ312003.1	4315779	4317288	-	4317138	4317167	CTAAGCCAGGCTGGGTAGAACACGACCCGA	CDS	28.4328	4.58215	0.995182	5.9e-07	4.65e-05
SL1344_4035	glpK	FQ312003.1	4315779	4317288	-	4316772	4316807	TGCTGTTCGGTACGGTGGATACCTGGCTTATCTGGA	CDS	29.8302	2.84251	0.743368	1.61e-05	0.000551916
SL1344_4035	glpK	FQ312003.1	4315779	4317288	-	4317208	4317228	GTTATGGATCATGACGCGAAT	CDS	9.03251	6.57447	2.70993	1.59e-05	0.000547106
SL1344_4035	glpK	FQ312003.1	4315779	4317288	-	4317089	4317114	TCAACGCTGGTAGAAGTGCTGGCTAA	CDS	12.6887	7.24372	2.75144	2.24e-06	0.000133617
SL1344_4036	glpF	FQ312003.1	4317308	4318154	-	4317652	4317687	CGCTATTCTGATGGGGCTGATTCTGGCGCTGACCGA	CDS	98.9015	3.43157	0.621466	3.12e-09	1.08e-06
SL1344_4036	glpF	FQ312003.1	4317308	4318154	-	4317521	4317552	GATGAATCCGGCGCGTGACTTTGGCCCCAAAA	CDS	31.9422	3.64116	0.721784	5.32e-08	8.14e-06
SL1344_4036	glpF	FQ312003.1	4317308	4318154	-	4317418	4317445	TGTTTGGCCCCATCGTCGGCGCCATTCT	CDS	12.3998	3.059	1.10203	0.000582617	0.00721009
SL1344_4036	glpF	FQ312003.1	4317308	4318154	-	4317793	4317831	TTACAATCTTTTTGTGGACTTCGAACAAACCCACCATAT	CDS	151.889	3.99327	0.602289	2.5e-12	4.11e-09
SL1344_4036	glpF	FQ312003.1	4317308	4318154	-	4317744	4317772	GTCTCGATCTCGCAGGCATTTTCTCAACT	CDS	25.9448	4.61741	1.05536	1.27e-06	8.59e-05
SL1344_4036	glpF	FQ312003.1	4317308	4318154	-	4317857	4317887	ATTATTTCTCAAGTTGCCGGCGCCTTTTGCG	CDS	7.15861	5.93662	2.83116	0.000219484	0.00354707
SL1344_4036	glpF	FQ312003.1	4317308	4318154	-	4318050	4318097	TTGTTGATTTTTTTCGGTGTGGGTTGTGTCGCTGCGCTTAAAGTTGCC	CDS	151.903	3.88793	0.724698	5.96e-09	1.69e-06
SL1344_4036	glpF	FQ312003.1	4317308	4318154	-	4318019	4318055	GTTGCCGGAGCTACTTTTGGACAGTGGGAAATCAGCG	CDS	11.7838	5.04619	1.57	6.95e-05	0.00160306
SL1344_4036	glpF	FQ312003.1	4317308	4318154	-	4318096	4318128	CCAGTGCATTGCTGAATTCCTCGGTACCGGGTT	CDS	9.76759	6.7531	2.71296	8.92e-06	0.000374893
SL1344_4038	menG	FQ312003.1	4319013	4319499	-	4319074	4319097	GGCGTGACGTTCTTCTCCGGCGAT	CDS	7.79859	6.15733	2.79305	0.000106243	0.0021502
SL1344_4038	menG	FQ312003.1	4319013	4319499	-	4319338	4319366	ACGGGTTGCTGTACGATCTGCTCGAACAA	CDS	36.1407	2.33686	0.815075	0.000532593	0.00675627
SL1344_4038	menG	FQ312003.1	4319013	4319499	-	4319426	4319462	AGGAAGATGTCAACGTCGTGGAACCGCTGTTCTCTAA	CDS	19.0069	2.82407	0.99443	0.000491815	0.00638566
SL1344_4069	ppc	FQ312003.1	4356690	4359342	-	4357779	4357855	CTTTGCCATGCCGGTCGCGCCGCTGTTTGAAACCCTCGATGACCTGAACAATGCCGACGACGTGATGACCCAGTTGT	CDS	4.68803	5.08075	2.76755	0.000805269	0.00905412
ncRNA0053	OxyS	FQ312003.1	4364305	4364423	-	4364314	4364349	TAAAGCCAACGTGAACTTTTGCGGACCTCTGGTCCG	sRNA	79.6083	3.33294	0.681564	8.61e-08	1.1e-05
ncRNA0053	OxyS	FQ312003.1	4364305	4364423	-	4364346	4364379	TCAGAGGGTATCTCTCGAACCCGAAATAACTAAA	sRNA	7.47362	6.19919	2.70449	4.93e-05	0.00123684
ncRNA0244	STnc1460	FQ312003.1	4403809	4404049	-	4404001	4404034	GGGCGGTTATCTTGTCGGAGTGCTAATTTTCCAC	sRNA	6.43947	5.86225	2.71689	0.000132073	0.00247446
SL1344_4209	actP	FQ312003.1	4532799	4534449	-	4533977	4533998	CCTGTGGCTCCCTGGTAGTGGT	CDS	7.52423	6.11997	2.77402	0.000103238	0.00211213
SL1344_4211	acs	FQ312003.1	4535005	4536964	-	4536242	4536364	AATGTCGATGACGCGCTGAAAAACCCGAATGTCACTAGCGTTGAGCATGTGATCGTCCTGAAGCGCACCGGCAGCGACATTGACTGGCAAGAAGGCCGCGACCTGTGGTGGCGCGATTTGATT	CDS	11.2815	3.62726	1.33137	0.000727838	0.00845076
SL1344_4229	basR	FQ312003.1	4555010	4555679	-	4555472	4555549	ATTACAGTCTGATGGTGCTGGATTTAGGGCTGCCCGATGAGGATGGCCTGCATTTCCTGACGCGAATCCGACAGAAAA	CDS	11.0242	4.08404	1.32866	0.000294537	0.00439301
SL1344_4249	SL1344_4249	FQ312003.1	4580939	4581155	-	4581045	4581096	TAATTCTTCGCTGTCTATCGGCTGGCTGACGATAGACTCTACACCGCCAGTA	CDS	6.71167	5.95659	2.71302	0.00010162	0.0020986
SL1344_4262	dcuA	FQ312003.1	4590109	4591294	-	4590485	4590525	CCTGTATCTGTATTCTGGGCGTGGCGTGGCTGGGCGATACT	CDS	23.98	5.48904	1.23678	2.49e-06	0.000144932
SL1344_4262	dcuA	FQ312003.1	4590109	4591294	-	4590629	4590661	GTTGAGAAACCGCTGATGAACACCACCAACGCT	CDS	7.03603	5.95742	2.79598	0.000174291	0.00302082
SL1344_4262	dcuA	FQ312003.1	4590109	4591294	-	4590693	4590749	AATGGCAAAAAATTCCGTCTGGCTGTTCCTGCTGGGCGTTATCTGCGTGGTTGTTTA	CDS	9.79272	6.74512	2.72336	1.04e-05	0.000415596
SL1344_4262	dcuA	FQ312003.1	4590109	4591294	-	4591110	4591141	GCACCGATTGTGACCTATTTCCTGACTATTTT	CDS	16.5417	3.89238	1.26109	0.000208762	0.00344576
SL1344_4262	dcuA	FQ312003.1	4590109	4591294	-	4591160	4591188	AGACGGAAAAACTGCTGCGTAAGAACCCG	CDS	7.8353	6.17024	2.80819	0.000116133	0.00228019
SL1344_4263	aspA	FQ312003.1	4591525	4592962	-	4591561	4591593	TCTCCGTACAGAACTTGATGCACCCGGCTTATA	CDS	53.3238	4.13452	1.01946	3.07e-06	0.000170517
SL1344_4263	aspA	FQ312003.1	4591525	4592962	-	4591693	4591773	ATAAAGAAGTGTGCGAAGGGTACGTTTATAACTCCATCGGTATCGTCACTTACCTCAACCCGTTCATCGGCCACCACAACG	CDS	28.1115	3.38822	1.06617	0.000108406	0.00217722
SL1344_4263	aspA	FQ312003.1	4591525	4592962	-	4592123	4592167	GATCTGATTGAGGCGACATCTGACTGTGGCGCATATGTTATGGTT	CDS	57.1541	2.94767	0.933338	0.000131633	0.00247376
SL1344_4263	aspA	FQ312003.1	4591525	4592962	-	4592057	4592092	ATGTCCAAAATCTGTAACGACCTGCGCTTGCTCTCT	CDS	37.7179	5.60922	1.17228	2.4e-07	2.45e-05
SL1344_4263	aspA	FQ312003.1	4591525	4592962	-	4592548	4592580	AATATCAGTACCTGAACCCGAACGACCACGTGA	CDS	71.7223	2.97133	0.908206	9.04e-05	0.00192163
SL1344_4263	aspA	FQ312003.1	4591525	4592962	-	4592683	4592713	CTTAACAACGGTAAGTGCATGGACCAGTTCC	CDS	8.5721	6.37593	2.79295	6.26e-05	0.00147886
SL1344_4263	aspA	FQ312003.1	4591525	4592962	-	4592862	4592896	TATGGTGTTCACACTCTGAGAGCGATTGAAAACTT	CDS	13.9674	3.90443	1.30393	0.000270704	0.00414082
SL1344_4277	frdD	FQ312003.1	4603059	4603419	-	4603187	4603236	TTCATTGGTCGCGTTTTTCTGTTCCTGATGATCGTGCTGCCGCTATGGTG	CDS	25.8137	2.92329	1.02639	0.000430201	0.00584637
SL1344_4279	frdB	FQ312003.1	4603835	4604570	-	4604042	4604078	AATCCTGAATTTATCGGACCGGCTGCGATTACGCTGG	CDS	17.2226	7.86019	2.74236	8.72e-08	1.1e-05
SL1344_4311	yjfN	FQ312003.1	4641860	4642181	-	4642129	4642155	ATGTAATAAGGAGCTGACGATGAAACA	CDS	7.80797	6.16798	2.80502	0.000114455	0.00226415
SL1344_4389	yjgF	FQ312003.1	4723615	4724002	-	4723600	4723627	GTTCGTCGCTAAGCGCCGGACGTCATCC	CDS	6.98715	6.05257	2.69775	6.96e-05	0.00160461
SL1344_4443	iadA	FQ312003.1	4786675	4787848	-	4786815	4786844	CGTAGCCGCCTTCCTCAGTCTGGACGGCAA	CDS	14.2031	4.07127	1.24218	0.000139678	0.0025627
SL1344_4443	iadA	FQ312003.1	4786675	4787848	-	4787609	4787650	CAACACGTTCATCTGATCGGCGGCGGCGGCGAAGCGGGGCCG	CDS	17.2477	3.25847	1.0578	0.000178601	0.00307526
SL1344_4443	iadA	FQ312003.1	4786675	4787848	-	4787692	4787720	CGGCGATATCGTACCGGACTGTACGGTGA	CDS	10.1786	3.09867	1.14033	0.000796904	0.00900609
SL1344_4444	yjiG	FQ312003.1	4787860	4788322	-	4787866	4787901	ATGCGCTGCTGTCGATCTGGGTCATGCAGCTTATTG	CDS	8.62214	4.44722	1.62121	0.000347973	0.00495409
SL1344_4513	rob	FQ312003.1	4863245	4864115	-	4864098	4864125	GGGATATTTTATGGATCAGGCTGGCATA	CDS	10.7042	4.8823	1.57372	0.000105724	0.00214522
SL1344_4513	rob	FQ312003.1	4863245	4864115	-	4864098	4864125	GGGATATTTTATGGATCAGGCTGGCATA	5UTR	10.7042	4.8823	1.57372	0.000105724	0.00214522
SL1344_4520	sthB	FQ312003.1	4870091	4872629	-	4871617	4871671	GCGGTTCGGGCGACCTGTACGTCACCATCAAAGAATCCGATGGTTCTGAACAGCA	CDS	12.1139	2.72585	1.01041	0.000776138	0.00882463
SL1344_0007	talB	FQ312003.1	7664	8618	+	8109	8149	GAAGGCATCAACTGTAACCTGACGCTGCTGTTCTCCTTCGC	CDS	18.6089	5.91827	1.50909	4.38e-06	0.000225154
SL1344_0012	dnaK	FQ312003.1	11592	13509	+	12744	12780	TGATGTGAAAGACGTACTGCTGCTGGACGTTACCCCG	CDS	29.2693	2.12652	0.662203	0.00021663	0.00350959
ncRNA0208	STnc890	FQ312003.1	14721	14786	+	14761	14790	CCCGGGTGTATATCCGGGCTTTTTTCTGCC	sRNA	5.22462	5.26293	2.79507	0.000643129	0.00773342
SL1344_0013	dnaJ	FQ312003.1	13594	14734	+	14761	14790	CCCGGGTGTATATCCGGGCTTTTTTCTGCC	3UTR	5.22462	5.26293	2.79507	0.000643129	0.00773342
ncRNA0215	STnc1010	FQ312003.1	41628	41707	+	41653	41678	CACTTAGGGCGATGCCCACCTGATCC	sRNA	28.4327	3.35824	1.05487	0.000131917	0.00247446
SL1344_0036	SL1344_0036	FQ312003.1	40130	41624	+	41653	41678	CACTTAGGGCGATGCCCACCTGATCC	3UTR	28.4327	3.35824	1.05487	0.000131917	0.00247446
SL1344_0037	SL1344_0037	FQ312003.1	41722	42913	+	41653	41678	CACTTAGGGCGATGCCCACCTGATCC	5UTR	28.4327	3.35824	1.05487	0.000131917	0.00247446
ncRNA0010	DapZ	FQ312003.1	74846	74924	+	74849	74881	ATACCTTCGTGATGTGGTTGTGGTAATCAAGAT	sRNA	174.219	3.02758	0.610424	7.1e-08	9.75e-06
SL1344_0065	dapB	FQ312003.1	74019	74841	+	74849	74881	ATACCTTCGTGATGTGGTTGTGGTAATCAAGAT	3UTR	174.219	3.02758	0.610424	7.1e-08	9.75e-06
ncRNA0010	DapZ	FQ312003.1	74846	74924	+	74886	74913	TGATTACAAAGGGCAATATATTATTGCC	sRNA	6.31796	5.76273	2.75894	0.000214014	0.00349155
SL1344_0065	dapB	FQ312003.1	74019	74841	+	74886	74913	TGATTACAAAGGGCAATATATTATTGCC	3UTR	6.31796	5.76273	2.75894	0.000214014	0.00349155
SL1344_0069	caiF	FQ312003.1	80550	80946	+	80604	80628	GATGGCAGAGAACCGATGGATCACT	CDS	11.8282	6.96519	2.85166	2.02e-05	0.000666359
SL1344_0082	SL1344_0082	FQ312003.1	94133	94550	+	94312	94345	TGCAGTATGAACTTGACGTGACTCACCGCAACGC	CDS	9.96122	6.67026	2.80969	3.24e-05	0.000917365
ncRNA0073	SgrS	FQ312003.1	128576	128815	+	128738	128775	CATCATGTGTGACTGAGTATTGGTGTAGGCGATAGCCT	sRNA	46.879	2.91727	0.674223	1.73e-06	0.000106082
SL1344_0133	ftsZ	FQ312003.1	155685	156837	+	155693	155721	AACCTATGGAACTAACCAACGACGCGGTG	CDS	19.0417	4.43835	1.21194	2.56e-05	0.000770314
SL1344_0133	ftsZ	FQ312003.1	155685	156837	+	156018	156090	CGCGGCGCCAGTGGTTGCTGAAGTGGCAAAAGATTTAGGTATTCTGACCGTTGCCGTGGTGACTAAGCCTTTC	CDS	18.3976	5.90885	1.49559	3.88e-06	0.000207639
SL1344_0133	ftsZ	FQ312003.1	155685	156837	+	156289	156321	CGCCCGGGTCTGATGAACGTCGACTTTGCTGAC	CDS	14.5324	7.53258	2.73796	4.71e-07	3.97e-05
SL1344_0134	lpxC	FQ312003.1	156937	157855	+	156922	157032	TTGGCGAGATTATACGATGATCAAACAAAGGACACTTAAACGTATCGTTCAGGCGACTGGCGTCGGTTTACACACCGGCAAAAAAGTCACCCTGACATTACGCCCTGCGCC	CDS	11.0865	4.92198	1.67928	0.000201995	0.00335511
SL1344_0134	lpxC	FQ312003.1	156937	157855	+	156922	157032	TTGGCGAGATTATACGATGATCAAACAAAGGACACTTAAACGTATCGTTCAGGCGACTGGCGTCGGTTTACACACCGGCAAAAAAGTCACCCTGACATTACGCCCTGCGCC	5UTR	11.0865	4.92198	1.67928	0.000201995	0.00335511
SL1344_0134	lpxC	FQ312003.1	156937	157855	+	157104	157147	CTGTGCGTGATACCATGCTCTGTACGTGTCTGGTGAATGAGCAT	CDS	31.4445	3.98076	1.08605	1.7e-05	0.000577981
SL1344_0134	lpxC	FQ312003.1	156937	157855	+	157283	157318	CTTGATGCCGGTATTGATGAACTGAACTGCGCCAAA	CDS	42.183	5.24019	0.974072	1.42e-08	3.16e-06
SL1344_0134	lpxC	FQ312003.1	156937	157855	+	157869	157897	CGTATAAAATTCGACTGGTTAACCTGGCA	3UTR	69.9375	2.0519	0.597883	0.000101828	0.0020996
SL1344_0153	aceF	FQ312003.1	178921	180811	+	180629	180712	GCTATCCTCGGCGTTTCTAAGTCGGCGATGGAACCGGTGTGGAATGGGAAAGAGTTTGTGCCGCGTCTGATGATGCCTATCTCT	CDS	7.63381	4.24543	1.70533	0.000828408	0.00920075
SL1344_0154	lpdA	FQ312003.1	181010	182435	+	181498	181536	GGGATTCTACCGACGCTCTGGAACTGAAAGAAGTGCCGA	CDS	12.0435	5.06398	1.59249	7.68e-05	0.00171444
SL1344_0159	acnB	FQ312003.1	185852	188450	+	185934	186031	GCTGCGCTTGTCGAGCTGCTGAAGACCCCGCCTGTGGGCGAAGAAGAATTCCTGTTAGACCTGTTGATCAACCGCGTTCCTCCTGGCGTAGATGAAGC	CDS	30.0572	2.52912	0.889186	0.000484517	0.00632146
SL1344_0159	acnB	FQ312003.1	185852	188450	+	186153	186179	CCGCTGATTGATGCGCTGGACGATGCG	CDS	6.59315	5.74364	2.84286	0.000338967	0.00486272
SL1344_0159	acnB	FQ312003.1	185852	188450	+	186601	186626	CCAACTCCGTGCTGTGGTTCATGGGC	CDS	9.58155	4.67271	1.58618	0.000181421	0.00311566
SL1344_0159	acnB	FQ312003.1	185852	188450	+	186733	186759	TTGAAGTTGACGTTTCTAACCTGAATA	CDS	11.6863	3.78156	1.22049	0.000273782	0.00416852
SL1344_0159	acnB	FQ312003.1	185852	188450	+	187367	187406	TATCTCTTTCCCGGCGGGTTCTGGTCTGGTGGCGTTTGCC	CDS	20.1375	3.45273	0.877333	8.57e-06	0.000362526
SL1344_0159	acnB	FQ312003.1	185852	188450	+	187688	187718	CAAAGAGCCGATTGTTGAATACCTGACCTCC	CDS	21.8413	3.81753	1.13953	7.95e-05	0.00175452
SL1344_0159	acnB	FQ312003.1	185852	188450	+	188371	188404	CTTACCGTTACCTGAACTTTGACCAGCTTTCTCA	CDS	30.3358	2.09451	0.741606	0.000732187	0.00848307
SL1344_0204	clcA	FQ312003.1	238656	240078	+	239576	239711	TGATTGAGCCGGCCGCGGCAGGCGGCGGATTTAACCTTATTCCTATCGCCGCGGCAGGTAATTTTAGCGTCGGGCTACTGCTGTTCATCTTTATTACCCGGGTTGTCACGACGCTGCTTTGCTTTTCTTCCGGCGC	CDS	15.1574	2.95755	1.08691	0.000688378	0.00809983
SL1344_0205	yadR	FQ312003.1	240159	240504	+	240134	240198	ATTACCGATGTCGTTTGGAGCAAAATATGAGTGATGACGTAGCGCTGCCGCTGCAGTTTACCGAC	CDS	19.5171	2.99336	0.886067	7.66e-05	0.00171383
SL1344_0205	yadR	FQ312003.1	240159	240504	+	240134	240198	ATTACCGATGTCGTTTGGAGCAAAATATGAGTGATGACGTAGCGCTGCCGCTGCAGTTTACCGAC	5UTR	19.5171	2.99336	0.886067	7.66e-05	0.00171383
SL1344_0217	rpsB	FQ312003.1	254292	255018	+	254748	254774	AGACATGGGCGGTCTGCCGGACGCTCT	CDS	5.02598	5.26767	2.74703	0.00053974	0.00682064
SL1344_0225	yaeT	FQ312003.1	262374	264789	+	264552	264612	TCGTACCTCCTTCTTCTGGGATATGGGTACCGTTTGGGATACGAACTGGGATCCGTCATCT	CDS	4.70209	5.07583	2.7827	0.000855237	0.00943846
SL1344_0227	lpxD	FQ312003.1	265400	266426	+	265405	265441	CTTCAATTCGACTGGCTGACTTAGCAGAACAGTTGGA	CDS	6.48085	5.8595	2.73193	0.000146982	0.00265598
SL1344_0361	yahO	FQ312003.1	415161	415437	+	415352	415382	AAAAAGGGGCGGATGTGGTGGTGCTGACGTC	CDS	21.5514	2.53772	0.770664	0.000128985	0.00243792
SL1344_0365	prpD	FQ312003.1	419681	421133	+	419688	419721	ACCCAAGAACTGAACATCCGCCCAGACTTTGACC	CDS	24.99	2.1568	0.76236	0.000702454	0.00822866
SL1344_0366	prpE	FQ312003.1	421173	423060	+	422011	422039	GCATCGGATATCGGCTGGGTCGTCGGCCA	CDS	9.30174	6.62027	2.72161	1.54e-05	0.000536045
ncRNA0442	StyR-169	FQ312003.1	441094	441126	+	441098	441128	CATGAACCACTCGGAAGGGATTCTGAGTACC	sRNA	20.1865	2.26843	0.827293	0.000854807	0.00943846
SL1344_0384	yaiA	FQ312003.1	440902	441094	+	441098	441128	CATGAACCACTCGGAAGGGATTCTGAGTACC	3UTR	20.1865	2.26843	0.827293	0.000854807	0.00943846
SL1344_0409	nrdR	FQ312003.1	468876	469326	+	468856	468915	ATCATCTGGTCAGGACGCCGTATGCATTGCCCATTTTGTTTCGCCGTAGATACCAAAGTC	CDS	6.57579	5.59484	2.94651	0.000644992	0.00774874
SL1344_0409	nrdR	FQ312003.1	468876	469326	+	468856	468915	ATCATCTGGTCAGGACGCCGTATGCATTGCCCATTTTGTTTCGCCGTAGATACCAAAGTC	5UTR	6.57579	5.59484	2.94651	0.000644992	0.00774874
SL1344_0410	ribD	FQ312003.1	469329	470433	+	469394	469431	ACCCTAACCCTAATGTCGGCTGTGTCATTGTTAACAAT	CDS	12.0167	3.00858	1.14101	0.00088698	0.00969122
SL1344_0440	bolA	FQ312003.1	500486	500804	+	500736	500828	GAGTGGGAAGGATTGCAGGATACTATCTTCGCGTCGCCTCCTTGTCGCGGCGCGGGAAGCATCGCGTAGCAAAACGGATTTGCAACTACCTCC	CDS	12.2008	3.03435	1.043	0.000393316	0.00542924
SL1344_0440	bolA	FQ312003.1	500486	500804	+	500736	500828	GAGTGGGAAGGATTGCAGGATACTATCTTCGCGTCGCCTCCTTGTCGCGGCGCGGGAAGCATCGCGTAGCAAAACGGATTTGCAACTACCTCC	3UTR	12.2008	3.03435	1.043	0.000393316	0.00542924
SL1344_0441	tig	FQ312003.1	501150	502449	+	501026	501061	TCTTCGGGATGATTCTGACGACAGGGAATGTGATTG	5UTR	13.7174	4.2422	1.54038	0.000526091	0.00669851
SL1344_0443	clpX	FQ312003.1	503570	504842	+	503521	503618	CATTTGCGTCGTCGTGTGCGGCACAAAGAACAAAGAAGAGGTTTTGACTCATGACAGATAAACGCAAAGATGGCTCGGGCAAATTGTTGTACTGCTCT	CDS	15.4934	2.5686	0.899836	0.000511257	0.00656155
SL1344_0443	clpX	FQ312003.1	503570	504842	+	503729	503767	AGAAGTTGCTCCGCACCGTGAACGTAGTGCGCTGCCGAC	CDS	5.69079	5.56032	2.73368	0.000286226	0.0042885
SL1344_0444	lon	FQ312003.1	505027	507382	+	504979	505068	AGCTATACTATCTGATTACCTGGCGGACACTAAACTAAGAGAGAGCTCTATGAATCCTGAGCGTTCTGAACGCATTGAAATCCCCGTATT	CDS	10.2124	4.06465	1.27269	0.000258843	0.00400126
SL1344_0444	lon	FQ312003.1	505027	507382	+	504979	505068	AGCTATACTATCTGATTACCTGGCGGACACTAAACTAAGAGAGAGCTCTATGAATCCTGAGCGTTCTGAACGCATTGAAATCCCCGTATT	5UTR	10.2124	4.06465	1.27269	0.000258843	0.00400126
SL1344_0445	hupB	FQ312003.1	507590	507863	+	507488	507519	CATTAACGGGTGTTGTAAGGGCGTGGCAGGCC	5UTR	178.96	3.50207	0.700202	4.81e-08	7.5e-06
SL1344_0445	hupB	FQ312003.1	507590	507863	+	507534	507569	CGCGGTCGTACTTCGAAGGATTCAGGTGCGATATAA	5UTR	29.2072	2.86931	0.745606	1.4e-05	0.000506118
SL1344_0445	hupB	FQ312003.1	507590	507863	+	507696	507741	CTGAAAGAAGGGGATGACGTTGCACTGGTAGGCTTTGGTACTTTTG	CDS	166.969	3.5066	0.808952	1.12e-06	7.78e-05
SL1344_0445	hupB	FQ312003.1	507590	507863	+	507625	507674	CAGGGGCTGATATCTCTAAGGCTGCGGCTGGACGTGCGTTAGATGCGATT	CDS	94.3019	3.70972	0.687237	5.2e-09	1.59e-06
SL1344_0445	hupB	FQ312003.1	507590	507863	+	507877	507915	GGGGGATGTGACAAAGTACAAGGGCGCATCAACTGATGT	3UTR	23.8644	4.29371	1.00956	2.83e-06	0.000159785
SL1344_0459	ybaY	FQ312003.1	522842	523412	+	523157	523182	CCCATCAGATATTCAACCTAACGCGC	CDS	8.43719	6.44161	2.711	2.5e-05	0.000761692
SL1344_0459	ybaY	FQ312003.1	522842	523412	+	523262	523289	TGGCGGCACTAAAGCGGATCTGACGCTG	CDS	13.7715	5.39091	1.48169	1.41e-05	0.000507323
SL1344_0459	ybaY	FQ312003.1	522842	523412	+	523368	523399	CAGGTCAATTCGTCTTCTGCCGTTCCTGCGCC	CDS	28.8855	4.16596	0.893947	4.34e-07	3.78e-05
ncRNA0003	ChiX	FQ312003.1	555493	555573	+	555531	555563	AATTCCTCTTTGACGGGCCAATAGCGATATTGG	sRNA	641.374	3.78831	0.888986	1.39e-06	9.02e-05
ncRNA0003	ChiX	FQ312003.1	555493	555573	+	555496	555529	CCGAAGCGAAAGCGTCGGGATAATAATAACGATG	sRNA	84.4306	3.46904	0.94823	1.77e-05	0.000595852
SL1344_0492	cueR	FQ312003.1	560043	560460	+	560396	560441	CCGACTGCCCGATTATTGATAATCTTTCCGGCTGCTGTCATCACAA	CDS	6.47632	5.8406	2.72405	0.000143217	0.00261147
SL1344_0588	cstAa	FQ312003.1	660761	662867	+	660773	660805	AGGGAAATACCTCGTCTGGACAGCGCTCTCAGT	CDS	19.5669	3.08191	1.02148	0.000232728	0.00368861
SL1344_0588	cstAa	FQ312003.1	660761	662867	+	661392	661456	CGTTATTTGCGTCCGGGGCGCATCGGCGAGGTGTCGGTCATTGGGCTGGTATTTCTTATTTTCGC	CDS	5.53495	5.32058	2.86694	0.00076132	0.00871642
SL1344_0588	cstAa	FQ312003.1	660761	662867	+	661571	661593	GCCGGTCTGGCTGCTGCTCGCGC	CDS	5.55743	5.50955	2.72653	0.000304116	0.00447499
SL1344_0588	cstAa	FQ312003.1	660761	662867	+	662144	662182	GTTGGGCGGCATGATGGATGTGGCGTTCTGGTATCACTT	CDS	9.68102	4.79452	1.55557	0.000135195	0.00249788
SL1344_0588	cstAa	FQ312003.1	660761	662867	+	662183	662233	CGCCATTCTGTTTGAAGCGCTGTTTATTCTGACGGCGGTGGATGCGGGCAC	CDS	25.074	2.93082	0.829622	4.05e-05	0.00107902
SL1344_0588	cstAa	FQ312003.1	660761	662867	+	662364	662391	CAGGGCGTGGTCGATCCGTTGGGCGGTA	CDS	8.93583	6.58406	2.69955	1.39e-05	0.000503471
SL1344_0588	cstAa	FQ312003.1	660761	662867	+	662716	662756	TTATGGTGGTGGTCGTGGTGCTGGCGGTCTTCTCTATTAAG	CDS	28.1986	3.11449	0.867811	3.49e-05	0.00096382
SL1344_0588	cstAa	FQ312003.1	660761	662867	+	662687	662717	CCGTCTGGATGCCGGGCTAACCATCTTCTTT	CDS	8.36785	6.38245	2.75242	4.44e-05	0.00115275
SL1344_0588	cstAa	FQ312003.1	660761	662867	+	662760	662794	GCGCTGGCCGCTCTGAAGATTGATAAACCGACGGC	CDS	10.7457	3.42556	1.27316	0.000701903	0.00822866
ncRNA0137	STnc70	FQ312003.1	669615	669786	+	669719	669751	GTCGTACTGGCTCTGAAGTTACCTACGGGTAGT	sRNA	33.3239	2.58881	0.808099	0.000150905	0.00271261
SL1344_0596	ahpC	FQ312003.1	669936	670500	+	670064	670102	TTACCTTTGTTTGCCCGACTGAACTGGGTGACGTTGCCG	CDS	27.524	2.86698	0.718864	7.82e-06	0.00034538
SL1344_0596	ahpC	FQ312003.1	669936	670500	+	670350	670384	TGAAGGTATCGGCCGTGACGCGTCTGACCTGCTGC	CDS	12.7945	3.19712	1.09954	0.000420134	0.00573711
SL1344_0596	ahpC	FQ312003.1	669936	670500	+	670445	670478	GGAAAGAAGGCGAAGCGACTCTGGCTCCATCCTT	CDS	19.4111	2.90032	0.944166	0.000207351	0.0034354
SL1344_0596	ahpC	FQ312003.1	669936	670500	+	670491	670518	TAAAATCTAAATTTCCGTCGTCTTTCAC	CDS	8.71985	6.41831	2.79075	5.52e-05	0.00135499
SL1344_0601	SL1344_0601	FQ312003.1	676024	676792	+	676705	676750	CTTGTTATTCGTCGGCGTATTTCTGAGTCGGCTGGTCTTTTTTGGC	CDS	4.76705	5.11503	2.76409	0.000747765	0.00860617
SL1344_0617	cspE	FQ312003.1	692399	692612	+	692601	692636	ACTGCTCTGTAAGCATACGTCCGACAGCAAGATTTC	CDS	58.0056	3.33928	0.846317	6.87e-06	0.000318308
SL1344_0617	cspE	FQ312003.1	692399	692612	+	692601	692636	ACTGCTCTGTAAGCATACGTCCGACAGCAAGATTTC	3UTR	58.0056	3.33928	0.846317	6.87e-06	0.000318308
SL1344_0667	nagE	FQ312003.1	744668	746621	+	745144	745259	TCCATGCGGGCGGTGAATGGATCGTTTCCGCAGGCGCGCTGGGTTCCGGTATCTTTGGCTTCATCAACCGTCTGCTGATCCCCACCGGTCTGCATCAGGTACTGAACACCATCGCC	CDS	14.4738	3.46502	1.01751	8.57e-05	0.00184756
SL1344_0667	nagE	FQ312003.1	744668	746621	+	745499	745553	CGAGCCGCTGGAATTCCTGTTTATGTTCCTGGCGCCGCTGCTGTACCTCCTGCAC	CDS	11.4664	3.30884	1.20632	0.000699581	0.00820962
SL1344_0715	sdhD	FQ312003.1	797785	798133	+	797825	797875	CATGACTTCATCCTGGTCCGTGCTACCGCTATCGTTCTGACGTTATACATC	CDS	14.0471	5.37961	1.53006	2.19e-05	0.000698899
SL1344_0716	sdhA	FQ312003.1	798132	799899	+	799657	799690	CAGCGTGTTGAGTGTCTGGAGCTGGATAACCTGA	CDS	27.7628	2.79632	0.701171	8.22e-06	0.000354405
SL1344_0717	sdhB	FQ312003.1	799912	800632	+	799936	799967	TTATCGTTATAACCCGGATGTCGATAACGCTC	CDS	10.2278	6.7429	2.79355	2.24e-05	0.000709094
SL1344_0717	sdhB	FQ312003.1	799912	800632	+	800081	800116	CGCGAAGGTGTGTGCGGTTCTGATGGTTTGAATATG	CDS	28.8236	4.73955	1.10964	1.79e-06	0.000109175
SL1344_0717	sdhB	FQ312003.1	799912	800632	+	800114	800150	ATGAACGGTAAGAATGGTCTGGCCTGTATTACCCCTA	CDS	33.0381	3.46422	0.961465	2.49e-05	0.000760931
SL1344_0717	sdhB	FQ312003.1	799912	800632	+	800290	800323	GCAAAATCCACCGGCTCGTGAGCATCTGCAGATG	CDS	22.3867	3.26797	0.998094	8.78e-05	0.00187585
SL1344_0717	sdhB	FQ312003.1	799912	800632	+	800358	800394	AATGTATTCTTTGCGCCTGTTGCTCAACATCCTGCCC	CDS	7.17409	6.10814	2.70814	6.56e-05	0.00153941
SL1344_0717	sdhB	FQ312003.1	799912	800632	+	800589	800684	CTATCGGCCATATTAAGTCGATGCTGTTGCAGCGTAGCGCATAAGTAGTTGTAGTGGTTGCCGGATGGCGACGTACAGTCTTATCCGGCCTACAGG	CDS	10.5208	3.507	1.27616	0.000692799	0.00814057
SL1344_0717	sdhB	FQ312003.1	799912	800632	+	800589	800684	CTATCGGCCATATTAAGTCGATGCTGTTGCAGCGTAGCGCATAAGTAGTTGTAGTGGTTGCCGGATGGCGACGTACAGTCTTATCCGGCCTACAGG	3UTR	10.5208	3.507	1.27616	0.000692799	0.00814057
SL1344_0718	sucA	FQ312003.1	801155	803957	+	800908	800931	TTCCTTAGCGGACGCAGATGACAC	5UTR	4.61636	5.02377	2.77581	0.000901809	0.00981248
SL1344_0718	sucA	FQ312003.1	801155	803957	+	801238	801279	AAGACTTCTTAACCGATCCTGACTCGGTAGACGCTAACTGGC	CDS	33.3273	2.42086	0.807443	0.000342131	0.00489033
SL1344_0718	sucA	FQ312003.1	801155	803957	+	801176	801201	AGCCTGGTTGGACTCTTCTTACCTCT	CDS	8.99153	4.59289	1.64514	0.00033811	0.00486183
SL1344_0718	sucA	FQ312003.1	801155	803957	+	801474	801500	GCAAACCTCGATCCGCTGGGACTGTGG	CDS	6.03983	5.71992	2.71746	0.00018523	0.00316865
SL1344_0718	sucA	FQ312003.1	801155	803957	+	802006	802044	GTAAGCATAAAGAACATCTGGGTACCGGCGACGTGAAGT	CDS	19.8627	5.19915	1.29492	1.48e-05	0.000526624
SL1344_0718	sucA	FQ312003.1	801155	803957	+	801975	802002	AAACCGCAGGATCTGTTCGACGAATTTG	CDS	8.85321	6.45684	2.78852	4.91e-05	0.00123684
SL1344_0718	sucA	FQ312003.1	801155	803957	+	802714	802738	TGAAAGAGTGGCGTCCGATGAATAT	CDS	10.5276	4.93392	1.56384	0.000102422	0.0021048
SL1344_0718	sucA	FQ312003.1	801155	803957	+	802983	803023	CCGGTGCGCCTGTCCGGGGAAGACTCTGGTCGCGGCACCTT	CDS	17.0056	2.39666	0.845604	0.000645744	0.00775069
SL1344_0718	sucA	FQ312003.1	801155	803957	+	803111	803136	TAAAGTCTGGGACTCCGTGCTGTCTG	CDS	15.9159	4.71589	1.31568	5.17e-05	0.00128494
SL1344_0719	sucB	FQ312003.1	803971	805180	+	804067	804101	TCGTGACGAAGTGCTGGTAGAAATCGAAACTGACA	CDS	21.5823	2.79559	0.952776	0.000341396	0.0048869
SL1344_0720	sucC	FQ312003.1	805321	806488	+	805532	805563	GCCTTCGCGGAAAACTGGCTGGGCAAACGTCT	CDS	15.2757	4.65873	1.30331	5.5e-05	0.00135133
SL1344_0720	sucC	FQ312003.1	805321	806488	+	805621	805659	GGCGACCGACATCGGCAAAGAACTGTACCTCGGCGCGGT	CDS	22.3565	3.45083	0.96387	3.53e-05	0.000970832
SL1344_0721	sucD	FQ312003.1	806487	807357	+	806862	806885	AGGTGTGATCACCCCGGGCGAATG	CDS	7.03338	6.0414	2.72783	9.13e-05	0.00193631
SL1344_0721	sucD	FQ312003.1	806487	807357	+	807107	807132	TCGGTGAGATCGGCGGTAGTGCAGAA	CDS	5.57039	5.52008	2.72781	0.000303345	0.00447499
SL1344_0721	sucD	FQ312003.1	806487	807357	+	807171	807201	GCCGGTTGTTGGCTATATCGCGGGTGTTACC	CDS	4.7327	5.09579	2.76366	0.000769462	0.00879433
SL1344_0721	sucD	FQ312003.1	806487	807357	+	807289	807422	GCCGCGGGCGTGAAAACCGTTCGCAGCCTGGCCGATATCGGCGAAGCGCTGAAAGCAATTATAAAATAAAACTCGCTGTTCCTGCGGGAACAGATAAATGTCCGTTTTCGACATGGTTGGCCACCTTTACGGTG	CDS	10.2041	6.77689	2.75721	1.37e-05	0.000500104
ncRNA0063	RybD	FQ312003.1	807345	807433	+	807289	807422	GCCGCGGGCGTGAAAACCGTTCGCAGCCTGGCCGATATCGGCGAAGCGCTGAAAGCAATTATAAAATAAAACTCGCTGTTCCTGCGGGAACAGATAAATGTCCGTTTTCGACATGGTTGGCCACCTTTACGGTG	sRNA	10.2041	6.77689	2.75721	1.37e-05	0.000500104
SL1344_0721	sucD	FQ312003.1	806487	807357	+	807289	807422	GCCGCGGGCGTGAAAACCGTTCGCAGCCTGGCCGATATCGGCGAAGCGCTGAAAGCAATTATAAAATAAAACTCGCTGTTCCTGCGGGAACAGATAAATGTCCGTTTTCGACATGGTTGGCCACCTTTACGGTG	3UTR	10.2041	6.77689	2.75721	1.37e-05	0.000500104
SL1344_0722	cydA	FQ312003.1	808939	810508	+	808679	808737	AGCCATAAATTGATCGCTGTCGAAAAAAGCAAATCTGACCCACTAAAAACCTGTTTATT	5UTR	14.1169	4.58358	1.30046	7.71e-05	0.00171664
SL1344_0722	cydA	FQ312003.1	808939	810508	+	808824	808852	TTCCCGAGGGGATAGTACGATGGAAGGCC	5UTR	6.05497	5.50692	2.87093	0.000570185	0.00712042
SL1344_0722	cydA	FQ312003.1	808939	810508	+	809109	809147	AGTTGTTTGGTATCAACTTTGCTCTGGGTGTGGCTACCG	CDS	25.3256	8.47321	2.85982	4.78e-08	7.5e-06
SL1344_0722	cydA	FQ312003.1	808939	810508	+	809164	809196	CCAGTTCGGGACAAACTGGTCGTACTACTCCCA	CDS	12.4082	4.1387	1.45849	0.000461977	0.00610171
SL1344_0722	cydA	FQ312003.1	808939	810508	+	809358	809383	CCGCGTTGTGGATTCTGGTAGCGAAC	CDS	11.6424	5.06811	1.51212	4.35e-05	0.00113659
SL1344_0722	cydA	FQ312003.1	808939	810508	+	809437	809472	GGAAATGGTGAGCTTCTCTGAACTGGTGCTGAACCC	CDS	34.1366	3.38521	0.907369	1.53e-05	0.000533789
SL1344_0722	cydA	FQ312003.1	808939	810508	+	809980	810050	GAAGAAAGATCTCGGTTACGGCCTGCTGCTGAAACGCTATACGCCTAATGTGACTGACGCGACCGAAGCGC	CDS	22.9379	3.10368	0.826053	1.71e-05	0.000579289
SL1344_0722	cydA	FQ312003.1	808939	810508	+	810362	810400	ATGTTCCTGATTTGCGGCCTGTATACCCTGTTCCTGGTG	CDS	20.1263	3.76986	1.12102	6.17e-05	0.00146798
SL1344_0723	cydB	FQ312003.1	810523	811663	+	810540	810571	TACTACGTTTTATCTGGTGGCTGCTGGTTGGC	CDS	35.6803	4.59565	0.888985	2.21e-08	4.28e-06
SL1344_0723	cydB	FQ312003.1	810523	811663	+	810774	810821	CCGGTTTCTATGTGGCGATGATCCTGGTGCTGGCGTCTTTGTTCTTCC	CDS	28.9983	2.95603	1.07343	0.000465514	0.00613519
SL1344_0723	cydB	FQ312003.1	810523	811663	+	810863	810901	CGCTGGCGCAACATGTGGGACTGGGGCGTGTTCATCGGT	CDS	50.0981	2.70331	0.731922	2.48e-05	0.000758075
SL1344_0723	cydB	FQ312003.1	810523	811663	+	811006	811045	CTTCCAGTTGCTGAACCCGTTTGGTCTGCTGGCGGGTATC	CDS	22.425	4.44273	1.10968	7.79e-06	0.00034538
SL1344_0723	cydB	FQ312003.1	810523	811663	+	811343	811377	GTTCTGCCGCTGCTGACTATCCTGACTTCCCGTAT	CDS	32.5514	6.8376	1.45091	7.83e-08	1.05e-05
SL1344_0723	cydB	FQ312003.1	810523	811663	+	811383	811424	AAGGCGCGTGGGCATTCCTGTTCTCTTCGCTGACCCTGGCCT	CDS	18.9499	5.87859	1.58351	1.02e-05	0.00041532
SL1344_0724	ybgT	FQ312003.1	811677	811791	+	811685	811719	ATTTCGCATGGATTCTGGGAACGCTTCTTGCCTGT	CDS	32.853	5.46903	1.07212	6.96e-08	9.74e-06
SL1344_0730	tolB	FQ312003.1	815374	816667	+	816611	816678	CGTCTTCCGGCAACTGATGGTCAGGTGAAATCGCCTGCCTGGTCGCCGTATCTGTGATAATAATTAAT	CDS	15.5783	3.05947	1.17379	0.000797574	0.00900609
SL1344_0731	pal	FQ312003.1	816701	817226	+	816936	816970	TACGATATCCGTTCTGACTTCGCGGCAATGCTGGA	CDS	31.7435	3.20067	0.846582	1.41e-05	0.000507323
SL1344_0767	hutU	FQ312003.1	854222	855908	+	855360	855389	AAAGAGATAGTGGCTGAGGATAAACATCTG	CDS	7.69226	6.24395	2.71633	4.79e-05	0.00121894
SL1344_0768	hutH	FQ312003.1	855909	857430	+	855946	855975	CTCTCTCAACTGTACGATATCTGGCGTCAT	CDS	14.6964	5.41637	1.55262	2.32e-05	0.00072558
SL1344_0790	ybhQ	FQ312003.1	878495	878906	+	878600	878668	CACATTAGTGCGCGTCGGCCTGGGATTATGCGTGCTTTATGGCGTGACGGTACTGCTGATGCTGGCGTT	CDS	11.9516	7.11743	2.75848	4.16e-06	0.000218866
SL1344_0808	ompX	FQ312003.1	898794	899310	+	898838	898866	CTTTTTCCGCAGGTACTGCAGTAGCTGCT	CDS	9.68296	6.68915	2.74083	1.53e-05	0.000533789
SL1344_0808	ompX	FQ312003.1	898794	899310	+	898954	898980	GAGCAGGACGACAACCCGCTGGGCGTA	CDS	8.45479	4.49215	1.62692	0.000379671	0.00528527
SL1344_0808	ompX	FQ312003.1	898794	899310	+	899003	899044	AAAAAGATCGTACTAACGGTGCGGGCGATTACAACAAAGGTC	CDS	12.4593	4.36096	1.2599	9.36e-05	0.00197413
SL1344_0808	ompX	FQ312003.1	898794	899310	+	899258	899297	TTCGTAGCGTTGACGTTGGCACCTGGATTGCTGGCGTAGG	CDS	29.8462	2.86067	0.823621	5.58e-05	0.00135762
SL1344_0829	bssR	FQ312003.1	924345	924729	+	924655	924687	CTTGAAAACTGTCTGACAACTTTGACGCTGAGT	CDS	10.7841	6.9248	2.74393	7.08e-06	0.000325517
SL1344_0869	SL1344_0869	FQ312003.1	961903	962227	+	961920	961986	CCCCAACGCTGGAAGGACAAAGCATCGTGGAGTATTGCGGTGTGGTAACGGGCGAAGCCATTTTAGG	CDS	6.63078	5.8763	2.75217	0.000159532	0.00280944
SL1344_0883	clpS	FQ312003.1	978883	979204	+	978854	978889	GACAACTGTAACCGATAATGACGACTGACAATGGGT	CDS	27.4597	2.65771	0.740474	4.15e-05	0.00109468
SL1344_0883	clpS	FQ312003.1	978883	979204	+	978854	978889	GACAACTGTAACCGATAATGACGACTGACAATGGGT	5UTR	27.4597	2.65771	0.740474	4.15e-05	0.00109468
SL1344_0884	clpA	FQ312003.1	979234	981511	+	979521	979561	AGTCTTCCGGGCGTAGTGAAGTGACTGGCGCGAATGTGCTG	CDS	18.5425	2.61063	0.867788	0.000316243	0.00461217
SL1344_0884	clpA	FQ312003.1	979234	981511	+	980429	980461	ATTGACGTGATTGACGAAGCGGGCGCTCGGGCG	CDS	12.3881	3.79775	1.19721	0.000182738	0.00313419
SL1344_0884	clpA	FQ312003.1	979234	981511	+	981391	981444	GTTGTTGTTTGGATCGCTGGTTGACGGCGGACAGGTCACCGTCGCGCTGGATAA	CDS	6.6948	5.69179	2.91421	0.000500084	0.00645745
SL1344_0884	clpA	FQ312003.1	979234	981511	+	981508	981537	CTAATCTTCGTTTCACTGTCGTACAAACCG	CDS	11.8572	3.59922	1.25833	0.000411835	0.00565521
SL1344_0884	clpA	FQ312003.1	979234	981511	+	981508	981537	CTAATCTTCGTTTCACTGTCGTACAAACCG	3UTR	11.8572	3.59922	1.25833	0.000411835	0.00565521
SL1344_0898	ftsK	FQ312003.1	993907	997993	+	994378	994457	GTTGCATAGTAGCGGCGGAACGATAATGCTTCTCTGTATTTGGGCTGCCGGGCTGACGCTCTTTACCGGCTGGTCCTGGG	CDS	5.76357	5.59842	2.73066	0.000261001	0.00402046
SL1344_0902	dmsA	FQ312003.1	1001887	1004332	+	1003309	1003341	GATCAAAATGATCTGGAACTATGCTGGCAACTG	CDS	15.2456	7.44859	2.87549	5.63e-06	0.000274237
SL1344_0909	sopD2	FQ312003.1	1010627	1011587	+	1010988	1011019	AAATGTAATTTGCATCGTCTCCTCAATGTTTC	CDS	33.4443	2.46042	0.701503	5.77e-05	0.00139256
SL1344_0909	sopD2	FQ312003.1	1010627	1011587	+	1011190	1011297	AGCTTATGCGATCTGGAGAAGATCGAAAAATGGAATGTGTTGAATGGAATGGTACTCTTACTGAAGAGGAGAAGAATAAACTACGCTGTCTTCAAATGGGGTCTTTTA	CDS	10.4885	4.07385	1.3196	0.000326793	0.00473976
SL1344_0909	sopD2	FQ312003.1	1010627	1011587	+	1011395	1011474	ATATAAACCGTCATTGTCATCTGATTTAATAGAAACTAACACCATGCTGTTTTCTGATGTATTAAATAAGGATTATGATG	CDS	26.125	2.71481	0.814904	9.81e-05	0.00204874
SL1344_0918	rpsA	FQ312003.1	1022357	1024031	+	1022321	1022344	CCAGGTGGACGTTAAATATGAAAC	5UTR	9.21446	3.85166	1.32153	0.000564622	0.00707391
SL1344_0918	rpsA	FQ312003.1	1022357	1024031	+	1022351	1022380	ATTAAACATGACTGAATCTTTTGCTCAACT	CDS	21.625	4.08718	1.03327	8.83e-06	0.000372411
SL1344_0918	rpsA	FQ312003.1	1022357	1024031	+	1022351	1022380	ATTAAACATGACTGAATCTTTTGCTCAACT	5UTR	21.625	4.08718	1.03327	8.83e-06	0.000372411
SL1344_0918	rpsA	FQ312003.1	1022357	1024031	+	1022969	1022994	CTACGGTGCATTCGTTGATCTGGGCG	CDS	8.51021	4.53853	1.59298	0.000294925	0.00439382
SL1344_0918	rpsA	FQ312003.1	1022357	1024031	+	1023974	1024104	TGCAAACTTCTCTAACAACGCAATGGCTGAAGCATTCAAAGCAGCTAAAGGCGAGTAATCCTCTGAAACTTCGGGTCTTTTAGTCCGAAGTATAACGAGATTACTTGACAGATTGCAGGTTTCGGCCTGTA	CDS	64.1078	2.59164	0.677498	1.65e-05	0.00056634
SL1344_0919	himD	FQ312003.1	1024186	1024471	+	1024355	1024378	GCGCCTCGTACCGGACGTAACCCC	CDS	7.01262	6.03926	2.70961	7.89e-05	0.00174436
SL1344_0919	himD	FQ312003.1	1024186	1024471	+	1024422	1024455	ACTTTAAACCGGGTAAAGAACTGCGCGATCGCGC	CDS	7.53126	6.08706	2.79978	0.000132235	0.00247446
ncRNA0027	IsrB	FQ312003.1	1060740	1060834	+	1060753	1060802	CCCCGATATATCTGGTTGTTAGGTCCGGTTCGCTTTGGTCGGTTGGACCG	sRNA	47.6018	2.86638	0.651152	1.33e-06	8.76e-05
SL1344_1006	rmf	FQ312003.1	1113962	1114130	+	1114098	1114128	CAAGCCATGGAGGACAGGGCGGTAATGGCCT	CDS	55.0007	3.01273	0.801298	1.5e-05	0.000531057
ncRNA0189	STnc670	FQ312003.1	1170290	1170591	+	1170287	1170316	CTGTAAGAGACTGACAATGACGCAATAATG	sRNA	11.1828	4.88096	1.64486	0.000154574	0.00275905
ncRNA0189	STnc670	FQ312003.1	1170290	1170591	+	1170470	1170500	CAACACCCTGTACGGACATTCTCTCTCCGGT	sRNA	28.9427	4.28868	0.925845	3.83e-07	3.42e-05
SL1344_1064	phoH	FQ312003.1	1170637	1171492	+	1170470	1170500	CAACACCCTGTACGGACATTCTCTCTCCGGT	5UTR	28.9427	4.28868	0.925845	3.83e-07	3.42e-05
SL1344_1064	phoH	FQ312003.1	1170637	1171492	+	1170888	1170930	AAGCACAGGCGCATTATCTGAACGCTATCGACAGTAAACAGCT	CDS	8.34488	6.42078	2.71167	2.7e-05	0.000802192
SL1344_1064	phoH	FQ312003.1	1170637	1171492	+	1171103	1171175	TATTTTCGTCCCGTCTACGATGTCCTGCTTAAACGGTTGGGCGCGTCCTTTATGCAATATTGTTTGCGCCCGG	CDS	6.6984	5.93496	2.72977	0.000120946	0.00234553
SL1344_1064	phoH	FQ312003.1	1170637	1171492	+	1171257	1171288	CGCAAAATGTGACTGCGGCGCAAATGAAAATG	CDS	12.2666	3.00214	1.13544	0.000831015	0.00921754
SL1344_1073	ycdX	FQ312003.1	1182227	1182965	+	1182869	1182900	TCCGGAAGATCGAATCCTGAACGTCTCGCCGC	CDS	20.7825	3.64716	1.02103	3.16e-05	0.000903311
SL1344_1114	flgE	FQ312003.1	1215949	1217161	+	1216069	1216120	CGATATGTTCGCCGGTTCCAAAGTGGGGCTGGGCGTAAAAGTGGCGGGGATT	CDS	4.60198	5.02966	2.77649	0.000902961	0.0098169
SL1344_1114	flgE	FQ312003.1	1215949	1217161	+	1216645	1216692	CAATGAAAACGGGATTCTGGAGTCTGGCGGTACGGTGAACATCACCAC	CDS	11.9721	5.11861	1.52607	4.3e-05	0.00112421
SL1344_1116	flgG	FQ312003.1	1217950	1218733	+	1217975	1218000	AAAACCGGTCTGGACGCGCAGCAAAC	CDS	6.90002	5.95564	2.75502	0.000134761	0.00249788
SL1344_1120	flgK	FQ312003.1	1221609	1223271	+	1221660	1221690	CGCGTTAAATACGGTCAGTAATAACATCAAC	CDS	6.18757	5.77122	2.7175	0.000164357	0.00287515
SL1344_1121	flgL	FQ312003.1	1223285	1224239	+	1223839	1223857	GCAATGCGGTGCCGGAACC	CDS	5.92567	5.67702	2.71	0.000193934	0.00325408
ncRNA0204	STnc840	FQ312003.1	1224245	1224318	+	1224247	1224287	TTTTGAAACATATCACGAAACTGGATATGTTTTGTCTGCCC	sRNA	20.3531	2.90037	1.02513	0.000415948	0.00570574
SL1344_1121	flgL	FQ312003.1	1223285	1224239	+	1224247	1224287	TTTTGAAACATATCACGAAACTGGATATGTTTTGTCTGCCC	3UTR	20.3531	2.90037	1.02513	0.000415948	0.00570574
SL1344_1132	fabG	FQ312003.1	1235364	1236099	+	1235906	1235950	CGGGTTTTATTGAAACGGACATGACGCGTGCGCTGTCTGACGATC	CDS	32.6384	8.99264	2.84318	9.1e-10	3.74e-07
SL1344_1133	acpP	FQ312003.1	1236254	1236491	+	1236334	1236373	CTTCTTTCGTTGAAGACCTGGGCGCAGATTCTCTTGACAC	CDS	23.3636	3.20758	0.990697	0.000105834	0.00214522
SL1344_1133	acpP	FQ312003.1	1236254	1236491	+	1236279	1236309	AAGAAAATTATCGGCGAACAGCTGGGCGTTA	CDS	10.1826	4.84163	1.52173	8.46e-05	0.00183752
SL1344_1133	acpP	FQ312003.1	1236254	1236491	+	1236444	1236476	ACCACCGTTCAGGCTGCCATTGATTACATCAAC	CDS	7.28856	6.13974	2.70678	5.93e-05	0.0014156
SL1344_1140	ptsG	FQ312003.1	1242510	1243944	+	1242648	1242722	CGTTATGGCAGAAGCGGGCGGATCTGTTTTTGCCAATATGCCGCTGATTTTCGCTATCGGCGTGGCGTTGGGCTT	CDS	5.64941	5.54671	2.72651	0.000283494	0.00425727
SL1344_1149	ycfJ	FQ312003.1	1252078	1252618	+	1252612	1252648	AGCATAAAAAAGCTGTACTCTGCAAGTTAGCCCCTCA	CDS	36.2899	2.76542	0.751938	2.47e-05	0.000758075
ncRNA0205	STnc850	FQ312003.1	1252604	1252674	+	1252612	1252648	AGCATAAAAAAGCTGTACTCTGCAAGTTAGCCCCTCA	sRNA	36.2899	2.76542	0.751938	2.47e-05	0.000758075
SL1344_1149	ycfJ	FQ312003.1	1252078	1252618	+	1252612	1252648	AGCATAAAAAAGCTGTACTCTGCAAGTTAGCCCCTCA	3UTR	36.2899	2.76542	0.751938	2.47e-05	0.000758075
SL1344_1176	icdA	FQ312003.1	1281237	1282488	+	1281721	1281757	GGAATTGAATGGAAAGCTGACTCTGCAGACGCTGAGA	CDS	13.5984	3.0228	1.08535	0.000595378	0.00732992
SL1344_1176	icdA	FQ312003.1	1281237	1282488	+	1281461	1281492	CACAGGTTTACGGCCAGGATGTCTGGCTTCCC	CDS	8.76684	3.20709	1.18291	0.000853122	0.00943846
SL1344_1176	icdA	FQ312003.1	1281237	1282488	+	1282122	1282159	ATACGACGTTATCGCCTGTATGAACCTGAACGGTGACT	CDS	30.7038	3.84067	0.965876	7.18e-06	0.000326666
SL1344_1176	icdA	FQ312003.1	1281237	1282488	+	1282019	1282043	GTCCGTGGCTGAAAATTAAGAACCC	CDS	8.08778	4.34443	1.71427	0.000717387	0.00837376
SL1344_1176	icdA	FQ312003.1	1281237	1282488	+	1282074	1282099	CGTTATCGCCGATGCGTTCCTGCAAC	CDS	11.5582	3.67366	1.33233	0.000660941	0.00788275
SL1344_1176	icdA	FQ312003.1	1281237	1282488	+	1282339	1282370	CAGTGGTTCGAAGCCGCAGACCTGATTGTTAA	CDS	4.97461	5.22066	2.75336	0.00059647	0.00733323
SL1344_1176	icdA	FQ312003.1	1281237	1282488	+	1282390	1282432	GCCGCGAAGACCGTGACCTATGACTTTGAACGCCTGATGGAAG	CDS	71.258	3.09176	0.683032	5.8e-07	4.6e-05
ncRNA0178	STnc510	FQ312003.1	1288533	1289103	+	1289025	1289068	GTGGCGATAACTGAATGCCGGATCGGTACTGCAGGTGTTTAAAC	sRNA	71.8489	4.75778	0.698584	8.79e-13	2.31e-09
SL1344_1184	pagC	FQ312003.1	1289190	1289661	+	1289025	1289068	GTGGCGATAACTGAATGCCGGATCGGTACTGCAGGTGTTTAAAC	5UTR	71.8489	4.75778	0.698584	8.79e-13	2.31e-09
SL1344_1184	pagC	FQ312003.1	1289190	1289661	+	1289315	1289352	GACAGGCTTCCGGGTCTGTTGAGCCTGAAGGTATTCAT	CDS	53.9688	2.90892	0.741713	8.43e-06	0.000359804
SL1344_1184	pagC	FQ312003.1	1289190	1289661	+	1289398	1289425	CCAGCCTATCGATTGTCTGACAATTTTT	CDS	61.9099	4.12602	0.659644	3.9e-11	3.92e-08
SL1344_1184	pagC	FQ312003.1	1289190	1289661	+	1289436	1289465	GCTGGCGGGTGTCGGCACGGTAAAGGCGAC	CDS	20.8428	2.25632	0.813315	0.000751087	0.0086293
SL1344_1184	pagC	FQ312003.1	1289190	1289661	+	1289553	1289594	ACAGATGAATCCGCTGGAGAATATCGTCGTCGATGTTGGGTA	CDS	57.8956	4.59739	0.732478	4.17e-11	3.92e-08
SL1344_1184	pagC	FQ312003.1	1289190	1289661	+	1289517	1289550	CTCAAGGAAAACGGGATTTGCCTGGGGCGCGGGT	CDS	11.8937	5.10811	1.51421	4.02e-05	0.00107682
SL1344_1184	pagC	FQ312003.1	1289190	1289661	+	1289607	1289665	CATCTCCTCTACAAAAATAAACGGCTTCAACGTCGGGGTTGGATACCGTTTCTGAAAAG	CDS	29.7505	2.69095	0.925366	0.000360424	0.00507342
SL1344_1184	pagC	FQ312003.1	1289190	1289661	+	1289607	1289665	CATCTCCTCTACAAAAATAAACGGCTTCAACGTCGGGGTTGGATACCGTTTCTGAAAAG	3UTR	29.7505	2.69095	0.925366	0.000360424	0.00507342
ncRNA0379	SLnc0014	FQ312003.1	1290167	1290467	+	1290406	1290435	GAACCATATTGACTGTGGTATGGTTCACCG	sRNA	175.571	2.98436	0.758402	7.75e-06	0.00034538
SL1344_1187	SL1344_1187	FQ312003.1	1292368	1292836	+	1292397	1292437	CCGTGTTTGCTGATTCTCTTTTCTCTGACCGTTTCAACCGT	CDS	41.3987	2.60532	0.72322	3.31e-05	0.000931312
SL1344_1221	mipA	FQ312003.1	1321041	1321788	+	1321211	1321249	AAAACTTCTGGTTCCGTGGTCTGGGCGGCGGGTACTACT	CDS	16.8888	3.46571	1.13496	0.00018788	0.00319737
SL1344_1221	mipA	FQ312003.1	1321041	1321788	+	1321608	1321651	TAACCCGAACGATAGCTGGAACCCGTATCTTGAACTTAGCGCTA	CDS	24.1235	2.43358	0.839561	0.000494206	0.0064052
SL1344_1238	argDa	FQ312003.1	1339046	1340273	+	1339550	1339583	AGCCTATAACGATCTGAACTCCGCCAGCGCGCTC	CDS	15.9306	5.43284	1.77506	0.000113452	0.00224769
SL1344_1241	astB	FQ312003.1	1342769	1344113	+	1342781	1342805	TGAAGTTAATTTTGACGGGCTGGTG	CDS	15.8119	2.98491	1.13034	0.000812124	0.00909233
ncRNA0257	STnc1640	FQ312003.1	1345902	1345970	+	1345939	1345972	TCGTTGAGGTGGACAGGATCGGCGGTTTTCTTTA	sRNA	47.8413	2.10457	0.733209	0.000621962	0.00755485
SL1344_1243	SL1344_1243	FQ312003.1	1345409	1345895	+	1345939	1345972	TCGTTGAGGTGGACAGGATCGGCGGTTTTCTTTA	3UTR	47.8413	2.10457	0.733209	0.000621962	0.00755485
SL1344_1246	osmE	FQ312003.1	1348017	1348359	+	1348047	1348074	CGCAGCGGCGGTAATGACTATGCTGGCA	CDS	5.90944	5.6619	2.72045	0.000213989	0.00349155
SL1344_1246	osmE	FQ312003.1	1348017	1348359	+	1348200	1348240	GATTCATGCGCGCGGTACCTGTCAGACCTACATCCTGGGTC	CDS	45.8787	4.15809	0.930374	5.58e-07	4.45e-05
SL1344_1246	osmE	FQ312003.1	1348017	1348359	+	1348355	1348382	AGTAACAACTGTACATTGCCTGAACATT	CDS	15.4146	2.67388	1.00505	0.000818772	0.00914342
SL1344_1246	osmE	FQ312003.1	1348017	1348359	+	1348355	1348382	AGTAACAACTGTACATTGCCTGAACATT	3UTR	15.4146	2.67388	1.00505	0.000818772	0.00914342
SL1344_1267	thrS	FQ312003.1	1369054	1370983	+	1369849	1369877	CTGGCATAACGACGGCTGGACTATCTTCC	CDS	18.3788	5.83469	1.51649	5.22e-06	0.000258365
SL1344_1267	thrS	FQ312003.1	1369054	1370983	+	1370914	1370943	CGTAAATGACGTGATTGAGAAGCTGCAACA	CDS	9.47071	6.65298	2.74556	1.84e-05	0.000616679
SL1344_1268	infC	FQ312003.1	1370986	1371529	+	1370914	1370943	CGTAAATGACGTGATTGAGAAGCTGCAACA	5UTR	9.47071	6.65298	2.74556	1.84e-05	0.000616679
SL1344_1268	infC	FQ312003.1	1370986	1371529	+	1371427	1371514	CGTGAAAGACGATTTGCAAGAACTGGCAGTGGTCGAATCCTTCCCAACGAAGATCGAAGGCCGTCAGATGATCATGGTGCTTGCTCCT	CDS	17.2268	4.43729	1.20221	3.48e-05	0.000963164
SL1344_1272	pheT	FQ312003.1	1373529	1375917	+	1375327	1375365	CGCTATGATGAGCACTGGAACCTGGCAAAAGAGACCGTT	CDS	8.71797	6.4993	2.72899	2.52e-05	0.000763475
SL1344_1272	pheT	FQ312003.1	1373529	1375917	+	1375528	1375567	CCTGAACTGGAACGTAAACTGGATCTGAATGGTCGTACGC	CDS	30.2305	2.32009	0.762352	0.000326715	0.00473976
SL1344_1273	himA	FQ312003.1	1375909	1376221	+	1376011	1376044	TTTCGAAGAGATCCGTCGTGCTCTGGAAAACGGT	CDS	40.4021	2.95102	0.675497	1.33e-06	8.77e-05
SL1344_1273	himA	FQ312003.1	1375909	1376221	+	1375978	1376007	CAAGCGGGATGCCAAAGAACTGGTTGAACT	CDS	8.82734	3.78821	1.37526	0.000914043	0.00991281
ncRNA0181	STnc540	FQ312003.1	1376237	1376364	+	1376270	1376302	GCCATCCCGAAAGTAGATCAGCGGGATGACAGC	sRNA	20.461	2.24177	0.803713	0.000782883	0.0088783
SL1344_1273	himA	FQ312003.1	1375909	1376221	+	1376270	1376302	GCCATCCCGAAAGTAGATCAGCGGGATGACAGC	3UTR	20.461	2.24177	0.803713	0.000782883	0.0088783
SL1344_1283	pps	FQ312003.1	1384580	1387001	+	1385105	1385144	ACACGTATTTGCTTCTCTGTTTAACGATCGCGCCATCTCT	CDS	11.5207	7.0817	2.71127	2.34e-06	0.000138934
SL1344_1283	pps	FQ312003.1	1384580	1387001	+	1386081	1386105	ATGATGAACGTCGGCAACCCGGACA	CDS	6.58127	5.92329	2.70311	0.00010272	0.0021048
SL1344_1283	pps	FQ312003.1	1384580	1387001	+	1386614	1386668	GGGGCTTAAACGCGGCGAGAACGGGCTGAAGATCATCATGATGTGCGAGATCCCG	CDS	6.61156	5.92695	2.70838	0.000105762	0.00214522
SL1344_1331	sseA	FQ312003.1	1440509	1440779	+	1440705	1440739	CAACTTGAAGTACGACTGAAACAACTTAATGCTCA	CDS	37.9103	2.68298	0.814752	0.000112695	0.00224769
SL1344_1332	sseBa	FQ312003.1	1440785	1441376	+	1440963	1441002	AAATTTATTGAAGTCCAGAAGAACGCTGAACGTGCCAGAA	CDS	16.7072	2.67569	0.995918	0.000777753	0.00883536
SL1344_1334	sseC	FQ312003.1	1441848	1443303	+	1442313	1442337	CGCTATTTTTGACTGGATTACCGGC	CDS	8.83402	3.78594	1.31249	0.000631376	0.0076288
SL1344_1335	sseD	FQ312003.1	1443318	1443906	+	1443398	1443420	AGGGAATGGGTACTGAATCAATG	CDS	5.39532	5.44964	2.73131	0.000355155	0.00503456
SL1344_1335	sseD	FQ312003.1	1443318	1443906	+	1443828	1443859	AATTATGCAGCAAATCATCGGCGTGGGGTCGT	CDS	16.1839	2.91015	0.934316	0.000213935	0.00349155
SL1344_1335	sseD	FQ312003.1	1443318	1443906	+	1443870	1443895	GGTTCTTGCTGAAATACTCCGGGCAT	CDS	5.73357	5.30887	2.91556	0.000883238	0.00965835
SL1344_1343	ssaJ	FQ312003.1	1447128	1447878	+	1447456	1447481	CAAAGAATTGAAGGAATGCTGAGTCA	CDS	18.6501	3.264	1.02587	0.00014053	0.00257476
SL1344_1345	ssaK	FQ312003.1	1448440	1449115	+	1448970	1449019	TGATTATCGAGCCTGGTTTCTCTCCCGATCAGGCTGAACTTTCCTCAACA	CDS	6.36591	5.8074	2.72485	0.000156312	0.00277876
SL1344_1346	ssaL	FQ312003.1	1449080	1450097	+	1449584	1449609	TACCGCTACGCTGTCCTCTCTGAAGC	CDS	8.55385	6.45576	2.71382	2.44e-05	0.000751911
SL1344_1347	ssaM	FQ312003.1	1450154	1450523	+	1450139	1450169	ATCATGAGGCGTCAGGATGGATTGGGATCTC	CDS	19.1929	3.19789	1.02993	0.000198755	0.00332226
SL1344_1347	ssaM	FQ312003.1	1450154	1450523	+	1450139	1450169	ATCATGAGGCGTCAGGATGGATTGGGATCTC	5UTR	19.1929	3.19789	1.02993	0.000198755	0.00332226
SL1344_1348	ssaV	FQ312003.1	1450507	1452553	+	1450605	1450641	CTATTGTGATGATGCTGTTACCTTTGCCGACCTGGAT	CDS	9.26345	6.44058	2.85927	8.52e-05	0.00184034
SL1344_1353	ssaR	FQ312003.1	1455595	1456243	+	1455642	1455680	TGCTTTCAATACTGCCTCTCATTATCGTCATGGGAACTT	CDS	39.0628	5.27499	1.03224	3.54e-08	6.13e-06
SL1344_1362A	ynhF	FQ312003.1	1466092	1466182	+	1466155	1466198	AGGTGGATTAACGGCCGCTCTGCACTGATTTCCTCTCTTCTGAG	CDS	24.5303	3.85217	1.06053	2.18e-05	0.000697833
SL1344_1365	ydhD	FQ312003.1	1468128	1468476	+	1468447	1468471	TATAAAACTCAGGAGCCGGACGCAG	CDS	7.88775	4.26479	1.65132	0.000562457	0.00706023
SL1344_1409	pntA	FQ312003.1	1512548	1514078	+	1512778	1512819	AAGAGGAAATCGCTTTACTGAACCCCGGAACTACGCTGGTCA	CDS	7.28681	4.15476	1.62193	0.000627472	0.00761476
SL1344_1412	ydgF	FQ312003.1	1517103	1517466	+	1517127	1517156	TCTGGCTATCGCGACTGAAATTACCGGCAC	CDS	9.28782	6.52484	2.80066	4.44e-05	0.00115275
ncRNA0046	MgrR	FQ312003.1	1550745	1550843	+	1550808	1550839	CAAGCATTTACCGCTGGTGAACCGGCGGTTTT	sRNA	38.9604	2.17261	0.751773	0.000543375	0.0068534
SL1344_1445	ydeI	FQ312003.1	1550183	1550576	+	1550808	1550839	CAAGCATTTACCGCTGGTGAACCGGCGGTTTT	3UTR	38.9604	2.17261	0.751773	0.000543375	0.0068534
ncRNA0390	SLnc1006	FQ312003.1	1564398	1564512	+	1564423	1564456	CCTTTTCCCAAAACTGTGTCACTGCTTAACCTTT	sRNA	9.62765	6.70419	2.73017	1.31e-05	0.0004894
SL1344_1459	SL1344_1459	FQ312003.1	1563369	1564386	+	1564423	1564456	CCTTTTCCCAAAACTGTGTCACTGCTTAACCTTT	3UTR	9.62765	6.70419	2.73017	1.31e-05	0.0004894
SL1344_1495	rpsV	FQ312003.1	1602343	1602487	+	1602364	1602395	TCGTCATATACTTGGACTGGATTACAGAATTT	CDS	29.4096	2.35382	0.750526	0.000222062	0.00356722
SL1344_1497	adhP	FQ312003.1	1604727	1605657	+	1604893	1604948	GCGTGGTTTTATGAAGGATGCGGACACTGTGAGTATTGCAATACGGGCAATGAAAC	CDS	9.06739	3.84165	1.36343	0.000774679	0.00882234
SL1344_1503	ompD	FQ312003.1	1611986	1613114	+	1612416	1612467	CCAGAGTTTGGTGGCGATACCTGGACTCAGACTGACGTCTTCATGACTGGCC	CDS	230.151	3.87611	0.630361	5.98e-11	5.24e-08
SL1344_1503	ompD	FQ312003.1	1611986	1613114	+	1612701	1612739	GCGGGTAAAAACGCTGAAGTCTGGGCTGCTGGTCTGAAA	CDS	78.7818	4.30904	0.737989	4.71e-10	2.29e-07
SL1344_1503	ompD	FQ312003.1	1611986	1613114	+	1612106	1612149	AGACGGCAATAAACTGGATCTGTACGGTAAAGTTCACGCTCAGC	CDS	50.2938	3.29129	1.11018	0.000214296	0.00349155
SL1344_1503	ompD	FQ312003.1	1611986	1613114	+	1612031	1612060	ACTTAAGTTAGTGGCAGTGGCAGTGACTTC	CDS	34.2611	2.83916	0.878899	0.000124696	0.00238773
SL1344_1503	ompD	FQ312003.1	1611986	1613114	+	1612769	1612802	CACCTACTCCGAAACGCTGAACATGACCACCTTC	CDS	63.1211	2.86712	0.948016	0.000211818	0.00347874
SL1344_1503	ompD	FQ312003.1	1611986	1613114	+	1612834	1612866	CGAATAAAACCCAGAACTTCGAAGCGGTTGCTC	CDS	18.0209	3.00821	1.12797	0.000730144	0.00847005
SL1344_1503	ompD	FQ312003.1	1611986	1613114	+	1612480	1612509	TTGCCACCTACCGTAACACTGACTTCTTTG	CDS	10.9802	6.94526	2.75775	7.83e-06	0.00034538
SL1344_1503	ompD	FQ312003.1	1611986	1613114	+	1612383	1612424	GCTTACGACATCGGCGCATGGACCGACGTTCTGCCAGAGTTT	CDS	17.2757	7.78494	2.81661	6.3e-07	4.89e-05
SL1344_1503	ompD	FQ312003.1	1611986	1613114	+	1612181	1612212	TGACAAAACTTACGCGCGTCTGGGCTTTAAAG	CDS	18.9522	7.97109	2.81633	2.58e-07	2.59e-05
SL1344_1503	ompD	FQ312003.1	1611986	1613114	+	1612144	1612176	CTCAGCATTATTTCTCTGATGATAACGGAAGTG	CDS	5.54977	5.40165	2.82123	0.000574444	0.00713785
SL1344_1503	ompD	FQ312003.1	1611986	1613114	+	1612321	1612346	CGTTTGCTGGTCTGAAATTCGCTGAC	CDS	39.6374	3.1344	0.75472	3.23e-06	0.000176569
SL1344_1503	ompD	FQ312003.1	1611986	1613114	+	1612872	1612907	CAGTTCGACTTCGGTCTGCGTCCGTCCATCGCTTAC	CDS	29.6765	3.94273	1.06187	1.54e-05	0.00053422
SL1344_1503	ompD	FQ312003.1	1611986	1613114	+	1612930	1612967	TGGGTACTTACGGCGACCAGGATCTGGTTGAGTACATC	CDS	28.2398	2.83579	1.12332	0.000909702	0.00987387
SL1344_1503	ompD	FQ312003.1	1611986	1613114	+	1613077	1613112	ACAACATCGTTGCTGTTGGTCTGAACTACCAGTTCT	CDS	112.141	3.16735	0.822939	1.05e-05	0.000417709
SL1344_1504	SL1344_1504	FQ312003.1	1613197	1613638	+	1613077	1613112	ACAACATCGTTGCTGTTGGTCTGAACTACCAGTTCT	5UTR	112.141	3.16735	0.822939	1.05e-05	0.000417709
SL1344_1503	ompD	FQ312003.1	1611986	1613114	+	1613142	1613166	GTCCTTTCAGGGCTGGCTTTTTCTC	3UTR	32.8719	2.72955	0.840869	0.000121064	0.00234553
SL1344_1504	SL1344_1504	FQ312003.1	1613197	1613638	+	1613142	1613166	GTCCTTTCAGGGCTGGCTTTTTCTC	5UTR	32.8719	2.72955	0.840869	0.000121064	0.00234553
SL1344_1582	ynaF	FQ312003.1	1702983	1703418	+	1703116	1703152	CCCTATTACGCTTCACTGGGACTGGCTTATTCAGCAG	CDS	91.9208	3.19934	0.612936	1.7e-08	3.5e-06
SL1344_1582	ynaF	FQ312003.1	1702983	1703418	+	1703081	1703114	CTAAAGTGCACTTTTTGACTGTAATCCCGTCTTT	CDS	55.4906	3.89737	0.842526	2.83e-07	2.78e-05
SL1344_1582	ynaF	FQ312003.1	1702983	1703418	+	1703014	1703045	ATTTCAGATTCAGAATTAACTCAACGCGTGAT	CDS	27.3296	8.65881	2.83929	8.73e-09	2.27e-06
SL1344_1582	ynaF	FQ312003.1	1702983	1703418	+	1703300	1703371	TACCGGCCGATATGGTGATTATCGCCTCGCATCGCCCGGATATTACTACCTATCTGTTGGGTTCCAACGCCG	CDS	15.8263	4.30038	1.13749	2.52e-05	0.000763475
SL1344_1592	ydaA	FQ312003.1	1712129	1713077	+	1712204	1712229	TTATTTGCATCAACGGATTGGCGGCA	CDS	7.6878	4.15495	1.71464	0.00085439	0.00943846
SL1344_1592	ydaA	FQ312003.1	1712129	1713077	+	1712270	1712298	GATGACCACCCTGCTTTCTCCTGACGAAC	CDS	17.2269	3.18877	1.1179	0.000436362	0.00587016
SL1344_1602	SL1344_1602	FQ312003.1	1722494	1723607	+	1723096	1723149	CAGATTATGTGATCTGGCTGGGTGGAAACTATACTACTTCCTCTGGTACGCAGC	CDS	11.035	4.05536	1.36397	0.000377443	0.00525981
SL1344_1602	SL1344_1602	FQ312003.1	1722494	1723607	+	1723158	1723193	ACAAACGATCAGATTGTTGTAGCCCTGAAACCACTA	CDS	14.6236	4.02805	1.18542	7.45e-05	0.00168003
SL1344_1612	tpx	FQ312003.1	1732437	1732944	+	1732484	1732558	ACGTTATTCCGCAGGCTGGTAGCAAAGCACAGGCTTTTACTCTTGTCGCAAAAGATTTGTCTGACGTTTCCCTCA	CDS	11.9151	4.27817	1.4022	0.000352468	0.00501267
SL1344_1631	fabI	FQ312003.1	1748988	1749777	+	1749207	1749297	TATGTTTGCGGAGCTGGGTAACGTTTGGCCGAAATTTGACGGTTTTGTACACTCGATCGGTTTCGCGCCTGGCGATCAGCTGGACGGCGAT	CDS	22.6338	2.54095	0.726754	6.41e-05	0.00150467
SL1344_1631	fabI	FQ312003.1	1748988	1749777	+	1749752	1749779	CAATGAATGAACTGGAACTGAAGTAAGC	CDS	8.35487	6.39127	2.73713	3.75e-05	0.00101839
SL1344_1631	fabI	FQ312003.1	1748988	1749777	+	1749752	1749779	CAATGAATGAACTGGAACTGAAGTAAGC	3UTR	8.35487	6.39127	2.73713	3.75e-05	0.00101839
SL1344_1637	osmB	FQ312003.1	1756775	1756994	+	1757036	1757092	ATTCTTTTCAGGTCTGGATTACAAAAATAGACAAAGTTGACTTTTACGCCACGGTAA	3UTR	7.05368	6.06814	2.71092	7.48e-05	0.00168499
SL1344_1643	ribA	FQ312003.1	1760961	1761552	+	1761367	1761395	ATGTTCAAATTACTCGGCGTGGATGAAGT	CDS	5.41234	5.42691	2.75893	0.000424692	0.00578946
SL1344_1680	adh	FQ312003.1	1799980	1802659	+	1800628	1800790	CACTCCGGTTGTCATTGATGAAACCGCTGATATCAAACGCGCTGTGGCGTCTGTTCTGATGTCTAAAACCTTCGATAACGGCGTAATCTGTGCTTCTGAACAGTCTGTTGTCGTTGTTGATTCCGTCTATGATGCCGTTCGCGAACGTTTCGCCAGCCATGGC	CDS	37.9474	3.51003	1.14136	0.000161202	0.0028276
SL1344_1680	adh	FQ312003.1	1799980	1802659	+	1800982	1801014	CGAAAAACTGTCTCCGACTCTGGCGATGTATCG	CDS	9.77155	4.75368	1.54279	0.000119719	0.00233666
SL1344_1680	adh	FQ312003.1	1799980	1802659	+	1801115	1801183	CCAGAACGCGTTGCTTACTTCGGTCAGATGATGAAAACCGCGCGTATCCTGATCAACACCCCGGCCTCT	CDS	7.75935	4.36327	1.61199	0.000465281	0.00613519
SL1344_1680	adh	FQ312003.1	1799980	1802659	+	1801308	1801399	CCGTTGCTAAGCGAGCTGAAAACATGTTGTGGCACAAACTTCCGAAATCTATCTACTTCCGCCGTGGCTCTCTGCCCATCGCGCTGGATGAA	CDS	14.6285	4.16675	1.20726	8.33e-05	0.00182032
SL1344_1680	adh	FQ312003.1	1799980	1802659	+	1801909	1801936	GAAGTCCCTGTGTGCGTTCGGTGGTCTG	CDS	9.01808	4.6596	1.57451	0.000206139	0.00341961
SL1344_1682	hns	FQ312003.1	1804135	1804549	+	1804141	1804181	CGAAGCACTTAAAATTCTGAACAACATCCGTACTCTTCGTG	CDS	60.8348	2.53161	0.811878	0.000199631	0.00332424
SL1344_1682	hns	FQ312003.1	1804135	1804549	+	1804337	1804375	GACGGCATTGACCCGAATGAACTGCTGAATAGCATGGCT	CDS	63.0226	2.59632	0.912416	0.000442199	0.00591708
SL1344_1723	SL1344_1723	FQ312003.1	1850383	1851709	+	1851305	1851341	CGTCTGGAGATGGATATTCTGATCCCGGCGGCGCTTG	CDS	27.869	5.69972	1.20684	6.32e-07	4.89e-05
SL1344_1723	SL1344_1723	FQ312003.1	1850383	1851709	+	1851640	1851665	CGCAGCCTATATTGTCGCCTGTGAGC	CDS	8.31086	6.34673	2.75468	4.92e-05	0.00123684
SL1344_1724	treA	FQ312003.1	1851922	1853635	+	1852935	1852965	CTATTGCCCCTGTCGATCTTAACGCTCTGCT	CDS	22.8081	3.97182	1.12788	3.31e-05	0.000931312
SL1344_1732	ycgB	FQ312003.1	1861168	1862695	+	1861586	1861611	GATGCCAGCTCTATCGTCGATTACCT	CDS	7.30448	6.12413	2.72701	7.31e-05	0.00166047
SL1344_1742	minC	FQ312003.1	1868939	1869647	+	1869513	1869545	ACCCATCTGACGGCAGAACTGGTCTCTATCGCA	CDS	9.29158	6.60237	2.75374	2.34e-05	0.000730993
SL1344_1743	minD	FQ312003.1	1869670	1870483	+	1869778	1869811	CATTGATTTTGATATCGGACTGCGTAACCTCGAT	CDS	31.6317	4.91651	1.07373	4.66e-07	3.95e-05
SL1344_1759	SL1344_1759	FQ312003.1	1886100	1887069	+	1886000	1886030	TTTTCGTTGTAACCCTCATCTGAATCGATTC	5UTR	32.9159	3.61314	1.02168	3.17e-05	0.000903311
SL1344_1759	SL1344_1759	FQ312003.1	1886100	1887069	+	1886175	1886213	AGGCGAGCAGGAAAACGTCGGCTGGATCGATTTCGTTCC	CDS	19.6797	3.36731	1.16392	0.000281617	0.00423391
SL1344_1759	SL1344_1759	FQ312003.1	1886100	1887069	+	1886331	1886359	CAGCCGCATTGTCGTCGATAAAGAGCGCT	CDS	7.50844	6.06524	2.8198	0.000158324	0.00279565
SL1344_1760	SL1344_1760	FQ312003.1	1887121	1887922	+	1887271	1887312	TATCATCGGCGGTACTCTGGAAATGATCGCTCTGGGCTGGAT	CDS	43.8824	2.55781	0.800471	0.000156695	0.0027818
SL1344_1760	SL1344_1760	FQ312003.1	1887121	1887922	+	1887203	1887238	CAGTTCCACCGTCCGCTGATCGCCTGTACCTTAATC	CDS	8.28756	6.28927	2.78687	7.31e-05	0.00166047
SL1344_1760	SL1344_1760	FQ312003.1	1887121	1887922	+	1887509	1887538	AACGGCAACCTGACGGCGCTCTCCTGGCTG	CDS	24.647	3.11534	0.912835	5.58e-05	0.00135762
SL1344_1761	SL1344_1761	FQ312003.1	1887925	1888786	+	1888126	1888154	GATTAAACGTCACCTGGAGTTCTTTAACA	CDS	5.40125	5.40046	2.77094	0.000468433	0.00615082
SL1344_1761	SL1344_1761	FQ312003.1	1887925	1888786	+	1888249	1888275	CGGTATCAAAGTCGGTCTGATGGGACC	CDS	14.8395	3.12275	1.14708	0.000650381	0.00778504
SL1344_1761	SL1344_1761	FQ312003.1	1887925	1888786	+	1888155	1888186	CTCATCCTTACGTTGCGGCGCCGGTACTGGGC	CDS	13.4412	3.89883	1.24296	0.000189619	0.00321448
SL1344_1761	SL1344_1761	FQ312003.1	1887925	1888786	+	1888388	1888413	ATCCTGTTTAACCTGGTGCGTCTGGC	CDS	14.4871	5.46071	1.49374	1.27e-05	0.000478635
SL1344_1761	SL1344_1761	FQ312003.1	1887925	1888786	+	1888537	1888568	GGCATTGGTTAACAAGTGGACGCATGTGAATA	CDS	17.5499	3.45268	1.21454	0.000338255	0.00486183
SL1344_1761	SL1344_1761	FQ312003.1	1887925	1888786	+	1888484	1888517	TTCCTGCAAAAACTGACTGAGGGGGCGTCAATCC	CDS	31.4734	3.49308	0.99004	3.18e-05	0.000903311
SL1344_1761	SL1344_1761	FQ312003.1	1887925	1888786	+	1888735	1888789	CTTCTTCGTCATTGGTATCGCCGGCTACTCCGTAGGACTGCTGGGCCAGTAAGGC	CDS	33.0792	3.06722	1.02392	0.000212312	0.0034825
SL1344_1761	SL1344_1761	FQ312003.1	1887925	1888786	+	1888735	1888789	CTTCTTCGTCATTGGTATCGCCGGCTACTCCGTAGGACTGCTGGGCCAGTAAGGC	3UTR	33.0792	3.06722	1.02392	0.000212312	0.0034825
SL1344_1762	SL1344_1762	FQ312003.1	1888843	1889302	+	1888735	1888789	CTTCTTCGTCATTGGTATCGCCGGCTACTCCGTAGGACTGCTGGGCCAGTAAGGC	5UTR	33.0792	3.06722	1.02392	0.000212312	0.0034825
SL1344_1761	SL1344_1761	FQ312003.1	1887925	1888786	+	1888658	1888692	CTGGTTCCGCTACTGTTGACCTTTGCCTGTATGTG	CDS	27.1108	4.24998	1.13724	1.38e-05	0.000503471
SL1344_1799	pagK	FQ312003.1	1920746	1920947	+	1920812	1920844	TCTTACAATAGCGGCAGACTCTCAAGATCATAA	CDS	12.4531	4.41364	1.24372	8.21e-05	0.00179718
SL1344_1889	fliD	FQ312003.1	2006969	2008373	+	2007362	2007388	TAAAATTGAACAGCCGGGACGTAAAGA	CDS	10.1499	3.3189	1.27674	0.000922645	0.00997966
SL1344_1889	fliD	FQ312003.1	2006969	2008373	+	2007334	2007357	GCGATACGTCGGTCACGTCCCGGA	CDS	6.27143	5.77311	2.74272	0.00019141	0.00323235
SL1344_1889	fliD	FQ312003.1	2006969	2008373	+	2007733	2007765	CCAAGAAAGTGACCGACGCGACCGTGACGGTAA	CDS	7.18321	4.13801	1.6168	0.00064221	0.00772944
SL1344_1889	fliD	FQ312003.1	2006969	2008373	+	2008011	2008036	CAGGATGGGACTTCCGGCAAACTGAA	CDS	14.755	3.13483	1.11778	0.000523437	0.00669176
ncRNA0233	STnc1280	FQ312003.1	2039987	2040056	+	2040025	2040056	GATTCCTACAGGTTCACCGGATGCCACAACCT	sRNA	68.3212	4.05727	0.854059	1.32e-07	1.54e-05
ncRNA0233	STnc1280	FQ312003.1	2039987	2040056	+	2039979	2040012	AACATCTTCGTGGCATCTGGTGGTTTCCGTCCTT	sRNA	41.6018	3.83737	0.729382	1.67e-08	3.5e-06
SL1344_1928	sseK3	FQ312003.1	2040502	2041510	+	2040538	2040565	GAACTATTCTCATACTGCAACTCCAGCT	CDS	17.6818	3.64743	1.40258	0.000604049	0.00736447
ncRNA0071	Sar	FQ312003.1	2071342	2071409	+	2071370	2071409	GCCACGGCGCCCGGAGCTGCACACTCGCGGGCGTCACCCT	sRNA	68.898	2.87573	0.72062	6.69e-06	0.000313046
SL1344_1968	SL1344_1968	FQ312003.1	2073534	2074125	+	2073447	2073487	AAGCTGATAGTCGATCCTCTGTAGTTAAGCACCCGTCTGGC	5UTR	140.671	1.97561	0.519616	2.76e-05	0.000817327
SL1344_1968	SL1344_1968	FQ312003.1	2073534	2074125	+	2073533	2073575	TATTGCTGTGTGAAGTCTTGTCGGCGTCCGGCTCTTCCAACAA	CDS	39.3938	2.1643	0.770247	0.000693078	0.00814057
SL1344_1968	SL1344_1968	FQ312003.1	2073534	2074125	+	2073533	2073575	TATTGCTGTGTGAAGTCTTGTCGGCGTCCGGCTCTTCCAACAA	5UTR	39.3938	2.1643	0.770247	0.000693078	0.00814057
SL1344_1977	yeeI	FQ312003.1	2080065	2080863	+	2080701	2080772	TTTTGCCGTGTTGTCAGAGTATTTTTTCAGCGCGCCAGAACTGTTTGCTCCACGTTTCCCGGCACTATGGCA	CDS	6.45164	5.75631	2.79084	0.000255789	0.00395871
ncRNA0009	CyaR	FQ312003.1	2228846	2228931	+	2228862	2228894	CCATAAATGCTAGCTGTACCAGGAACCACCTCC	sRNA	245.752	3.09229	0.515462	2.04e-10	1.22e-07
SL1344_2112	yegQ	FQ312003.1	2227399	2228761	+	2228862	2228894	CCATAAATGCTAGCTGTACCAGGAACCACCTCC	3UTR	245.752	3.09229	0.515462	2.04e-10	1.22e-07
SL1344_2145	dld	FQ312003.1	2261452	2263183	+	2261893	2261954	CGGCGCGTCGGTCATCGGCGGTATCTGTAATAACTCCGGCGGCTCGCTGGTGCAGCGCGGCC	CDS	5.27227	5.23802	2.83034	0.00075935	0.00870902
SL1344_2201	rplY	FQ312003.1	2324148	2324433	+	2324367	2324392	AGCTCAGGCTGTACAGCGTCACGCTT	CDS	5.51355	5.3872	2.81701	0.00057733	0.00716488
SL1344_2205	yejM	FQ312003.1	2326635	2328396	+	2328497	2328536	CCGTCATGGGGTGTCGGGGGTCGGAGGTTCAAATCCTCTC	3UTR	139.328	2.07098	0.586428	6.98e-05	0.00160609
SL1344_2222	narP	FQ312003.1	2344417	2345065	+	2344345	2344378	GACAATGTGGCAAATCTGGACGATTTCCGCGCTG	5UTR	10.3864	4.9412	1.51906	7.42e-05	0.00167912
SL1344_2222	narP	FQ312003.1	2344417	2345065	+	2344487	2344517	CAATTACTGGAACTGGACCCGGCTTTTCATG	CDS	5.46482	5.34801	2.83592	0.000662909	0.00789907
ncRNA0049	MicF	FQ312003.1	2364628	2364721	+	2364647	2364688	ATTTATTACCGTCATTCACTTCTGAATGTCTGTTTACCCCTA	sRNA	119.061	1.72553	0.509418	0.000168457	0.00293926
SL1344_2253	glpA	FQ312003.1	2387951	2389580	+	2388737	2388768	GATTTCACTGATCGGCACCACCTCTACCCATA	CDS	35.1942	9.09486	2.87545	1.4e-09	5.28e-07
SL1344_2253	glpA	FQ312003.1	2387951	2389580	+	2388965	2388996	CGCCGAACGCGACGGGCTTGATGGCTTCATTA	CDS	8.36971	6.37333	2.76069	4.89e-05	0.00123684
SL1344_2253	glpA	FQ312003.1	2387951	2389580	+	2389105	2389151	CGTTGCCTGGCTCAAAAGAGTCTACGGAACATACGCTGAAACGCATT	CDS	6.37418	5.65535	2.86179	0.000434648	0.00587016
SL1344_2254	glpB	FQ312003.1	2389569	2390829	+	2389743	2389774	TGACATTACCGCCGGGCTTGATGCGCTGTGCC	CDS	14.5332	4.08266	1.12068	3.5e-05	0.000964608
SL1344_2254	glpB	FQ312003.1	2389569	2390829	+	2390071	2390120	ACTGCAGAAATCGACCTTCCGGAACTGGACGTACTGCGTGATAACCCGAC	CDS	42.6757	2.6879	0.881718	0.000226814	0.00362544
SL1344_2254	glpB	FQ312003.1	2389569	2390829	+	2390609	2390636	AACATTTCTTCGACCCACAGCCCTGGCA	CDS	9.17992	6.64182	2.69255	1.03e-05	0.00041532
SL1344_2255	glpC	FQ312003.1	2390825	2392016	+	2390954	2390980	GAAAGACGGCGCGCTGTATGATGAGGC	CDS	7.58556	4.23374	1.605	0.000500201	0.00645745
SL1344_2255	glpC	FQ312003.1	2390825	2392016	+	2391366	2391395	GATCTGATTAAGGTGCTGAACGCAATGGGT	CDS	26.1527	5.11008	1.07152	3.55e-07	3.29e-05
SL1344_2255	glpC	FQ312003.1	2390825	2392016	+	2391722	2391754	TCATATGGAAAAAATGGGCTGGACGCTTTACAC	CDS	31.4386	3.10157	0.970801	0.000118755	0.00232473
SL1344_2267	pmrF	FQ312003.1	2402828	2403812	+	2403484	2403523	ACCTGATGTATGACCTGGTGACCTGCCTGACGACGACGCC	CDS	30.5386	2.61014	0.682228	1.72e-05	0.000582763
SL1344_2267	pmrF	FQ312003.1	2402828	2403812	+	2403578	2403671	GTCGGTATTGCTTATTGTACTTCGCCTGGCGCTGGGGCCGCAGTGGGCGGCGGAAGGCGTATTTATGCTCTTTGCCGTTCTGTTTACCTTCATC	CDS	16.0058	3.28259	0.939465	5.14e-05	0.00128393
SL1344_2268	yfbG	FQ312003.1	2403808	2405791	+	2404065	2404130	ACCTGTTAAGCGAAGAAATTCTGCACCTCGCCCCGGCTGGCGCGTTCAATCTGCACGGTTCTCTAT	CDS	9.23942	6.65265	2.70025	1.1e-05	0.000431718
SL1344_2283	SL1344_2283	FQ312003.1	2418358	2419360	+	2418602	2418653	CCAGCGGTAGCGGGCTGCAAGCCGGAAACCGGGCTGAATATTTTGCTGATCA	CDS	12.7957	2.88995	1.07256	0.000788186	0.00893074
SL1344_2393	cysK	FQ312003.1	2540946	2541918	+	2541546	2541576	CGTTGCGGTAGAACCCACTGACTCCCCGGTT	CDS	18.5962	5.93907	1.47651	2.83e-06	0.000159785
SL1344_2394	ptsH	FQ312003.1	2542301	2542559	+	2542384	2542419	GCTTCACTTCTGAGATTACTGTGACTTCCAACGGCA	CDS	17.963	3.18742	0.959228	8.6e-05	0.0018481
SL1344_2395	ptsI	FQ312003.1	2542607	2544335	+	2543761	2543807	AATTGCGCATTATGTTCCCGATGATCATCTCTGTTGAAGAAGTTCGC	CDS	7.65384	6.25095	2.70197	4.13e-05	0.00109193
SL1344_2395	ptsI	FQ312003.1	2542607	2544335	+	2543979	2544017	CAGTACACCCTGGCAGTTGACCGTGGTAATGATATGATT	CDS	7.38505	4.10354	1.68493	0.000845105	0.00936593
SL1344_2395	ptsI	FQ312003.1	2542607	2544335	+	2544032	2544067	GCCAATGTCACCGTCCGTACTGAACTTGATCAAGCA	CDS	24.2481	4.06888	1.13845	2.67e-05	0.000799258
SL1344_2395	ptsI	FQ312003.1	2542607	2544335	+	2544148	2544185	TGTTGCTGGGGATGGGTCTGGACGAATTCTCTATGAGC	CDS	20.7311	2.48195	0.743278	0.000115079	0.00227014
SL1344_2396	crr	FQ312003.1	2544375	2544885	+	2544148	2544185	TGTTGCTGGGGATGGGTCTGGACGAATTCTCTATGAGC	5UTR	20.7311	2.48195	0.743278	0.000115079	0.00227014
SL1344_2395	ptsI	FQ312003.1	2542607	2544335	+	2544270	2544305	CAACCGACAACGGACGAGTTAATGACGCTGGTTAAC	CDS	7.56551	4.21864	1.63108	0.000578322	0.00717043
SL1344_2396	crr	FQ312003.1	2544375	2544885	+	2544270	2544305	CAACCGACAACGGACGAGTTAATGACGCTGGTTAAC	5UTR	7.56551	4.21864	1.63108	0.000578322	0.00717043
SL1344_2396	crr	FQ312003.1	2544375	2544885	+	2544412	2544445	GATGATAAGAAAGACACCGGAACTATTGAGATTG	CDS	22.837	4.03922	1.0638	1.25e-05	0.000474934
SL1344_2396	crr	FQ312003.1	2544375	2544885	+	2544573	2544601	TACCATCGGCAAAATCTTTGAAACCAACC	CDS	11.7836	7.07751	2.76766	5.49e-06	0.000268493
SL1344_2396	crr	FQ312003.1	2544375	2544885	+	2544775	2544872	TCTACCCTGACTCCGGTTGTTATCTCCAACATGGATGAAATCAAAGAACTGATCAAACTGTCCGGTAGCGTGACCGTGGGTGAAACTCCGGTTATCCG	CDS	17.2691	3.03778	1.11114	0.000556785	0.0070091
SL1344_2437	tktB	FQ312003.1	2581215	2583216	+	2581722	2581746	TGGTACGCTGGGACTGGGCAAACTG	CDS	10.419	3.53843	1.26533	0.000653263	0.00781243
SL1344_2437	tktB	FQ312003.1	2581215	2583216	+	2583125	2583149	CCGCTCCGGCTGACAAACTGTTCCC	CDS	8.91753	4.55693	1.64832	0.000363573	0.00510437
SL1344_2454	bcp	FQ312003.1	2603354	2603825	+	2603567	2603637	CACCGATAAACCTGAAAAACTCTCCCGTTTCGCTGAAAAAGAGCTGCTGAACTTTACCCTTTTGTCCGATG	CDS	10.5539	6.89751	2.72072	5.72e-06	0.000276806
SL1344_2458	yfgD	FQ312003.1	2607189	2607549	+	2607257	2607302	TGAAATCTAACGGCGTGGAACCGGAAGTGGTGCTTTATCTGGATAC	CDS	5.84744	5.59168	2.76414	0.000315364	0.00460445
SL1344_2468	SL1344_2468	FQ312003.1	2618926	2619118	+	2618865	2618895	TACCCTTGAAGAACCCAGCCTGATCCCGCCC	5UTR	12.2897	3.84547	1.23515	0.000250552	0.00389139
SL1344_2468	SL1344_2468	FQ312003.1	2618926	2619118	+	2619019	2619054	ACGTTTCGTCTACTCTTCTATCGGCGCCTGGCAGCA	CDS	21.6357	4.13834	1.05759	1.18e-05	0.000457464
SL1344_2469	SL1344_2469	FQ312003.1	2619658	2619988	+	2619651	2619697	CGCATTAAGTGGACGTACTTCTAATGAGAGATATTGAGAAAGAAATT	CDS	50.0607	2.51119	0.691352	3.58e-05	0.000980885
SL1344_2469	SL1344_2469	FQ312003.1	2619658	2619988	+	2619651	2619697	CGCATTAAGTGGACGTACTTCTAATGAGAGATATTGAGAAAGAAATT	5UTR	50.0607	2.51119	0.691352	3.58e-05	0.000980885
SL1344_2519	cadC	FQ312003.1	2694347	2695892	+	2694397	2694474	TTAATCAGATCAGTCGTCAGGGACGCCAGATTACTCTTGAACCACGGCTGATCGATCTTCTGATGTATTTTGCGCATC	CDS	10.3697	4.82027	1.57698	0.000123363	0.00237258
SL1344_2547	SL1344_2547	FQ312003.1	2729141	2729588	+	2729633	2729664	ATTGAACTCAGTCCGGATTGTGTGATTTGATC	3UTR	66.729	2.95129	0.708467	2.94e-06	0.000163765
SL1344_2563	gipA	FQ312003.1	2745864	2747115	+	2746005	2746037	CCGGTTTTACCCCACGACTGAGCAGGCTGAGCT	CDS	38.6733	6.23384	1.18303	4.85e-08	7.5e-06
SL1344_2594	SL1344_2594	FQ312003.1	2768984	2770070	+	2769811	2769864	CACATGCAGAAGAGATCAAACGAATCACCGATGATCTCTTGAAAACTCACCCTC	CDS	8.65873	4.55002	1.61859	0.00032648	0.00473976
SL1344_2613	trxC	FQ312003.1	2789066	2789486	+	2789124	2789158	CAGGATGCGGCAAAATGTGGACGCTGCGGTCATGA	CDS	17.1889	3.64836	1.21052	0.000253035	0.00392533
SL1344_2624	yfiA	FQ312003.1	2808080	2808419	+	2808236	2808275	CACCATTAATACACCGAACGGACATCTGGTCGCCAGCGCA	CDS	83.3412	4.20199	0.950184	6.43e-07	4.9e-05
ncRNA0088	SsrA	FQ312003.1	2855135	2855498	+	2855253	2855285	GCTTAATAACCTGCTTAGAGCCCTCTCTCCCTA	sRNA	329.229	3.00857	0.473207	2.3e-11	2.9e-08
SL1344_2664	SL1344_2664	FQ312003.1	2853900	2855064	+	2855253	2855285	GCTTAATAACCTGCTTAGAGCCCTCTCTCCCTA	3UTR	329.229	3.00857	0.473207	2.3e-11	2.9e-08
ncRNA0088	SsrA	FQ312003.1	2855135	2855498	+	2855319	2855358	CAAACCCAAAAGAGATCGCGCGGATGCCCTGCCTGGGGTT	sRNA	683.106	1.97495	0.60319	0.00019223	0.00324006
SL1344_2664	SL1344_2664	FQ312003.1	2853900	2855064	+	2855319	2855358	CAAACCCAAAAGAGATCGCGCGGATGCCCTGCCTGGGGTT	3UTR	683.106	1.97495	0.60319	0.00019223	0.00324006
SL1344_2674	sopE	FQ312003.1	2863003	2863726	+	2863162	2863200	TATTTCGCATAAGAACACTGAGTCTTCTGCAACACACTT	CDS	28.5105	4.2398	0.930227	5.09e-07	4.21e-05
SL1344_2674	sopE	FQ312003.1	2863003	2863726	+	2863205	2863244	CGAGGAAGCGCATCTGAGGGCCGGGCAGTGTTGACAAATA	CDS	28.5373	6.54496	1.50438	4.45e-07	3.85e-05
SL1344_2674	sopE	FQ312003.1	2863003	2863726	+	2863436	2863485	GGCGAAGCAGCGAAAAATGCAGGTCTGCCCGGAACAACCAAAAATGACGT	CDS	8.17653	6.33685	2.74991	4.94e-05	0.00123684
SL1344_2674	sopE	FQ312003.1	2863003	2863726	+	2863704	2863745	AATATATACAAAACACTCCCTGAACACTGAAAAACCAAAAAA	CDS	73.1093	3.10419	0.751043	3.34e-06	0.000180634
SL1344_2674	sopE	FQ312003.1	2863003	2863726	+	2863704	2863745	AATATATACAAAACACTCCCTGAACACTGAAAAACCAAAAAA	3UTR	73.1093	3.10419	0.751043	3.34e-06	0.000180634
SL1344_2674	sopE	FQ312003.1	2863003	2863726	+	2863790	2863823	AATTTCCCCCAGGAACTAACTCCGGAGCTAAACC	3UTR	34.2535	5.56151	1.08556	7.12e-08	9.75e-06
SL1344_2674	sopE	FQ312003.1	2863003	2863726	+	2863756	2863780	CTCTTCCTGATTAATATGAACCAAT	3UTR	10.4484	4.53075	1.8463	0.000640611	0.00772433
SL1344_2719	SL1344_2719	FQ312003.1	2896801	2897353	+	2897070	2897103	CCGGTATTTCCACCCCCGTCTGGGCTACCACCAC	CDS	512.816	3.50813	0.633601	2.58e-09	9.18e-07
ncRNA0262	STnc1680	FQ312003.1	2897018	2897102	+	2897070	2897103	CCGGTATTTCCACCCCCGTCTGGGCTACCACCAC	sRNA	512.816	3.50813	0.633601	2.58e-09	9.18e-07
SL1344_2765	mig-14	FQ312003.1	2952170	2953067	+	2953059	2953089	ATTTGCTAAAAAGAAAGCCTGGACGTAAATA	CDS	26.3314	2.10973	0.70466	0.000442601	0.00591708
SL1344_2765	mig-14	FQ312003.1	2952170	2953067	+	2953059	2953089	ATTTGCTAAAAAGAAAGCCTGGACGTAAATA	3UTR	26.3314	2.10973	0.70466	0.000442601	0.00591708
SL1344_2784	SL1344_2784	FQ312003.1	2970900	2971350	+	2970861	2970887	ATCACCTCATTCTGATCGATACGCTAC	5UTR	6.92187	5.97115	2.7572	0.000132932	0.00248045
SL1344_2844	sitD	FQ312003.1	3031529	3032378	+	3031844	3031869	CGCAGGTCTGGTGCTCTATGTTTCTA	CDS	7.02591	5.8073	2.88275	0.000353581	0.00501765
SL1344_2855	hilD	FQ312003.1	3040411	3041341	+	3040502	3040534	CAGCAAATTAAAAGTCAGACTCAGCAGGTTACC	CDS	28.2224	5.66097	1.34769	4.92e-06	0.000246864
SL1344_2855	hilD	FQ312003.1	3040411	3041341	+	3040722	3040753	CGACGCAACGACTTGGCGCTCTCTATGCACTT	CDS	18.4152	5.8944	1.50998	4.73e-06	0.00023934
SL1344_2855	hilD	FQ312003.1	3040411	3041341	+	3040833	3040868	CCAGAAGAGAGGTATTTGAACATCTGAAAACGGCGT	CDS	12.2822	7.12935	2.79295	6.29e-06	0.000297502
SL1344_2855	hilD	FQ312003.1	3040411	3041341	+	3040960	3040990	GTTCCTGCTTACTGCTTTTCTCCGACTCCCG	CDS	20.5059	4.46105	1.32025	6.09e-05	0.00145145
SL1344_2856	hilA	FQ312003.1	3042431	3044093	+	3042129	3042164	TTTAGATGCCCGGCGCTGACTCTCTCTGCACCAGGA	5UTR	12.3108	2.78632	1.0557	0.000924	0.00997966
ncRNA0025	InvR	FQ312003.1	3067498	3067586	+	3067502	3067538	CACTTTTACGGTTGGCCATTTGTCTCTTACGTTGCAT	sRNA	314.839	5.10067	0.615246	7.43e-18	9.77e-14
SL1344_2879	invH	FQ312003.1	3066964	3067408	+	3067502	3067538	CACTTTTACGGTTGGCCATTTGTCTCTTACGTTGCAT	3UTR	314.839	5.10067	0.615246	7.43e-18	9.77e-14
ncRNA0025	InvR	FQ312003.1	3067498	3067586	+	3067539	3067577	TTATCAATCTGCTTTTTGATACAGCAGCACCTCGCTGCT	sRNA	12.5959	5.23502	1.4874	2.31e-05	0.00072558
SL1344_2879	invH	FQ312003.1	3066964	3067408	+	3067539	3067577	TTATCAATCTGCTTTTTGATACAGCAGCACCTCGCTGCT	3UTR	12.5959	5.23502	1.4874	2.31e-05	0.00072558
SL1344_2924	sopD	FQ312003.1	3109159	3110113	+	3109084	3109118	GTTTAATAAAAAAGAGAGAATTGAACGATATATTT	5UTR	30.7189	5.35186	1.08828	1.65e-07	1.82e-05
SL1344_2924	sopD	FQ312003.1	3109159	3110113	+	3109296	3109321	CGGAAAAAAAGGACCATGCGCTGGAA	CDS	8.88788	6.52347	2.74299	2.69e-05	0.000802192
SL1344_2924	sopD	FQ312003.1	3109159	3110113	+	3109453	3109487	GTTTACTATCAAGATGGACGCTTCTCAGACACAAT	CDS	18.8486	8.00424	2.77822	9.27e-08	1.15e-05
SL1344_2924	sopD	FQ312003.1	3109159	3110113	+	3109811	3109841	ATTAATGCCGGTAACTTTGAGCCTACGACTC	CDS	19.6312	3.14935	0.975928	0.000120939	0.00234553
SL1344_2924	sopD	FQ312003.1	3109159	3110113	+	3110036	3110071	GAAAAACTATATCTAACCCATGAACGTTCTTTGCAC	CDS	10.7298	4.17126	1.31163	0.00028021	0.00423232
SL1344_2949	ygdH	FQ312003.1	3140304	3141669	+	3140456	3140476	GCAAAGAGCTGCTGTCCCGCT	CDS	5.14342	5.3329	2.73488	0.000453014	0.00603177
SL1344_2951	sdaB	FQ312003.1	3143581	3144949	+	3144125	3144189	CAGGAGACGGGTTTGTCGCTCTCCGGTCTGATGATGCAAAACGAACTGGCTCTGCACAGTAAAGA	CDS	11.1569	5.00429	1.51467	5.32e-05	0.00131643
ncRNA0016	GcvB	FQ312003.1	3156778	3156984	+	3156807	3156848	TCGGAATGCGTGTTCTGATGGGCTTTTGGCTTACGGTTGTGA	sRNA	213.329	2.85327	0.953908	0.000236511	0.00372611
ncRNA0016	GcvB	FQ312003.1	3156778	3156984	+	3156936	3156967	CTGTCCATAGTGATTAATGTAGCACCGCCATA	sRNA	39.9424	4.0205	0.913479	9.08e-07	6.53e-05
ncRNA0016	GcvB	FQ312003.1	3156778	3156984	+	3156865	3156888	TTGCAATTGGTCTGCGATTCAGAC	sRNA	9.9061	6.76139	2.72764	1.03e-05	0.00041532
ncRNA0016	GcvB	FQ312003.1	3156778	3156984	+	3156899	3156925	AGACTACCCTTTTTCACTTCCTGTACA	sRNA	30.4726	2.54928	0.795905	0.00015809	0.00279527
SL1344_2965	ygdK	FQ312003.1	3158622	3159066	+	3158863	3158909	GGCGACAGTGAGGGGCGGATTGTCCGCGGCCTGCTGGCGGTATTGCT	CDS	27.9422	5.02992	1.29275	9.68e-06	0.000401646
ncRNA0089	SsrS	FQ312003.1	3242818	3243000	+	3242811	3242855	AAACAGAATTTCTCTGAGATGTTTGCAAGCGGGCCAGTCCCCTGA	sRNA	1463.85	1.61356	0.527331	0.000603083	0.00736447
ncRNA0075	SibC	FQ312003.1	3243668	3243814	+	3243756	3243782	ACGTATCTCATCATCGTCCCTTTCCTT	sRNA	38.0055	2.58573	0.899211	0.000402945	0.00553891
SL1344_3154	ygiN	FQ312003.1	3364226	3364541	+	3364543	3364571	TTATTACCCTCGTCTGACGTCGCCCTGAT	3UTR	12.9527	3.9738	1.18507	0.000122504	0.00235951
SL1344_3183	rpsU	FQ312003.1	3394759	3394975	+	3394836	3394895	CAGGTGTTCTGGCGGAAGTTCGTCGTCGTGAGTTCTATGAAAAACCGACGACCGAACGTA	CDS	6.21599	5.78916	2.70997	0.000149949	0.00270586
SL1344_3199	yqjA	FQ312003.1	3415898	3416561	+	3416003	3416032	TTTGTTTCTGGAAAATGGGCTGCTCCCTGC	CDS	6.56504	5.87554	2.73614	0.000144679	0.00262518
SL1344_3202	yqjE	FQ312003.1	3417810	3418209	+	3417802	3417831	TCGTTAATTATGGCGGACTCTCGACAGGCA	CDS	18.6912	2.6831	0.877147	0.000273778	0.00416852
SL1344_3202	yqjE	FQ312003.1	3417810	3418209	+	3418074	3418132	CACAGTTGTGCTGTTAGTGCTTGCGCTAATCGGCGGCATCTGGACTTTGCGCAAAGCGC	CDS	7.29669	6.07323	2.75662	0.00010267	0.0021048
SL1344_3332	argR	FQ312003.1	3549447	3549918	+	3549640	3549674	ATGGTGTACTGTCTTCCGGCTGAACTGGGCGTCCC	CDS	8.45154	6.44178	2.70437	2.32e-05	0.00072558
SL1344_3373	def	FQ312003.1	3598417	3598927	+	3598392	3598422	ACTCCTGAACACAACTCTGGATAATTATGTC	CDS	6.00033	5.52266	2.85113	0.000519167	0.00665009
SL1344_3373	def	FQ312003.1	3598417	3598927	+	3598392	3598422	ACTCCTGAACACAACTCTGGATAATTATGTC	5UTR	6.00033	5.52266	2.85113	0.000519167	0.00665009
SL1344_3373	def	FQ312003.1	3598417	3598927	+	3598430	3598468	CAAGTGTTACATATTCCGGACGAGCGCCTTCGCAAAGTC	CDS	4.83358	5.12693	2.79365	0.000820673	0.00914911
SL1344_3373	def	FQ312003.1	3598417	3598927	+	3598467	3598581	TCGCAAAGCCGGTTGAAGAAGTGAATGCAGAAATTCAGCGTATCGTCGATGATATGTTCGAAACGATGTACGCGGAAGAAGGTATCGGTCTGGCCGCAACGCAGGTCGATATCCA	CDS	5.9933	5.5774	2.80819	0.000395168	0.0054491
SL1344_3377	mscL	FQ312003.1	3602770	3603184	+	3602963	3603045	CAGGGAGATATTCCGGCGGTCGTCATGCATTACGGCGTGTTTATCCAGAACGTATTTGATTTTGTGATTGTGGCCTTTGCTAT	CDS	17.5776	2.61549	0.923527	0.000526512	0.00669851
SL1344_3377	mscL	FQ312003.1	3602770	3603184	+	3603125	3603179	GAGGAAGTGTTATTGGGCGAAATCCGCGATCTGCTGAAAGAACAAAATAACCGTT	CDS	18.3823	4.52737	1.1042	6.61e-06	0.000311889
SL1344_3433	crp	FQ312003.1	3637127	3637760	+	3637143	3637184	CCGCAAACAGACCCGACTCTTGAATGGTTCTTGTCTCATTGC	CDS	24.3452	4.50123	1.06908	2.56e-06	0.000148526
SL1344_3433	crp	FQ312003.1	3637127	3637760	+	3637639	3637664	AGGAAATCGGCCAGATCGTCGGCTGC	CDS	14.2568	3.65616	1.23958	0.000340435	0.00487845
SL1344_3467	pckA	FQ312003.1	3678084	3679704	+	3678100	3678160	TTAACCCCGCAAGATCTCAAGGCTTATGGTATCAACGACGTCCAGGATATCGTTTACAATC	CDS	17.5291	5.75083	1.52077	6.94e-06	0.000320295
SL1344_3467	pckA	FQ312003.1	3678084	3679704	+	3678210	3678246	CTATGAGCGTGGCGTGTTAACTAACCTGGGCGCTGTT	CDS	44.1967	3.97133	0.923745	1.28e-06	8.59e-05
SL1344_3467	pckA	FQ312003.1	3678084	3679704	+	3678258	3678289	CGGTATTTTTACCGGTCGTTCGCCTAAGGATA	CDS	7.22218	6.01048	2.79837	0.000157266	0.00278443
SL1344_3467	pckA	FQ312003.1	3678084	3679704	+	3678312	3678332	CACGCGTGATACGCTGTGGTG	CDS	5.11093	5.15943	2.85036	0.000923456	0.00997966
SL1344_3467	pckA	FQ312003.1	3678084	3679704	+	3678716	3678749	AAAAAGGGATGTTCTCGGTAATGAACTACCTGCT	CDS	20.4821	6.0419	1.4668	1.53e-06	9.65e-05
SL1344_3467	pckA	FQ312003.1	3678084	3679704	+	3678945	3678981	AACCATCAAACTGTCGAAAGAAGCGGAGCCAGAAATT	CDS	8.67673	6.23844	2.91995	0.000190818	0.00323064
SL1344_3467	pckA	FQ312003.1	3678084	3679704	+	3679451	3679488	CAATTATCGACGCCATTCTGAACGGTTCTCTTGATAAC	CDS	70.6324	3.19079	0.785099	4.34e-06	0.000224668
SL1344_3467	pckA	FQ312003.1	3678084	3679704	+	3679710	3679738	AGGCCGGATGGCGGCTTTGAACGGCGTCA	3UTR	29.9145	5.28796	1.06975	1.3e-07	1.54e-05
SL1344_3493	glpD	FQ312003.1	3710051	3711560	+	3710048	3710087	CAGCATGGAAACCAAAGATCTGATCGTGATAGGCGGGGGC	CDS	63.5576	3.47586	0.697641	5.62e-08	8.4e-06
SL1344_3493	glpD	FQ312003.1	3710051	3711560	+	3710048	3710087	CAGCATGGAAACCAAAGATCTGATCGTGATAGGCGGGGGC	5UTR	63.5576	3.47586	0.697641	5.62e-08	8.4e-06
SL1344_3493	glpD	FQ312003.1	3710051	3711560	+	3710351	3710378	GATCCGTATCGGTCTGTTTATGTACGAT	CDS	52.0392	2.54521	0.922117	0.000610919	0.00743445
SL1344_3493	glpD	FQ312003.1	3710051	3711560	+	3710637	3710680	GTCTGGCAGGCGCGCGGACTGGTTAACGCCACCGGACCGTGGGT	CDS	41.8846	5.82987	1.04125	4.45e-09	1.46e-06
SL1344_3493	glpD	FQ312003.1	3710051	3711560	+	3710721	3710769	TATGGCATCCGCCTGATCAAAGGCAGCCATATCGTCGTGCCGCGCGTCC	CDS	13.0793	3.58002	1.15063	0.000233809	0.00369682
SL1344_3493	glpD	FQ312003.1	3710051	3711560	+	3711139	3711163	AACACGCGATGGAAAAACTGGCGTC	CDS	17.1217	4.91504	1.22465	1.3e-05	0.000487168
SL1344_3493	glpD	FQ312003.1	3710051	3711560	+	3711379	3711420	GTCATGAGTTTTACGAGGCGGAACTCAAGTACCTGGTGGATC	CDS	25.682	3.98106	1.04205	1.11e-05	0.000435014
SL1344_3493	glpD	FQ312003.1	3710051	3711560	+	3711602	3711628	CGCATTCACTCGCCGGGTTTTGTACAG	3UTR	6.38481	5.83824	2.72218	0.000145019	0.00262773
SL1344_3540	yhhN	FQ312003.1	3763058	3763685	+	3763347	3763373	CAAATGACGTTGTCGTTCTTCTGGCCG	CDS	7.55342	6.20557	2.72058	5.56e-05	0.00135762
SL1344_3556	uspA	FQ312003.1	3782176	3782611	+	3782189	3782224	CACATTCTTATCGCAGTTGATCTCTCCCCGGAAAGT	CDS	58.0309	3.25265	0.887388	2.03e-05	0.000666359
SL1344_3556	uspA	FQ312003.1	3782176	3782611	+	3782284	3782336	CATCCACGTTGATGTGAACTATTCTGACCTGTACACCGGTCTGATTGACGTCA	CDS	90.6678	3.71602	0.640879	5.63e-10	2.55e-07
SL1344_3556	uspA	FQ312003.1	3782176	3782611	+	3782524	3782550	GAGCAAACTGATGTCTTCTGCGCGCCA	CDS	28.9906	5.20947	1.09844	3.05e-07	2.93e-05
SL1344_3556	uspA	FQ312003.1	3782176	3782611	+	3782615	3782682	TTGCCGTGCCGGCTGGCGGCTAAGACCGCGTCTGGTCTATAGTCAATCAGGTTGGCCTGAACCATCAG	3UTR	9.74679	3.79479	1.41242	0.000828802	0.00920075
SL1344_3650	mtlA	FQ312003.1	3896581	3898498	+	3897351	3897387	AAATTTACTTCCCGTACGTGCTGATGAACCCACGCCT	CDS	9.92017	6.72754	2.75896	1.66e-05	0.000566478
SL1344_3819	yieH	FQ312003.1	4080550	4081216	+	4081243	4081281	TATCCGGCCTACAGCATCTGTACCTGTAGGCCCGGTAAG	3UTR	5.40375	5.33908	2.79339	0.000560646	0.00704458
SL1344_3850	rbsC	FQ312003.1	4114907	4115873	+	4115804	4115868	CTATTACCAGATGATCGTCAAAGCGGTGGTGATTTTGCTGGCGGTACTGGTAGACAACAAAAAGC	CDS	8.98306	4.56232	1.59301	0.00024267	0.00380492
SL1344_3851	rbsB	FQ312003.1	4115897	4116788	+	4116704	4116734	CGTTGAAGTGGCGGATAAGGTGTTGAAAGGC	CDS	7.58746	6.12829	2.78923	0.000113236	0.00224769
SL1344_3852	rbsK	FQ312003.1	4116921	4117851	+	4116704	4116734	CGTTGAAGTGGCGGATAAGGTGTTGAAAGGC	5UTR	7.58746	6.12829	2.78923	0.000113236	0.00224769
SL1344_3875	trxA	FQ312003.1	4146380	4146710	+	4146391	4146416	AAATTATTCACCTGACTGACGACAGT	CDS	7.84154	6.18785	2.79302	0.000100314	0.00208473
SL1344_3875	trxA	FQ312003.1	4146380	4146710	+	4146469	4146497	CAGAGTGGTGCGGGCCGTGTAAAATGATC	CDS	13.6954	3.26887	1.10413	0.00032917	0.00476373
SL1344_3875	trxA	FQ312003.1	4146380	4146710	+	4146596	4146628	CATCCGCGGTATTCCGACTCTGCTGCTGTTTAA	CDS	27.198	2.8911	1.05754	0.000525396	0.00669728
SL1344_3876	rho	FQ312003.1	4147128	4148388	+	4146911	4146941	GGTTTTATCCGTCACTTCCCGTTTTTTCTCG	5UTR	20.5323	3.50264	1.1038	0.000115874	0.00227852
SL1344_3876	rho	FQ312003.1	4147128	4148388	+	4147432	4147459	CGCCCGCCGAAAGAAGGTGAACGCTATT	CDS	29.8959	4.21992	1.11979	1.32e-05	0.00049064
ncRNA0018	GlmZ	FQ312003.1	4163191	4163399	+	4163350	4163379	CATACAGACCTGTTTTGACGCCTGCCCCTT	sRNA	72.5021	8.06453	1.42314	1.68e-10	1.06e-07
ncRNA0018	GlmZ	FQ312003.1	4163191	4163399	+	4163260	4163293	TTACGGTGCTTATCGTCCACTGACAGATGTCGCT	sRNA	46.8503	3.19161	0.918789	4.01e-05	0.00107682
ncRNA0018	GlmZ	FQ312003.1	4163191	4163399	+	4163230	4163259	CTCATAAACTCAGGAATGATGCAGAGCCGT	sRNA	21.6326	3.03422	0.878958	5.88e-05	0.00140923
SL1344_3906	corA	FQ312003.1	4179719	4180670	+	4179667	4179694	TCTGTGTGCCCATCTGAACTGTCCGATA	5UTR	9.71823	6.64113	2.79715	3.16e-05	0.000903311
SL1344_3943	yihD	FQ312003.1	4224287	4224557	+	4224288	4224355	ATGAAATGTAAACGCCTGAATGAAGTCATTGAACTCCTCCAGCCAGCCTGGCAGAAAGAGCCTGATCT	CDS	7.10146	5.78598	2.93887	0.000468968	0.00615082
ncRNA0008	CsrC	FQ312003.1	4231594	4231838	+	4231597	4231634	AGCGAGGACGCTAACAGGATCAACGACTCAGGATGAGG	sRNA	85.9348	2.15168	0.62228	8.73e-05	0.00186823
ncRNA0008	CsrC	FQ312003.1	4231594	4231838	+	4231756	4231791	GATAGCCAACAGGGATGGTGGAACCCGTTAAGGGTC	sRNA	165.617	3.28828	0.559788	3.85e-10	2.02e-07
ncRNA0008	CsrC	FQ312003.1	4231594	4231838	+	4231795	4231830	AGTCAAGAAAAAAGGCGGCAGATTACTCTGTCGCCT	sRNA	149.499	2.03503	0.460225	1.81e-06	0.000109993
SL1344_4025	ydeZ	FQ312003.1	4307507	4308509	+	4307548	4307584	TGGCAGCCTTATTGATCTTTGAAATTCTGGCTTTCGG	CDS	6.66184	5.62911	2.94084	0.000599896	0.00735474
SL1344_4025	ydeZ	FQ312003.1	4307507	4308509	+	4308160	4308251	ATGCCATGACCGGATGCGCCTCCGCGATCGCCGCCGTATTACTGGTTTCTTACTTTGGCTCCGCACGTTCGGATCTGGGCGCCTCTTTCCTG	CDS	17.4335	3.98685	1.07789	2.41e-05	0.000745893
SL1344_4026	yneA	FQ312003.1	4308537	4309560	+	4309314	4309349	TGTTAAAGAGTTTGGCCTGTGGGATGTCGTCCAACA	CDS	12.8619	3.86971	1.30619	0.000360596	0.00507342
SL1344_4027	yneB	FQ312003.1	4309588	4310464	+	4309564	4309600	CTGTTATGTATCGACGGAGTAAAGAATGGCTGATTTA	CDS	15.7436	5.53713	1.56472	1.89e-05	0.000631756
SL1344_4027	yneB	FQ312003.1	4309588	4310464	+	4309658	4309701	TTCGCATTAAAAGGCTGTGGCGCGCTGGATTGGGGAATGCAGTC	CDS	31.4937	4.79142	0.899311	1.98e-08	3.89e-06
SL1344_4027	yneB	FQ312003.1	4309588	4310464	+	4309807	4309837	CAATATTGCGCCGCTCTTTGAATATGCTGAT	CDS	21.2039	4.10333	1.05756	1.35e-05	0.000493766
SL1344_4027	yneB	FQ312003.1	4309588	4310464	+	4310009	4310047	CAGGTTTATATTGGTAGTGAGCATGAACATCAGTCGATT	CDS	10.4734	4.03949	1.35337	0.000419718	0.00573711
SL1344_4027	yneB	FQ312003.1	4309588	4310464	+	4310263	4310288	CGGCGGTAAAAAACTGCCTGAACGTG	CDS	7.9187	6.30976	2.71787	4.03e-05	0.0010773
SL1344_4028	yneC	FQ312003.1	4310543	4310837	+	4310605	4310636	ATGTTTTTCGGCAGAATCATCTGGGCTCAATT	CDS	13.6152	3.57377	1.24497	0.000435868	0.00587016
SL1344_4029	SL1344_4029	FQ312003.1	4310846	4311611	+	4311088	4311125	ATTTGATGGTAGCGGATCAATGGACGGCGGCGCAAGCC	CDS	6.63968	5.90883	2.73555	0.000133953	0.00249457
SL1344_4056	katG	FQ312003.1	4341020	4343201	+	4341137	4341166	CCAGCTTCGCGTGGATCTTTTGAATCAACA	CDS	11.7549	5.1338	1.54702	5.58e-05	0.00135762
SL1344_4056	katG	FQ312003.1	4341020	4343201	+	4341354	4341380	CGTTCTATTGATGGTCGTGGCGGCGCG	CDS	10.7618	3.99151	1.44182	0.000676642	0.00800323
SL1344_4056	katG	FQ312003.1	4341020	4343201	+	4341250	4341276	ATCTCAAGGCGCTGCTGACCGATTCAC	CDS	7.22688	6.10843	2.71546	6.92e-05	0.00160306
SL1344_4074	oxyR	FQ312003.1	4364517	4365435	+	4364487	4364554	CATGAACTATCGTGGCGACGGAGGATGAATAATGAATATTCGTGATCTTGAATATCTGGTGGCGTTAG	CDS	16.5393	2.70198	1.03493	0.00086537	0.00951835
SL1344_4074	oxyR	FQ312003.1	4364517	4365435	+	4364487	4364554	CATGAACTATCGTGGCGACGGAGGATGAATAATGAATATTCGTGATCTTGAATATCTGGTGGCGTTAG	5UTR	16.5393	2.70198	1.03493	0.00086537	0.00951835
SL1344_4090	rplJ	FQ312003.1	4385991	4386489	+	4385881	4385913	TTTTTATACTCTGGCTTGTTTCTGCTCACCGTA	5UTR	28.775	8.68934	2.89767	3.63e-08	6.13e-06
SL1344_4090	rplJ	FQ312003.1	4385991	4386489	+	4386080	4386118	CCCGTGGCGTAACTGTAGATAAAATGACTGAACTGCGTA	CDS	16.5029	3.45379	1.20536	0.000355954	0.00504044
SL1344_4091	rplL	FQ312003.1	4386555	4386921	+	4386717	4386750	ATTCGACGTAATTCTGAAAGCTGCTGGCGCTAAC	CDS	30.2816	2.81841	0.916584	0.000199447	0.00332424
SL1344_4093	rpoC	FQ312003.1	4391343	4395567	+	4394449	4394476	CGCTTCACTGACATGATCGACGGTCAGA	CDS	6.25659	5.80265	2.7041	0.000138869	0.00255169
SL1344_4109	hupA	FQ312003.1	4408039	4408312	+	4408096	4408139	CCAGGCTAAAGCTGCTCTGGAATCCACTCTGGCTGCTATTACTG	CDS	71.6611	2.55876	0.897699	0.000445445	0.00594303
SL1344_4109	hupA	FQ312003.1	4408039	4408312	+	4407981	4408010	CTGGCATTTCCGTCGCACTCGATGCTTAGC	5UTR	16.859	7.769	2.79054	4.16e-07	3.65e-05
SL1344_4109	hupA	FQ312003.1	4408039	4408312	+	4408306	4408335	TAAGTAAGACGCATAACTGTGAACAGTTTT	CDS	53.8382	7.57049	1.4719	5.03e-09	1.58e-06
SL1344_4110	yjaH	FQ312003.1	4408323	4409016	+	4408306	4408335	TAAGTAAGACGCATAACTGTGAACAGTTTT	CDS	53.8382	7.57049	1.4719	5.03e-09	1.58e-06
SL1344_4174	lexA	FQ312003.1	4480539	4481148	+	4481064	4481095	ACCGATAGTGGTGGATCTGCGCGAACAAAGCT	CDS	10.6983	4.83194	1.70553	0.000273745	0.00416852
ncRNA0489	StyR-377	FQ312003.1	4481094	4481209	+	4481064	4481095	ACCGATAGTGGTGGATCTGCGCGAACAAAGCT	sRNA	10.6983	4.83194	1.70553	0.000273745	0.00416852
SL1344_4176	yjbJ	FQ312003.1	4482780	4482993	+	4482787	4482816	AATAAAGACGAAGCCGGCGGTAACTGGAAA	CDS	47.2583	2.33763	0.764715	0.000302374	0.00447439
SL1344_4176	yjbJ	FQ312003.1	4482780	4482993	+	4482824	4482865	AAGGTAAAATGAAAGAACAATGGGGCAAACTGACCGATGACG	CDS	36.7613	2.17775	0.672849	0.000192772	0.00324287
SL1344_4176	yjbJ	FQ312003.1	4482780	4482993	+	4482946	4482976	GAAAAAGAGGTTGTTGACTGGGAAACCCGTA	CDS	27.6582	3.89069	0.986548	6.64e-06	0.000311914
SL1344_4176	yjbJ	FQ312003.1	4482780	4482993	+	4483025	4483071	TGCTTCCCCCTGTTTGCTTATGAATGCGGGCGTGCCCCTCTCTACTG	3UTR	9.1807	6.63927	2.70086	1.16e-05	0.000450482
ncRNA0207	STnc880	FQ312003.1	4486744	4486825	+	4486747	4486777	AACGAATTCATCGCGCTGTACCCTACATACA	sRNA	19.1584	2.676	0.828201	0.000146862	0.00265598
SL1344_4180	pspG	FQ312003.1	4486462	4486660	+	4486747	4486777	AACGAATTCATCGCGCTGTACCCTACATACA	3UTR	19.1584	2.676	0.828201	0.000146862	0.00265598
ncRNA0185	STnc620	FQ312003.1	4498082	4498195	+	4498134	4498177	ATTTGCATTTTCGCTATAGTTCTCGTCTGCTGAAATGCCTGGTG	sRNA	21.1063	2.75796	0.954877	0.000399444	0.0055023
SL1344_4192	ssb	FQ312003.1	4497577	4498108	+	4498134	4498177	ATTTGCATTTTCGCTATAGTTCTCGTCTGCTGAAATGCCTGGTG	3UTR	21.1063	2.75796	0.954877	0.000399444	0.0055023
SL1344_4196	siiD	FQ312003.1	4502471	4503749	+	4502561	4502589	TTCAGTGGTTCATGGTCAGGGCGTTATCA	CDS	10.4735	6.8723	2.73763	7.92e-06	0.00034538
SL1344_4196	siiD	FQ312003.1	4502471	4503749	+	4503331	4503365	GTGTGATTCAGGCGGCGGACTTACTTTTTGAAATA	CDS	10.9123	6.82578	2.83457	2.6e-05	0.000778239
SL1344_4196	siiD	FQ312003.1	4502471	4503749	+	4503367	4503395	AACCAAAAGTAAGGACTATGCTGGCCGAT	CDS	13.5019	7.1556	2.9196	2.22e-05	0.000704226
SL1344_4196	siiD	FQ312003.1	4502471	4503749	+	4503612	4503640	AAACCAGGTATGACTGTTGACGCCAGTGT	CDS	29.3777	4.26965	1.26006	4.48e-05	0.00115895
SL1344_4197	siiE	FQ312003.1	4503765	4520445	+	4503858	4503890	TCTTTCCGGGCCAGACATGAACATTACCACGCC	CDS	25.4152	4.07496	0.98898	3.96e-06	0.00021002
SL1344_4197	siiE	FQ312003.1	4503765	4520445	+	4503980	4504011	CCGGCGCTAAAATTCTGGGCAGCGTAGATTTA	CDS	8.81776	6.43292	2.80047	5.7e-05	0.00138187
SL1344_4197	siiE	FQ312003.1	4503765	4520445	+	4505082	4505109	GGATGATAGTAGTGATTCCGGCATTAAA	CDS	8.49602	4.46967	1.57964	0.000275434	0.00418882
SL1344_4197	siiE	FQ312003.1	4503765	4520445	+	4505217	4505249	TGCTAAAGATGGGACATGGAGCTATACGCTTAC	CDS	12.799	4.43383	1.29525	0.000113382	0.00224769
SL1344_4197	siiE	FQ312003.1	4503765	4520445	+	4505363	4505391	TCAGCGCTGAGATTGAAACGACGAATGAT	CDS	6.0114	5.6693	2.74747	0.000245786	0.00384919
SL1344_4197	siiE	FQ312003.1	4503765	4520445	+	4505506	4505538	TTTAAAGCGAATGACAAGGGCGAATGGACGTTC	CDS	13.0054	7.17543	2.84563	1e-05	0.000413311
SL1344_4197	siiE	FQ312003.1	4503765	4520445	+	4505636	4505668	TTGATACTATTGCCCCTGTACCTCCGACGGTTT	CDS	27.0419	8.62471	2.85027	1.5e-08	3.29e-06
SL1344_4197	siiE	FQ312003.1	4503765	4520445	+	4505806	4505835	GACTCAAACGGGACCTGGAATTATCAGTTT	CDS	15.7135	3.23024	1.28524	0.000906619	0.00984854
SL1344_4197	siiE	FQ312003.1	4503765	4520445	+	4505885	4505924	ATGCCGCCGGCAATAAATCCTCTACTGTTAAATATTCTTT	CDS	11.5298	7.03374	2.76314	6.06e-06	0.000288966
SL1344_4197	siiE	FQ312003.1	4503765	4520445	+	4505948	4505974	CTCCAAAAGCGGAACTCGATGCCAGTG	CDS	9.4085	4.70815	1.60384	0.000216631	0.00350959
SL1344_4197	siiE	FQ312003.1	4503765	4520445	+	4506086	4506126	TAGGCGTGACGACTGCGGATGCAGACGGTAACTGGAATTTT	CDS	28.267	2.69501	1.03994	0.000857692	0.00945762
SL1344_4197	siiE	FQ312003.1	4503765	4520445	+	4506188	4506222	TAGGAAGAACGTCATCTGTAGATTATCAGCTTACC	CDS	14.5423	4.39439	1.48611	0.000305139	0.00448503
SL1344_4197	siiE	FQ312003.1	4503765	4520445	+	4506260	4506287	ATGATAGCGCTGACTCTGGCGTTAAAGG	CDS	11.3575	3.73523	1.2146	0.000298217	0.00442781
SL1344_4197	siiE	FQ312003.1	4503765	4520445	+	4506597	4506677	AAAGAATCCTGCACTGACAGGAACCGCTGCACCCTATTCAACGGTTAAACTCTATATTGATGGTGCACTGATCGCTGAGGT	CDS	14.2341	3.35641	1.16997	0.000437833	0.00588324
SL1344_4197	siiE	FQ312003.1	4503765	4520445	+	4506778	4506813	GGCAACATTGCTCATTCGGATCCTTTCTTAATTAGC	CDS	19.898	5.90743	1.57551	7.43e-06	0.000333639
SL1344_4197	siiE	FQ312003.1	4503765	4520445	+	4507329	4507358	ACCAGGGAATACGTGGGCGGATGGCAGCTA	CDS	17.2952	7.83914	2.77613	2.18e-07	2.24e-05
SL1344_4197	siiE	FQ312003.1	4503765	4520445	+	4507440	4507473	CGCCATTGATGGGGTGGAACTGGTCAACGATAGC	CDS	14.4181	2.49068	0.920207	0.000869534	0.00954021
SL1344_4197	siiE	FQ312003.1	4503765	4520445	+	4508529	4508560	GACCAGCGACTGGGCGGACGGCGACTATATCC	CDS	12.9743	5.18441	1.59698	5.9e-05	0.00141167
SL1344_4197	siiE	FQ312003.1	4503765	4520445	+	4508605	4508667	GCGCCGTTGACGGTGACAGTAGACACGCATATCGCCATTGACCGTATTGAACTGGTTAACGAC	CDS	16.3262	3.22035	1.08566	0.000280989	0.00423326
SL1344_4197	siiE	FQ312003.1	4503765	4520445	+	4508933	4508963	CAGAACCGACGATTACCCTGGACAGCGCGGA	CDS	30.9069	6.6732	1.50839	3.05e-07	2.93e-05
SL1344_4197	siiE	FQ312003.1	4503765	4520445	+	4509082	4509115	CAGATAGAGTTGATTAAGAACGGCGGTGTGTGGC	CDS	25.8663	2.85571	0.912364	0.00017467	0.0030221
SL1344_4197	siiE	FQ312003.1	4503765	4520445	+	4509313	4509349	CATATTACGGTACCGACGGACGTGAACTCTGTGCAAC	CDS	31.5972	3.04396	0.822704	2.2e-05	0.000698899
SL1344_4197	siiE	FQ312003.1	4503765	4520445	+	4509615	4509642	CGGCGGTATTGATTCTGACGTGACTCAG	CDS	31.8543	2.69747	0.877841	0.000235903	0.00372099
SL1344_4197	siiE	FQ312003.1	4503765	4520445	+	4510724	4510760	CGTTGTCGACGCCGGTGATCGTACTGGATAGCGCGGA	CDS	7.62135	6.23231	2.70993	4.69e-05	0.00119733
SL1344_4197	siiE	FQ312003.1	4503765	4520445	+	4511674	4511702	ATTCCCGGCGACAACCTGACCAATGACGT	CDS	9.59508	4.63354	1.63099	0.000247911	0.00386406
SL1344_4197	siiE	FQ312003.1	4503765	4520445	+	4511995	4512024	GTCAAAAGACCGGGCTTTACTATTGGCAAT	CDS	23.1804	3.80384	1.2837	0.000242669	0.00380492
SL1344_4197	siiE	FQ312003.1	4503765	4520445	+	4512123	4512156	GCCAGATGCTGACTGGGCGGACGGTAGCTATACG	CDS	23.2422	3.14152	1.17286	0.000528099	0.00671222
SL1344_4197	siiE	FQ312003.1	4503765	4520445	+	4513045	4513083	CATACCCTGACCGTGGAAGTGACTGACGGTGCGGGTAAT	CDS	28.3992	2.79225	0.82718	8.35e-05	0.00182198
SL1344_4197	siiE	FQ312003.1	4503765	4520445	+	4512979	4513012	GCAATCAAGAGTTCGACGGCTGGCATTTGGGATT	CDS	21.9861	8.20906	2.86539	2.14e-07	2.24e-05
SL1344_4197	siiE	FQ312003.1	4503765	4520445	+	4513458	4513489	AGCTGGCGAAGATAGCGGTACTGTTGGCGATC	CDS	8.94332	6.47625	2.78922	4.68e-05	0.00119685
SL1344_4197	siiE	FQ312003.1	4503765	4520445	+	4513429	4513455	ACGTTGACTACGCCGGTGATTGAACTG	CDS	11.8991	7.11457	2.75198	3.83e-06	0.00020574
SL1344_4197	siiE	FQ312003.1	4503765	4520445	+	4514048	4514077	CTTTAGACGCAGGACAAGATACCGGAGCGA	CDS	8.953	6.33477	2.89758	0.000138883	0.00255169
SL1344_4197	siiE	FQ312003.1	4503765	4520445	+	4514557	4514584	GATGTGACTGATATCGCCGGCAACGTTG	CDS	18.8317	3.26995	1.18504	0.000427918	0.00582137
SL1344_4197	siiE	FQ312003.1	4503765	4520445	+	4515372	4515401	TAATAAATGGCTGTTTACCCCTGATACACC	CDS	6.37825	5.60866	2.89653	0.000537013	0.00679923
SL1344_4197	siiE	FQ312003.1	4503765	4520445	+	4515510	4515559	TATTGATTTGCTGGATGCGGATGATACTGGCGAAAGCGCTGTTGATAATA	CDS	9.00126	6.56501	2.73116	2.1e-05	0.000681012
SL1344_4197	siiE	FQ312003.1	4503765	4520445	+	4516505	4516541	GTATTTATGTGGATGGCGTGAAGGTCGGCGAGGCGAC	CDS	17.3238	3.30359	1.24343	0.000674481	0.00800072
SL1344_4197	siiE	FQ312003.1	4503765	4520445	+	4516817	4516857	CTTATACGACAGGCGCAGGACACTGGGGCGTAGTATTACCC	CDS	8.23197	6.3039	2.78785	7.27e-05	0.00165718
SL1344_4197	siiE	FQ312003.1	4503765	4520445	+	4517854	4517879	GGTTCACTTGACGATCTGATTACTAA	CDS	9.92765	6.66774	2.80956	3.27e-05	0.000924484
SL1344_4197	siiE	FQ312003.1	4503765	4520445	+	4517929	4517965	CATATTTATGTGGATGAAAAGATCGTGGCAAATGTTC	CDS	18.2077	5.65419	1.78743	7.77e-05	0.001727
SL1344_4197	siiE	FQ312003.1	4503765	4520445	+	4518291	4518322	ACCTGAGTCACCGTTGGGCGATGGTTCCCATA	CDS	4.92963	5.15842	2.80503	0.000811275	0.00909233
SL1344_4197	siiE	FQ312003.1	4503765	4520445	+	4518722	4518783	TATTTACCAGCGAGCTTGATGACAATAAATCATCATCGAAAACGGAATGGTGGAGTAATAGC	CDS	6.87424	5.93727	2.77324	0.000159175	0.0028069
SL1344_4197	siiE	FQ312003.1	4503765	4520445	+	4518864	4518900	TGTTGTGGCGGCAACAGGACGATGGGAATTATCAACA	CDS	13.3607	7.27081	2.81578	5.05e-06	0.00025251
SL1344_4197	siiE	FQ312003.1	4503765	4520445	+	4520018	4520053	CATTGTTAAACGCTGACTCTGGGGATGAAATAGATC	CDS	18.6589	4.53247	1.25497	4.22e-05	0.00110832
SL1344_4198	siiF	FQ312003.1	4520484	4522551	+	4521676	4521739	ATCAAGGGTGATGTTACTACTGGCGCAATTGTTTCATCTGTCATTGTCTCTGGCCGTATTTCCG	CDS	14.7591	3.84372	1.39258	0.000449953	0.00599709
ncRNA0164	STnc440	FQ312003.1	4580484	4580565	+	4580482	4580534	CTCAGTAACGGATTACTTTGTGGTGTAGCGTAACGGTAATTGTCCTCCTCATA	sRNA	96.3134	2.42731	0.666451	3.43e-05	0.000957105
SL1344_4247	SL1344_4247	FQ312003.1	4579463	4580369	+	4580482	4580534	CTCAGTAACGGATTACTTTGTGGTGTAGCGTAACGGTAATTGTCCTCCTCATA	3UTR	96.3134	2.42731	0.666451	3.43e-05	0.000957105
ncRNA0164	STnc440	FQ312003.1	4580484	4580565	+	4580525	4580555	CCTCCTCATATTTGCGGCAGCGTAGTCTGCC	sRNA	14.1083	4.11701	1.18271	7.81e-05	0.00173074
SL1344_4247	SL1344_4247	FQ312003.1	4579463	4580369	+	4580525	4580555	CCTCCTCATATTTGCGGCAGCGTAGTCTGCC	3UTR	14.1083	4.11701	1.18271	7.81e-05	0.00173074
SL1344_4266	groES	FQ312003.1	4595354	4595648	+	4595496	4595532	ATCCTGGACAACGGTACTGTACAGCCGCTGGACGTGA	CDS	18.6284	3.09443	0.987713	0.000176787	0.00305018
SL1344_4266	groES	FQ312003.1	4595354	4595648	+	4595471	4595495	AATCATCGCTGTCGGTAAGGGTCGC	CDS	4.88528	5.1806	2.76803	0.000684813	0.00806509
SL1344_4266	groES	FQ312003.1	4595354	4595648	+	4595376	4595399	GATCGTGTGATCGTCAAACGTAAA	CDS	17.5722	2.88456	1.07132	0.00067066	0.00797698
SL1344_4266	groES	FQ312003.1	4595354	4595648	+	4595644	4595680	CGTAATCCGCGAACGACACTGAACATACGAATTTAAG	CDS	14.8492	2.99349	1.10729	0.000628897	0.00761799
SL1344_4267	groEL	FQ312003.1	4595691	4597338	+	4596087	4596123	AGCCCTGTCCGTACCGTGCTCCGACTCTAAAGCGATT	CDS	29.5404	4.81273	1.06951	6.87e-07	5.17e-05
SL1344_4267	groEL	FQ312003.1	4595691	4597338	+	4596131	4596165	TAGGTACTATCTCCGCTAACTCCGACGAAACCGTA	CDS	23.2679	3.75605	1.0732	3.63e-05	0.000990875
SL1344_4267	groEL	FQ312003.1	4595691	4597338	+	4597151	4597178	ACATGATCGATATGGGTATCCTGGACCC	CDS	21.0337	2.68676	1.00753	0.000757678	0.00869742
SL1344_4267	groEL	FQ312003.1	4595691	4597338	+	4597304	4597330	TGGGTGGTATGGGTGGTATGGGCGGCA	CDS	10.6838	4.98616	1.52663	7e-05	0.00160649
SL1344_4267	groEL	FQ312003.1	4595691	4597338	+	4597391	4597429	ACTTACTTGAGTAAGTGACTGGGGATTAACAAACTGGCC	3UTR	39.2888	2.33976	0.596446	1.34e-05	0.000492733
SL1344_4268	yjeI	FQ312003.1	4597563	4597935	+	4597933	4597969	TGATATGTCTGAATCGTAACGCCCTCTGAAAGATTCA	CDS	34.1297	4.55096	1.02855	1.01e-06	7.09e-05
SL1344_4268	yjeI	FQ312003.1	4597563	4597935	+	4597933	4597969	TGATATGTCTGAATCGTAACGCCCTCTGAAAGATTCA	3UTR	34.1297	4.55096	1.02855	1.01e-06	7.09e-05
SL1344_4273	ecnB	FQ312003.1	4601059	4601206	+	4601146	4601193	CGAGGACATCTCGGACGGTGGTAGTGCGATCTCTGGCGCTGCAACCAG	CDS	233.6	3.31001	0.537772	7.28e-11	5.98e-08
ncRNA0228	STnc1190	FQ312003.1	4601020	4601437	+	4601146	4601193	CGAGGACATCTCGGACGGTGGTAGTGCGATCTCTGGCGCTGCAACCAG	sRNA	233.6	3.31001	0.537772	7.28e-11	5.98e-08
SL1344_4273	ecnB	FQ312003.1	4601059	4601206	+	4601095	4601129	TTTGGTACTTTCCACTGTATTAACTGCTTGTAATA	CDS	56.0528	3.75901	0.663445	1.34e-09	5.18e-07
ncRNA0228	STnc1190	FQ312003.1	4601020	4601437	+	4601095	4601129	TTTGGTACTTTCCACTGTATTAACTGCTTGTAATA	sRNA	56.0528	3.75901	0.663445	1.34e-09	5.18e-07
SL1344_4294	miaA	FQ312003.1	4624122	4625073	+	4624772	4624803	GTTTTCATCAGATGTTGGCTTCAGGTTTTGAA	CDS	8.03046	4.36225	1.67263	0.000593244	0.00731409
SL1344_4294	miaA	FQ312003.1	4624122	4625073	+	4624828	4624861	CGAGGAGATTTGCATACGGACTTGCCTTCCATCC	CDS	10.4837	4.84833	1.57153	0.000113076	0.00224769
SL1344_4296	hflX	FQ312003.1	4625535	4626816	+	4626752	4626777	TGCCGATTGTCGACTGGCGTCGCCTC	CDS	5.07471	5.28917	2.74115	0.000502532	0.00646527
SL1344_4299	purA	FQ312003.1	4629675	4630974	+	4630872	4630906	CATCAAGCGTATTGAAGAACTGACCGGCGTGCCGA	CDS	8.32614	6.33173	2.78439	6.61e-05	0.00154564
SL1344_4302	yjfH	FQ312003.1	4634172	4634904	+	4634263	4634296	CGTGAAGATAAACGTCTGTTGCCGCTGATCCACG	CDS	12.7519	7.10787	2.86103	1.45e-05	0.000519732
SL1344_4331	cycA	FQ312003.1	4655427	4656837	+	4655924	4655973	TGGTCAAAATCGTCGCCATTGTGGCGTTGATTGTGGTCGGGCTGGTGATG	CDS	7.65344	4.15022	1.7112	0.00085272	0.00943846
SL1344_4339	ytfK	FQ312003.1	4663964	4664171	+	4664021	4664069	GTTCCGTGGACGGTTATATATCAAGGATGTTGGCGCTTTTGAGTTCGAT	CDS	30.3027	4.93182	1.01499	1.6e-07	1.78e-05
SL1344_4339	ytfK	FQ312003.1	4663964	4664171	+	4664095	4664136	TGAGAGACAAGCAGCACTTGTCTGTGATGTCTGAAGTTAACC	CDS	15.2622	3.39694	1.07454	0.00015337	0.00274502
SL1344_4369	cybC	FQ312003.1	4703859	4704246	+	4704241	4704271	CGTTAATTTTTGTGGGATGGCGGCTTCGCTT	CDS	10.5281	6.88697	2.73419	7.18e-06	0.000326666
SL1344_4369A	SL1344_4369A	FQ312003.1	4704249	4704395	+	4704241	4704271	CGTTAATTTTTGTGGGATGGCGGCTTCGCTT	CDS	10.5281	6.88697	2.73419	7.18e-06	0.000326666
SL1344_4387	mgtA	FQ312003.1	4720270	4722979	+	4720054	4720100	ATTATTTACTTACCGGAGGCGACATGGACCCTGAACCCACCCCTCTC	5UTR	27.278	3.12556	1.05553	0.000280224	0.00423232
SL1344_4409	yjgP	FQ312003.1	4742957	4744037	+	4742972	4743011	CAAAAGCCAGCTGGCGATACTCTTCATCTTACTTTTGATC	CDS	16.9855	3.61025	1.03555	4.93e-05	0.00123684
SL1344_4409	yjgP	FQ312003.1	4742957	4744037	+	4743022	4743057	AAAAGTTAGTGAGGATTCTCGGCGCGGCGGTTGACG	CDS	26.77	4.21336	1.0017	3.1e-06	0.000171221
ncRNA0090	SymR	FQ312003.1	4797968	4798032	+	4797975	4798006	CTAAAATAGTGATTGTGATGAGCGATATGGCC	sRNA	39.5008	3.50185	0.838862	2.63e-06	0.000150668
SL1344_4489	osmY	FQ312003.1	4836461	4837079	+	4836498	4836528	CTGGCCGTAATGTTGACCTCTGCTGTTGCGA	CDS	27.3192	3.06888	0.747428	4.43e-06	0.000226837
SL1344_4489	osmY	FQ312003.1	4836461	4837079	+	4836445	4836493	TATACAGGACAAAATCGATGACTATGACAAGACTGAAGATTTCTAAAAC	CDS	32.9106	1.98072	0.624431	0.000280683	0.00423326
SL1344_4489	osmY	FQ312003.1	4836461	4837079	+	4836445	4836493	TATACAGGACAAAATCGATGACTATGACAAGACTGAAGATTTCTAAAAC	5UTR	32.9106	1.98072	0.624431	0.000280683	0.00423326
SL1344_4489	osmY	FQ312003.1	4836461	4837079	+	4836660	4836690	GTAAAAGCTGCGCTGGTAGACCATGACAATA	CDS	20.0248	2.6454	0.881582	0.000288706	0.00432074
SL1344_4489	osmY	FQ312003.1	4836461	4837079	+	4836616	4836644	ATAAAGTCGGTAACTTCATGGATGACAGC	CDS	15.7023	3.8612	1.18043	0.000126583	0.00241333
SL1344_4489	osmY	FQ312003.1	4836461	4837079	+	4836737	4836759	CCTGAGCGGCTTTGTAGAAAGCC	CDS	12.2094	3.67226	1.242	0.000314047	0.00459032
SL1344_4489	osmY	FQ312003.1	4836461	4837079	+	4837075	4837102	AGTAATTCGTCGTAATTCGTCCTCCCGA	CDS	22.2405	8.23647	2.84939	1.34e-07	1.54e-05
SL1344_4489	osmY	FQ312003.1	4836461	4837079	+	4837075	4837102	AGTAATTCGTCGTAATTCGTCCTCCCGA	3UTR	22.2405	8.23647	2.84939	1.34e-07	1.54e-05
SL1344_4489	osmY	FQ312003.1	4836461	4837079	+	4837134	4837166	TAAAAATATCGCGAATGAGTAGCCTGAGCGCTC	3UTR	14.6326	7.53729	2.74666	5.5e-07	4.44e-05
SL1344_4489	osmY	FQ312003.1	4836461	4837079	+	4837166	4837194	CATATTTAGCGGTCGACATTAACTATGGT	3UTR	9.7362	6.75272	2.7085	8.45e-06	0.000359804
SL1344_4489	osmY	FQ312003.1	4836461	4837079	+	4837253	4837291	GCCGCATTGGGTTTTGGTGGACTGGCTGGTACGGCTGCC	3UTR	52.5631	3.76234	0.782585	1.26e-07	1.5e-05
SL1344_4489	osmY	FQ312003.1	4836461	4837079	+	4837300	4837335	GAAAATCGTCTTCGTCGTCGGGATCGTGCTCTTCCT	3UTR	43.9513	4.93557	0.909404	5.71e-09	1.67e-06
SL1344_4496	deoB	FQ312003.1	4844287	4845511	+	4844976	4845000	GTCACGACCTGGCCGTAGAACCGCC	CDS	6.61408	5.79839	2.78956	0.000230472	0.00366167
SL1344_4496	deoB	FQ312003.1	4844287	4845511	+	4845181	4845234	CTTCACTAACTTCGTCGACTTCGACTCTTCCTGGGGCCACCGTCGCGACATCGC	CDS	15.6657	2.85853	0.900285	0.000180009	0.00309544
SL1344_P1_0008	traT	HE654724.1	9911	10643	-	9926	9971	GAAGAGGCAAAACCAGTTCTGGAAGAACAACTGGCCAAATCAATTG	CDS	4.96398	5.15176	2.82189	0.000867218	0.00953071
SL1344_P1_0008	traT	HE654724.1	9911	10643	-	10383	10404	GTATACTGTGGTTACCTCACCA	CDS	5.52792	5.37571	2.82275	0.000597658	0.00734098
SL1344_P1_0008	traT	HE654724.1	9911	10643	-	10412	10456	AGGATATGAGTGACCTTCAGAGCCTGATTGCAAAAGATATTCAGG	CDS	8.8465	6.53097	2.72884	2.28e-05	0.000719419
SL1344_P1_0009	traS	HE654724.1	10678	11173	-	10795	10830	AATATGATGAAGATAGGGGGCTGGATTTTGAATCTG	CDS	16.1235	4.77857	1.33317	5.79e-05	0.00139506
SL1344_P1_0100	tap	HE654724.1	91914	91992	-	91945	91976	AATACTTGTTTCTGTGGCATTTACTCCTTCCG	CDS	11.5028	4.08057	1.40254	0.000420416	0.00573711
SL1344_P1_0056	samB2	HE654724.1	50437	51379	+	51331	51360	GAAAATGACCGGTCTGACTGAAGACGACCT	CDS	12.4683	3.80933	1.26284	0.000301447	0.0044657
SL1344_P1_0061	SL1344_P1_0061	HE654724.1	55571	56312	+	55700	55734	GAGCAAAGAGGAACGTGACGGTATGACTCCAGATG	CDS	31.8218	2.85915	0.785873	2.98e-05	0.000871983
SL1344_P1_0061	SL1344_P1_0061	HE654724.1	55571	56312	+	55640	55666	TTTGTCTGTCACCGGGCTGGCGGCCTT	CDS	10.1905	6.85033	2.70651	5.7e-06	0.000276585
SL1344_P1_0061	SL1344_P1_0061	HE654724.1	55571	56312	+	55596	55630	CCTTCACGACGTGCAATACTGAAACAAACTCTTGC	CDS	9.90906	6.73013	2.75154	1.51e-05	0.00053293
SL1344_P1_0061	SL1344_P1_0061	HE654724.1	55571	56312	+	55870	55911	CACGTGCGCCGGCGGAAATTGTGCTGGATGCGGGGATCGGTG	CDS	11.504	3.71645	1.20178	0.000261757	0.00402738
SL1344_P1_0061	SL1344_P1_0061	HE654724.1	55571	56312	+	56059	56096	CTGAACTGGGTAACCTGACGGGGCTGCTGGATGAAATT	CDS	13.4869	7.34204	2.76926	1.97e-06	0.000118772
SL1344_P1_0084	repA2	HE654724.1	76216	77206	+	76447	76511	CCGCCTGGATATGGATAATGACTTCAAGACCTGGGTAGGGGTGATTCATTCCTTTGCCCGGCATA	CDS	16.6759	3.60121	1.20652	0.000281252	0.00423326
SL1344_P1_0084	repA2	HE654724.1	76216	77206	+	76547	76576	GAATTCGCCAAACTCTGTGGGATCCCCTCC	CDS	14.6816	3.67266	1.22448	0.000276482	0.0041999
SL1344_P2_0010	yafB	HE654725.1	5712	6315	-	6101	6225	GATATTATCGCACCTGTATTTACTGAACAGACGGCAGAATCAGCCCCCGCCGGAATAAATTCATCTGCCGTCGAAACACATATCCCCGAAGCGCCAGCCAGGAAGAAGAAAAAGAAAAGACACCG	CDS	15.492	2.50937	0.932601	0.00081717	0.00913328
SL1344_P2_0003	yacA	HE654725.1	2394	2664	+	2415	2450	TTTAAGAATCGACGCTGAACTGAAGGATGCTTTTAT	CDS	5.9819	5.60504	2.79304	0.000353213	0.00501765
SL1344_P2_0004	yacB	HE654725.1	2660	2942	+	2719	2772	ACATTGCGGAGCAGAACCTGATGGCTGCCATTGAACTGGACGAACGGATTGGTT	CDS	5.33332	5.3504	2.79414	0.000566197	0.00708688
SL1344_P2_0040	yddA	HE654725.1	27954	28425	+	27932	27961	ATATCAGGGGTGGTCTGGAGGTCATGCGGC	CDS	23.6149	3.7349	1.12125	6.38e-05	0.00150259
SL1344_P2_0044	ydgA	HE654725.1	30310	31360	+	31301	31327	GAGCAGATTAAGCAGGCTACCGGACTT	CDS	11.505	3.70275	1.28336	0.000482844	0.00631393
SL1344_P2_0053	pndC	HE654725.1	41781	42066	+	41835	41875	TTATCAATCAACCAAGGGCTCTACTGTAATGCCTAGACAAC	CDS	944.024	3.87427	0.84143	2.91e-07	2.84e-05
SL1344_P2_0053	pndC	HE654725.1	41781	42066	+	41788	41818	AAAGCGTTTTGTGGACGGTATACAGCAGAAA	CDS	170.077	4.32089	0.648988	1.84e-12	3.46e-09
SL1344_P2_0053	pndC	HE654725.1	41781	42066	+	41964	42004	TGACGATTCTGTGTTTTGTCTGGATGGTGAGGGATTCGCTT	CDS	94.6639	3.05496	0.618483	8.05e-08	1.07e-05
SL1344_P2_0054	pndA	HE654725.1	41941	42073	+	41964	42004	TGACGATTCTGTGTTTTGTCTGGATGGTGAGGGATTCGCTT	CDS	94.6639	3.05496	0.618483	8.05e-08	1.07e-05
SL1344_P2_0054A	SL1344_P2_0054A	HE654725.1	42695	42992	+	42953	42997	GATTGCTGTTCTGGAACTGATCCGGGAACTTATCGACTGATAAGC	CDS	283.778	2.21802	0.583357	2.18e-05	0.000697833
SL1344_P2_0054A	SL1344_P2_0054A	HE654725.1	42695	42992	+	42906	42939	CTGTTAATCATCGTTCTCAGGGCAGTAGTTGCCG	CDS	100.539	3.37035	0.949709	2.76e-05	0.000817296
SL1344_P2_0054A	SL1344_P2_0054A	HE654725.1	42695	42992	+	42877	42905	CTCCAGTGATGGAGAAGCGGATGATTAAT	CDS	20.7167	2.66317	0.987671	0.000706194	0.00826511
SL1344_P2_0054A	SL1344_P2_0054A	HE654725.1	42695	42992	+	42824	42851	CACTATAGAAACCGTTGTGACAGGCAGT	CDS	70.9281	2.4556	0.569494	2.22e-06	0.000132716
SL1344_P3_0001	sulII	HE654726.1	26	842	-	785	824	ATTTTCGGCATCGTCAACATAACCTCGGACAGTTTCTCCG	CDS	47.7806	3.68536	0.740234	6.2e-08	8.77e-06
SL1344_P3_0013	strB	HE654726.1	7014	7860	-	7679	7717	TATAGAAGACATTGCTGATGAACTGCGCGGGGCCGACTA	CDS	10.5801	4.92352	1.58767	0.000121777	0.00235238
SL1344_P3_0014	aph(3'')-Ib	HE654726.1	7850	8654	-	8018	8127	CGATATGGTTGTTTGCCATGGTGATCCCTGCATGCCGAACTTCATGGTGGACCCTAAAACTCTTCAATGCACGGGTCTGATCGACCTTGGGCGGCTCGGAACAGCAGATC	CDS	13.1061	5.24597	1.55046	3.67e-05	0.000999861
SL1344_P3_0014	aph(3'')-Ib	HE654726.1	7850	8654	-	8362	8389	CGGCGGCTGATCTGTCTGGAGCGGATTT	CDS	9.02319	4.58824	1.5591	0.000191406	0.00323235
SL1344_P3_0014	aph(3'')-Ib	HE654726.1	7850	8654	-	8600	8630	GGTGAATCGCATTCTGACTGGTTGCCTGTCA	CDS	16.388	7.76095	2.75026	1.86e-07	2.02e-05
