# Supplementary material for: Improved RNA stability estimation through Bayesian modeling reveals most Salmonella transcripts have subminute half-lives
Source: Proc Natl Acad Sci U S A. 2024 Mar 25;121(14):e2308814121. doi: 10.1073/pnas.2308814121 (PMC10998600; doi:10.1073/pnas.2308814121)
Supplement: Supplementary file 8 — Dataset S07 (XLSX) [file pnas.2308814121.sd07.xlsx]

## Sheet: Dataset S7
CspE CLIP-seq peaks obtained with DESeq2 as described in the Supplementary Methods.
locus_tag	com_id	chrom	feature_start	feature_end	strand	start	end	seq	type	baseMean	log2FoldChange	lfcSE	pvalue	padj
SL1344_0044	rpsT	FQ312003.1	52279	52543	-	52287	52319	TAAAGCTAACCTGACTGCACAGATCAACAAACT	CDS	13.4804	4.50556	1.43445	0.000204731	0.00424988
SL1344_0172	yadF	FQ312003.1	201405	202068	-	201826	201856	TCACACCGATCTGAACTGTCTCTCCGTGGTT	CDS	41.6527	2.72754	0.848264	0.00013034	0.00309893
SL1344_0246	metQ	FQ312003.1	285513	286329	-	286269	286292	CTCTGATTGGTTCTCTGGCACTTG	CDS	19.0927	3.94702	1.44624	0.000401656	0.00695521
SL1344_0397	tsaA	FQ312003.1	457558	458161	-	457916	457952	AGTGGTCGGCGTTTCTTTCGACTCTGAGTTCGTTCAC	CDS	45.112	3.60653	0.97787	1.62e-05	0.000647445
SL1344_0397	tsaA	FQ312003.1	457558	458161	-	458033	458058	AAACGACCGTTCTGTTCTTCTGGCCG	CDS	61.1445	5.81988	1.01523	1.08e-09	3.49e-07
SL1344_0397	tsaA	FQ312003.1	457558	458161	-	457991	458021	TTTTGTTTGCCCGTCTGAGCTGATCGCCTTT	CDS	63.6044	5.11332	1.04732	6.92e-08	9.49e-06
SL1344_0407	tsx	FQ312003.1	467022	467886	-	467148	467173	CTACGATCACTGGCACTACTCGGTCG	CDS	16.9906	4.36172	1.36391	0.000131704	0.00311647
SL1344_0407	tsx	FQ312003.1	467022	467886	-	467199	467220	AACCGTACCAGCAACTCCATCG	CDS	7.98123	6.17046	2.95283	0.000250541	0.00494704
SL1344_0407	tsx	FQ312003.1	467022	467886	-	467280	467301	ATCACCGATCTGTGGGGCGGTA	CDS	12.4187	5.05425	1.78487	0.000207869	0.0042888
SL1344_0407	tsx	FQ312003.1	467022	467886	-	467776	467802	CAGTATTTGTCCGACTGGTGGCACCAG	CDS	31.8181	3.00532	1.09802	0.000492784	0.00807
SL1344_0435	cyoC	FQ312003.1	494070	494586	-	494130	494155	CATGTGTCTGAGCCTGTTCTGGCACT	CDS	22.8956	3.78119	1.50097	0.000621526	0.00955192
SL1344_0435	cyoC	FQ312003.1	494070	494586	-	494547	494563	TATTCTGTTTGCTACCT	CDS	11.9902	7.03788	2.94177	3.63e-05	0.00122131
SL1344_0436	cyoB	FQ312003.1	494674	496666	-	495663	495689	GTCGTTTATCGTTTGGCTGCACCACTT	CDS	19.7468	8.01521	2.96737	2.6e-06	0.000151948
SL1344_0436	cyoB	FQ312003.1	494674	496666	-	496021	496051	ATCAACTTCTTCGTGACGATCCTGAAGATGC	CDS	13.6916	5.33241	1.72334	9.79e-05	0.00250734
SL1344_0437	cyoA	FQ312003.1	496676	497633	-	497337	497366	GCCGTGGTCTGGACGGTGCCTATCTTAATC	CDS	11.7158	6.96355	2.96202	5.06e-05	0.00153099
SL1344_0467	ybaJ	FQ312003.1	527864	528239	-	528147	528191	CTTTGCGAAACCCTGTATCATGACTGTCTTGCAAACCTTGAAGAA	CDS	49.9353	3.13013	0.93674	6.83e-05	0.00191932
SL1344_0555	SL1344_0555	FQ312003.1	622185	623361	-	623467	623496	AAAATATGTGAATAACTCTGGACGAAAAGT	5UTR	20.0539	5.15478	1.42822	3.89e-05	0.00129096
SL1344_0602	ybdQ	FQ312003.1	676859	677288	-	676848	676874	TTGGTTGTGCGTTAACTCTGGTGGCTA	CDS	42.1686	2.82596	0.946105	0.000253639	0.00498633
SL1344_0602	ybdQ	FQ312003.1	676859	677288	-	676848	676874	TTGGTTGTGCGTTAACTCTGGTGGCTA	3UTR	42.1686	2.82596	0.946105	0.000253639	0.00498633
SL1344_0602	ybdQ	FQ312003.1	676859	677288	-	676969	676996	ATGAGATGGGCGAAGAACTGGATGCGGA	CDS	26.6138	8.5649	3.00036	5.35e-07	4.84e-05
ncRNA0113	sRNA10	FQ312003.1	679291	679410	-	679393	679413	CTCAGGGCTATGACGTTTGAG	sRNA	9.62104	6.66798	2.87763	5.61e-05	0.00162817
SL1344_0605	rna	FQ312003.1	679476	680283	-	679393	679413	CTCAGGGCTATGACGTTTGAG	3UTR	9.62104	6.66798	2.87763	5.61e-05	0.00162817
SL1344_0605	rna	FQ312003.1	679476	680283	-	680232	680256	CTGCTGGCTGCCCTCTTAACCCCGA	CDS	18.8991	5.1591	1.32332	1.71e-05	0.000682681
SL1344_0653	gltJ	FQ312003.1	727419	728160	-	727965	727989	AACCGTTTCCTCTCCGGACTGGGCA	CDS	18.6994	4.08199	1.28768	0.00012068	0.00292562
ncRNA0085	SroC	FQ312003.1	728172	728327	-	728248	728277	CTCAGCACGGACAGACTATAAGCCTGATGG	sRNA	60.4983	2.51747	0.912719	0.000605671	0.00937582
SL1344_0653	gltJ	FQ312003.1	727419	728160	-	728248	728277	CTCAGCACGGACAGACTATAAGCCTGATGG	5UTR	60.4983	2.51747	0.912719	0.000605671	0.00937582
SL1344_0654	gltI	FQ312003.1	728319	729246	-	728248	728277	CTCAGCACGGACAGACTATAAGCCTGATGG	3UTR	60.4983	2.51747	0.912719	0.000605671	0.00937582
SL1344_0712	gltA	FQ312003.1	795364	796648	-	796039	796077	ACCTTTCCTACGCCGGTAACTTCCTGAACATGATGTTCT	CDS	38.9839	7.14285	1.56058	1.31e-07	1.54e-05
SL1344_0712	gltA	FQ312003.1	795364	796648	-	796256	796296	TCACTCGCCTGTTCCATGCTTTCCGTCGCGACTCACATCCG	CDS	29.7589	3.58493	1.34636	0.000434298	0.00737005
SL1344_0712	gltA	FQ312003.1	795364	796648	-	796591	796617	CTGGTGACACTGCTATTGAACTGGATG	CDS	26.6842	2.98392	0.949076	0.000147397	0.00340317
SL1344_0749	gpmA	FQ312003.1	835616	836369	-	835659	835695	CAAACATTACTATCTGGGCAACGCTGACGAAATCGCC	CDS	10.8211	4.93507	1.72264	0.000221552	0.00450268
SL1344_0806	dps	FQ312003.1	896747	897251	-	896718	896751	ATAAATCTATCTCTACCCTGAATACTTCGAGTTG	CDS	69.2023	3.87459	0.921529	1.79e-06	0.000115209
SL1344_0806	dps	FQ312003.1	896747	897251	-	896718	896751	ATAAATCTATCTCTACCCTGAATACTTCGAGTTG	3UTR	69.2023	3.87459	0.921529	1.79e-06	0.000115209
SL1344_0806	dps	FQ312003.1	896747	897251	-	896759	896789	CTCGATAAATTCCTGTGGTTTATCGAATCCA	CDS	11.9232	4.84692	1.93647	0.000525916	0.0084897
SL1344_0806	dps	FQ312003.1	896747	897251	-	896804	896832	AGATGAAGACACTGCCGATATCTTTACCG	CDS	10.7609	6.79281	2.95858	7.34e-05	0.00202501
SL1344_0806	dps	FQ312003.1	896747	897251	-	896864	896908	AGGATCACTTAAAAGAACTGGCCGATCGCTACGCTGTTGTCGCTA	CDS	48.5539	4.74822	1.05791	5.48e-07	4.93e-05
SL1344_0806	dps	FQ312003.1	896747	897251	-	897002	897049	GCTTCCGTACCGCACTGACCGATCATCTGGATACTATGGCCGAGCGCG	CDS	89.29	5.01807	0.891999	1.3e-09	4.11e-07
SL1344_0806	dps	FQ312003.1	896747	897251	-	897106	897132	CATTGACCTGTCGCTGATCACGAAACA	CDS	17.2074	5.73751	1.66453	2.49e-05	0.000920419
SL1344_0806	dps	FQ312003.1	896747	897251	-	897068	897096	GAACATGCGCGGTGCTAACTTTATTGCCG	CDS	12.5133	7.17191	2.90667	1.87e-05	0.00073689
ncRNA0062	RybB	FQ312003.1	941812	941893	-	941848	941870	CCATTTTGTGGAGCCCATCAACC	sRNA	27.8657	4.83668	1.14366	2.27e-06	0.000137297
SL1344_0868	ybjP	FQ312003.1	961260	961776	-	961700	961730	TTAGCGCCTGTACGACCGTCACTCCCGCCTA	CDS	12.9649	5.27351	1.65902	7.24e-05	0.00200487
SL1344_0882	cspD	FQ312003.1	978338	978560	-	978416	978447	TTACAGAACGCTTAAAGCCGGACAGTCTGTCC	CDS	17.0493	7.79645	2.91093	2.65e-06	0.000153546
SL1344_0910	pflB	FQ312003.1	1011662	1013945	-	1012950	1012975	ATGATGAACTGTTCTCCGGCGACCCG	CDS	26.7734	2.96996	0.870582	6.32e-05	0.00180274
SL1344_0936	ompF	FQ312003.1	1046347	1047439	-	1046814	1046840	ATATGAGTTCGACGGCTTTGGCGTCAC	CDS	10.6054	4.87306	1.74993	0.00028156	0.00537618
SL1344_0936	ompF	FQ312003.1	1046347	1047439	-	1046914	1046941	CTGGTGGACGGTCTCTCTTTCGGTATCC	CDS	25.2777	8.56865	2.91459	1.04e-07	1.34e-05
SL1344_0937	asnCa	FQ312003.1	1048045	1049446	-	1049415	1049449	ATTATGAGCGTTGTGCCTGTAGCCGACGTACTCCA	CDS	19.0119	3.52173	1.25035	0.000364706	0.00653199
SL1344_0937	asnCa	FQ312003.1	1048045	1049446	-	1049415	1049449	ATTATGAGCGTTGTGCCTGTAGCCGACGTACTCCA	5UTR	19.0119	3.52173	1.25035	0.000364706	0.00653199
SL1344_0983	sodCa	FQ312003.1	1086604	1087138	-	1086964	1086996	CACCTTACGGTCTGCTTTTCACTCCTCACCTAA	CDS	35.0014	2.86813	1.05708	0.000557279	0.00879723
SL1344_0983	sodCa	FQ312003.1	1086604	1087138	-	1087048	1087079	AGAGAATACCCTGACTGTAAAGATGAACGATG	CDS	26.0992	3.27915	1.06157	0.000152405	0.00346525
SL1344_1010	ompA	FQ312003.1	1117286	1118339	-	1117288	1117325	AAAGGCGTTAAAGACGTGGTAACTCAGCCGCAGGCTTA	CDS	207.594	4.57103	0.73361	3.07e-11	2.19e-08
SL1344_1010	ompA	FQ312003.1	1117286	1118339	-	1117435	1117467	CAAAGGTATTCCGTCTGACAAAATCTCCGCACG	CDS	155.144	4.29503	0.776304	2.15e-09	5.84e-07
SL1344_1010	ompA	FQ312003.1	1117286	1118339	-	1117491	1117517	CAGGGTCTGTCCGAGAAACGTGCTCAG	CDS	33.0099	5.49864	1.24712	1.26e-06	8.89e-05
SL1344_1010	ompA	FQ312003.1	1117286	1118339	-	1117646	1117685	TTCACTCTGAAGTCTGACGTACTGTTCAACTTCAACAAAT	CDS	89.8262	3.01505	0.937152	0.000106208	0.00266028
SL1344_1010	ompA	FQ312003.1	1117286	1118339	-	1117877	1117904	CCGGTATTCGCGGGCGGTATCGAGTATG	CDS	26.5533	6.54567	1.5739	1.2e-06	8.67e-05
SL1344_1010	ompA	FQ312003.1	1117286	1118339	-	1117988	1118019	AATCACTGACGATCTGGACGTTTATACCCGTC	CDS	141.114	4.05122	0.665764	9.33e-11	5.28e-08
SL1344_1010	ompA	FQ312003.1	1117286	1118339	-	1118087	1118128	GCTTTGAAATGGGCTACGACTGGTTAGGCCGTATGCCGTACA	CDS	82.1241	2.77511	0.648756	2.09e-06	0.000129317
SL1344_1010	ompA	FQ312003.1	1117286	1118339	-	1118170	1118201	AATGATGGCCCGACTCATGAAAACCAACTGGG	CDS	50.7283	5.17414	1.11059	2.31e-07	2.44e-05
SL1344_1010	ompA	FQ312003.1	1117286	1118339	-	1118221	1118279	GCCGCTCCGAAAGATAACACCTGGTACGCTGGTGCTAAACTGGGCTGGTCTCAGTACCA	CDS	37.43	4.28728	1.24426	3.26e-05	0.00113023
SL1344_1010	ompA	FQ312003.1	1117286	1118339	-	1118343	1118373	ATGGCGTATTTTGGATGATAACGAGGCGCAA	5UTR	12.7911	4.34841	1.54763	0.000510186	0.00831487
SL1344_1024	yccK	FQ312003.1	1130173	1130503	-	1130119	1130156	TGTTAACGTCTCGCGAGGGCTGTGCGGTTCAGTGAGGA	3UTR	7.10971	5.85098	3.00782	0.000528726	0.00850472
SL1344_1025	yccA	FQ312003.1	1130589	1131168	-	1130867	1130896	CTGCTGCTCCGCTTACGTTCTGACCACCCG	CDS	22.5567	4.15513	1.47552	0.00027695	0.00530307
SL1344_1025	yccA	FQ312003.1	1130589	1131168	-	1130840	1130866	TAAGGATATGTCTTTCCTGGGCGGTAT	CDS	15.7561	7.60312	2.936	6.93e-06	0.00033972
SL1344_1025	yccA	FQ312003.1	1130589	1131168	-	1131078	1131104	CCCCCGGCCTGATTCTGACGCTGGTCG	CDS	29.6711	5.88432	1.32732	1.9e-06	0.000121
SL1344_1025	yccA	FQ312003.1	1130589	1131168	-	1131205	1131231	TCATCGCGTGATCGTAGCTCGCTACTG	5UTR	14.1471	7.37732	2.94198	1.46e-05	0.000597847
SL1344_1027	pipB	FQ312003.1	1132771	1133647	-	1132972	1133021	AAACATGACTAAAGCAAACCTGACTCACGCAGACCTGACTTGCGCTAACA	CDS	10.9854	4.96849	1.71787	0.00020324	0.00423837
SL1344_1029	pipC	FQ312003.1	1134194	1134536	-	1134233	1134267	CGAAGAAGAGGCGCTCACTGGTTTTGAATTATTCA	CDS	15.0173	4.51134	1.58678	0.000381381	0.00674062
SL1344_1029	pipC	FQ312003.1	1134194	1134536	-	1134363	1134395	CCATTGCCTGACGACATCCTGACTTTGCAGCAT	CDS	167.825	5.32451	0.827751	8.92e-12	9.47e-09
SL1344_1029	pipC	FQ312003.1	1134194	1134536	-	1134302	1134336	CGTCACTATCGGCGCTGACGCAGACAATACTGCTT	CDS	39.3948	7.20434	1.49337	3.4e-08	5.63e-06
SL1344_1029	pipC	FQ312003.1	1134194	1134536	-	1134400	1134424	ATACACTGGAAATGTGCTGTCCCTT	CDS	15.6405	5.36146	1.86808	0.000165511	0.00367755
SL1344_1029	pipC	FQ312003.1	1134194	1134536	-	1134483	1134513	ATATGACGCGTTAGGCCTGGATGCGCCAGAA	CDS	61.0146	4.45663	1.00342	5.86e-07	5.17e-05
SL1344_1030	sopB	FQ312003.1	1134552	1136238	-	1134692	1134719	TGAATAGCGGTAACCTGGAGATTCAGAA	CDS	14.7062	4.64354	1.45583	0.000171378	0.00378314
SL1344_1030	sopB	FQ312003.1	1134552	1136238	-	1135391	1135420	ATTAACTGCGGCACTTTTTAGTAAACCTGA	CDS	11.3328	6.98878	2.89108	2.71e-05	0.000976096
SL1344_1030	sopB	FQ312003.1	1134552	1136238	-	1135428	1135471	AAAAGATCCGCTTCTGCGTCACGTCGGCGCTGAAAACAAAGCCA	CDS	23.4085	4.38229	1.30376	5.38e-05	0.00160261
SL1344_1030	sopB	FQ312003.1	1134552	1136238	-	1135515	1135551	ACGGTGAGTGTGCATGAGGACGGTAAAGATAAAACGC	CDS	24.9064	3.12311	1.19852	0.000659985	0.0098678
SL1344_1030	sopB	FQ312003.1	1134552	1136238	-	1135968	1135995	GATCTTCTTACCGTCGCGGCAACCGTTC	CDS	44.8083	3.73102	1.35396	0.000302103	0.00567269
SL1344_1030	sopB	FQ312003.1	1134552	1136238	-	1136002	1136028	CACTCGCTGCATAACCTCTATAACTTA	CDS	26.8116	4.65657	1.24553	1.38e-05	0.000567387
SL1344_1058	wrbA	FQ312003.1	1161544	1162141	-	1161550	1161583	GAATACGTCGCCGGTCTGGCAGTCAAACTCAACG	CDS	9.01497	6.51522	2.88957	8.72e-05	0.00228631
SL1344_1058	wrbA	FQ312003.1	1161544	1162141	-	1161686	1161713	TGCCGCACAGGAACTCTTTGACGTCTCC	CDS	25.6394	6.39567	1.65925	4.34e-06	0.000229921
ncRNA0476	StyR-306	FQ312003.1	1204043	1204124	-	1204074	1204101	ACACGCATTGAACCTCGAGAACCGTTGT	sRNA	13.2685	4.3485	1.56768	0.000511181	0.00832109
SL1344_1098	bssS	FQ312003.1	1203792	1204050	-	1204074	1204101	ACACGCATTGAACCTCGAGAACCGTTGT	5UTR	13.2685	4.3485	1.56768	0.000511181	0.00832109
SL1344_1102	grxB	FQ312003.1	1206491	1207139	-	1206486	1206510	CTCCTCAATGGCTATCTAACTCCCG	CDS	9.0775	6.44459	2.9518	0.000147357	0.00340317
SL1344_1102	grxB	FQ312003.1	1206491	1207139	-	1206486	1206510	CTCCTCAATGGCTATCTAACTCCCG	3UTR	9.0775	6.44459	2.9518	0.000147357	0.00340317
ncRNA0318	STnc3410	FQ312003.1	1254995	1255077	-	1254993	1255024	GCGTCATTACTCTGCGTCCGGCCTAATCTTTA	sRNA	13.2536	5.30402	1.65204	6.26e-05	0.00178904
SL1344_1153	mfd	FQ312003.1	1255036	1258483	-	1254993	1255024	GCGTCATTACTCTGCGTCCGGCCTAATCTTTA	3UTR	13.2536	5.30402	1.65204	6.26e-05	0.00178904
SL1344_1160	potC	FQ312003.1	1264890	1265670	-	1264941	1264967	CCGTTTTATTGGTGCTGTCTCTGGTAA	CDS	8.99423	6.40549	2.96745	0.000172801	0.00379682
SL1344_1169	phoP	FQ312003.1	1275541	1276216	-	1275913	1275942	TCAGCTCCGGGGCCGATGACTACGTGACGA	CDS	22.4105	4.94625	1.14687	2.35e-06	0.000140669
SL1344_1180	msgA	FQ312003.1	1286318	1286558	-	1286327	1286344	CTGATATGTGGCTGGTCG	CDS	12.1531	7.04578	2.9616	4.17e-05	0.00134108
SL1344_1181	envE	FQ312003.1	1286748	1287270	-	1286707	1286748	CAGGACACCGCTGTGAAGAGAGTGCCGCTAACCTCTTGACAC	3UTR	33.5786	3.28667	1.04754	0.000126208	0.00303257
ncRNA0179	STnc520	FQ312003.1	1290589	1290674	-	1290593	1290622	CAGGGTCTTGCATACGCTCTGGCGCGGTTA	sRNA	1175.69	3.80467	0.840427	4.33e-07	3.97e-05
ncRNA0179	STnc520	FQ312003.1	1290589	1290674	-	1290623	1290664	CATTCATATTCGCACTATTGAACGATCACCGGCCAACCGCGC	sRNA	648.761	3.36341	0.945104	2.71e-05	0.000976096
ncRNA0180	STnc530	FQ312003.1	1317057	1317158	-	1317100	1317213	ATACTACCACTATAATAGCCGTAAACCTGTATATCTCCTGACTGGATTAACCTTACATGCGCCGACTTATCACTGAAATACTATGGATTTATTAATGCCAGCAATACTCACCAG	sRNA	14.4627	7.53761	2.85331	3.12e-06	0.000177966
SL1344_1220	yeaG	FQ312003.1	1318680	1320465	-	1319027	1319048	ATACCGGTCAACTGTTCGATCG	CDS	10.3205	6.61607	3.02747	0.0001568	0.00353128
SL1344_1225	gapA	FQ312003.1	1325545	1326541	-	1325551	1325584	AACAAAGTACTGGACCTGATTGCTCACATCTCCA	CDS	43.9839	3.73311	1.03791	2.15e-05	0.000827106
SL1344_1224A	SL1344_1224A	FQ312003.1	1325210	1325465	-	1325551	1325584	AACAAAGTACTGGACCTGATTGCTCACATCTCCA	5UTR	43.9839	3.73311	1.03791	2.15e-05	0.000827106
SL1344_1253	katE	FQ312003.1	1353966	1356219	-	1354836	1354867	CACCAATCCGGCGAACTATGAACCAAACTCCA	CDS	10.5181	6.50833	3.1449	0.000312743	0.00584016
SL1344_1253	katE	FQ312003.1	1353966	1356219	-	1354980	1355022	ACCAACGATCCGCTGTTACAGGGGCGTCTGTTCTCTTATACCG	CDS	8.42696	6.29778	2.94444	0.000189157	0.00405666
SL1344_1261	pfkB	FQ312003.1	1361942	1362875	-	1361981	1362006	AGGTACGCGTCTGTGTTCTCGTGACG	CDS	12.2505	7.20649	2.84927	9.4e-06	0.000426687
SL1344_1263	SL1344_1263	FQ312003.1	1363970	1364930	-	1364381	1364404	CAGCTATTGATATTCTGGGCGTCA	CDS	17.5836	5.0149	1.39355	4.94e-05	0.00150249
SL1344_1311	lpp	FQ312003.1	1416230	1416467	-	1416273	1416309	CGACGTTCAGGCTGCTAAAGACGACGCAGCTCGCGCT	CDS	250.912	3.77077	0.584918	1.05e-11	9.47e-09
SL1344_1311	lpp	FQ312003.1	1416230	1416467	-	1416349	1416391	AAATCGATCAGCTGTCTTCTGACGTTCAGACTCTGAACGCTAA	CDS	700.339	3.62908	0.586512	5.16e-11	3.5e-08
SL1344_1311	lpp	FQ312003.1	1416230	1416467	-	1416249	1416276	CGCTAACCAGCGTCTGGACAACCAGGCT	CDS	61.8752	3.09717	0.691753	7.58e-07	6.39e-05
SL1344_1311	lpp	FQ312003.1	1416230	1416467	-	1416423	1416471	AATAATGAATCGTACTAAACTGGTACTGGGCGCGGTAATCCTGGGTTCT	CDS	519.622	3.04241	0.809036	1.5e-05	0.00061173
SL1344_1311	lpp	FQ312003.1	1416230	1416467	-	1416423	1416471	AATAATGAATCGTACTAAACTGGTACTGGGCGCGGTAATCCTGGGTTCT	5UTR	519.622	3.04241	0.809036	1.5e-05	0.00061173
SL1344_1311	lpp	FQ312003.1	1416230	1416467	-	1416399	1416425	TCTACTCTGCTGGCTGGTTGCTCCAGC	CDS	111.596	3.25099	0.894935	2.19e-05	0.000836524
SL1344_1363	sodB	FQ312003.1	1466264	1466846	-	1466294	1466331	AAACTATCTGGAGCATTTCTGGGCGCTGGTTAACTGGG	CDS	43.4497	3.89814	0.915114	1.66e-06	0.000109142
SL1344_1363	sodB	FQ312003.1	1466264	1466846	-	1466465	1466496	AAACTTTGGTTCCGGATGGACATGGCTGGTAA	CDS	28.1478	3.43711	1.26586	0.00042084	0.00720918
SL1344_1363	sodB	FQ312003.1	1466264	1466846	-	1466660	1466686	AAGAGATCGTGCGCACTTCCGAAGGCG	CDS	21.1094	8.16818	2.95302	1.21e-06	8.67e-05
SL1344_1363	sodB	FQ312003.1	1466264	1466846	-	1466794	1466822	CCGTATGCCAAAGATGCTCTGGTGCCGCA	CDS	53.0844	4.49391	1.4054	6.48e-05	0.00183399
SL1344_1363	sodB	FQ312003.1	1466264	1466846	-	1466759	1466791	TTTCTGCTGAGACGCTGGAATATCACTATGGCA	CDS	32.265	6.7762	1.62937	1.02e-06	7.91e-05
SL1344_1363	sodB	FQ312003.1	1466264	1466846	-	1466721	1466755	ATCATCAGACTTACGTGACCAATCTTAACAATTTG	CDS	43.9873	3.63541	0.902317	4.3e-06	0.000229075
SL1344_1377	slyB	FQ312003.1	1477219	1477687	-	1477252	1477272	AGCGTGTCGTGCTGGCCAGCA	CDS	9.01926	4.54061	1.80355	0.000626482	0.00956706
SL1344_1377	slyB	FQ312003.1	1477219	1477687	-	1477439	1477465	GGCAACACTATCGGCGGCGGTACGGGT	CDS	35.1473	6.99938	1.56326	2.39e-07	2.48e-05
SL1344_1377	slyB	FQ312003.1	1477219	1477687	-	1477529	1477552	GTTAACGTTCGTCCGGTTCAAATT	CDS	13.6851	7.39951	2.87276	6.53e-06	0.000323327
SL1344_1393	ydgT	FQ312003.1	1492386	1492617	-	1492714	1492738	CATGTGGCGCCTGACTCTTTACCGG	5UTR	10.5382	4.66384	1.90574	0.000644783	0.00974079
SL1344_1405	rstA	FQ312003.1	1508141	1508873	-	1508624	1508655	CCCGATTGTCCTGCTCACCTCGCTGGACAGTG	CDS	8.18223	6.24465	2.93996	0.000205987	0.00426944
SL1344_1439	ydfZ	FQ312003.1	1544455	1544659	-	1544430	1544471	TCTTGGCATGAACTGATACCACTGGCCGCTAAGAACCGCTCC	CDS	7.07086	5.79308	3.04413	0.000645649	0.00974079
SL1344_1439	ydfZ	FQ312003.1	1544455	1544659	-	1544430	1544471	TCTTGGCATGAACTGATACCACTGGCCGCTAAGAACCGCTCC	3UTR	7.07086	5.79308	3.04413	0.000645649	0.00974079
SL1344_1514	steA	FQ312003.1	1626356	1626989	-	1626835	1626872	TATGTGCTTACCGCAGGACTGGCCTACGGATTTACGCG	CDS	17.2893	5.78207	1.65608	2.25e-05	0.000847595
SL1344_1531	ugtL	FQ312003.1	1648098	1648497	-	1648270	1648301	TATTTGTACAGACTATCGCAATTACTGAGAAG	CDS	7.44294	5.8735	3.06702	0.000616254	0.00950712
SL1344_1556	trg	FQ312003.1	1672731	1674357	-	1674224	1674254	TTTTTGCTTTGAGCGCCGGGCTGGCAGGCTA	CDS	8.91151	6.45286	2.91709	0.000119305	0.00291032
SL1344_1556	trg	FQ312003.1	1672731	1674357	-	1674257	1674308	ATCATATTCGGCTGGTTCCGCTGTTTTCCTCCATTCTCGGTGGCATCCTTCT	CDS	8.35139	6.18196	3.01967	0.000326919	0.00602205
ncRNA0048	MicC	FQ312003.1	1702528	1702639	-	1702593	1702619	CATATTCATTTTGTCGCTGGGCCATTG	sRNA	17.143	5.74677	1.6488	2.17e-05	0.000833423
ncRNA0015	FnrS	FQ312003.1	1706783	1706905	-	1706794	1706831	GCACAATTGATTCGTACGACGCCGACTTAGATTAGTCG	sRNA	314.863	4.72817	0.815343	4.16e-10	1.71e-07
SL1344_1587	zntB	FQ312003.1	1707000	1707984	-	1706794	1706831	GCACAATTGATTCGTACGACGCCGACTTAGATTAGTCG	3UTR	314.863	4.72817	0.815343	4.16e-10	1.71e-07
ncRNA0015	FnrS	FQ312003.1	1706783	1706905	-	1706839	1706874	TGCGCTCCATATTGTCTTACTTCCTTTTTTGAATTA	sRNA	165.942	6.00503	0.860086	2.25e-13	7.65e-10
SL1344_1587	zntB	FQ312003.1	1707000	1707984	-	1706839	1706874	TGCGCTCCATATTGTCTTACTTCCTTTTTTGAATTA	3UTR	165.942	6.00503	0.860086	2.25e-13	7.65e-10
SL1344_1644	acnA	FQ312003.1	1761607	1764283	-	1761794	1761820	CGTAAAACGCTTGGACTGACCGGGGAA	CDS	18.9816	7.99104	2.92491	1.56e-06	0.00010374
SL1344_1644	acnA	FQ312003.1	1761607	1764283	-	1762839	1762865	AAAAGTGGTATCTGACTATCTGGCGCA	CDS	9.4722	4.58502	1.84232	0.000654252	0.00982078
SL1344_1644	acnA	FQ312003.1	1761607	1764283	-	1763157	1763251	AAGGCGCAGGGAATGTGGCGTAATCCCGGTGACGAACCGGTATTTACCAGTACGCTGGAACTGGATATGGGCGATGTCGAGGCCAGCCTGGCCGG	CDS	7.32722	5.9863	2.9559	0.000352163	0.00636612
SL1344_1644	acnA	FQ312003.1	1761607	1764283	-	1763880	1763906	TATTGACCACTCTGTGACGGTCGATCA	CDS	16.1042	7.74466	2.86074	1.57e-06	0.00010374
SL1344_1663	ompW	FQ312003.1	1784745	1785384	-	1784772	1784805	CATGACAGCGTGCGTCTGGACCCATGGGTATTTA	CDS	67.25	3.83184	1.20242	7.98e-05	0.00215331
SL1344_1663	ompW	FQ312003.1	1784745	1785384	-	1784928	1784968	TAAAAATGCCGGGCTGTCCGATCTGAGCTTTAAGGATTCCT	CDS	252.65	4.61952	0.803373	5.95e-10	2.31e-07
SL1344_1663	ompW	FQ312003.1	1784745	1785384	-	1784892	1784915	GGCAAGTTGGGGTAGATTACCTGA	CDS	11.0386	4.11126	1.46929	0.00054578	0.00866609
SL1344_1663	ompW	FQ312003.1	1784745	1785384	-	1785010	1785038	AAGTGCGTCCTTATGTCGGCGTGGGGGTG	CDS	37.5894	7.10098	1.5414	1.13e-07	1.41e-05
SL1344_1663	ompW	FQ312003.1	1784745	1785384	-	1785146	1785186	ATGGCGACGGACAATATCGGGGTTGAATTGCTGGCGGCTAC	CDS	45.1052	4.45563	1.17604	8.98e-06	0.000410596
SL1344_1663	ompW	FQ312003.1	1784745	1785384	-	1785189	1785221	GTAATAACACGCAACTCGGCCTGACATTCACTT	CDS	20.2177	5.25532	1.33795	1.47e-05	0.000599305
SL1344_1663	ompW	FQ312003.1	1784745	1785384	-	1785335	1785373	TACAGTGGCGGCACTGGCGTTAACAACTCTTCTCTCAGG	CDS	47.3535	3.74338	0.988122	1.11e-05	0.000481632
SL1344_1677	oppA	FQ312003.1	1796460	1798092	-	1796435	1796469	AAACATTAATGGCAAGACATGGGACAACTGCGGTT	CDS	8.67751	6.29756	2.99106	0.00023646	0.00471226
SL1344_1676	oppB	FQ312003.1	1795418	1796339	-	1796435	1796469	AAACATTAATGGCAAGACATGGGACAACTGCGGTT	5UTR	8.67751	6.29756	2.99106	0.00023646	0.00471226
SL1344_1677	oppA	FQ312003.1	1796460	1798092	-	1796435	1796469	AAACATTAATGGCAAGACATGGGACAACTGCGGTT	3UTR	8.67751	6.29756	2.99106	0.00023646	0.00471226
SL1344_1677	oppA	FQ312003.1	1796460	1798092	-	1796902	1796936	CATTCGACCTGCTGTATAACACCTCCGATCTGCAT	CDS	25.9618	3.04246	1.0557	0.000329243	0.00604844
SL1344_1677	oppA	FQ312003.1	1796460	1798092	-	1797624	1797650	ATGACATTATCGCCGGTAAAAAACCCG	CDS	7.03252	5.77925	3.04904	0.000670055	0.00999633
SL1344_1677	oppA	FQ312003.1	1796460	1798092	-	1798176	1798204	AGCAAAAGCAGTGACAGACCTGGCAGTAC	5UTR	11.8352	5.01654	1.76022	0.000208876	0.00430304
SL1344_1693	narK	FQ312003.1	1819396	1820794	-	1819363	1819398	AACTTTTGATTATCCTTTGCGCGGCGTTAGACCGCG	CDS	49.802	5.14256	1.08667	1.58e-07	1.78e-05
ncRNA0278	STnc2040	FQ312003.1	1819354	1819407	-	1819363	1819398	AACTTTTGATTATCCTTTGCGCGGCGTTAGACCGCG	sRNA	49.802	5.14256	1.08667	1.58e-07	1.78e-05
SL1344_1710	ychH	FQ312003.1	1837415	1837694	-	1837607	1837642	TGGTCGTGATGGTTGTCGGCGTGGGTTACTCTATTT	CDS	110.819	4.21248	0.773316	3.63e-09	8.96e-07
SL1344_1725	ymgE	FQ312003.1	1853697	1853952	-	1853843	1853865	ATCCTGACCTGTATTCTCGGTAT	CDS	10.7588	4.92792	1.72245	0.00022505	0.00455332
SL1344_1731	dadA	FQ312003.1	1859541	1860840	-	1860234	1860259	TGATGAAACCGGGGACTGTCAGCTCT	CDS	24.7118	4.11908	1.4325	0.000252079	0.00496695
SL1344_1733	fadR	FQ312003.1	1862741	1863461	-	1863015	1863047	GATGCATTCGCCGATCTGGACTATAACATCTTT	CDS	13.2224	5.21937	1.74588	0.000130319	0.00309893
SL1344_1766	cspC	FQ312003.1	1893114	1893324	-	1893180	1893211	CAATGGTTTCAAAACTCTGGCTGAAGGCCAGA	CDS	9.80089	6.358	3.14452	0.000390803	0.00683703
SL1344_1767	yobF	FQ312003.1	1893336	1893480	-	1893401	1893437	ACGTTGAATACCGCTTCTCTGCCGAACCTTATATTAG	CDS	65.544	10.228	3.04591	1.9e-10	8.9e-08
SL1344_1768	SL1344_1768	FQ312003.1	1894128	1894416	-	1894330	1894364	CAATGGTGGTTCTGGTGGTGGGGCTGGCGCTCTGG	CDS	29.8181	3.41445	1.0409	7.96e-05	0.00215331
SL1344_1769	yobG	FQ312003.1	1894486	1894630	-	1894516	1894552	ATGTGCGATCAGGATGTACAATTTTTCAGCGGTATTT	CDS	10.0636	4.62618	1.8472	0.000559463	0.00882146
SL1344_1773	htpX	FQ312003.1	1897626	1898508	-	1898419	1898496	GCGCTCTTCCTGCTGACGAACCTGGCCGTGATGGTCGTTTTCGGGCTGGTTCTGAGCCTGACGGGGATACAGTCGAGC	CDS	11.1011	4.90973	1.74181	0.000229749	0.00460944
SL1344_1784	sopE2	FQ312003.1	1909579	1910302	-	1910143	1910181	GCTTTATCAGCCTGTCGACGAGTCTGTCAGATCGTTTTA	CDS	32.6669	9.06346	2.91582	6.58e-09	1.44e-06
SL1344_1784	sopE2	FQ312003.1	1909579	1910302	-	1910235	1910264	CCATAGAAGTGACGTTGAACCAGTAAAAGA	CDS	24.5472	3.49965	1.17852	0.000212829	0.00437696
SL1344_1797	pagM	FQ312003.1	1919656	1919839	-	1919766	1919799	CAACTCTTCTGCTGTTGTCGTCTGCTGCCCAGCC	CDS	14.5223	4.58891	1.45344	0.000177412	0.00385986
SL1344_1816	yebG	FQ312003.1	1932810	1933101	-	1932980	1933009	GCTCGATACTGCCGATCTTCTTGATACCTG	CDS	12.9181	7.12474	2.99376	4.35e-05	0.0013879
SL1344_1850	cheZ	FQ312003.1	1969194	1969839	-	1969721	1969754	GCGACAGCCTGCGTGAACTGGGGCTGGACCAGGC	CDS	23.9912	5.50773	1.32889	5.6e-06	0.000279681
SL1344_1851	cheY	FQ312003.1	1969849	1970239	-	1970053	1970087	TGGTTTTATTATCTCCGACTGGAACATGCCGAACA	CDS	32.9036	5.45461	1.24196	1.19e-06	8.67e-05
SL1344_1853	cheR	FQ312003.1	1971302	1972169	-	1971885	1971917	TTTATCAACGCTCTGACTACCAACCTGACCGCT	CDS	62.0768	7.89051	1.52296	3.84e-09	9.31e-07
SL1344_1854	cheM	FQ312003.1	1972322	1973984	-	1973807	1973821	CGACATGGGACTTAA	CDS	23.1748	4.84026	1.3279	2.41e-05	0.000897222
SL1344_1854	cheM	FQ312003.1	1972322	1973984	-	1973889	1973918	CTTGTTTCCGGTGGTTTGCTGTTTTCTTCA	CDS	8.29056	6.07699	3.08717	0.000488935	0.00806726
SL1344_1855	cheW	FQ312003.1	1974220	1974724	-	1974408	1974436	GTCGTCGGGATAGTGGTAGACGGCGTGTC	CDS	16.9664	4.94204	1.37451	4.77e-05	0.00146995
ncRNA0144	STnc205	FQ312003.1	1974402	1974566	-	1974408	1974436	GTCGTCGGGATAGTGGTAGACGGCGTGTC	sRNA	16.9664	4.94204	1.37451	4.77e-05	0.00146995
SL1344_1855	cheW	FQ312003.1	1974220	1974724	-	1974338	1974364	GAATTTGCCGTGACCTTGTCAACAGAA	CDS	9.65966	4.64175	1.78621	0.000465304	0.00779876
SL1344_1855	cheW	FQ312003.1	1974220	1974724	-	1974440	1974466	GTAGTGATCGTACTGAATCTGGGGCAA	CDS	11.1711	5.00486	1.70735	0.000179117	0.00389071
ncRNA0144	STnc205	FQ312003.1	1974402	1974566	-	1974440	1974466	GTAGTGATCGTACTGAATCTGGGGCAA	sRNA	11.1711	5.00486	1.70735	0.000179117	0.00389071
SL1344_1856	cheA	FQ312003.1	1974744	1976760	-	1974987	1975021	ATTGTGGAAAGTGTTTGACGTGGACGGGGCGAAAA	CDS	40.4481	2.83122	0.889231	0.000138823	0.00327198
SL1344_1857	motB	FQ312003.1	1976764	1977694	-	1976988	1977051	CCGCCGATCGCGCCAATGCCTCTCGTCGCGAACTGGTCGCTGGCGGGCTGGATAACGGAAAAGT	CDS	9.37562	6.499	2.96238	0.00013979	0.00328907
SL1344_1857	motB	FQ312003.1	1976764	1977694	-	1977310	1977343	AAACTGCGCGGCGATCTGGATCAACTGATCGAAT	CDS	38.6959	4.60761	1.22768	1.04e-05	0.000457937
SL1344_1882	dcyD	FQ312003.1	1999617	2000604	-	2000188	2000211	CTAACCGATCCGGATGCGCAGCTG	CDS	8.78513	6.35131	2.97414	0.000198832	0.00417854
SL1344_1885	fliA	FQ312003.1	2002314	2003034	-	2002800	2002817	AGCGTATTCGTGGGGCGA	CDS	11.8846	6.91032	3.02614	8.67e-05	0.00227764
SL1344_1885	fliA	FQ312003.1	2002314	2003034	-	2003022	2003055	TTTAACGCAGGGCTGTTTATCGTGAATTCACTGT	CDS	28.1535	5.73832	1.36861	4.25e-06	0.000229075
SL1344_1885	fliA	FQ312003.1	2002314	2003034	-	2003022	2003055	TTTAACGCAGGGCTGTTTATCGTGAATTCACTGT	5UTR	28.1535	5.73832	1.36861	4.25e-06	0.000229075
SL1344_1887	fliB	FQ312003.1	2003941	2005147	-	2005117	2005141	GAAATCACCGTCACTGAACCTGCCT	CDS	29.8467	5.36023	1.20914	1.2e-06	8.67e-05
SL1344_1888	fliC	FQ312003.1	2005225	2006713	-	2005358	2005395	TGGGCAACACCGTAAACAACCTGACTTCTGCCCGTAGC	CDS	430.376	4.35057	0.912387	1.14e-07	1.41e-05
SL1344_1888	fliC	FQ312003.1	2005225	2006713	-	2005423	2005461	AGGTTGACACGTTACGTTCTGACCTGGGTGCGGTACAGA	CDS	44.8198	4.45065	1.05694	1.92e-06	0.00012162
SL1344_1888	fliC	FQ312003.1	2005225	2006713	-	2005204	2005230	GTTAATCCGGCGATTGATTCACCGACA	CDS	58.3024	2.72145	0.835929	0.000112045	0.00277073
SL1344_1887	fliB	FQ312003.1	2003941	2005147	-	2005204	2005230	GTTAATCCGGCGATTGATTCACCGACA	5UTR	58.3024	2.72145	0.835929	0.000112045	0.00277073
SL1344_1888	fliC	FQ312003.1	2005225	2006713	-	2005204	2005230	GTTAATCCGGCGATTGATTCACCGACA	3UTR	58.3024	2.72145	0.835929	0.000112045	0.00277073
SL1344_1888	fliC	FQ312003.1	2005225	2006713	-	2005393	2005421	CCGTTTCAACTCCGCTATTACCAACCTGG	CDS	8.05886	6.24484	2.91403	0.000180272	0.00390891
SL1344_1888	fliC	FQ312003.1	2005225	2006713	-	2005495	2005532	GCCTGATCTGGCGGAAGCGGCTGCTACAACCACCGAAA	CDS	102.766	3.97551	0.737618	5.49e-09	1.28e-06
SL1344_1888	fliC	FQ312003.1	2005225	2006713	-	2005644	2005678	AATACTACGAAATACACTGCAGATGACGGTACATC	CDS	124.295	3.99225	0.828558	1.01e-07	1.31e-05
SL1344_1888	fliC	FQ312003.1	2005225	2006713	-	2005716	2005744	TTAGCAGTTAAGGTAGGCGATGATTACTA	CDS	40.2286	2.75879	0.866993	0.000145381	0.0033796
SL1344_1888	fliC	FQ312003.1	2005225	2006713	-	2005745	2005770	ATAACGGTAAAACTATTGATGGTGGT	CDS	8.80482	6.3795	2.95519	0.000171244	0.00378314
SL1344_1888	fliC	FQ312003.1	2005225	2006713	-	2006016	2006050	AAATTTGATGATACGACTGGAAAATATTACGCCAA	CDS	164.744	4.17999	0.873955	1.2e-07	1.45e-05
SL1344_1888	fliC	FQ312003.1	2005225	2006713	-	2006069	2006109	CTTTTAAAGCCTCGGCTACTGGTCTTGGTGGTACTGACCAG	CDS	152.912	3.27529	0.743775	9.13e-07	7.34e-05
SL1344_1888	fliC	FQ312003.1	2005225	2006713	-	2005925	2005961	TAAGACGAACGGTGAGGTGACTCTTGCTGGCGGTGCG	CDS	148.625	3.59586	0.7843	3.46e-07	3.28e-05
SL1344_1888	fliC	FQ312003.1	2005225	2006713	-	2006141	2006169	GCGATACGGCTGCAACTGTTACAGGATAT	CDS	52.0616	3.68815	0.957794	8.55e-06	0.000396255
SL1344_1888	fliC	FQ312003.1	2005225	2006713	-	2005884	2005917	CGCTTACAGGTGGACTACCTGCGACAGCAACTGA	CDS	94.772	3.41238	0.792889	1.36e-06	9.35e-05
SL1344_1888	fliC	FQ312003.1	2005225	2006713	-	2005980	2006014	GTTACCGTTACGGGGGGAACTGGTAAAGATGGCTA	CDS	56.0907	3.24874	1.08063	0.000189617	0.00405666
SL1344_1888	fliC	FQ312003.1	2005225	2006713	-	2006114	2006141	TGCCGATACTACGATTGCTTTAGACAAT	CDS	17.7973	5.06715	1.35505	3.21e-05	0.00111878
SL1344_1888	fliC	FQ312003.1	2005225	2006713	-	2006182	2006216	GACCCTGGGTCTGGATACGCTGAATGTGCAACAAA	CDS	81.657	3.22454	0.778894	3.09e-06	0.000176874
SL1344_1888	fliC	FQ312003.1	2005225	2006713	-	2006590	2006626	GAGCGTCTGTCTTCCGGTCTGCGTATCAACAGCGCGA	CDS	176.979	4.95813	0.670223	1.01e-14	6.84e-11
SL1344_1888	fliC	FQ312003.1	2005225	2006713	-	2006656	2006693	AAACAGCCTGTCGCTGTTGACCCAGAATAACCTGAACA	CDS	64.5175	3.91541	0.826757	1.78e-07	1.95e-05
SL1344_1888	fliC	FQ312003.1	2005225	2006713	-	2006520	2006549	CGCGAACATCAAAGGTCTGACTCAGGCTTC	CDS	32.0044	5.02039	1.1795	1.82e-06	0.000116569
ncRNA0011	DsrA	FQ312003.1	2026215	2026303	-	2026226	2026272	CAAGTGCTTCTTGCATAAGCAAGTTTGATCCCGACCCGTAGGGCCGG	sRNA	13.0391	3.52263	1.219	0.000348179	0.00632782
SL1344_1927B	SL1344_1927B	FQ312003.1	2040071	2040263	-	2040143	2040164	ATTTATGATGTGGGGCTGTCGA	CDS	7.59264	6.10458	2.92427	0.000248535	0.00492572
SL1344_1940	SL1344_1940	FQ312003.1	2051291	2051648	-	2051525	2051555	CGTGACGACGTGATTGGCCTGGATGGTTCCG	CDS	24.6647	5.11177	1.14892	1.34e-06	9.35e-05
SL1344_1965	SL1344_1965	FQ312003.1	2070184	2071393	-	2070799	2070834	CCGGTATTTCCACCCCTGTACGTCTCACCACCTATA	CDS	3169.79	3.38438	0.700923	1.16e-07	1.41e-05
ncRNA0235	STnc1290	FQ312003.1	2070801	2070885	-	2070799	2070834	CCGGTATTTCCACCCCTGTACGTCTCACCACCTATA	sRNA	3169.79	3.38438	0.700923	1.16e-07	1.41e-05
SL1344_1997	cbiQ	FQ312003.1	2099737	2100415	-	2100182	2100205	GGATTTTTGTTGGTCGGCGTGATA	CDS	8.71788	6.2252	3.05628	0.000350713	0.00634837
SL1344_2004	cbiG	FQ312003.1	2104438	2105494	-	2105465	2105520	AAGACTTTATGCAGCGGACTTTAGCCATGAATACCGTAAAGCCTGAATCCATTGCG	CDS	14.6609	7.37106	3.0037	2.57e-05	0.000933478
SL1344_2005	cbiF	FQ312003.1	2105474	2106248	-	2105465	2105520	AAGACTTTATGCAGCGGACTTTAGCCATGAATACCGTAAAGCCTGAATCCATTGCG	CDS	14.6609	7.37106	3.0037	2.57e-05	0.000933478
SL1344_2005	cbiF	FQ312003.1	2105474	2106248	-	2106091	2106125	TCGCTGATCAATACCGAACTGCTGGATTACTGCCC	CDS	21.8251	6.14324	1.67959	1.09e-05	0.000472374
SL1344_2011	cbiA	FQ312003.1	2110136	2111516	-	2110969	2111004	TTATTGCTCACTGCCGGTACTGGGGTATGTCCCTCC	CDS	9.44744	6.45692	3.00635	0.000190044	0.00405666
SL1344_2037	gyrI	FQ312003.1	2133119	2133587	-	2133101	2133130	AGCGGAAGTGATCGACTGGTTTCCTGGCTG	CDS	21.9089	6.15875	1.63611	6.67e-06	0.000328037
SL1344_2039	phsC	FQ312003.1	2135035	2135800	-	2135119	2135147	GCATCTCTATCTGTGTACTCTTGGCGACA	CDS	22.5316	3.4943	1.30402	0.00049108	0.00807
SL1344_2039	phsC	FQ312003.1	2135035	2135800	-	2135394	2135424	GGGTAAATTTTTCCGGACTGGTAACGCGCTG	CDS	10.1397	4.79633	1.75317	0.000331196	0.0060679
SL1344_2040	phsB	FQ312003.1	2135796	2136375	-	2136160	2136202	ATTTGTCCGCGTCTCCTGTCAGCACTGTGAAAATGCGCCATGT	CDS	7.36951	5.97774	2.97147	0.000379839	0.0067285
SL1344_2114	srcA	FQ312003.1	2230293	2230710	-	2230414	2230438	ATTATTACTGGCTCTCAACTTCTCA	CDS	14.7768	7.17165	3.17475	0.000117256	0.00288381
SL1344_2115	SL1344_2115	FQ312003.1	2230831	2231167	-	2231205	2231237	TAGTCGTACCGTTGCCTGATGTATCGCTTTTCT	5UTR	15.7842	5.58946	1.65586	3.25e-05	0.00112918
SL1344_2118	fbaB	FQ312003.1	2232680	2233733	-	2233609	2233688	TTACAGCATCGTTGTATGACCATTCCTTCCGATCAGCTTTATCTACCCGGCAAGGATTATGTTGACCGGGTGATGATTGA	CDS	15.303	4.19302	1.32456	0.000149586	0.00341881
SL1344_2130	yehE	FQ312003.1	2245621	2245903	-	2245927	2245953	AGGACGGCCTGCATACTGTTTGACGTT	5UTR	19.2865	8.12378	2.846	2.24e-07	2.38e-05
SL1344_2237	ompC	FQ312003.1	2363158	2364127	-	2363375	2363412	TCGACTTTGGTCTGCGTCCGTCTGTGGCTTACCTGCAG	CDS	96.1576	3.9418	0.855253	2.87e-07	2.88e-05
SL1344_2237	ompC	FQ312003.1	2363158	2364127	-	2363620	2363652	CGTCTAAACGTACTGCCGATCAGAACAACACCG	CDS	64.5903	3.95544	1.29228	0.000120595	0.00292562
SL1344_2237	ompC	FQ312003.1	2363158	2364127	-	2363589	2363614	GCTCGCCTGTATGGTAACGGCGATCG	CDS	16.2925	7.78663	2.84656	1.05e-06	8.09e-05
SL1344_2237	ompC	FQ312003.1	2363158	2364127	-	2363789	2363822	CGGCCTGGTGGATGGTCTGGACTTCGCGTTACAG	CDS	140.038	3.44123	0.686246	4.57e-08	6.89e-06
SL1344_2237	ompC	FQ312003.1	2363158	2364127	-	2363906	2363947	GTAACCTATGACGTGACCTCCTGGACCGACGTTCTGCCGGAG	CDS	260.87	4.05313	0.658112	5.57e-11	3.6e-08
SL1344_2237	ompC	FQ312003.1	2363158	2364127	-	2364003	2364039	CTGAAGGCAGCAACGACTCCTGGACGCGTGTGGCGTT	CDS	96.8462	3.82727	0.770246	5.31e-08	7.59e-06
SL1344_2237	ompC	FQ312003.1	2363158	2364127	-	2363867	2363891	CTACGGCGCTGACAACTTTATGCAG	CDS	8.36103	6.09005	3.09156	0.000486758	0.00805881
SL1344_2237	ompC	FQ312003.1	2363158	2364127	-	2364147	2364187	AAAGTTGATGGCCTGCACTACTTCTCTGACGACAAAGGCAG	5UTR	182.915	3.97487	0.742839	6.49e-09	1.44e-06
SL1344_2237	ompC	FQ312003.1	2363158	2364127	-	2364265	2364291	AAGTTAAAGTACTGTCCCTCCTGGTAC	5UTR	65.6086	4.65877	0.887474	1.12e-08	2.12e-06
SL1344_2251	glpQ	FQ312003.1	2385245	2386316	-	2385490	2385520	AGGTGGCGGAATATGCGGACGGTATTGGTCC	CDS	52.8766	2.35283	0.721046	0.000143864	0.00335535
SL1344_2251	glpQ	FQ312003.1	2385245	2386316	-	2385589	2385622	TTATTGCGTATACCGACTGGAATGAAACACAGCA	CDS	35.454	9.18365	2.94702	7.78e-09	1.62e-06
SL1344_2251	glpQ	FQ312003.1	2385245	2386316	-	2386100	2386136	CAGGATTTAGTGATGACAAAGGACGACCATCTGGTCG	CDS	27.0876	4.19476	1.18074	3.02e-05	0.0010645
SL1344_2252	glpT	FQ312003.1	2386320	2387679	-	2386489	2386523	GCTTTACCGGTCTGTTTGGTTACCTGGGCGGTTCT	CDS	45.8608	2.41949	0.782559	0.000240321	0.00476989
SL1344_2252	glpT	FQ312003.1	2386320	2387679	-	2386585	2386614	ATCATCGGCTTCCTGATCTACGGCCCGGTA	CDS	41.7422	4.03783	1.24298	7.17e-05	0.00199879
SL1344_2252	glpT	FQ312003.1	2386320	2387679	-	2386869	2386890	TTTGTTTATCTGCTGCGCTACG	CDS	12.735	4.3331	1.52751	0.000464589	0.00779876
SL1344_2252	glpT	FQ312003.1	2386320	2387679	-	2387169	2387200	CTGGAACTGCGCGCATAACGTCGGCGGCGGGA	CDS	41.727	3.98545	0.874871	4.49e-07	4.09e-05
SL1344_2252	glpT	FQ312003.1	2386320	2387679	-	2387280	2387323	CATCGCCGTGATGTTTGTACTGTTGTTCCTTTGCGGCTGGTTCC	CDS	25.6637	5.65114	1.31883	3.55e-06	0.000199113
SL1344_2252	glpT	FQ312003.1	2386320	2387679	-	2387469	2387507	AGGGTTTTTCACGCGGCGATCTGGGCTTTGCGCTGTCCG	CDS	22.1771	3.75776	1.30199	0.000272603	0.0052569
SL1344_2280	elaB	FQ312003.1	2416493	2416805	-	2416497	2416536	GGCGGTAGGACTGGTGCTTGGACTGCTGCTGGCGCGGCGC	CDS	96.2285	2.58232	0.681381	1.79e-05	0.000707225
SL1344_2280	elaB	FQ312003.1	2416493	2416805	-	2416746	2416776	ACGTGTTGATGATGATCTGACTTTGCTCAGC	CDS	19.2548	3.58418	1.13748	0.000129712	0.00309484
SL1344_2287	nuoL	FQ312003.1	2425376	2427218	-	2425719	2425748	ATGACGCTGGAAATTACCTCTGGCGTAGTG	CDS	14.9018	5.53787	1.62716	3.13e-05	0.00109826
SL1344_2295	nuoC	FQ312003.1	2434203	2436006	-	2435030	2435055	AGTCATCTGCTGTACATCTCGACCTT	CDS	12.2	7.11669	2.9091	2.24e-05	0.000845575
SL1344_2299	lrhA	FQ312003.1	2437840	2438779	-	2439055	2439082	TATCTGTGCGTCTCGGTAAACTATTTGA	5UTR	20.7994	4.09669	1.50514	0.000402739	0.00696507
SL1344_2309	SL1344_2309	FQ312003.1	2450864	2451818	-	2451363	2451422	ATGGGGATTGTTCGCGGGCTGGCGCACTCCGTAGTACTGGAGGTGACGGATGCGGTGATG	CDS	13.6806	7.13889	3.07423	7.2e-05	0.00200303
SL1344_2339	pdxB	FQ312003.1	2480070	2481207	-	2480128	2480165	AATGGTCGTCTTTATACGTGATGTGTGACGACGAAACG	CDS	8.84161	6.32874	2.99731	0.000230052	0.00460944
SL1344_2338	usg	FQ312003.1	2478989	2480003	-	2480128	2480165	AATGGTCGTCTTTATACGTGATGTGTGACGACGAAACG	5UTR	8.84161	6.32874	2.99731	0.000230052	0.00460944
SL1344_2356	sixA	FQ312003.1	2495126	2495612	-	2495266	2495292	TCACTTACCTCTGGTCGGATACCTGGT	CDS	13.617	3.23237	1.21402	0.000655394	0.00982078
SL1344_2370	yfdZ	FQ312003.1	2513720	2514959	-	2514205	2514230	AAAAGCTATAATATGGCGGGCTGGCG	CDS	8.60013	6.1646	3.07929	0.000417841	0.00717144
SL1344_2391	zipA	FQ312003.1	2538803	2539790	-	2539663	2539697	CGATCTTCTATGTTCCGCGATCGTCCACTAAAACG	CDS	10.5105	6.69697	2.99355	0.000111423	0.00276134
ncRNA0103	zipA-leader	FQ312003.1	2539668	2539837	-	2539663	2539697	CGATCTTCTATGTTCCGCGATCGTCCACTAAAACG	sRNA	10.5105	6.69697	2.99355	0.000111423	0.00276134
SL1344_2408	ucpA	FQ312003.1	2554314	2555106	-	2554563	2554586	CGCAGTCCGGTATTCGTGTGAATG	CDS	10.0745	6.77301	2.87089	4.08e-05	0.00132124
SL1344_2435	maeB	FQ312003.1	2577694	2579974	-	2577728	2577804	TGATGGGCGTGTCTAAACCGGTACATGTATTAACGCCGATCGCCTCTGTACGCCGTATCGTGAATATGGTGGCGTTA	CDS	24.2053	3.75168	1.17739	0.000109158	0.00272413
SL1344_2444A	ypfM	FQ312003.1	2594577	2594637	-	2594603	2594645	AGGCTATTATGATTGAACGTGAACTGGGGAACTGGAAAGATTT	CDS	106.344	2.71266	0.836869	0.000118281	0.00289851
SL1344_2461	upp	FQ312003.1	2609748	2610375	-	2610142	2610167	AAATTACCGTTGTGCCGATTCTGCGC	CDS	10.3767	6.69039	2.97861	0.00010368	0.0026066
SL1344_2517	glyA	FQ312003.1	2691397	2692651	-	2692222	2692250	CTTCTCCGGTAAACTGTACAACATCGTAC	CDS	11.1572	6.91723	2.92045	4.16e-05	0.00134108
ncRNA0238	STnc1380	FQ312003.1	2729633	2729701	-	2729631	2729661	CAAATCACACAATCCGGACTGAGTTCAATCA	sRNA	175.3	2.68462	0.877484	0.000216231	0.00442769
ncRNA0280	STnc2080	FQ312003.1	2759411	2759518	-	2759434	2759461	AGAGACAACTGCATGACCCATGACCAGT	sRNA	81.8067	3.19955	0.91723	3.83e-05	0.00127468
ncRNA0280	STnc2080	FQ312003.1	2759411	2759518	-	2759476	2759515	ATTTGATAATGCTCTCGATACTGAAAACACTGGGTGGGGA	sRNA	108.21	4.47192	0.842803	7.78e-09	1.62e-06
ncRNA0225	STnc1160	FQ312003.1	2760371	2760451	-	2760371	2760404	CGGTTACGCCAACCCTGTACGTCTCACCACCCAA	sRNA	1614.01	2.89344	0.61272	2.54e-07	2.59e-05
SL1344_2578	SL1344_2578	FQ312003.1	2759752	2760316	-	2760371	2760404	CGGTTACGCCAACCCTGTACGTCTCACCACCCAA	5UTR	1614.01	2.89344	0.61272	2.54e-07	2.59e-05
ncRNA0225	STnc1160	FQ312003.1	2760371	2760451	-	2760402	2760428	CGAAAGGCTCGCCGGTCGGTGATCCGG	sRNA	47.2066	2.86758	0.737405	1.06e-05	0.000462486
SL1344_2578	SL1344_2578	FQ312003.1	2759752	2760316	-	2760402	2760428	CGAAAGGCTCGCCGGTCGGTGATCCGG	5UTR	47.2066	2.86758	0.737405	1.06e-05	0.000462486
ncRNA0241	STnc1400	FQ312003.1	2770950	2771060	-	2770980	2771020	GTAGTTTTCCGGTGGAACTTTGGTCGGTGTCACCGGACGTA	sRNA	125.087	3.27215	0.956503	4.74e-05	0.00146139
SL1344_2610	yfiD	FQ312003.1	2786318	2786702	-	2786375	2786397	TTATGCGGTGCGTTTTAACTCCC	CDS	30.43	4.23322	1.21798	3.22e-05	0.0011222
SL1344_2610	yfiD	FQ312003.1	2786318	2786702	-	2786551	2786586	TGAAGATGAAGTTGTGGCTGTCAGCAAACTGGGCGA	CDS	67.8615	3.95363	0.920553	1.21e-06	8.67e-05
SL1344_2610	yfiD	FQ312003.1	2786318	2786702	-	2786640	2786673	CGCTAACGACGACCTGCTGAATTCCTTCTGGCTG	CDS	53.2341	3.69452	1.20033	0.000128003	0.00306484
SL1344_2620	clpB	FQ312003.1	2802528	2805102	-	2802724	2802765	CAGCGTCTGTACAAACGTCTGGAAGAACGTGGTTATGAAATC	CDS	9.77909	6.51002	3.02123	0.000185039	0.00399378
SL1344_2620	clpB	FQ312003.1	2802528	2805102	-	2803945	2803968	CGCTATATCGCCGACCGTCAGTTG	CDS	14.0552	4.48472	1.57192	0.000428391	0.00729775
SL1344_2620	clpB	FQ312003.1	2802528	2805102	-	2804441	2804468	AAACGGCAATTGTTGAAGGACTGGCGCA	CDS	21.4127	3.06569	1.13565	0.000538169	0.00858542
SL1344_2620	clpB	FQ312003.1	2802528	2805102	-	2805081	2805111	GGAGGAGTTATGCGTCTGGATCGTCTTACTA	CDS	380.086	2.29829	0.784873	0.000433341	0.007363
ncRNA0068	RyfD	FQ312003.1	2805081	2805222	-	2805081	2805111	GGAGGAGTTATGCGTCTGGATCGTCTTACTA	sRNA	380.086	2.29829	0.784873	0.000433341	0.007363
SL1344_2620	clpB	FQ312003.1	2802528	2805102	-	2805081	2805111	GGAGGAGTTATGCGTCTGGATCGTCTTACTA	5UTR	380.086	2.29829	0.784873	0.000433341	0.007363
ncRNA0068	RyfD	FQ312003.1	2805081	2805222	-	2805114	2805153	ATGACCTCATTTAATCTCCAGTAGCAATTTTGACCTGTTA	sRNA	142.667	5.19743	0.906797	5.92e-10	2.31e-07
SL1344_2620	clpB	FQ312003.1	2802528	2805102	-	2805114	2805153	ATGACCTCATTTAATCTCCAGTAGCAATTTTGACCTGTTA	5UTR	142.667	5.19743	0.906797	5.92e-10	2.31e-07
SL1344_2756	fljB	FQ312003.1	2935805	2937326	-	2935970	2936008	TACAAAACCGTTTCAACTCTGCTATCACCAACCTGGGCA	CDS	71.7466	5.24305	1.09727	1.04e-07	1.34e-05
SL1344_2756	fljB	FQ312003.1	2935805	2937326	-	2936211	2936236	CTGACGGCACTACCAAAACAGCGGCT	CDS	17.4175	7.84369	2.90573	2.07e-06	0.000128803
SL1344_2756	fljB	FQ312003.1	2935805	2937326	-	2936800	2936830	AGACCCTGGGTCTGGACTCACTGAACGTGCA	CDS	16.7337	4.14368	1.57448	0.000584204	0.00914308
ncRNA0263	STnc1685	FQ312003.1	2936813	2937274	-	2936800	2936830	AGACCCTGGGTCTGGACTCACTGAACGTGCA	sRNA	16.7337	4.14368	1.57448	0.000584204	0.00914308
SL1344_2756	fljB	FQ312003.1	2935805	2937326	-	2937257	2937293	CTGCTGACCCAGAATAACCTGAACAAATCCCAGTCCG	CDS	49.8441	3.35981	1.26994	0.000486513	0.00805881
ncRNA0263	STnc1685	FQ312003.1	2936813	2937274	-	2937257	2937293	CTGCTGACCCAGAATAACCTGAACAAATCCCAGTCCG	sRNA	49.8441	3.35981	1.26994	0.000486513	0.00805881
SL1344_2763	pipB2	FQ312003.1	2949377	2950430	-	2949437	2949478	GTTTTAAAGATTGTACACTAACCGATTTGCGTACTGAAGACG	CDS	24.721	3.71836	1.41111	0.000472239	0.00785676
SL1344_2763	pipB2	FQ312003.1	2949377	2950430	-	2949493	2949539	AGTTTCATTTCTACGAACCTGGACGGGGCTGATTTGGCTGAGGCTAA	CDS	69.7897	5.47029	1.09358	4.07e-08	6.5e-06
SL1344_2763	pipB2	FQ312003.1	2949377	2950430	-	2950352	2950385	TTTGGCGCGGGGACTTCTGCTGCTATGCGGCAAG	CDS	16.6207	3.70651	1.438	0.00064416	0.00974079
SL1344_2763	pipB2	FQ312003.1	2949377	2950430	-	2950393	2950425	GCGTTCACTCGATAGTCTGGCTGGTATGGCTAA	CDS	18.1692	7.88834	2.93858	2.76e-06	0.0001589
SL1344_2809	recA	FQ312003.1	2997429	2998491	-	2997651	2997680	TCTATGGCGAACTGGTTGACCTGGGCGTGA	CDS	10.1243	4.72051	1.82268	0.000488552	0.00806726
SL1344_2845	avrA	FQ312003.1	3032476	3033382	-	3033227	3033260	ATTGACCTGTATTGTTGAGCGTCTGGAAAGTGAA	CDS	7.62194	5.97337	3.02814	0.000469449	0.00784744
SL1344_2848	orgC	FQ312003.1	3035914	3036367	-	3035907	3035934	AAGAGGCAATTGACTGGTGAACCCCCAT	CDS	35.2748	5.67256	1.11838	6.66e-08	9.27e-06
SL1344_2848	orgC	FQ312003.1	3035914	3036367	-	3035907	3035934	AAGAGGCAATTGACTGGTGAACCCCCAT	3UTR	35.2748	5.67256	1.11838	6.66e-08	9.27e-06
SL1344_2848	orgC	FQ312003.1	3035914	3036367	-	3036039	3036082	ACGGCTATGCTACAAAACATGTTAGCAAAAGTTGAACCGGGCAC	CDS	7.97164	6.02497	3.06356	0.00048949	0.00806726
SL1344_2851	prgK	FQ312003.1	3037571	3038330	-	3037775	3037809	TTTTGCCGATGTGGATTATGACAACATTTCTGTTG	CDS	28.1864	3.85808	1.24824	0.000125973	0.00303228
SL1344_2851	prgK	FQ312003.1	3037571	3038330	-	3037746	3037777	TTGTGTTGTCAGAACGTTCTGATGCCCAATTA	CDS	12.7106	7.27131	2.85575	8.17e-06	0.000385022
SL1344_2851	prgK	FQ312003.1	3037571	3038330	-	3037986	3038018	TTATATTCGGCTATTGAACAGCGACTGGAACAG	CDS	30.8929	2.94942	1.04857	0.000405625	0.00699716
SL1344_2851	prgK	FQ312003.1	3037571	3038330	-	3038127	3038163	TAGCATTACCGTTGCTGAGCCTGATTTTACCGCTGCG	CDS	62.6207	7.92934	1.48855	1.57e-09	4.74e-07
ncRNA0242	STnc1405	FQ312003.1	3038068	3038192	-	3038127	3038163	TAGCATTACCGTTGCTGAGCCTGATTTTACCGCTGCG	sRNA	62.6207	7.92934	1.48855	1.57e-09	4.74e-07
SL1344_2851	prgK	FQ312003.1	3037571	3038330	-	3038230	3038269	AGGATCTTTTAAAAGGACTGGACCAGGAACAGGCTAATGA	CDS	71.909	3.52405	0.838767	2.05e-06	0.000128209
SL1344_2851	prgK	FQ312003.1	3037571	3038330	-	3038265	3038296	TAATGACCCTTGCCGGCTGTAAGGATAAGGAT	CDS	14.6056	4.59759	1.478	0.000207092	0.00427928
SL1344_2852	prgJ	FQ312003.1	3038326	3038632	-	3038331	3038370	CTCGTAAAGGAGTCGGGGCTGTTGAAACGCTATTACGCTC	CDS	64.2745	3.63643	1.01585	2.34e-05	0.000874618
SL1344_2852	prgJ	FQ312003.1	3038326	3038632	-	3038538	3038567	GGAAACGGACATTGTCTCGCTGGATGACCG	CDS	87.394	4.98906	0.930361	5.9e-09	1.36e-06
SL1344_2852	prgJ	FQ312003.1	3038326	3038632	-	3038430	3038455	CTGGTGACGGATCCTAAAGAGCTGGC	CDS	23.6966	8.4873	2.87967	7.24e-08	9.83e-06
SL1344_2852	prgJ	FQ312003.1	3038326	3038632	-	3038490	3038519	TGGTTCGGCGATTGCCACGGCTGTGGATAA	CDS	42.0123	4.74251	0.960708	6.69e-08	9.27e-06
SL1344_2852	prgJ	FQ312003.1	3038326	3038632	-	3038459	3038482	ATTACCAACAGGATTGAGGACCCT	CDS	9.7695	6.35496	3.14171	0.00038892	0.00682117
SL1344_2852	prgJ	FQ312003.1	3038326	3038632	-	3038596	3038642	AAGGTGGATTATGTCGATTGCAACTATTGTCCCTGAGAATGCCGTTA	CDS	54.3075	3.27584	0.968595	5.6e-05	0.00162817
SL1344_2853	prgI	FQ312003.1	3038650	3038893	-	3038819	3038858	CTCAGCAAAATTTGATACGGGCGTTGATAATCTACAAACG	CDS	32.8235	9.07121	2.91713	6.52e-09	1.44e-06
SL1344_2853	prgI	FQ312003.1	3038650	3038893	-	3038858	3038888	AACACCTTGGTCAGGCTATCTGGATGACGTC	CDS	37.8394	9.28348	2.96719	7.56e-09	1.62e-06
SL1344_2854	prgH	FQ312003.1	3038917	3040096	-	3038987	3039020	CGAATTAAAAGATGACTGGCTCAAGGGGCGCTCA	CDS	116.506	2.66698	0.779289	6.58e-05	0.00185641
SL1344_2854	prgH	FQ312003.1	3038917	3040096	-	3039075	3039111	GGGCGCTCGATGATGTAGAAATACTCAGAGCCCGTCA	CDS	69.962	3.80431	0.911537	2.18e-06	0.000133815
SL1344_2854	prgH	FQ312003.1	3038917	3040096	-	3039339	3039423	AAAACGAAGAAAATAAGCGTATCTCTATCTGGCTGGATACCTATTATCCGCAGCTGGCTTATTATCGGATTCATTTCGATGAGCC	CDS	14.4513	7.46153	2.91114	8.24e-06	0.000387131
SL1344_2854	prgH	FQ312003.1	3038917	3040096	-	3039460	3039494	AAGAGATACGTTGTGGGCTCGTCAGGTTTTAGCGA	CDS	39.2322	2.5481	0.923543	0.000604409	0.00936696
SL1344_2858	sptP	FQ312003.1	3044646	3046278	-	3045352	3045387	CAGACGATGAGCGGACCGACACTGGGCCTGGCACGA	CDS	27.9909	3.55191	1.10089	8.92e-05	0.00232796
SL1344_2858	sptP	FQ312003.1	3044646	3046278	-	3046200	3046230	TTTTCAAAAGTTGGTGTGTCGAATGATGCCC	CDS	25.7175	3.70039	1.10486	6.47e-05	0.00183336
SL1344_2859	sicP	FQ312003.1	3046264	3046657	-	3046341	3046375	CATGCAATTACCGATCTGACAAATACTTACCATAT	CDS	42.0233	3.20769	1.01481	0.000122157	0.00295089
SL1344_2859	sicP	FQ312003.1	3046264	3046657	-	3046805	3046838	AAAATGATCCGAAGGAGCTGCTGATATGTGTTCC	5UTR	63.3052	2.98008	0.866882	5.23e-05	0.0015699
SL1344_2859	sicP	FQ312003.1	3046264	3046657	-	3046910	3046945	TATGAAAATCATCACACATGTAGTACCCGGTTCAGG	5UTR	85.0766	4.93935	0.898245	2.69e-09	7.06e-07
SL1344_2860	iacP	FQ312003.1	3046987	3047236	-	3047039	3047068	AATGAAAACGATCTTCCTGATATGATGACC	CDS	54.2581	3.91834	0.979192	4.28e-06	0.000229075
SL1344_2860	iacP	FQ312003.1	3046987	3047236	-	3047110	3047146	GTTGAGGATCTTTACGCTGACTCATTGGATTTAATTG	CDS	76.8718	4.37147	0.917954	1.35e-07	1.58e-05
SL1344_2861	sipA	FQ312003.1	3047254	3049312	-	3047343	3047381	TAATGTGCTGGACGGCCTTATCGGAGACGGTAGCTGGCG	CDS	29.2681	6.71609	1.5288	3.62e-07	3.39e-05
SL1344_2861	sipA	FQ312003.1	3047254	3049312	-	3047439	3047470	CAAAAAGAAAAACTGGCTGAGATTGCACTGCA	CDS	13.9748	5.36832	1.72184	8.99e-05	0.00234267
SL1344_2861	sipA	FQ312003.1	3047254	3049312	-	3047645	3047667	TGATACGTAAAGCCCTGGAGCCA	CDS	10.6282	6.7309	2.98618	9.96e-05	0.00254228
SL1344_2861	sipA	FQ312003.1	3047254	3049312	-	3047760	3047790	AGACAGATAAGACTGGCCCATTTTCTGGTTT	CDS	53.9812	3.36424	0.856708	7.29e-06	0.000348496
SL1344_2861	sipA	FQ312003.1	3047254	3049312	-	3048097	3048119	TCATGCGACGGCAGAGGCTGTGA	CDS	20.7705	3.01467	0.985796	0.000206918	0.00427928
SL1344_2861	sipA	FQ312003.1	3047254	3049312	-	3048704	3048748	AGCTGCATTGAACATAACTTTGGCTGTACGTTAGATCCGTTAACC	CDS	34.0141	5.61762	1.18008	3.19e-07	3.11e-05
SL1344_2861	sipA	FQ312003.1	3047254	3049312	-	3049045	3049069	AATTCAAATAATGTCGCCGGTAAGA	CDS	18.7201	8.00838	2.89005	8.51e-07	7e-05
SL1344_2861	sipA	FQ312003.1	3047254	3049312	-	3048971	3048996	CCAGTGATTCTCCTGAGGCGAAGACG	CDS	24.5822	5.59333	1.30625	3.73e-06	0.000206886
SL1344_2861	sipA	FQ312003.1	3047254	3049312	-	3049279	3049312	ATGGTTACAAGTGTAAGGACTCAGCCCCCCGTCA	CDS	58.7271	5.16864	0.834729	6.75e-11	4.17e-08
SL1344_2862	sipD	FQ312003.1	3049330	3050362	-	3049642	3049683	CTGAAGCGGAAGCGAGACAGTGGCTCAGTGAATTGAATTTAC	CDS	125.439	3.9243	0.696466	1.34e-09	4.13e-07
SL1344_2862	sipD	FQ312003.1	3049330	3050362	-	3049802	3049825	CCAGGTAAGGACGGTAATACCGTT	CDS	38.6332	2.90427	0.784718	2.19e-05	0.000836524
SL1344_2862	sipD	FQ312003.1	3049330	3050362	-	3049896	3049931	GATAGGTGACAGCTATCTGGGCGTTTATGAAAACGT	CDS	27.9834	4.27644	1.3389	8.28e-05	0.00220235
SL1344_2862	sipD	FQ312003.1	3049330	3050362	-	3050039	3050066	AGAACAAAATGAGAACCTGCGGAGCGCG	CDS	61.9515	3.24671	0.794788	3.94e-06	0.000216575
SL1344_2862	sipD	FQ312003.1	3049330	3050362	-	3050145	3050176	CAGTCAACGCCACCGATCTCTGAAGAGAATAA	CDS	59.6734	3.58308	0.900974	5.18e-06	0.000263338
SL1344_2862	sipD	FQ312003.1	3049330	3050362	-	3050258	3050291	GGCGAGCGAGCACGTCGAGACTGCCGTGGTACCG	CDS	19.4722	3.42025	1.28539	0.000518621	0.00841674
SL1344_2862	sipD	FQ312003.1	3049330	3050362	-	3050294	3050329	CATCCGGGGATCGTTGCCGAACGGCCGCAGACTCCC	CDS	17.5914	3.8771	1.45969	0.000540719	0.00861481
SL1344_2863	sipC	FQ312003.1	3050432	3051662	-	3050413	3050447	AATATTCGCGCTTAATCTGAAAGGTCATCTATACG	CDS	49.9582	3.13066	0.994819	0.000131766	0.00311647
SL1344_2863	sipC	FQ312003.1	3050432	3051662	-	3050544	3050574	TGCCAGCACCGCATCGGACGAAGCCCGTGAA	CDS	42.5845	4.97826	1.07416	3.18e-07	3.11e-05
SL1344_2863	sipC	FQ312003.1	3050432	3051662	-	3050653	3050705	AAGATGCAGATGACGGGCGATCTGATTATGAAGAACTCGGTCACGGTCGGTGG	CDS	147.585	3.40279	0.70647	1.14e-07	1.41e-05
SL1344_2863	sipC	FQ312003.1	3050432	3051662	-	3050792	3050819	AATAAACAAATCTCCCCTGAACATCAGG	CDS	121.797	4.70042	0.731426	9.39e-12	9.47e-09
SL1344_2863	sipC	FQ312003.1	3050432	3051662	-	3050749	3050788	TTCTGTCGAAACGTCTTGAGTCTGTCGAATCCGATATTCG	CDS	157.11	3.92273	0.950259	2.44e-06	0.000144815
SL1344_2863	sipC	FQ312003.1	3050432	3051662	-	3050709	3050739	GAATACCATGGATATGACCCGAATCGATGCG	CDS	24.2764	8.48518	2.92097	1.77e-07	1.95e-05
SL1344_2863	sipC	FQ312003.1	3050432	3051662	-	3050932	3050977	GGCAGAATAGCGTCAAACTCGGTGCTGAAGGCGTCGATTCTCTGAA	CDS	159.251	3.15334	0.687484	4.17e-07	3.88e-05
SL1344_2863	sipC	FQ312003.1	3050432	3051662	-	3050998	3051036	TGCCGCGAAGATCGATAAACTGACCACTGAAAGCCACAG	CDS	153.963	6.21033	1.03546	1.42e-10	7.42e-08
SL1344_2863	sipC	FQ312003.1	3050432	3051662	-	3050971	3050996	ATTAAAAACGTGCTGAACGGGCAGAA	CDS	10.2508	6.76354	2.90424	5.39e-05	0.00160261
SL1344_2863	sipC	FQ312003.1	3050432	3051662	-	3050844	3050866	CTAATGCCGGAACCAGCGCCACG	CDS	22.5519	4.46993	1.16722	1.16e-05	0.000498434
SL1344_2863	sipC	FQ312003.1	3050432	3051662	-	3051086	3051115	TTCAGTTGGGGATCACTGGCGTGGGCGCCA	CDS	68.1983	10.367	2.98759	4.07e-12	6.14e-09
SL1344_2863	sipC	FQ312003.1	3050432	3051662	-	3051158	3051188	GCTAAAACGACGGCAAGCTCCATGATGCGCG	CDS	65.3758	4.56209	1.05766	1.04e-06	8e-05
SL1344_2863	sipC	FQ312003.1	3050432	3051662	-	3051047	3051082	TGGAATATAAGGGGCTGCAGAATGAAAGAGGCGCGC	CDS	61.3787	5.55626	0.966629	8.1e-10	2.75e-07
SL1344_2863	sipC	FQ312003.1	3050432	3051662	-	3051116	3051153	GATGAATGCGTTGTCCGGTAGTATTTCCCAGAGCGCGC	CDS	48.5962	6.68979	1.23119	1.73e-08	3.09e-06
SL1344_2863	sipC	FQ312003.1	3050432	3051662	-	3051217	3051259	CGTTAATGCTGACGTTGAACCAGGCTGATAGCAAACTGTCTGG	CDS	202.774	3.86052	0.876445	7.48e-07	6.34e-05
SL1344_2863	sipC	FQ312003.1	3050432	3051662	-	3051378	3051423	TACCGACATGAATCAGGATTTGAATGCTCTGGCAAATAATGTCACG	CDS	138.086	4.28608	0.810246	8.78e-09	1.73e-06
SL1344_2863	sipC	FQ312003.1	3050432	3051662	-	3051263	3051291	CAGTGCCGTTGCGCTGTTGGCTGCCGCGA	CDS	43.9682	3.25841	1.0268	0.000113122	0.00279225
SL1344_2863	sipC	FQ312003.1	3050432	3051662	-	3051542	3051580	AATCCGTTAGCGCTAAAGATATTCTGAATAGTATTGGTA	CDS	62.6735	3.24639	1.21036	0.000465306	0.00779876
SL1344_2864	sipB	FQ312003.1	3051689	3053471	-	3051756	3051784	AGAAGGTAACGGCGGAACTGCAAAAAGCC	CDS	52.8659	3.94659	0.917862	1.26e-06	8.89e-05
SL1344_2864	sipB	FQ312003.1	3051689	3053471	-	3051816	3051841	CCATGGATCAGATTCAGCAGTGGCTT	CDS	27.6935	4.3919	1.2038	1.84e-05	0.000725999
SL1344_2864	sipB	FQ312003.1	3051689	3053471	-	3052022	3052055	CAACGTATTACTAGCGGTCTGGGTAATGTGGGTA	CDS	61.8383	3.89741	0.791591	6.67e-08	9.27e-06
SL1344_2864	sipB	FQ312003.1	3051689	3053471	-	3052109	3052144	AAATGATGGGCGAAACGATTAAGAAGTTGGTGCCTA	CDS	20.0588	4.68115	1.26372	2.29e-05	0.000858756
SL1344_2864	sipB	FQ312003.1	3051689	3053471	-	3052144	3052167	GAAACTGGGTAACGCGCTGAGCAA	CDS	11.9362	6.91167	3.03294	9.01e-05	0.00234456
SL1344_2864	sipB	FQ312003.1	3051689	3053471	-	3052412	3052451	CTGGCGCTGGCTGCGGTGGGACTTGCGGTAATGGTGGCCG	CDS	51.0086	5.72159	1.19013	1.22e-07	1.47e-05
SL1344_2864	sipB	FQ312003.1	3051689	3053471	-	3052460	3052493	ATTGTCAGCGTTGTGGCCGCTGTTTTTACCGGTG	CDS	21.0579	4.19533	1.31784	0.000100553	0.00255638
SL1344_2864	sipB	FQ312003.1	3051689	3053471	-	3052562	3052598	GAGATGGAAAAGAAATCGGCTGAATTCCAGGAAGAGA	CDS	25.4999	2.80501	1.013	0.00052212	0.00843845
SL1344_2864	sipB	FQ312003.1	3051689	3053471	-	3052331	3052357	CGATTATGGAGCATGTGCTGAAGCCGT	CDS	11.7639	5.00712	1.79368	0.000261833	0.00510725
SL1344_2864	sipB	FQ312003.1	3051689	3053471	-	3052933	3052969	AAAATAAATTGCAATCGCTGGACCCGGCTGACCCCGG	CDS	76.1154	3.68632	1.00317	1.59e-05	0.00063737
SL1344_2864	sipB	FQ312003.1	3051689	3053471	-	3052975	3053004	TTATGACGCTGCGACCAAAAAACTGACGCA	CDS	20.5377	4.54665	1.41061	9.52e-05	0.00245824
SL1344_2864	sipB	FQ312003.1	3051689	3053471	-	3053036	3053062	AGGAGGCGACGGATCTCTATGAAGCCA	CDS	61.8523	3.08764	0.790917	8.85e-06	0.00040717
SL1344_2864	sipB	FQ312003.1	3051689	3053471	-	3053063	3053103	TCAGGTATCGAAAGAATTCCAGACGGCTCTGGGAGAGGCTC	CDS	149.458	4.65777	0.858323	3.53e-09	8.86e-07
SL1344_2864	sipB	FQ312003.1	3051689	3053471	-	3053125	3053173	CGCTGTCTCAACTGGAGTCTCGTCTGGCGGTATGGCAGGCGATGATTGA	CDS	200.234	4.07724	0.606309	1.37e-12	2.33e-09
SL1344_2864	sipB	FQ312003.1	3051689	3053471	-	3053201	3053228	GAAGGGCAATTGACATTACTGCTTGGCA	CDS	13.4971	4.55185	1.38877	0.000142746	0.00333569
SL1344_2864	sipB	FQ312003.1	3051689	3053471	-	3053350	3053387	AAGAACACGGACTTTTTAAAAGCGGCGGATAAAGCTTT	CDS	46.1261	2.58246	0.945557	0.000636377	0.00964656
SL1344_2865	sicA	FQ312003.1	3053473	3053971	-	3053518	3053549	GGCAAAAGCGTTGGTCTATCTGGAGGCGCTAA	CDS	126.31	5.2743	0.838893	2.3e-11	1.78e-08
SL1344_2865	sicA	FQ312003.1	3053473	3053971	-	3053565	3053607	CAAAAGCCAGACAGTGTTTTGAACTTGTCAATGAACGTACTGA	CDS	41.0827	4.66015	1.01861	3.62e-07	3.39e-05
SL1344_2865	sicA	FQ312003.1	3053473	3053971	-	3053624	3053651	CGTTTTTTTTACCGGGCAGTGTCAATTA	CDS	18.4153	5.93071	1.60397	9.94e-06	0.000444075
SL1344_2865	sicA	FQ312003.1	3053473	3053971	-	3053724	3053763	ATCCCGATTACACCATGGGACTGGCGGCAGTATGCCAACT	CDS	91.3377	3.8725	0.77767	4.92e-08	7.14e-06
SL1344_2865	sicA	FQ312003.1	3053473	3053971	-	3053791	3053828	TAACCAGGGACGACTGGATGAAGCTGAGACGTTCTTTC	CDS	86.5849	4.19319	0.967184	9.65e-07	7.63e-05
SL1344_2865	sicA	FQ312003.1	3053473	3053971	-	3053838	3053874	CTCAAGATATGATGGACGGTTTATATGCTCATGCTTA	CDS	50.1894	2.47928	0.780102	0.00017647	0.00384552
SL1344_2865	sicA	FQ312003.1	3053473	3053971	-	3053933	3053963	TCAAAATAATGTCAGCGAAGAACGTGTTGCG	CDS	15.5488	4.71623	1.50446	0.000197045	0.00414741
SL1344_2870	spaO	FQ312003.1	3056910	3057822	-	3057069	3057095	TTACCCTCGCCGAACTCGAAGCCATGG	CDS	12.2003	7.17256	2.86678	1.26e-05	0.00053357
SL1344_2870	spaO	FQ312003.1	3056910	3057822	-	3057136	3057169	TGAAACTGCAGAAACTCTGCCTGGCTTGAATCAA	CDS	35.7995	2.79271	0.974945	0.000381816	0.00674062
SL1344_2870	spaO	FQ312003.1	3056910	3057822	-	3057633	3057668	CCTGGATTAAACCTGGGGACTGGCTTGAGCATGTCT	CDS	15.7809	3.21202	1.19294	0.000578581	0.00907022
SL1344_2870	spaO	FQ312003.1	3056910	3057822	-	3057718	3057740	AAGCGACGCTGGAATATCCGACG	CDS	10.7048	6.87643	2.88853	3.59e-05	0.00121352
SL1344_2871	invJ	FQ312003.1	3057821	3058832	-	3058340	3058373	GATAACGCCACGGGAATCTCTGACGATAATATCA	CDS	13.7182	4.44857	1.51211	0.000328268	0.00603871
SL1344_2871	invJ	FQ312003.1	3057821	3058832	-	3058489	3058523	GCTGAAAAATCTGTCGGTTTGATCTCTGCGGAGGC	CDS	12.2774	4.20837	1.53659	0.000562319	0.00885619
SL1344_2871	invJ	FQ312003.1	3057821	3058832	-	3058667	3058705	AAAAAGATCGCGACTATGGCGATGCTTTCGTAATGCATA	CDS	10.7193	4.79409	1.84691	0.000466475	0.00780872
SL1344_2872	invI	FQ312003.1	3058831	3059275	-	3059198	3059245	CAGCGGCGCTGTACGGTATTTCATTCACAGTGTGAGTCGATATTACTT	CDS	7.35463	5.93211	3.00192	0.000457288	0.00770241
SL1344_2873	invC	FQ312003.1	3059252	3060548	-	3059558	3059583	TGACGGTCACCTGTATCTGAGCAGAA	CDS	12.4702	5.11892	1.72982	0.000142754	0.00333569
SL1344_2873	invC	FQ312003.1	3059252	3060548	-	3060279	3060316	CCACTGGACGTGCGTTATCGGCGTGGGTGGGATACTCG	CDS	76.7137	3.8963	0.983293	4.75e-06	0.000244495
SL1344_2873	invC	FQ312003.1	3059252	3060548	-	3060429	3060471	CGATGTGGCCATTGGCGAACTGTGTGAAATACGCCGTGGCTGG	CDS	37.5647	3.10469	1.00256	0.000157511	0.00354034
SL1344_2873	invC	FQ312003.1	3059252	3060548	-	3060509	3060535	GTTTACTGCAATATCTGGCCTACCCAC	CDS	23.2726	3.72882	1.28105	0.00022805	0.00459349
SL1344_2874	invB	FQ312003.1	3060544	3060952	-	3060799	3060830	AAGTATCTGTATCAGCGTCAAGGACGATGATG	CDS	64.8006	5.07871	1.10384	2.5e-07	2.57e-05
SL1344_2875	invA	FQ312003.1	3060975	3063033	-	3061199	3061232	TTCGCAAAGGGATCCGTCAGACCTCTGGCAGTAC	CDS	21.3117	4.35954	1.17223	1.75e-05	0.000692801
SL1344_2875	invA	FQ312003.1	3060975	3063033	-	3062197	3062226	ATCATGACGCAGCTGTTGAACAACCCATTT	CDS	13.5282	7.25502	2.96555	2.52e-05	0.000924404
SL1344_2876	invE	FQ312003.1	3063057	3064176	-	3063548	3063577	AGTGGAGATTTACTCTGACTGGATAGCCAG	CDS	17.3988	3.00132	1.12154	0.00065474	0.00982078
SL1344_2876	invE	FQ312003.1	3063057	3064176	-	3063811	3063866	ATGGCGGCGCGTTAGAAGATTTTTTACGTCAGGCGCGTAGCTTATTTCCTGACCCC	CDS	9.45489	6.46713	2.9997	0.000180531	0.00390891
SL1344_2903	rpoS	FQ312003.1	3088054	3089047	-	3088243	3088270	GTCAAATGGTTGTTCGAACTGAACGCCA	CDS	7.7767	6.13116	2.94125	0.000255451	0.00499488
SL1344_2903	rpoS	FQ312003.1	3088054	3089047	-	3088507	3088539	ACATTGTTAAAGAGCTGAACGTATACCTGCGCA	CDS	20.9573	5.11554	1.56357	0.000102263	0.00258533
SL1344_2903	rpoS	FQ312003.1	3088054	3089047	-	3088560	3088587	TCGAACGGGCGATCATGAACCAAACCCG	CDS	38.095	7.15336	1.4923	4.07e-08	6.5e-06
SL1344_2903	rpoS	FQ312003.1	3088054	3089047	-	3088861	3088896	CACAGCGTGTGTTGGACGCGACTCAGCTTTACCTTG	CDS	33.5288	3.71191	1.2888	0.000234608	0.00469078
SL1344_2904	nlpD	FQ312003.1	3089109	3090243	-	3089092	3089117	AGCGATAAAGCGGCGGAACCAGGCTT	CDS	33.2768	4.54994	1.12518	4.3e-06	0.000229075
SL1344_2903	rpoS	FQ312003.1	3088054	3089047	-	3089092	3089117	AGCGATAAAGCGGCGGAACCAGGCTT	5UTR	33.2768	4.54994	1.12518	4.3e-06	0.000229075
SL1344_2905	pcm	FQ312003.1	3090418	3091045	-	3091019	3091049	CGCAATGGTAAGTGGACGTGTACAGGCTCTT	CDS	23.2439	3.06615	1.09221	0.000394957	0.00686547
SL1344_2906	surE	FQ312003.1	3091038	3091800	-	3091019	3091049	CGCAATGGTAAGTGGACGTGTACAGGCTCTT	CDS	23.2439	3.06615	1.09221	0.000394957	0.00686547
SL1344_2905	pcm	FQ312003.1	3090418	3091045	-	3091019	3091049	CGCAATGGTAAGTGGACGTGTACAGGCTCTT	5UTR	23.2439	3.06615	1.09221	0.000394957	0.00686547
ncRNA0005	crRNA1	FQ312003.1	3099170	3100233	-	3100088	3100111	ATTTTTCGTGCTGGTGTTCCCCGC	sRNA	11.4801	7.0655	2.85381	1.53e-05	0.00061918
SL1344_2931	eno	FQ312003.1	3118826	3120125	-	3119768	3119800	ACGCCATTCTGGCTGTCTCTCTGGCTAACGCCA	CDS	11.5251	4.90269	1.80724	0.000301494	0.00566909
SL1344_2931	eno	FQ312003.1	3118826	3120125	-	3120046	3120091	TCATCGACTCCCGTGGTAACCCGACTGTTGAAGCTGAAGTACACCT	CDS	29.3614	3.77491	1.13812	6.06e-05	0.00173619
SL1344_2932	pyrG	FQ312003.1	3120207	3121845	-	3120185	3120209	AAAAAAGTTAGAACGGCGGTGCACC	CDS	72.5357	3.20686	0.889909	2.57e-05	0.000933478
SL1344_2931	eno	FQ312003.1	3118826	3120125	-	3120185	3120209	AAAAAAGTTAGAACGGCGGTGCACC	5UTR	72.5357	3.20686	0.889909	2.57e-05	0.000933478
SL1344_2932	pyrG	FQ312003.1	3120207	3121845	-	3121862	3121886	GTTATTCCATCGTCTTTTAAACCTA	5UTR	9.59905	6.46665	3.0247	0.000203582	0.00423892
SL1344_2963	ygdI	FQ312003.1	3156997	3157225	-	3156995	3157023	AAGAGATGGTGGCTCTGGAAAACTAACCG	CDS	45.8358	3.10248	1.08617	0.000317255	0.00590008
SL1344_2963	ygdI	FQ312003.1	3156997	3157225	-	3156995	3157023	AAGAGATGGTGGCTCTGGAAAACTAACCG	3UTR	45.8358	3.10248	1.08617	0.000317255	0.00590008
SL1344_2963	ygdI	FQ312003.1	3156997	3157225	-	3157162	3157196	ATGTATGCTGACTTTTGCCCTGAGCGCCTGTTCCG	CDS	46.9163	3.43602	1.21163	0.000275883	0.00529612
SL1344_2982	nudH	FQ312003.1	3183629	3184160	-	3184077	3184103	GGGCAGGTGATGTGGGCCCGGCGATTT	CDS	10.903	6.84394	2.93964	5.73e-05	0.00165531
SL1344_2987	ygeD	FQ312003.1	3188138	3189341	-	3188079	3188109	ATCGGGCTTACATTGTCTCTGTAAGCCCGGA	3UTR	39.8106	4.42839	0.993137	6.29e-07	5.48e-05
ncRNA0051	OmrA	FQ312003.1	3191583	3191670	-	3191602	3191638	ACGCTCTTCGTACCTGTCTCTTGCACCAACCTGCGCG	sRNA	67.2559	2.4566	0.688036	4.45e-05	0.00140603
SL1344_3029	gcvP	FQ312003.1	3232856	3235730	-	3233977	3234044	GACGCCGTCTGTATGCAGCCTAACTCCGGCGCACAGGGGGAATACGCGGGGCTGCTGGCGATTCGTCA	CDS	9.57325	6.49151	3.00123	0.000173781	0.00380524
SL1344_3029	gcvP	FQ312003.1	3232856	3235730	-	3234059	3234080	CAGCTTTCTGACTGGCTGGTGA	CDS	19.7377	4.1308	1.30115	0.000111041	0.00276097
SL1344_3029	gcvP	FQ312003.1	3232856	3235730	-	3235025	3235056	AATTCACGACTACAGCGCACTGATTACTGAGC	CDS	10.1221	6.70601	2.92971	7.38e-05	0.0020334
SL1344_3031	gcvT	FQ312003.1	3236307	3237402	-	3237003	3237030	ATTACCCAACACGCTGAACCTTATGCCA	CDS	9.14214	6.34747	3.03745	0.000265471	0.00517077
SL1344_3031	gcvT	FQ312003.1	3236307	3237402	-	3237050	3237082	TTTCTTCCGTCTCGTTGTTAACTCCGCCACCCG	CDS	68.1594	7.98899	1.58467	8.58e-09	1.71e-06
SL1344_3033	ubiH	FQ312003.1	3239184	3240363	-	3239514	3239542	GAAAGTGTTTTCTCACCGGACTGTCGTGG	CDS	16.7181	4.90182	1.40396	6.71e-05	0.00189005
SL1344_3044	fba	FQ312003.1	3250230	3251310	-	3250780	3250811	AAATTGGCATGACTCTGGAAATCGAACTGGGT	CDS	17.3511	5.71533	1.70238	3.42e-05	0.0011701
SL1344_3044	fba	FQ312003.1	3250230	3251310	-	3250881	3250910	CCGGTAAACCGCTGTTCTCTTCTCACATGA	CDS	43.3368	9.48828	3.01221	7.97e-09	1.64e-06
SL1344_3106	SL1344_3106	FQ312003.1	3312885	3313809	-	3312893	3312917	TTCCGGATGATTATGGCTGGCCGGG	CDS	9.84231	6.73204	2.86564	4.36e-05	0.0013879
SL1344_3106	SL1344_3106	FQ312003.1	3312885	3313809	-	3313460	3313503	AATCGTGATACAGAACGCCGACTTATGGATCTGGCGTTCGCCTG	CDS	13.0817	3.88379	1.37536	0.000424469	0.00725767
SL1344_3106	SL1344_3106	FQ312003.1	3312885	3313809	-	3313577	3313613	TTATTCCCGGACACACTGTAGACACCTTCCCGGAAAT	CDS	60.0883	4.11091	0.999535	2.66e-06	0.000153546
SL1344_3112	SL1344_3112	FQ312003.1	3321321	3322380	-	3321549	3321580	GATGCACGATCAGTGTCGGCTGGGGAAATGGT	CDS	37.2809	3.8139	1.13008	4.69e-05	0.00145421
SL1344_3112	SL1344_3112	FQ312003.1	3321321	3322380	-	3321909	3321936	GTAGGGGATGCCGGGCGTGGTTTTAGCG	CDS	12.0724	6.90882	3.05298	0.000101665	0.002575
SL1344_3112	SL1344_3112	FQ312003.1	3321321	3322380	-	3322230	3322262	ATGAGCGGATACTGTGTCAAAAAATTCTGATGG	CDS	7.43015	5.91531	3.03254	0.000521219	0.00843393
SL1344_3112	SL1344_3112	FQ312003.1	3321321	3322380	-	3322263	3322298	ATGCGTCTGACGTGGTGGTGGATACTCCTGAGCCTT	CDS	33.8352	4.28331	1.07547	4.75e-06	0.000244495
ncRNA0087	SroG	FQ312003.1	3379212	3379513	-	3379233	3379265	CACTCCTAAGACTGCCCTGATTCTGGTAACCAT	sRNA	66.0702	2.56657	0.831732	0.000219151	0.00447397
SL1344_3168	ribB	FQ312003.1	3378555	3379209	-	3379233	3379265	CACTCCTAAGACTGCCCTGATTCTGGTAACCAT	5UTR	66.0702	2.56657	0.831732	0.000219151	0.00447397
SL1344_3189	SL1344_3189	FQ312003.1	3401506	3403072	-	3402487	3402524	AGATTTTAAAACTAACCGGACGCTGTTAATTACCCTGG	CDS	22.7312	4.87657	1.31786	2.28e-05	0.000858756
SL1344_3190	aer	FQ312003.1	3403459	3404980	-	3404121	3404153	GGGTAATAATGATCTGAACGAACACACCCGTCA	CDS	11.7199	7.09442	2.86513	1.58e-05	0.000635206
SL1344_3245	yhbS	FQ312003.1	3459739	3460243	-	3459934	3459971	GTTAGTGTATGAAGGGCTGGATTCGCTCAACGAGTTCG	CDS	14.4258	5.45853	1.65178	4.49e-05	0.00141057
SL1344_3254	nlpI	FQ312003.1	3468957	3469842	-	3469376	3469395	CAAGATGATCTGCTGGCGTT	CDS	19.1068	8.02387	2.90985	1.1e-06	8.32e-05
SL1344_3268	ftsH	FQ312003.1	3486105	3488040	-	3488011	3488039	TGGCGAAAAACCTAATACTCTGGCTGGTC	CDS	16.8208	4.78709	1.54099	0.00019176	0.00408687
ncRNA0519	RUF_107c.47	FQ312003.1	3497978	3498072	-	3498010	3498040	ACACTTCGCATGATCCCCGTAGGCCGGATAA	sRNA	24.3366	8.56146	2.86127	3.05e-08	5.12e-06
SL1344_3280	yrbA	FQ312003.1	3497624	3497918	-	3498010	3498040	ACACTTCGCATGATCCCCGTAGGCCGGATAA	5UTR	24.3366	8.56146	2.86127	3.05e-08	5.12e-06
SL1344_3331	mdh	FQ312003.1	3548095	3549034	-	3548795	3548837	GCTTGAAGGCGCTGACGTAGTACTGATTTCTGCGGGTGTGGCG	CDS	83.633	6.67926	0.941886	3.56e-13	8.25e-10
SL1344_3331	mdh	FQ312003.1	3548095	3549034	-	3548749	3548779	GACCGTTCCGACCTGTTTAACGTTAACGCCG	CDS	21.4077	4.00791	1.22896	8.49e-05	0.00224632
SL1344_3331	mdh	FQ312003.1	3548095	3549034	-	3548925	3548967	AACTGCCTTCAGGTTCAGAACTCTCCCTGTACGACATCGCTCC	CDS	131.224	4.00746	0.774508	1.67e-08	3.06e-06
SL1344_3331	mdh	FQ312003.1	3548095	3549034	-	3548981	3549019	CTCGGCGCTGCTGGTGGTATCGGTCAGGCGCTGGCATTA	CDS	16.4699	5.75452	1.59732	1.51e-05	0.000611853
SL1344_3331	mdh	FQ312003.1	3548095	3549034	-	3549189	3549218	CCACCTGTAGAACGTTGCTCTCTGGTTGCA	5UTR	59.2508	2.65436	0.700503	1.71e-05	0.000682681
SL1344_3346	mreB	FQ312003.1	3564935	3565979	-	3565439	3565462	TTGCCGTGATCTCCCTGAACGGCG	CDS	9.9362	6.75358	2.86368	4.05e-05	0.00132124
SL1344_3370	yrdD	FQ312003.1	3596147	3596690	-	3596575	3596605	ATGGTCCGTTTCTCGGCTGTTCTCGCTATCC	CDS	10.4948	4.84354	1.76234	0.000313565	0.0058447
SL1344_3384	rpsK	FQ312003.1	3606451	3606784	-	3606487	3606521	CACTAATATTACTGATGTGACTCCGATCCCTCATA	CDS	35.9988	3.43461	1.30466	0.000519536	0.00841674
SL1344_3383	rpsD	FQ312003.1	3605797	3606418	-	3606487	3606521	CACTAATATTACTGATGTGACTCCGATCCCTCATA	5UTR	35.9988	3.43461	1.30466	0.000519536	0.00841674
SL1344_3387	prlA	FQ312003.1	3607508	3608840	-	3608618	3608651	TTTAACATGTTCTCTGGTGGTGCTCTCAGCCGTG	CDS	154.523	3.16669	1.05897	0.000199333	0.00418249
SL1344_3388	rplO	FQ312003.1	3608847	3609282	-	3608898	3608925	GTAACTGTTCGTGGCCTGCGTGTTACTA	CDS	7.80968	6.0842	2.98356	0.000332802	0.00608912
SL1344_3407	rplC	FQ312003.1	3617038	3617668	-	3617279	3617305	GTTAAGCGCTGGAACTTCCGTACCCAG	CDS	16.2363	3.79487	1.34104	0.000350687	0.00634837
SL1344_3408	rpsJ	FQ312003.1	3617700	3618012	-	3618148	3618173	AATTGACGGCAGGTTCGATTTGAACC	5UTR	28.5947	3.16459	0.926857	5.68e-05	0.00164394
SL1344_3415	rpsL	FQ312003.1	3623816	3624191	-	3624038	3624075	TACCACTCCTAAAAAACCGAACTCCGCACTGCGTAAAG	CDS	23.1534	2.73424	1.01291	0.000657145	0.00983617
SL1344_3428	SL1344_3428	FQ312003.1	3633607	3633919	-	3633973	3634002	CAGAAATCGCGTGAACCTCTGCATCAGCCG	5UTR	8.82298	6.33338	2.99055	0.000221123	0.0045007
SL1344_3454	aroK	FQ312003.1	3663745	3664267	-	3664115	3664141	ACCGGAGCTGATGTGGGCTGGGTCTTC	CDS	17.0132	5.72511	1.64377	2.13e-05	0.000824916
SL1344_3502	glgA	FQ312003.1	3722700	3724134	-	3723891	3723924	TTCGGGCATTATAACGGCGTGGGCATTTATCTGA	CDS	18.6316	5.89286	1.63785	1.37e-05	0.000567387
SL1344_3503	glgC	FQ312003.1	3724133	3725429	-	3724256	3724283	GTTATTGACCGTGCCTGTATTATCCCGG	CDS	21.8824	2.90948	1.00145	0.000333719	0.00609307
SL1344_3503	glgC	FQ312003.1	3724133	3725429	-	3725083	3725145	GAACGAATTTGTCGATCTGCTGCCAGCCCAACAGCGTATGAAGGGCGAAAACTGGTATCGCGG	CDS	10.1878	6.57713	3.03595	0.000175606	0.00383285
ncRNA0473	StyR-296	FQ312003.1	3758032	3758323	-	3758127	3758156	GCACGGTTGTTGCTCGCTGACGGTGCCAGG	sRNA	17.9628	5.06254	1.37865	3.9e-05	0.00129096
SL1344_3533	rpoH	FQ312003.1	3757248	3758103	-	3758127	3758156	GCACGGTTGTTGCTCGCTGACGGTGCCAGG	5UTR	17.9628	5.06254	1.37865	3.9e-05	0.00129096
SL1344_3555	uspB	FQ312003.1	3781453	3781789	-	3781857	3781891	ATGGACGGCTTTCGTAGTACTCTTTCACTGATTGT	5UTR	36.3905	4.02852	1.16623	3.76e-05	0.00125442
SL1344_3569	SL1344_3569	FQ312003.1	3798560	3800150	-	3798668	3798699	GTTTTGCACCGTTCCGGCTGTTGTGACGCGCC	CDS	15.1561	5.5032	1.67454	4.52e-05	0.00141665
SL1344_3596	dppA	FQ312003.1	3835746	3837303	-	3836892	3836921	GCATGGGGCTGCCGGATCTGATTAGCGAAG	CDS	9.866	6.72201	2.8759	4.83e-05	0.00147792
SL1344_3596	dppA	FQ312003.1	3835746	3837303	-	3837146	3837250	AGAAGGCTCGCCGGAAGGCTTTAACCCACAGCTCTTTACGTCTGGCACCACCTATGATGCCAGCTCCGTACCTATCTATAACCGTCTGGTTGAATTCAAAACCGG	CDS	12.8639	4.38943	1.48868	0.000352794	0.00636907
SL1344_3645	aldB	FQ312003.1	3889287	3890826	-	3890284	3890378	GCGAAACCGTGGCCTACCATTTTCACGAACCGCTTGGCGTCGTGGGGCAGATAATCCCGTGGAACTTTCCGTTGTTGATGGCAAGCTGGAAAATG	CDS	8.82298	6.33338	2.99055	0.000221123	0.0045007
SL1344_3729	mgtC	FQ312003.1	3985801	3986497	-	3986718	3986750	TCACTTTTACGTAAATCATCTGGCAAGTTAACG	5UTR	16.1289	7.49242	3.06058	2.98e-05	0.00105666
SL1344_3776	hslT	FQ312003.1	4031228	4031648	-	4031212	4031236	TTAACTGATTCCGTCGGGTCGCGTT	CDS	14.625	5.50336	1.62916	3.45e-05	0.00117785
SL1344_3776	hslT	FQ312003.1	4031228	4031648	-	4031275	4031306	GTCAACGGGCTGCTGTATATCGAACTGGAGCG	CDS	28.4755	3.16929	1.0953	0.000295333	0.00556867
SL1344_3776	hslT	FQ312003.1	4031228	4031648	-	4031609	4031634	CTTTGATTTATCCCCGCTGTACCGTT	CDS	26.3853	6.52505	1.54729	8.43e-07	6.98e-05
SL1344_3793	dgoT	FQ312003.1	4050525	4051863	-	4051325	4051347	CCGCTGCTGATCTGGATTCAGGA	CDS	12.8319	7.24269	2.89192	1.32e-05	0.000553658
SL1344_3828	glmS	FQ312003.1	4090345	4092175	-	4091029	4091057	AATTTGTAACGTGCCGGGCTCTTCGCTGG	CDS	16.0345	3.86626	1.28076	0.000217567	0.00444834
SL1344_3831	atpC	FQ312003.1	4094981	4095401	-	4095197	4095217	TTATCTATCTGTCCGGCGGCA	CDS	11.7048	7.04286	2.90035	2.53e-05	0.000927269
SL1344_3831	atpC	FQ312003.1	4094981	4095401	-	4095368	4095401	ATGGCAATGACTTACCACCTGGATGTCGTCAGCG	CDS	24.4575	2.82562	0.989306	0.000393895	0.0068558
SL1344_3834	atpA	FQ312003.1	4097744	4099286	-	4098206	4098245	ATTACCGATGGTCAGATCTTCCTGGAATCTAACCTGTTTA	CDS	9.09111	4.55073	1.80519	0.000617872	0.00952126
SL1344_3834	atpA	FQ312003.1	4097744	4099286	-	4098291	4098322	GTTCACTGACTGCGCTGCCGATTATCGAAACG	CDS	19.7057	3.54745	1.19349	0.000215434	0.00441802
SL1344_3834	atpA	FQ312003.1	4097744	4099286	-	4098380	4098409	TCCACTCTCGTCTGCTGGAGCGTGCTGCGC	CDS	13.4719	7.24915	2.96362	2.52e-05	0.000924404
SL1344_3835	atpH	FQ312003.1	4099298	4099832	-	4099586	4099621	AAAACGGTCAGAACCTGATTCGGGTGATGGCTGAAA	CDS	23.4647	3.85433	1.46971	0.000471101	0.00784744
SL1344_3837	atpE	FQ312003.1	4100376	4100616	-	4100578	4100610	AACCTGAATATGGATCTGCTGTACATGGCTGCC	CDS	20.0238	8.13174	2.89817	5.79e-07	5.14e-05
SL1344_3837	atpE	FQ312003.1	4100376	4100616	-	4100456	4100500	GGCGCGTCAACCTGATCTGATTCCTCTGCTGCGTACTCAGTTCTT	CDS	41.3596	3.40215	0.929666	1.97e-05	0.000764925
SL1344_3893	hemC	FQ312003.1	4166593	4167550	-	4167173	4167201	AATATCACAGTCTGGACGATCTGCCCGCG	CDS	13.2909	7.34676	2.86816	7.37e-06	0.000350907
SL1344_3984	fdoG	FQ312003.1	4266195	4269246	-	4268741	4268782	TAACCGCTGGCTCACCACCGGGATGCTGTGCGCTTCCGCATC	CDS	7.69746	6.06957	2.97083	0.000323797	0.00598384
SL1344_4035	glpK	FQ312003.1	4315779	4317288	-	4316286	4316323	GCTCATCAGCGACGCGTTCGACTCCGAATATTTCGCCA	CDS	60.4044	2.49875	0.798683	0.00020324	0.00423837
SL1344_4035	glpK	FQ312003.1	4315779	4317288	-	4316513	4316542	CGCGTTATTCGGTCAACTGTGCGTAAAGGA	CDS	23.0217	4.2755	1.03549	3.7e-06	0.000205589
SL1344_4035	glpK	FQ312003.1	4315779	4317288	-	4316449	4316479	CTTTATGCTGATGAACACCGGCGAGAAAGCG	CDS	17.6482	7.91642	2.87093	9.14e-07	7.34e-05
SL1344_4035	glpK	FQ312003.1	4315779	4317288	-	4316668	4316709	AACATCCATGATTTGGACTGGGACGATAAGATGCTGGACGTG	CDS	89.5157	3.48862	0.75637	3.4e-07	3.28e-05
SL1344_4035	glpK	FQ312003.1	4315779	4317288	-	4316712	4316733	AACGCCTCACGAACCATGCTGT	CDS	16.3127	5.59145	1.70832	4.56e-05	0.00142535
SL1344_4035	glpK	FQ312003.1	4315779	4317288	-	4316881	4316910	GACAATACCGGTCTGGTCGTCGACCCGTAC	CDS	53.0268	3.76725	0.988518	9.5e-06	0.000429984
SL1344_4035	glpK	FQ312003.1	4315779	4317288	-	4316916	4316945	AGCTTAAACGCGACGGCCTGGAAGATTACA	CDS	56.3849	2.55909	0.885434	0.000404503	0.00698668
SL1344_4035	glpK	FQ312003.1	4315779	4317288	-	4316971	4316991	AACGCTATTGTCTGGCAGTGC	CDS	27.2591	5.76077	1.30087	2.01e-06	0.000127046
SL1344_4035	glpK	FQ312003.1	4315779	4317288	-	4317195	4317213	GCGAATATCGTCAGCGTAT	CDS	8.53387	6.35126	2.92454	0.000153251	0.00346756
SL1344_4035	glpK	FQ312003.1	4315779	4317288	-	4317251	4317280	AAAAAAATATATCGTTGCGCTCGACCAGGG	CDS	159.655	4.76414	0.705077	1.09e-12	2.11e-09
SL1344_4036	glpF	FQ312003.1	4317308	4318154	-	4317298	4317325	AAAATGCTTCGCTGTAATCTGATTACGG	CDS	63.3116	2.68857	0.685129	9.99e-06	0.000444839
SL1344_4036	glpF	FQ312003.1	4317308	4318154	-	4317327	4317357	GGAAGAGAAGGACTCCACCGCGACCACACAA	CDS	44.0252	3.11763	1.15206	0.000471017	0.00784744
SL1344_4036	glpF	FQ312003.1	4317308	4318154	-	4317521	4317551	ATGAATCCGGCGCGTGACTTTGGCCCCAAAA	CDS	68.0235	3.97466	1.11648	2.21e-05	0.000840869
SL1344_4036	glpF	FQ312003.1	4317308	4318154	-	4317560	4317579	CTCTATGGGGCCGTTGACCG	CDS	7.27912	5.88342	3.02183	0.000527197	0.00849019
SL1344_4036	glpF	FQ312003.1	4317308	4318154	-	4317650	4317686	GCTATTCTGATGGGGCTGATTCTGGCGCTGACCGACG	CDS	76.615	4.19218	0.842011	4.5e-08	6.86e-06
SL1344_4036	glpF	FQ312003.1	4317308	4318154	-	4317775	4317800	CACCATATCGTCCGTGGCAGCGTTGA	CDS	52.6711	7.64268	1.51243	8.51e-09	1.71e-06
SL1344_4036	glpF	FQ312003.1	4317308	4318154	-	4317801	4317831	TTACAATCTTTTTGTGGACTTCGAACAAACC	CDS	123.476	4.84945	0.74669	5.86e-12	7.23e-09
SL1344_4036	glpF	FQ312003.1	4317308	4318154	-	4318055	4318098	GTTGTTGATTTTTTTCGGTGTGGGTTGTGTCGCTGCGCTTAAAG	CDS	157.137	3.65745	0.746167	7.41e-08	9.95e-06
SL1344_4036	glpF	FQ312003.1	4317308	4318154	-	4318022	4318055	GTTGCCGGAGCTACTTTTGGACAGTGGGAAATCA	CDS	15.0973	3.38174	1.25301	0.000550018	0.008713
SL1344_4036	glpF	FQ312003.1	4317308	4318154	-	4317921	4317949	CGGCAGTGACCATCGCACTCTGGCTATTT	CDS	24.7681	6.45827	1.54529	1.13e-06	8.39e-05
SL1344_4038	menG	FQ312003.1	4319013	4319499	-	4319261	4319288	GTGCATTAGTCGATGCGGAGCTGGCGCG	CDS	8.22616	6.25741	2.93618	0.000196652	0.00414556
SL1344_4038	menG	FQ312003.1	4319013	4319499	-	4319461	4319495	AATACGATACTTCCGAGCTTTGTGACATCTATCAG	CDS	18.726	5.95142	1.58302	7.28e-06	0.000348496
SL1344_4044	priA	FQ312003.1	4324798	4326997	-	4325511	4325538	TTGGGTTAGGGACGGAACAGCTGGAGCA	CDS	10.2126	4.69221	1.86491	0.000586248	0.00915869
ncRNA0053	OxyS	FQ312003.1	4364305	4364423	-	4364314	4364350	CTAAAGCCAACGTGAACTTTTGCGGACCTCTGGTCCG	sRNA	91.8233	4.26035	0.840737	2.81e-08	4.77e-06
ncRNA0053	OxyS	FQ312003.1	4364305	4364423	-	4364353	4364380	TTCAGAGGGTATCTCTCGAACCCGAAAT	sRNA	22.8452	6.31014	1.53066	1.38e-06	9.43e-05
ncRNA0099	lysC-leader	FQ312003.1	4461057	4461442	-	4461144	4461175	CCTGCACCGGTTTCTGTTCTGCCCTTGTGCCA	sRNA	19.5456	2.86371	1.04286	0.000554905	0.00876996
SL1344_4156	lysC	FQ312003.1	4459758	4461108	-	4461144	4461175	CCTGCACCGGTTTCTGTTCTGCCCTTGTGCCA	5UTR	19.5456	2.86371	1.04286	0.000554905	0.00876996
SL1344_4201	soxS	FQ312003.1	4525261	4525585	-	4525333	4525365	TTGATATCGCGATGGACCTGGGCTATGTATCGC	CDS	11.3293	4.87229	1.80837	0.000320048	0.00592766
SL1344_4209	actP	FQ312003.1	4532799	4534449	-	4533985	4534014	ATCCGTATTCTTTCGGCCTGTGGCTCCCTG	CDS	12.9935	5.17183	1.7984	0.0001957	0.00413883
SL1344_4220	yjcO	FQ312003.1	4545775	4546387	-	4545642	4545691	GCGTGAACGCCTTATCCGGCCTACATTCTCTTTCGCTGTAGGCCGGATAA	3UTR	23.2871	6.36237	1.54054	1.44e-06	9.78e-05
ncRNA0227	STnc1180	FQ312003.1	4559882	4559976	-	4559887	4559930	ATAATACTGTCATACCTTTTTGCGCGGGCCCCATCCCGCGCTTT	sRNA	8.15998	5.99123	3.12882	0.000625571	0.00956706
SL1344_4233	adi	FQ312003.1	4559988	4562259	-	4559887	4559930	ATAATACTGTCATACCTTTTTGCGCGGGCCCCATCCCGCGCTTT	3UTR	8.15998	5.99123	3.12882	0.000625571	0.00956706
SL1344_4249	SL1344_4249	FQ312003.1	4580939	4581155	-	4581120	4581146	AAGGCAACTCTGGATATCATCTTCAGA	CDS	7.41555	5.95945	2.99389	0.000425127	0.00725977
SL1344_4262	dcuA	FQ312003.1	4590109	4591294	-	4590493	4590524	CTGTATCTGTATTCTGGGCGTGGCGTGGCTGG	CDS	32.0625	3.53999	1.07614	7.49e-05	0.00204892
SL1344_4262	dcuA	FQ312003.1	4590109	4591294	-	4590714	4590745	GCAAAAAATTCCGTCTGGCTGTTCCTGCTGGG	CDS	15.147	5.54168	1.63566	3.18e-05	0.0011125
SL1344_4263	aspA	FQ312003.1	4591525	4592962	-	4591562	4591595	TTTCTCCGTACAGAACTTGATGCACCCGGCTTAT	CDS	36.0967	6.99019	1.58639	3.04e-07	3.02e-05
SL1344_4263	aspA	FQ312003.1	4591525	4592962	-	4591691	4591749	TTTATAACTCCATCGGTATCGTCACTTACCTCAACCCGTTCATCGGCCACCACAACGGC	CDS	13.8087	5.16208	1.85516	0.000225851	0.00456274
SL1344_4263	aspA	FQ312003.1	4591525	4592962	-	4592057	4592088	CCAAAATCTGTAACGACCTGCGCTTGCTCTCT	CDS	39.584	3.81963	1.39654	0.000313847	0.0058447
SL1344_4263	aspA	FQ312003.1	4591525	4592962	-	4592026	4592053	GGTCCTCGTGCCGGCCTGAACGAGATCA	CDS	15.4739	4.58412	1.54953	0.000275058	0.00529612
SL1344_4263	aspA	FQ312003.1	4591525	4592962	-	4592124	4592164	CTGATTGAGGCGACATCTGACTGTGGCGCATATGTTATGGT	CDS	54.4059	3.329	0.961097	4.06e-05	0.00132124
SL1344_4263	aspA	FQ312003.1	4591525	4592962	-	4592364	4592389	TTGCAGGACGCCGTACCGATGACGCT	CDS	17.1901	3.93326	1.35673	0.000292929	0.00555419
SL1344_4263	aspA	FQ312003.1	4591525	4592962	-	4592548	4592579	ATATCAGTACCTGAACCCGAACGACCACGTGA	CDS	73.7968	5.30396	1.2454	1.27e-06	8.9e-05
SL1344_4263	aspA	FQ312003.1	4591525	4592962	-	4592629	4592657	GGGCACTTCCGTCAACATGAATACCAACG	CDS	11.8096	7.02572	2.92717	3.33e-05	0.0011481
SL1344_4278	frdC	FQ312003.1	4603429	4603825	-	4603671	4603699	CTGATTTTCGGTCTGTTTGCGCTCAAACA	CDS	12.1681	6.89163	3.07886	0.000120913	0.00292605
SL1344_4279	frdB	FQ312003.1	4603835	4604570	-	4604046	4604080	TGAATCCTGAATTTATCGGACCGGCTGCGATTACG	CDS	18.8868	4.55045	1.34756	7.23e-05	0.00200487
SL1344_4389	yjgF	FQ312003.1	4723615	4724002	-	4723735	4723770	TGAAAGACCTGAACGATTTCGCGACCGTCAACGCCA	CDS	19.214	8.04481	2.90143	8.8e-07	7.16e-05
SL1344_4422	SL1344_4422	FQ312003.1	4761954	4762776	-	4762623	4762644	AAATTTCCGGCATGGGAACAAG	CDS	13.4356	7.15239	3.03482	5.44e-05	0.00160919
SL1344_4443	iadA	FQ312003.1	4786675	4787848	-	4787164	4787193	GCGACGTGCCGATCGGTAAACTGCTGCCTA	CDS	11.2973	6.75382	3.06835	0.000148852	0.00341354
SL1344_4443	iadA	FQ312003.1	4786675	4787848	-	4787619	4787657	TATCGACCAACACGTTCATCTGATCGGCGGCGGCGGCGA	CDS	31.0769	8.86894	2.99895	1.41e-07	1.62e-05
SL1344_4444	yjiG	FQ312003.1	4787860	4788322	-	4787866	4787903	CAATGCGCTGCTGTCGATCTGGGTCATGCAGCTTATTG	CDS	11.6876	4.89466	1.85759	0.000380138	0.0067285
SL1344_4472	mdoB	FQ312003.1	4820281	4822474	-	4822357	4822384	CTCACGAATAGTCTGACGGGAGCGGGAG	CDS	19.8786	4.18416	1.34779	0.000149124	0.00341401
SL1344_4513	rob	FQ312003.1	4863245	4864115	-	4863971	4864001	CAGAGAATGTTTAAGGACGTGACGGGCCACG	CDS	21.481	2.68905	0.890309	0.000269676	0.00523017
SL1344_4513	rob	FQ312003.1	4863245	4864115	-	4864088	4864123	GATATTTTATGGATCAGGCTGGCATAATTCGCGACC	CDS	11.0062	6.88926	2.92021	4.45e-05	0.00140603
SL1344_4513	rob	FQ312003.1	4863245	4864115	-	4864088	4864123	GATATTTTATGGATCAGGCTGGCATAATTCGCGACC	5UTR	11.0062	6.88926	2.92021	4.45e-05	0.00140603
SL1344_4520	sthB	FQ312003.1	4870091	4872629	-	4871596	4871674	CCGGCGGTTCGGGCGACCTGTACGTCACCATCAAAGAATCCGATGGTTCTGAACAGCATTTCATTGTGCCCTACGCCAG	CDS	10.649	6.88699	2.87102	3.01e-05	0.00106381
SL1344_4525	arcA	FQ312003.1	4875949	4876666	-	4876291	4876331	CCGTGCCCGCAACCTGCTGTCCCGTACCATGAACCTGGGTA	CDS	7.74767	6.10971	2.95413	0.000282212	0.00538105
ncRNA0215	STnc1010	FQ312003.1	41628	41707	+	41665	41692	TGCCCACCTGATCCGGTCACTCTGTGCC	sRNA	31.0705	3.46241	1.06052	8.14e-05	0.00218459
SL1344_0036	SL1344_0036	FQ312003.1	40130	41624	+	41665	41692	TGCCCACCTGATCCGGTCACTCTGTGCC	3UTR	31.0705	3.46241	1.06052	8.14e-05	0.00218459
SL1344_0037	SL1344_0037	FQ312003.1	41722	42913	+	41665	41692	TGCCCACCTGATCCGGTCACTCTGTGCC	5UTR	31.0705	3.46241	1.06052	8.14e-05	0.00218459
ncRNA0010	DapZ	FQ312003.1	74846	74924	+	74848	74881	AATACCTTCGTGATGTGGTTGTGGTAATCAAGAT	sRNA	259.315	2.94838	0.885268	7.62e-05	0.00207607
SL1344_0065	dapB	FQ312003.1	74019	74841	+	74848	74881	AATACCTTCGTGATGTGGTTGTGGTAATCAAGAT	3UTR	259.315	2.94838	0.885268	7.62e-05	0.00207607
ncRNA0010	DapZ	FQ312003.1	74846	74924	+	74886	74911	TGATTACAAAGGGCAATATATTATTG	sRNA	14.169	5.43851	1.62877	3.91e-05	0.00129144
SL1344_0065	dapB	FQ312003.1	74019	74841	+	74886	74911	TGATTACAAAGGGCAATATATTATTG	3UTR	14.169	5.43851	1.62877	3.91e-05	0.00129144
SL1344_0068	carB	FQ312003.1	77049	80277	+	80279	80313	CAAAGGGTCCGGCGGATATTGCTCTAACCGGACCT	3UTR	22.7476	5.84001	2.01665	0.000128774	0.00307788
SL1344_0082	SL1344_0082	FQ312003.1	94133	94550	+	94286	94343	CGGGGAAAAATGTGTGAAACTGAACGTGCAGTATGAACTTGACGTGACTCACCGCAAC	CDS	19.0128	4.43191	1.42218	0.000141312	0.00331913
SL1344_0122	ftsI	FQ312003.1	141728	143495	+	142845	142870	TCCTCAGCGTTAGTAGATACTTACTC	CDS	29.8423	3.88678	1.3283	0.000200188	0.0041876
ncRNA0168	STnc475	FQ312003.1	142800	142976	+	142845	142870	TCCTCAGCGTTAGTAGATACTTACTC	sRNA	29.8423	3.88678	1.3283	0.000200188	0.0041876
SL1344_0130	ddlB	FQ312003.1	152613	153534	+	153141	153165	AATACTGATTGAGAAATGGCTGTGC	CDS	8.96122	6.41192	2.95781	0.000162641	0.00361969
SL1344_0131	ftsQ	FQ312003.1	153535	154366	+	153141	153165	AATACTGATTGAGAAATGGCTGTGC	5UTR	8.96122	6.41192	2.95781	0.000162641	0.00361969
SL1344_0134	lpxC	FQ312003.1	156937	157855	+	157111	157147	TGATACCATGCTCTGTACGTGTCTGGTGAATGAGCAT	CDS	74.5444	5.6554	0.98633	8.99e-10	2.98e-07
SL1344_0134	lpxC	FQ312003.1	156937	157855	+	157258	157291	TGCCGCTCCGTTTGTCTACCTGCTGCTTGATGCC	CDS	15.2218	4.0952	1.38363	0.000254532	0.00498633
SL1344_0141	guaC	FQ312003.1	164056	165100	+	164264	164289	GATATTCTGACTGCTGTACATAAACA	CDS	20.8486	3.74566	1.15105	9.18e-05	0.00238384
SL1344_0154	lpdA	FQ312003.1	181010	182435	+	182002	182031	CCGCTGAAGTTATCGCCGGGAAGAAACACT	CDS	9.0073	6.35632	3.00619	0.000228014	0.00459349
SL1344_0159	acnB	FQ312003.1	185852	188450	+	185977	186006	AAGAATTCCTGTTAGACCTGTTGATCAACC	CDS	15.8462	3.46035	1.27144	0.000501565	0.00819404
SL1344_0159	acnB	FQ312003.1	185852	188450	+	186104	186128	AAAAGCCATTGAACTGCTGGGCACC	CDS	10.1756	6.661	2.96932	0.000104332	0.00261814
SL1344_0159	acnB	FQ312003.1	185852	188450	+	187228	187257	CGCTGCCAGACTTCATTATGAACCGTGGCG	CDS	19.9388	5.97588	1.66841	1.42e-05	0.000583076
SL1344_0159	acnB	FQ312003.1	185852	188450	+	187297	187318	GGCTGAACCGTATGCTGCTGCC	CDS	12.2501	6.97491	3.02437	7.48e-05	0.00204892
SL1344_0159	acnB	FQ312003.1	185852	188450	+	188132	188166	CGGTGCGCGTATTGAGATCCCTGGCTGTTCCCTGT	CDS	34.4168	5.17785	1.15325	7.07e-07	6.08e-05
SL1344_0204	clcA	FQ312003.1	238656	240078	+	239632	239660	GGTAATTTTAGCGTCGGGCTACTGCTGTT	CDS	12.8692	7.2612	2.88211	1.13e-05	0.000485932
SL1344_0205	yadR	FQ312003.1	240159	240504	+	240157	240186	AATATGAGTGATGACGTAGCGCTGCCGCTG	CDS	36.95	2.46262	0.78701	0.000222363	0.00451218
SL1344_0205	yadR	FQ312003.1	240159	240504	+	240157	240186	AATATGAGTGATGACGTAGCGCTGCCGCTG	5UTR	36.95	2.46262	0.78701	0.000222363	0.00451218
SL1344_0226	hlpA	FQ312003.1	264911	265397	+	265253	265282	CAAACTGGTGACTCGTATCCAGACTGCGGT	CDS	13.0453	5.09876	1.8808	0.000311087	0.00582191
SL1344_0232	dnaE	FQ312003.1	269543	273026	+	272838	272869	AACCGACTCCGTCAGTCTCTGGAACCCCACCG	CDS	25.1502	5.03522	1.27682	8.55e-06	0.000396255
SL1344_0233	accA	FQ312003.1	273038	273998	+	272838	272869	AACCGACTCCGTCAGTCTCTGGAACCCCACCG	5UTR	25.1502	5.03522	1.27682	8.55e-06	0.000396255
SL1344_0314	frsA	FQ312003.1	362703	363948	+	363323	363345	AAACCGACTATTACACCCTGTAT	CDS	8.07326	6.12333	3.00705	0.000341953	0.00623135
SL1344_0378	yaiB	FQ312003.1	436584	436851	+	436783	436817	GTTCCTGATCACGATACGGAATTGCTGCGCCAATA	CDS	13.7676	4.53866	1.43689	0.000192114	0.004088
SL1344_0445	hupB	FQ312003.1	507590	507863	+	507487	507519	CCATTAACGGGTGTTGTAAGGGCGTGGCAGGCC	5UTR	325.885	3.94241	0.60428	4.67e-12	6.34e-09
SL1344_0445	hupB	FQ312003.1	507590	507863	+	507694	507740	CTCTGAAAGAAGGGGATGACGTTGCACTGGTAGGCTTTGGTACTTTT	CDS	354.054	3.8341	0.875104	8.18e-07	6.81e-05
SL1344_0445	hupB	FQ312003.1	507590	507863	+	507637	507674	TCTCTAAGGCTGCGGCTGGACGTGCGTTAGATGCGATT	CDS	122.149	3.72723	0.647612	7.42e-10	2.61e-07
SL1344_0459	ybaY	FQ312003.1	522842	523412	+	522872	522901	AGCGGTTGCGATATCTCTGGCGGCCTGCGC	CDS	19.1017	5.82079	1.74137	3.33e-05	0.0011481
SL1344_0459	ybaY	FQ312003.1	522842	523412	+	523147	523211	TGCCGTTTAACCCATCAGATATTCAACCTAACGCGCGCATCCTCCTGAGCGCGGCCATCACCGTT	CDS	10.2314	4.67358	1.88913	0.00065078	0.00979489
ncRNA0003	ChiX	FQ312003.1	555493	555573	+	555530	555563	AAATTCCTCTTTGACGGGCCAATAGCGATATTGG	sRNA	606.158	4.10811	0.713283	6.17e-10	2.33e-07
ncRNA0003	ChiX	FQ312003.1	555493	555573	+	555495	555529	TCCGAAGCGAAAGCGTCGGGATAATAATAACGATG	sRNA	74.4722	3.10528	1.10065	0.000342583	0.00623445
SL1344_0588	cstAa	FQ312003.1	660761	662867	+	660775	660802	GGAAATACCTCGTCTGGACAGCGCTCTC	CDS	24.3729	8.54801	2.87482	4.62e-08	6.89e-06
SL1344_0588	cstAa	FQ312003.1	660761	662867	+	662194	662223	TTGAAGCGCTGTTTATTCTGACGGCGGTGG	CDS	28.6242	3.56368	1.2602	0.000311337	0.00582191
SL1344_0588	cstAa	FQ312003.1	660761	662867	+	662720	662753	GGTGGTGGTCGTGGTGCTGGCGGTCTTCTCTATT	CDS	9.28918	6.53956	2.91705	9.88e-05	0.002526
SL1344_0588	cstAa	FQ312003.1	660761	662867	+	662692	662723	TGGATGCCGGGCTAACCATCTTCTTTATGGTG	CDS	7.74906	6.04297	3.00174	0.000382374	0.0067417
SL1344_0617	cspE	FQ312003.1	692399	692612	+	692516	692546	CAATGGTTTTAAAACTCTGGCTGAAGGTCAG	CDS	94.5249	4.57989	0.966622	1.41e-07	1.62e-05
SL1344_0617	cspE	FQ312003.1	692399	692612	+	692588	692618	CGCTGCAAACGTAACTGCTCTGTAAGCATAC	CDS	84.6891	3.7253	0.868534	1.36e-06	9.35e-05
SL1344_0617	cspE	FQ312003.1	692399	692612	+	692588	692618	CGCTGCAAACGTAACTGCTCTGTAAGCATAC	3UTR	84.6891	3.7253	0.868534	1.36e-06	9.35e-05
SL1344_0667	nagE	FQ312003.1	744668	746621	+	745918	745950	GCCTGACCGTGAATGACTCTGCTCGCGTTAACG	CDS	16.2513	7.69934	2.90979	3.68e-06	0.0002055
SL1344_0714	sdhC	FQ312003.1	797402	797792	+	797330	797365	CTGGCTACAGGTAGATTCACCTCTGTAACCGAAGTC	5UTR	23.0203	5.50525	1.28602	3.99e-06	0.000218434
SL1344_0714	sdhC	FQ312003.1	797402	797792	+	797721	797744	CAACGCTCTGCCAAAATCTCTTTT	CDS	7.0916	5.88116	2.98201	0.000462245	0.00777626
SL1344_0715	sdhD	FQ312003.1	797785	798133	+	797843	797875	CGTGCTACCGCTATCGTTCTGACGTTATACATC	CDS	15.6989	7.62415	2.91394	5.01e-06	0.000256519
SL1344_0716	sdhA	FQ312003.1	798132	799899	+	799657	799691	CAGCGTGTTGAGTGTCTGGAGCTGGATAACCTGAT	CDS	36.1119	4.12578	0.986457	2.32e-06	0.000140142
SL1344_0717	sdhB	FQ312003.1	799912	800632	+	800165	800186	CAGCCGGGTAAGAAGATTGTGA	CDS	16.4156	7.76517	2.8743	1.77e-06	0.00011444
SL1344_0717	sdhB	FQ312003.1	799912	800632	+	800332	800367	GCGTGAAAAACTCGATGGGCTGTATGAATGTATTCT	CDS	30.31	4.83375	1.26864	9.87e-06	0.000442681
SL1344_0718	sucA	FQ312003.1	801155	803957	+	801210	801230	AATCAGAGCTGGATAGAACAG	CDS	9.62636	6.56605	2.9556	0.000117574	0.00288641
SL1344_0718	sucA	FQ312003.1	801155	803957	+	801381	801414	CACTCTTCTACGATTTCCGACCCTGACACCAATG	CDS	42.1814	3.17576	0.890508	3.03e-05	0.00106586
SL1344_0718	sucA	FQ312003.1	801155	803957	+	801754	801782	AAAAACGCTTCCTGAACGAACTGACCGCC	CDS	32.7495	4.28291	1.09116	6.64e-06	0.000327924
SL1344_0718	sucA	FQ312003.1	801155	803957	+	802007	802034	TAAGCATAAAGAACATCTGGGTACCGGC	CDS	14.3087	5.43587	1.64655	4.42e-05	0.00140325
SL1344_0718	sucA	FQ312003.1	801155	803957	+	802116	802145	TCGCATCTGGAAATTGTGAGCCCGGTGGTG	CDS	19.7485	5.1174	1.41463	3.64e-05	0.00122318
SL1344_0718	sucA	FQ312003.1	801155	803957	+	802289	802312	CGAAGTGGGCGGTACGGTACGTAT	CDS	9.14211	6.48848	2.93023	0.000119406	0.00291032
SL1344_0718	sucA	FQ312003.1	801155	803957	+	802449	802485	TTTGTGACCCGTCTGGCGCTGGACTTCCGTAATACCT	CDS	37.2256	3.41592	1.09167	0.000120593	0.00292562
SL1344_0718	sucA	FQ312003.1	801155	803957	+	803601	803649	CGCGTGGTAATGTGTTCTGGTAAGGTTTATTACGACCTGCTGGAACAAC	CDS	27.6359	5.81494	1.258	9.72e-07	7.63e-05
SL1344_0719	sucB	FQ312003.1	803971	805180	+	804439	804467	AGCACCCGCTGTTGAACCTGCAGCACAAC	CDS	15.3723	5.55405	1.64779	3.35e-05	0.00115307
SL1344_0719	sucB	FQ312003.1	803971	805180	+	804889	804914	CAAGCTGACCGTAGAAGACCTGACCG	CDS	25.3785	2.68195	0.985486	0.000635324	0.00964656
SL1344_0719	sucB	FQ312003.1	803971	805180	+	805147	805184	GGAAGATCCGACCCGTCTGCTGTTGGACGTGTAGTCAG	CDS	65.7291	2.5353	0.682396	2.46e-05	0.0009083
SL1344_0720	sucC	FQ312003.1	805321	806488	+	805529	805585	CGCGCCTTCGCGGAAAACTGGCTGGGCAAACGTCTGGTGACCTATCAAACAGACGCT	CDS	17.968	7.84659	2.95253	3.8e-06	0.000209898
SL1344_0720	sucC	FQ312003.1	805321	806488	+	805784	805812	CCGATGCTGTATCAGGGACGGGAACTGGC	CDS	34.4415	2.9689	1.10292	0.000548788	0.00870367
SL1344_0721	sucD	FQ312003.1	806487	807357	+	806783	806810	GTATTCCGACGCTGGATATGCTGACCGT	CDS	15.7409	4.18896	1.32402	0.000137132	0.00323774
SL1344_0721	sucD	FQ312003.1	806487	807357	+	806914	806964	CATAAGCCGGGTAAAGTGGGTATCGTTTCCCGTTCCGGCACGCTGACCTAC	CDS	12.3296	5.13217	1.74837	0.000168375	0.00372896
SL1344_0722	cydA	FQ312003.1	808939	810508	+	809108	809138	AAGTTGTTTGGTATCAACTTTGCTCTGGGTG	CDS	31.605	3.48686	1.09937	0.000110707	0.00275771
SL1344_0722	cydA	FQ312003.1	808939	810508	+	809262	809302	CCACCTTTGTAGGTCTGTTCTTCTTCGGCTGGGATCGTCTG	CDS	62.6626	3.221	0.986427	8.17e-05	0.00218815
SL1344_0722	cydA	FQ312003.1	808939	810508	+	809434	809470	TATGGAAATGGTGAGCTTCTCTGAACTGGTGCTGAAC	CDS	34.2258	3.76863	1.16077	8.09e-05	0.00217921
SL1344_0722	cydA	FQ312003.1	808939	810508	+	809847	809873	CGGTTATTGGCCTGAAAGATCTCATGG	CDS	11.5488	5.0278	1.74044	0.000199636	0.00418249
SL1344_0722	cydA	FQ312003.1	808939	810508	+	809980	810010	GAAGAAAGATCTCGGTTACGGCCTGCTGCTG	CDS	10.3761	6.78096	2.91048	5.41e-05	0.00160261
SL1344_0722	cydA	FQ312003.1	808939	810508	+	810019	810051	TACGCCTAATGTGACTGACGCGACCGAAGCGCA	CDS	14.1687	5.44397	1.66528	5.41e-05	0.00160261
SL1344_0722	cydA	FQ312003.1	808939	810508	+	810364	810397	GTTCCTGATTTGCGGCCTGTATACCCTGTTCCTG	CDS	47.9979	3.66789	1.08102	4.63e-05	0.00143699
SL1344_0722	cydA	FQ312003.1	808939	810508	+	810445	810480	CAGCCTGAAAACCGGTCGCTATCACTTTGAGCAGTC	CDS	31.2076	4.06231	1.00039	4.07e-06	0.000221632
SL1344_0723	cydB	FQ312003.1	810523	811663	+	810540	810569	TACTACGTTTTATCTGGTGGCTGCTGGTTG	CDS	64.3449	5.12427	1.06535	9.89e-08	1.3e-05
SL1344_0723	cydB	FQ312003.1	810523	811663	+	810705	810730	AGGTGTGGTTGATCACCGCGGGCGGT	CDS	14.072	3.95607	1.3717	0.000323963	0.00598384
SL1344_0723	cydB	FQ312003.1	810523	811663	+	810783	810818	ATGTGGCGATGATCCTGGTGCTGGCGTCTTTGTTCT	CDS	25.7338	6.31202	1.73933	1.03e-05	0.000453074
SL1344_0723	cydB	FQ312003.1	810523	811663	+	811017	811042	TGAACCCGTTTGGTCTGCTGGCGGGT	CDS	32.2448	6.06749	1.22337	2.1e-07	2.28e-05
SL1344_0723	cydB	FQ312003.1	810523	811663	+	810976	811004	GTATCTGCGTCTGTACTACACCGGTAACT	CDS	27.6496	4.88852	1.10603	1.16e-06	8.57e-05
SL1344_0723	cydB	FQ312003.1	810523	811663	+	811338	811377	GCGTGGTTCTGCCGCTGCTGACTATCCTGACTTCCCGTAT	CDS	37.0662	4.28646	1.11332	8.71e-06	0.00040236
SL1344_0723	cydB	FQ312003.1	810523	811663	+	811523	811556	CAGATGACGCTGAACCTGATGACCTGGGTTGCGG	CDS	33.0035	4.36529	1.04351	2.51e-06	0.000147595
SL1344_0723	cydB	FQ312003.1	810523	811663	+	811603	811634	GAAAATGTTCGGTCGTATCACTAAAGAACATA	CDS	16.8571	7.73728	2.93782	4.58e-06	0.000239242
SL1344_0765	hutG	FQ312003.1	852314	853256	+	852561	852602	CACCAGGGACATGAACGGCTGGTGGATTTAGGCAATTGGGTT	CDS	8.54716	6.34903	2.92954	0.000158553	0.00354615
SL1344_0768	hutH	FQ312003.1	855909	857430	+	855946	855973	CTCTCTCAACTGTACGATATCTGGCGTC	CDS	17.0928	5.52312	1.87479	0.000131273	0.00311566
SL1344_0790	ybhQ	FQ312003.1	878495	878906	+	878635	878671	TTTATGGCGTGACGGTACTGCTGATGCTGGCGTTGCA	CDS	15.8151	5.43568	1.81163	0.000111463	0.00276134
SL1344_0808	ompX	FQ312003.1	898794	899310	+	898838	898864	CTTTTTCCGCAGGTACTGCAGTAGCTG	CDS	13.4178	4.39603	1.49975	0.000330008	0.0060543
SL1344_0839	dacC	FQ312003.1	934757	935960	+	934711	934736	CACGGTGGTGTGACGTGTGTTTTTGG	5UTR	14.4042	4.57202	1.45603	0.000186801	0.00401904
ncRNA0219	STnc1070	FQ312003.1	974643	974892	+	974743	974770	ATATAAGGACGATGTAGCCGAATAGGCA	sRNA	44.8274	5.68019	1.02422	4.39e-09	1.05e-06
SL1344_0883	clpS	FQ312003.1	978883	979204	+	978855	978887	ACAACTGTAACCGATAATGACGACTGACAATGG	CDS	23.0438	6.23827	1.63836	5.48e-06	0.000274911
SL1344_0883	clpS	FQ312003.1	978883	979204	+	978855	978887	ACAACTGTAACCGATAATGACGACTGACAATGG	5UTR	23.0438	6.23827	1.63836	5.48e-06	0.000274911
SL1344_0883	clpS	FQ312003.1	978883	979204	+	979032	979059	TCTTTTCTTATGATGTAGAACGTGCAAC	CDS	25.8274	3.13727	1.07365	0.000276197	0.00529612
SL1344_0884	clpA	FQ312003.1	979234	981511	+	979032	979059	TCTTTTCTTATGATGTAGAACGTGCAAC	5UTR	25.8274	3.13727	1.07365	0.000276197	0.00529612
SL1344_0884	clpA	FQ312003.1	979234	981511	+	981407	981430	CTGGTTGACGGCGGACAGGTCACC	CDS	7.68998	6.03811	2.99464	0.000375834	0.00668719
SL1344_0902	dmsA	FQ312003.1	1001887	1004332	+	1002445	1002472	GGTCGCTCGTCTGATGAACTGCTGCGGC	CDS	7.62375	6.03868	2.98068	0.000355809	0.00640645
SL1344_0933	ycbK	FQ312003.1	1043687	1044236	+	1043658	1043691	CGATAACATTGACCTGTAGACCTGATTATCATGG	CDS	28.8749	4.78717	1.2331	7.8e-06	0.00036908
SL1344_0933	ycbK	FQ312003.1	1043687	1044236	+	1043658	1043691	CGATAACATTGACCTGTAGACCTGATTATCATGG	5UTR	28.8749	4.78717	1.2331	7.8e-06	0.00036908
ncRNA0027	IsrB	FQ312003.1	1060740	1060834	+	1060777	1060811	CCGGTTCGCTTTGGTCGGTTGGACCGGACAGGGCA	sRNA	56.3828	2.16565	0.645451	0.000123699	0.00298284
SL1344_1006	rmf	FQ312003.1	1113962	1114130	+	1113967	1113998	AGAGACAAAAACGAGATCGCCTGGAACGGGCA	CDS	35.1368	3.90484	1.14939	4.42e-05	0.00140325
SL1344_1006	rmf	FQ312003.1	1113962	1114130	+	1114043	1114074	AATGTGTCCCTATCAGACGCTGAATCAACGGT	CDS	16.0743	5.65273	1.62477	2.23e-05	0.000845295
SL1344_1006	rmf	FQ312003.1	1113962	1114130	+	1114019	1114042	CGGCATCGCCGGACGATCAAAAGA	CDS	7.74345	6.10235	2.95646	0.000288039	0.00547677
SL1344_1056	agp	FQ312003.1	1160021	1161263	+	1160402	1160435	CGCTTTCCCCGGCTGTGATATTCCTGTTCATCAT	CDS	9.557	4.56362	1.84273	0.000636662	0.00964656
SL1344_1056	agp	FQ312003.1	1160021	1161263	+	1160817	1160836	AAAAACGGCTATCAGGACAG	CDS	12.7136	5.24292	1.68757	9.75e-05	0.00250294
SL1344_1073	ycdX	FQ312003.1	1182227	1182965	+	1182869	1182901	TCCGGAAGATCGAATCCTGAACGTCTCGCCGCA	CDS	20.2943	6.10103	1.58812	5.32e-06	0.000268646
SL1344_1085	ymdC	FQ312003.1	1189628	1191116	+	1189855	1189983	ACGATATGTCCGGGCGGCTGCTCTTTTCGGTACTGCTGTCGGCGGCGAAGCGCGGCGTTCATGTTCGTCTGCTGCTGGATGATAACAATACGCCTGGTCTGGATGATACGTTGCGCTTGCTGGATAGCC	CDS	14.2194	7.48685	2.86583	4.42e-06	0.000232563
SL1344_1111	flgB	FQ312003.1	1214388	1214805	+	1214579	1214605	CGTTAACGTTGACTTCCTCTCACCATA	CDS	15.9694	7.6819	2.8962	3.28e-06	0.000185551
SL1344_1113	flgD	FQ312003.1	1215224	1215923	+	1215853	1215885	GTAACGGCAACCTGTTGGATCTGGGTACCTACG	CDS	19.1116	5.85466	1.70648	2.44e-05	0.000903563
SL1344_1120	flgK	FQ312003.1	1221609	1223271	+	1221666	1221691	AAATACGGTCAGTAATAACATCAACA	CDS	10.7774	6.7449	2.99778	0.00010357	0.0026066
SL1344_1121	flgL	FQ312003.1	1223285	1224239	+	1223427	1223455	CAGGCGGTAGTACTCTCTCAGGCGCAGGC	CDS	14.7637	3.76201	1.24499	0.0002302	0.00460944
ncRNA0204	STnc840	FQ312003.1	1224245	1224318	+	1224248	1224290	TTTGAAACATATCACGAAACTGGATATGTTTTGTCTGCCCGCG	sRNA	21.5387	4.01247	1.29148	0.000142141	0.00333282
SL1344_1121	flgL	FQ312003.1	1223285	1224239	+	1224248	1224290	TTTGAAACATATCACGAAACTGGATATGTTTTGTCTGCCCGCG	3UTR	21.5387	4.01247	1.29148	0.000142141	0.00333282
SL1344_1132	fabG	FQ312003.1	1235364	1236099	+	1235890	1235921	GTCAATGTTGTGGCTCCGGGTTTTATTGAAAC	CDS	26.2335	4.02445	1.31872	0.000151629	0.00345388
SL1344_1134	fabF	FQ312003.1	1236576	1237818	+	1236587	1236614	GTCGTGTAGTTGTGACCGGACTGGGCAT	CDS	42.674	2.42829	0.869941	0.000600352	0.00931472
SL1344_1134	fabF	FQ312003.1	1236576	1237818	+	1237007	1237075	CAGGCCATCTGACTATCATGTATGGCCTGCGTGGGCCAAGCATCTCTATTGCGACTGCCTGTACTTCAG	CDS	13.3263	3.54487	1.28919	0.000519508	0.00841674
SL1344_1140	ptsG	FQ312003.1	1242510	1243944	+	1242821	1242849	CTGCTGAAGAGATCGCCGCTAAACACCTT	CDS	26.084	5.44037	1.61673	6.94e-05	0.0019393
SL1344_1176	icdA	FQ312003.1	1281237	1282488	+	1281564	1281595	CGGTATCCGCTCTCTGAACGTTGCCCTGCGTC	CDS	8.0969	6.02293	3.09159	0.000536961	0.00857621
SL1344_1176	icdA	FQ312003.1	1281237	1282488	+	1282391	1282431	CCGCGAAGACCGTGACCTATGACTTTGAACGCCTGATGGAA	CDS	59.2693	3.85025	0.962594	4.27e-06	0.000229075
ncRNA0178	STnc510	FQ312003.1	1288533	1289103	+	1289035	1289072	CTGAATGCCGGATCGGTACTGCAGGTGTTTAAACACAC	sRNA	72.3571	5.33959	1.04106	2.02e-08	3.57e-06
SL1344_1184	pagC	FQ312003.1	1289190	1289661	+	1289035	1289072	CTGAATGCCGGATCGGTACTGCAGGTGTTTAAACACAC	5UTR	72.3571	5.33959	1.04106	2.02e-08	3.57e-06
SL1344_1184	pagC	FQ312003.1	1289190	1289661	+	1289315	1289350	GACAGGCTTCCGGGTCTGTTGAGCCTGAAGGTATTC	CDS	78.8302	2.76713	0.811602	6.42e-05	0.00182629
SL1344_1184	pagC	FQ312003.1	1289190	1289661	+	1289399	1289423	CAGCCTATCGATTGTCTGACAATTT	CDS	50.9789	3.74636	0.984816	1.02e-05	0.000452676
SL1344_1184	pagC	FQ312003.1	1289190	1289661	+	1289552	1289596	TACAGATGAATCCGCTGGAGAATATCGTCGTCGATGTTGGGTATG	CDS	68.8257	3.45372	1.22325	0.000284812	0.00542301
SL1344_1184	pagC	FQ312003.1	1289190	1289661	+	1289525	1289548	AAACGGGATTTGCCTGGGGCGCGG	CDS	12.958	5.20228	1.76444	0.000158219	0.00354453
SL1344_1187	SL1344_1187	FQ312003.1	1292368	1292836	+	1292397	1292437	CCGTGTTTGCTGATTCTCTTTTCTCTGACCGTTTCAACCGT	CDS	57.2537	3.16048	1.11117	0.000308105	0.00577739
SL1344_1204	aroQ	FQ312003.1	1306705	1307251	+	1307144	1307169	CACGACGATATGGTGTGGCTGAGAGC	CDS	18.7534	3.6535	1.316	0.000370008	0.00659216
SL1344_1221	mipA	FQ312003.1	1321041	1321788	+	1321215	1321246	CTTCTGGTTCCGTGGTCTGGGCGGCGGGTACT	CDS	19.6908	4.20662	1.23327	5.46e-05	0.00161046
SL1344_1221	mipA	FQ312003.1	1321041	1321788	+	1321453	1321486	GGTATTGTCTGGGATCTGGCCTGGCTGTATCGGT	CDS	18.2627	5.03664	1.40074	4.47e-05	0.00140934
SL1344_1221	mipA	FQ312003.1	1321041	1321788	+	1321613	1321647	CGAACGATAGCTGGAACCCGTATCTTGAACTTAGC	CDS	44.2775	2.56859	0.941801	0.000625846	0.00956706
SL1344_1221	mipA	FQ312003.1	1321041	1321788	+	1321765	1321790	ACTGGCGTGACCTATAGATTCTGATT	CDS	31.5347	2.60481	0.895954	0.000379598	0.0067285
SL1344_1221	mipA	FQ312003.1	1321041	1321788	+	1321765	1321790	ACTGGCGTGACCTATAGATTCTGATT	3UTR	31.5347	2.60481	0.895954	0.000379598	0.0067285
SL1344_1246	osmE	FQ312003.1	1348017	1348359	+	1348203	1348233	TCATGCGCGCGGTACCTGTCAGACCTACATC	CDS	27.7246	3.8351	1.32486	0.000236724	0.00471226
SL1344_1273	himA	FQ312003.1	1375909	1376221	+	1376011	1376041	TTTCGAAGAGATCCGTCGTGCTCTGGAAAAC	CDS	105.829	5.69017	0.823217	3.65e-13	8.25e-10
SL1344_1273	himA	FQ312003.1	1375909	1376221	+	1376152	1376177	CGTGGTGACCTTCAGACCCGGGCAGA	CDS	11.4615	7.03815	2.87132	1.97e-05	0.000764925
ncRNA0181	STnc540	FQ312003.1	1376237	1376364	+	1376274	1376302	TCCCGAAAGTAGATCAGCGGGATGACAGC	sRNA	46.2499	4.47239	1.17647	8.27e-06	0.000387272
SL1344_1273	himA	FQ312003.1	1375909	1376221	+	1376274	1376302	TCCCGAAAGTAGATCAGCGGGATGACAGC	3UTR	46.2499	4.47239	1.17647	8.27e-06	0.000387272
SL1344_1283	pps	FQ312003.1	1384580	1387001	+	1385126	1385150	TAACGATCGCGCCATCTCTTATCGC	CDS	17.0606	7.77874	2.92402	3.35e-06	0.000188557
SL1344_1283	pps	FQ312003.1	1384580	1387001	+	1386179	1386224	GATTGGCGTTCACCCGCGTGCGCTGCTGGAGTTTGACGACCAGGAT	CDS	7.03416	5.85445	2.98822	0.000492357	0.00807
SL1344_1283	pps	FQ312003.1	1384580	1387001	+	1386347	1386374	CATCGTTCGCCTGTCTGACTTTAAGTCC	CDS	6.92753	5.77146	3.02654	0.000631622	0.0096239
SL1344_1320	ttrS	FQ312003.1	1428200	1429979	+	1428149	1428176	CATACCCGGCTTGTTGTTGATCTAAAAC	5UTR	8.2424	6.04724	3.10139	0.000534016	0.0085695
SL1344_1331	sseA	FQ312003.1	1440509	1440779	+	1440432	1440506	CTATCGTGTATATGGAGGGGAATGATGATAAAGAAAAAGGCTGCGTTTAGTGAATATCGTGATTTAGAGCAAAGT	5UTR	14.0776	5.05911	1.98609	0.000416958	0.00716535
SL1344_1331	sseA	FQ312003.1	1440509	1440779	+	1440705	1440739	CAACTTGAAGTACGACTGAAACAACTTAATGCTCA	CDS	50.1204	5.0695	1.31258	7.04e-06	0.000342611
SL1344_1334	sseC	FQ312003.1	1441848	1443303	+	1442311	1442337	GGCGCTATTTTTGACTGGATTACCGGC	CDS	11.9242	4.86366	1.90025	0.000442388	0.0074607
SL1344_1342	ssaI	FQ312003.1	1446883	1447132	+	1446914	1446941	TATGTAAAGTCCTCTGCAGAACCGAGCC	CDS	15.1575	4.69437	1.45444	0.000151118	0.00344804
SL1344_1346	ssaL	FQ312003.1	1449080	1450097	+	1450008	1450047	ATACCCGATAACTGTTTTAACGACGAAGATCAACGTGAAC	CDS	6.69717	5.73575	3.00031	0.000615157	0.00950099
SL1344_1353	ssaR	FQ312003.1	1455595	1456243	+	1455649	1455679	AATACTGCCTCTCATTATCGTCATGGGAACT	CDS	25.5568	5.54002	1.46213	1.95e-05	0.000759503
SL1344_1362A	ynhF	FQ312003.1	1466092	1466182	+	1466168	1466198	GCCGCTCTGCACTGATTTCCTCTCTTCTGAG	CDS	64.8073	5.13115	1.0333	4.35e-08	6.77e-06
SL1344_1365	ydhD	FQ312003.1	1468128	1468476	+	1468198	1468235	TCACCGAAACTGCCAAGCTGTGGTTTCTCTGCGCAGGC	CDS	12.5509	5.20288	1.70538	0.000117039	0.0028837
SL1344_1398	fumA	FQ312003.1	1499038	1500685	+	1499475	1499511	ATTCACAGAACGCGGCGCTGGATATGTACAAAGAGGT	CDS	20.5183	8.08023	2.97697	2.33e-06	0.000140142
SL1344_1495	rpsV	FQ312003.1	1602343	1602487	+	1602359	1602396	CAGGCTCGTCATATACTTGGACTGGATTACAGAATTTC	CDS	27.1172	4.21969	1.06325	6e-06	0.000298437
SL1344_1503	ompD	FQ312003.1	1611986	1613114	+	1612417	1612457	CAGAGTTTGGTGGCGATACCTGGACTCAGACTGACGTCTTC	CDS	227.664	3.20959	0.689332	2.94e-07	2.94e-05
SL1344_1503	ompD	FQ312003.1	1611986	1613114	+	1612453	1612482	TCTTCATGACTGGCCGTACTACTGGTGTTG	CDS	36.2942	9.25981	2.9197	2.04e-09	5.78e-07
SL1344_1503	ompD	FQ312003.1	1611986	1613114	+	1612486	1612516	CCTACCGTAACACTGACTTCTTTGGCCTGGT	CDS	67.0563	3.88654	0.8373	2.74e-07	2.78e-05
SL1344_1503	ompD	FQ312003.1	1611986	1613114	+	1612317	1612349	CTGGCGTTTGCTGGTCTGAAATTCGCTGACTAC	CDS	59.0117	3.41174	1.05243	8.31e-05	0.00220235
SL1344_1503	ompD	FQ312003.1	1611986	1613114	+	1612769	1612802	CACCTACTCCGAAACGCTGAACATGACCACCTTC	CDS	93.3035	5.1538	1.01956	2.81e-08	4.77e-06
SL1344_1503	ompD	FQ312003.1	1611986	1613114	+	1612946	1612981	CCAGGATCTGGTTGAGTACATCGATGTTGGCGCAAC	CDS	31.1422	4.13192	1.10174	1.23e-05	0.000520135
SL1344_1503	ompD	FQ312003.1	1611986	1613114	+	1613077	1613112	ACAACATCGTTGCTGTTGGTCTGAACTACCAGTTCT	CDS	76.565	4.69851	0.852671	2.71e-09	7.06e-07
SL1344_1504	SL1344_1504	FQ312003.1	1613197	1613638	+	1613077	1613112	ACAACATCGTTGCTGTTGGTCTGAACTACCAGTTCT	5UTR	76.565	4.69851	0.852671	2.71e-09	7.06e-07
ncRNA0065	RydC	FQ312003.1	1686526	1686590	+	1686559	1686583	TCACGGGTCCTGGTTAGACGCAGGC	sRNA	13.6369	3.52034	1.2882	0.000506118	0.00825849
SL1344_1582	ynaF	FQ312003.1	1702983	1703418	+	1703083	1703119	AAAGTGCACTTTTTGACTGTAATCCCGTCTTTGCCCT	CDS	91.2614	3.36937	0.761377	8.03e-07	6.73e-05
SL1344_1582	ynaF	FQ312003.1	1702983	1703418	+	1703117	1703153	CCTATTACGCTTCACTGGGACTGGCTTATTCAGCAGA	CDS	83.6503	3.09625	0.880771	3.67e-05	0.00122912
SL1344_1582	ynaF	FQ312003.1	1702983	1703418	+	1703013	1703046	TATTTCAGATTCAGAATTAACTCAACGCGTGATT	CDS	23.187	8.30075	2.99509	1.36e-06	9.35e-05
SL1344_1582	ynaF	FQ312003.1	1702983	1703418	+	1703160	1703180	CGCAATGGACGATTTGAAAGC	CDS	14.417	7.54987	2.83968	2.46e-06	0.000145365
SL1344_1591	fnr	FQ312003.1	1711226	1711979	+	1712031	1712059	CATTTATTGATCTGGCAGAAGCGCTTCCT	3UTR	15.146	7.52879	2.93168	8.34e-06	0.000389288
SL1344_1602	SL1344_1602	FQ312003.1	1722494	1723607	+	1723159	1723190	CAAACGATCAGATTGTTGTAGCCCTGAAACCA	CDS	15.2975	5.58221	1.62651	2.79e-05	0.00100222
SL1344_1602	SL1344_1602	FQ312003.1	1722494	1723607	+	1723254	1723307	AATAGCGTGAGTAAAGAAGCAAAAGTTAAACGACTGAAGGCAGTGCTTAACACC	CDS	8.7272	6.35107	2.96101	0.000186061	0.00400946
SL1344_1612	tpx	FQ312003.1	1732437	1732944	+	1732532	1732558	CAAAAGATTTGTCTGACGTTTCCCTCA	CDS	30.3764	3.20604	1.22791	0.000587665	0.00917028
SL1344_1637	osmB	FQ312003.1	1756775	1756994	+	1756823	1756850	CGTAGCAATGTCTCTGAGCGCCTGCTCA	CDS	11.8296	4.22854	1.49514	0.000494943	0.0080956
SL1344_1680	adh	FQ312003.1	1799980	1802659	+	1800484	1800520	CTGGATCGATCAACCTTCCGTAGAACTGTCTAACGCG	CDS	48.765	3.95021	0.997874	5.07e-06	0.000258865
SL1344_1680	adh	FQ312003.1	1799980	1802659	+	1800704	1800750	AACGGCGTAATCTGTGCTTCTGAACAGTCTGTTGTCGTTGTTGATTC	CDS	28.0223	6.54294	1.63693	2.2e-06	0.000134161
SL1344_1680	adh	FQ312003.1	1799980	1802659	+	1800982	1801007	CGAAAAACTGTCTCCGACTCTGGCGA	CDS	21.804	3.40465	1.28542	0.000536464	0.00857621
SL1344_1682	hns	FQ312003.1	1804135	1804549	+	1804340	1804372	GGCATTGACCCGAATGAACTGCTGAATAGCATG	CDS	36.2969	3.27412	0.99943	8.3e-05	0.00220235
SL1344_1682	hns	FQ312003.1	1804135	1804549	+	1804475	1804501	CGTACACCGGCTGTAATCAAAAAAGCA	CDS	39.4601	3.88622	1.11808	3.56e-05	0.00120778
SL1344_1723	SL1344_1723	FQ312003.1	1850383	1851709	+	1850532	1850559	CCCCCTGGGTGGATACTCTGCGCCACCC	CDS	13.179	7.30859	2.88346	9.88e-06	0.000442681
SL1344_1723	SL1344_1723	FQ312003.1	1850383	1851709	+	1851325	1851350	GATCCCGGCGGCGCTTGAAGGTCAGA	CDS	12.0381	7.00921	2.97001	4.81e-05	0.00147792
SL1344_1732	ycgB	FQ312003.1	1861168	1862695	+	1861591	1861611	CAGCTCTATCGTCGATTACCT	CDS	7.50383	5.96863	3.00693	0.000439488	0.00742101
SL1344_1743	minD	FQ312003.1	1869670	1870483	+	1869777	1869808	TCATTGATTTTGATATCGGACTGCGTAACCTC	CDS	42.3257	4.39554	0.953051	3.24e-07	3.15e-05
SL1344_1759	SL1344_1759	FQ312003.1	1886100	1887069	+	1886178	1886206	CGAGCAGGAAAACGTCGGCTGGATCGATT	CDS	22.8112	4.45223	1.26728	3.72e-05	0.00124407
SL1344_1760	SL1344_1760	FQ312003.1	1887121	1887922	+	1887264	1887304	CCGGTATTATCATCGGCGGTACTCTGGAAATGATCGCTCTG	CDS	29.5194	5.21519	1.3452	9.29e-06	0.00042311
SL1344_1760	SL1344_1760	FQ312003.1	1887121	1887922	+	1887212	1887240	CGTCCGCTGATCGCCTGTACCTTAATCGG	CDS	17.0638	7.81383	2.897	2.04e-06	0.000128209
SL1344_1761	SL1344_1761	FQ312003.1	1887925	1888786	+	1888156	1888196	TCATCCTTACGTTGCGGCGCCGGTACTGGGCGTGACCCTGG	CDS	18.4273	5.7205	1.7826	5.33e-05	0.00159821
SL1344_1761	SL1344_1761	FQ312003.1	1887925	1888786	+	1888707	1888745	AAGTTAACCCGCTGTGGATTATCGTGGGCTTCTTCGTCA	CDS	66.4105	4.44419	1.00356	5.96e-07	5.22e-05
SL1344_1762	SL1344_1762	FQ312003.1	1888843	1889302	+	1888707	1888745	AAGTTAACCCGCTGTGGATTATCGTGGGCTTCTTCGTCA	5UTR	66.4105	4.44419	1.00356	5.96e-07	5.22e-05
SL1344_1761	SL1344_1761	FQ312003.1	1887925	1888786	+	1888782	1888809	AGTAAGGCTGTTGTACACTACCGGGGCC	CDS	55.7854	3.009	0.878508	5.51e-05	0.00161861
SL1344_1761	SL1344_1761	FQ312003.1	1887925	1888786	+	1888782	1888809	AGTAAGGCTGTTGTACACTACCGGGGCC	3UTR	55.7854	3.009	0.878508	5.51e-05	0.00161861
SL1344_1762	SL1344_1762	FQ312003.1	1888843	1889302	+	1888782	1888809	AGTAAGGCTGTTGTACACTACCGGGGCC	5UTR	55.7854	3.009	0.878508	5.51e-05	0.00161861
SL1344_1761	SL1344_1761	FQ312003.1	1887925	1888786	+	1888753	1888780	CGCCGGCTACTCCGTAGGACTGCTGGGC	CDS	40.4134	3.0751	1.10516	0.000389394	0.00682117
SL1344_1762	SL1344_1762	FQ312003.1	1888843	1889302	+	1888753	1888780	CGCCGGCTACTCCGTAGGACTGCTGGGC	5UTR	40.4134	3.0751	1.10516	0.000389394	0.00682117
SL1344_1761	SL1344_1761	FQ312003.1	1887925	1888786	+	1888660	1888688	GGTTCCGCTACTGTTGACCTTTGCCTGTA	CDS	29.1237	3.82786	1.14804	6.06e-05	0.00173619
SL1344_1770	SL1344_1770	FQ312003.1	1894787	1895027	+	1894969	1894997	TTGGCTTTTCCGACTGTCCCATTTTCAGA	CDS	13.7916	3.99197	1.36609	0.000319709	0.00592766
SL1344_1789	SL1344_1789	FQ312003.1	1913798	1914048	+	1913955	1914013	TGCAGAAGAAAGAACCCCACGACTAAAATTCTCAGCAACGGAGCTCTCATGGCTATCTA	CDS	8.54477	6.31169	2.95608	0.000195592	0.00413883
SL1344_1889	fliD	FQ312003.1	2006969	2008373	+	2007006	2007044	TTACCGTTAGACCAGTTGTTGACAGACCTGACAAAGAAC	CDS	23.4779	2.99245	1.09739	0.000532114	0.00854909
SL1344_1968	SL1344_1968	FQ312003.1	2073534	2074125	+	2073450	2073484	CTGATAGTCGATCCTCTGTAGTTAAGCACCCGTCT	5UTR	403.292	3.26887	0.55097	2.89e-10	1.27e-07
SL1344_1968	SL1344_1968	FQ312003.1	2073534	2074125	+	2073533	2073566	TATTGCTGTGTGAAGTCTTGTCGGCGTCCGGCTC	CDS	103.896	5.8294	0.817162	8.37e-14	3.79e-10
SL1344_1968	SL1344_1968	FQ312003.1	2073534	2074125	+	2073533	2073566	TATTGCTGTGTGAAGTCTTGTCGGCGTCCGGCTC	5UTR	103.896	5.8294	0.817162	8.37e-14	3.79e-10
SL1344_1969	SL1344_1969	FQ312003.1	2074182	2075010	+	2074819	2074844	TATGAGGGTCTCGGTGAACGTGCGTT	CDS	10.804	4.66767	1.9226	0.00064575	0.00974079
SL1344_2016	dhaB	FQ312003.1	2115672	2117337	+	2117198	2117232	TCGGCGACGGACAAGTGCTCTCTGCGGTTAATGAC	CDS	33.612	3.94932	1.2187	7.3e-05	0.00201912
SL1344_2018	pduE	FQ312003.1	2118036	2118558	+	2118328	2118354	CGCGACCGGCTGGCGATGAACTTCGAA	CDS	16.4855	5.16149	2.17962	0.000610521	0.00944014
SL1344_2020	pduH	FQ312003.1	2120389	2120740	+	2120645	2120675	CTGATGCATCATCAGGACAGTCAGGCCCAAC	CDS	13.8769	5.10403	1.98432	0.000434877	0.00737066
ncRNA0009	CyaR	FQ312003.1	2228846	2228931	+	2228862	2228893	CCATAAATGCTAGCTGTACCAGGAACCACCTC	sRNA	410.332	4.167	0.549426	2.67e-15	3.63e-11
SL1344_2112	yegQ	FQ312003.1	2227399	2228761	+	2228862	2228893	CCATAAATGCTAGCTGTACCAGGAACCACCTC	3UTR	410.332	4.167	0.549426	2.67e-15	3.63e-11
SL1344_2171	yeiG	FQ312003.1	2289157	2290015	+	2289267	2289288	CTCAGGATAATGAACCGCCTCC	CDS	14.4477	5.20905	1.94616	0.000324762	0.00599044
SL1344_2171	yeiG	FQ312003.1	2289157	2290015	+	2290038	2290066	TAATTCACCTCCTCCGACTGCGGCGCGGA	3UTR	25.5527	3.81378	1.08863	3.36e-05	0.00115315
ncRNA0049	MicF	FQ312003.1	2364628	2364721	+	2364647	2364687	ATTTATTACCGTCATTCACTTCTGAATGTCTGTTTACCCCT	sRNA	227.659	2.82911	0.641816	1.13e-06	8.41e-05
SL1344_2239	rcsB	FQ312003.1	2367709	2368360	+	2368302	2368322	ATATCGCGCTGCTCAACTATC	CDS	11.7158	6.96355	2.96202	5.06e-05	0.00153099
SL1344_2253	glpA	FQ312003.1	2387951	2389580	+	2388738	2388770	ATTTCACTGATCGGCACCACCTCTACCCATATT	CDS	56.4891	10.0091	2.99471	1.29e-10	7.02e-08
SL1344_2253	glpA	FQ312003.1	2387951	2389580	+	2388644	2388671	CTCGCTGTTGATCATGGACCATCGGATC	CDS	16.459	5.76252	1.58743	1.36e-05	0.000564261
SL1344_2254	glpB	FQ312003.1	2389569	2390829	+	2389608	2389638	CGGTTTGCTATGCGGACTGCAACTCCAGCAG	CDS	22.81	4.8664	1.3016	1.89e-05	0.000741559
SL1344_2253	glpA	FQ312003.1	2387951	2389580	+	2389577	2389602	TTGATACGGTTATTATGGGCGGCGGT	CDS	9.66366	6.48376	3.0228	0.000195722	0.00413883
SL1344_2254	glpB	FQ312003.1	2389569	2390829	+	2389577	2389602	TTGATACGGTTATTATGGGCGGCGGT	CDS	9.66366	6.48376	3.0228	0.000195722	0.00413883
SL1344_2254	glpB	FQ312003.1	2389569	2390829	+	2389736	2389772	CGGTGACTGACATTACCGCCGGGCTTGATGCGCTGTG	CDS	12.8161	7.29595	2.85199	7.23e-06	0.000348047
SL1344_2255	glpC	FQ312003.1	2390825	2392016	+	2390954	2390980	GAAAGACGGCGCGCTGTATGATGAGGC	CDS	9.21823	4.5891	1.79157	0.000553302	0.00875481
SL1344_2255	glpC	FQ312003.1	2390825	2392016	+	2391720	2391752	TGTCATATGGAAAAAATGGGCTGGACGCTTTAC	CDS	26.9368	6.52185	1.60266	1.69e-06	0.000110659
SL1344_2266	yfbE	FQ312003.1	2401668	2402826	+	2401947	2401979	AAATATGATCGTTTTACTCGGCGCGAACCCCGT	CDS	7.93869	6.05412	3.03291	0.000421102	0.00720918
SL1344_2267	pmrF	FQ312003.1	2402828	2403812	+	2403485	2403511	CCTGATGTATGACCTGGTGACCTGCCT	CDS	59.9749	3.08581	0.809516	1.28e-05	0.000539463
SL1344_2267	pmrF	FQ312003.1	2402828	2403812	+	2403641	2403674	TATGCTCTTTGCCGTTCTGTTTACCTTCATCGGC	CDS	42.9422	5.82596	1.3009	7e-07	6.05e-05
SL1344_2283	SL1344_2283	FQ312003.1	2418358	2419360	+	2418394	2418423	CAATTTAACCCTGTCCAACCGTTTTGAACT	CDS	32.3393	5.02928	1.16993	1.47e-06	9.93e-05
SL1344_2283	SL1344_2283	FQ312003.1	2418358	2419360	+	2418430	2418461	ATTCCGTCTTGGTACATCGCTGCATGAACAGA	CDS	16.8254	7.45143	3.16197	6.44e-05	0.00182789
SL1344_2283	SL1344_2283	FQ312003.1	2418358	2419360	+	2419173	2419211	AAAAGATCCCGGTCGTTATCCACTCCTCGCTTTCCGGCA	CDS	10.695	6.8443	2.90928	4.58e-05	0.00142863
SL1344_2300	yfbQ	FQ312003.1	2439710	2440925	+	2440370	2440412	TCACTCTATCGCCGCACTGGCGCCTGATCTGCTGACCATCACC	CDS	8.27242	6.31351	2.90365	0.000148166	0.00341325
SL1344_2394	ptsH	FQ312003.1	2542301	2542559	+	2542535	2542560	CAAACTGATGGCGGAACTCGAGTAAG	CDS	18.7761	3.4993	1.20265	0.00027542	0.00529612
SL1344_2468	SL1344_2468	FQ312003.1	2618926	2619118	+	2618865	2618895	TACCCTTGAAGAACCCAGCCTGATCCCGCCC	5UTR	15.9531	4.18151	1.44712	0.000319117	0.00592659
SL1344_2469	SL1344_2469	FQ312003.1	2619658	2619988	+	2619654	2619695	ATTAAGTGGACGTACTTCTAATGAGAGATATTGAGAAAGAAA	CDS	63.7125	3.31593	0.785752	2.1e-06	0.000129317
SL1344_2469	SL1344_2469	FQ312003.1	2619658	2619988	+	2619654	2619695	ATTAAGTGGACGTACTTCTAATGAGAGATATTGAGAAAGAAA	5UTR	63.7125	3.31593	0.785752	2.1e-06	0.000129317
SL1344_2547	SL1344_2547	FQ312003.1	2729141	2729588	+	2729633	2729664	ATTGAACTCAGTCCGGATTGTGTGATTTGATC	3UTR	115.864	4.01604	0.933751	1.11e-06	8.35e-05
SL1344_2547	SL1344_2547	FQ312003.1	2729141	2729588	+	2729611	2729630	CGCCGAATAGTAGATCACTT	3UTR	6.75598	5.7431	3.00692	0.000619868	0.00954119
SL1344_2563	gipA	FQ312003.1	2745864	2747115	+	2746007	2746045	GGTTTTACCCCACGACTGAGCAGGCTGAGCTTTTAGCTC	CDS	43.7303	9.54812	2.9753	1.83e-09	5.39e-07
SL1344_2594	SL1344_2594	FQ312003.1	2768984	2770070	+	2769836	2769864	CACCGATGATCTCTTGAAAACTCACCCTC	CDS	23.8381	4.3721	1.34606	7.61e-05	0.00207607
SL1344_2613	trxC	FQ312003.1	2789066	2789486	+	2789124	2789161	CAGGATGCGGCAAAATGTGGACGCTGCGGTCATGAGTT	CDS	31.1765	8.98151	2.90926	9.06e-09	1.76e-06
SL1344_2624	yfiA	FQ312003.1	2808080	2808419	+	2808239	2808274	CATTAATACACCGAACGGACATCTGGTCGCCAGCGC	CDS	63.9282	3.61699	1.08196	5.48e-05	0.0016151
SL1344_2624	yfiA	FQ312003.1	2808080	2808419	+	2808128	2808160	CCGCCAACATGTCGCAGACCGTCTCGCCAAACT	CDS	37.5308	5.12163	1.3317	7.69e-06	0.00036526
SL1344_2624	yfiA	FQ312003.1	2808080	2808419	+	2808280	2808310	ACGAAGATATGTACACCGCTATTAATGAATT	CDS	32.2175	6.7766	1.62603	9.8e-07	7.64e-05
ncRNA0281	STnc2090	FQ312003.1	2808306	2808466	+	2808280	2808310	ACGAAGATATGTACACCGCTATTAATGAATT	sRNA	32.2175	6.7766	1.62603	9.8e-07	7.64e-05
ncRNA0088	SsrA	FQ312003.1	2855135	2855498	+	2855251	2855285	CAGCTTAATAACCTGCTTAGAGCCCTCTCTCCCTA	sRNA	487.262	3.47928	0.568429	8.3e-11	4.9e-08
SL1344_2664	SL1344_2664	FQ312003.1	2853900	2855064	+	2855251	2855285	CAGCTTAATAACCTGCTTAGAGCCCTCTCTCCCTA	3UTR	487.262	3.47928	0.568429	8.3e-11	4.9e-08
SL1344_2674	sopE	FQ312003.1	2863003	2863726	+	2863162	2863199	TATTTCGCATAAGAACACTGAGTCTTCTGCAACACACT	CDS	40.8	6.40246	1.288	1.7e-07	1.89e-05
SL1344_2674	sopE	FQ312003.1	2863003	2863726	+	2863704	2863740	AATATATACAAAACACTCCCTGAACACTGAAAAACCA	CDS	70.6532	3.87623	0.812962	1.43e-07	1.62e-05
SL1344_2674	sopE	FQ312003.1	2863003	2863726	+	2863704	2863740	AATATATACAAAACACTCCCTGAACACTGAAAAACCA	3UTR	70.6532	3.87623	0.812962	1.43e-07	1.62e-05
SL1344_2674	sopE	FQ312003.1	2863003	2863726	+	2863751	2863777	GGAGCCTCTTCCTGATTAATATGAACC	3UTR	27.8892	5.29685	1.17111	9.32e-07	7.44e-05
SL1344_2674	sopE	FQ312003.1	2863003	2863726	+	2863799	2863823	CAGGAACTAACTCCGGAGCTAAACC	3UTR	39.3518	4.06034	1.2236	5.52e-05	0.00161861
SL1344_2719	SL1344_2719	FQ312003.1	2896801	2897353	+	2897039	2897074	CCGACTTCGGTCGGGCCGGTATCCGTTAGAGCCGGT	CDS	421.169	2.43376	0.756204	0.000157971	0.00354453
ncRNA0262	STnc1680	FQ312003.1	2897018	2897102	+	2897039	2897074	CCGACTTCGGTCGGGCCGGTATCCGTTAGAGCCGGT	sRNA	421.169	2.43376	0.756204	0.000157971	0.00354453
SL1344_2719	SL1344_2719	FQ312003.1	2896801	2897353	+	2897083	2897103	CCCCGTCTGGGCTACCACCAC	CDS	334.248	3.38321	0.575496	3.8e-10	1.61e-07
ncRNA0262	STnc1680	FQ312003.1	2897018	2897102	+	2897083	2897103	CCCCGTCTGGGCTACCACCAC	sRNA	334.248	3.38321	0.575496	3.8e-10	1.61e-07
SL1344_2765	mig-14	FQ312003.1	2952170	2953067	+	2953060	2953092	TTTGCTAAAAAGAAAGCCTGGACGTAAATATGT	CDS	28.9353	4.42745	1.37698	8.54e-05	0.00225527
SL1344_2765	mig-14	FQ312003.1	2952170	2953067	+	2953060	2953092	TTTGCTAAAAAGAAAGCCTGGACGTAAATATGT	3UTR	28.9353	4.42745	1.37698	8.54e-05	0.00225527
SL1344_2775	gabD	FQ312003.1	2962709	2964158	+	2962710	2962739	ATGCAACTTAACGACTCTACCCTGTTCCGC	CDS	16.3073	3.79525	1.3763	0.000431386	0.00733897
SL1344_2784	SL1344_2784	FQ312003.1	2970900	2971350	+	2970861	2970887	ATCACCTCATTCTGATCGATACGCTAC	5UTR	7.8408	5.9409	3.10222	0.000621972	0.00955192
SL1344_2855	hilD	FQ312003.1	3040411	3041341	+	3040717	3040752	GATACCGACGCAACGACTTGGCGCTCTCTATGCACT	CDS	37.8942	3.30699	0.939082	3.58e-05	0.00121099
SL1344_2855	hilD	FQ312003.1	3040411	3041341	+	3040962	3040991	TCCTGCTTACTGCTTTTCTCCGACTCCCGG	CDS	35.582	3.57674	1.25743	0.000278129	0.00531813
ncRNA0183	STnc600	FQ312003.1	3041344	3041651	+	3041390	3041423	TAATTTAAAATTCAGACTGCGCATTAACACGCTC	sRNA	33.4437	3.21433	0.990125	9.24e-05	0.00239395
SL1344_2855	hilD	FQ312003.1	3040411	3041341	+	3041390	3041423	TAATTTAAAATTCAGACTGCGCATTAACACGCTC	3UTR	33.4437	3.21433	0.990125	9.24e-05	0.00239395
SL1344_2856	hilA	FQ312003.1	3042431	3044093	+	3042133	3042165	GATGCCCGGCGCTGACTCTCTCTGCACCAGGAT	5UTR	17.1472	5.8039	1.58956	1.16e-05	0.000498434
SL1344_2856	hilA	FQ312003.1	3042431	3044093	+	3042273	3042301	ATATAAACCCGAGCCCGTAGAATATGACA	5UTR	12.0654	7.09558	2.90837	2.36e-05	0.000878954
SL1344_2856	hilA	FQ312003.1	3042431	3044093	+	3042316	3042418	AAAGCTCAACCTGACCGTTAGTACTAACAGCAGAATTACTGAAACAGTAGATTCTATCCTAACGACTTGTATTAGTTATTATAACTTTTCACCCTGTAAGAGA	5UTR	17.1152	5.65767	1.73903	4.93e-05	0.00150249
SL1344_2856	hilA	FQ312003.1	3042431	3044093	+	3042715	3042741	TTGAAACACTGTACGGACAGGGCTATC	CDS	18.9654	5.94324	1.61405	9.83e-06	0.000442681
SL1344_2856	hilA	FQ312003.1	3042431	3044093	+	3043658	3043684	GATCACTAAGCTGTGGATTACCTATTA	CDS	12.3468	5.13114	1.75503	0.000174639	0.00381788
SL1344_2857	iagB	FQ312003.1	3044110	3044593	+	3044196	3044224	TCAATATTGAATCCGAACTACTTTACGCT	CDS	16.675	7.74942	2.91118	3.14e-06	0.000178392
SL1344_2879	invH	FQ312003.1	3066964	3067408	+	3067412	3067439	CATATCACCGTTGGCTGAACTCATCATG	3UTR	7.57987	6.08589	2.93589	0.000271338	0.00525093
ncRNA0025	InvR	FQ312003.1	3067498	3067586	+	3067502	3067539	CACTTTTACGGTTGGCCATTTGTCTCTTACGTTGCATT	sRNA	271.717	3.4747	0.722209	1.25e-07	1.49e-05
SL1344_2879	invH	FQ312003.1	3066964	3067408	+	3067502	3067539	CACTTTTACGGTTGGCCATTTGTCTCTTACGTTGCATT	3UTR	271.717	3.4747	0.722209	1.25e-07	1.49e-05
ncRNA0025	InvR	FQ312003.1	3067498	3067586	+	3067539	3067564	TTATCAATCTGCTTTTTGATACAGCA	sRNA	19.7425	4.57061	1.37249	7.67e-05	0.00208361
SL1344_2879	invH	FQ312003.1	3066964	3067408	+	3067539	3067564	TTATCAATCTGCTTTTTGATACAGCA	3UTR	19.7425	4.57061	1.37249	7.67e-05	0.00208361
SL1344_2924	sopD	FQ312003.1	3109159	3110113	+	3109048	3109078	TGTCGTTCAAATTCTCTCCTGTAGTAAACTT	5UTR	30.9763	4.06898	1.41704	0.000213109	0.00437696
SL1344_2924	sopD	FQ312003.1	3109159	3110113	+	3109089	3109117	ATAAAAAAGAGAGAATTGAACGATATATT	5UTR	37.4388	5.76002	1.19097	2.15e-07	2.31e-05
SL1344_2924	sopD	FQ312003.1	3109159	3110113	+	3109453	3109488	GTTTACTATCAAGATGGACGCTTCTCAGACACAATT	CDS	43.789	4.41111	1.19593	1.35e-05	0.000563486
SL1344_2924	sopD	FQ312003.1	3109159	3110113	+	3109808	3109841	TGTATTAATGCCGGTAACTTTGAGCCTACGACTC	CDS	22.4301	8.30477	2.94044	5.64e-07	5.04e-05
SL1344_2949	ygdH	FQ312003.1	3140304	3141669	+	3140384	3140403	GTAGCGACCTGTATCAACTG	CDS	7.56848	6.01051	2.98821	0.000383058	0.00674501
SL1344_2949	ygdH	FQ312003.1	3140304	3141669	+	3140425	3140441	GTTCTTAACTCCGGCAG	CDS	7.66766	5.90522	3.0908	0.000632495	0.0096264
SL1344_2951	sdaB	FQ312003.1	3143581	3144949	+	3144145	3144164	CTCCGGTCTGATGATGCAAA	CDS	13.3962	7.399	2.8408	4.39e-06	0.000231854
ncRNA0016	GcvB	FQ312003.1	3156778	3156984	+	3156939	3156967	TCCATAGTGATTAATGTAGCACCGCCATA	sRNA	28.4583	6.54418	1.71509	5.26e-06	0.000266471
SL1344_2984	ygdQ	FQ312003.1	3185719	3186433	+	3185979	3186009	CCCGTGATCTCATTCTGTTACTGGGCGGGTT	CDS	19.6363	8.11763	2.87832	4.33e-07	3.97e-05
ncRNA0075	SibC	FQ312003.1	3243668	3243814	+	3243757	3243782	CGTATCTCATCATCGTCCCTTTCCTT	sRNA	44.051	2.53192	0.92214	0.000624316	0.00956706
SL1344_3088	nupG	FQ312003.1	3292157	3293414	+	3292538	3292559	TATTGTGACTGACTTCCCGCCT	CDS	13.6714	4.50583	1.47228	0.000253892	0.00498633
SL1344_3111	uxaC	FQ312003.1	3319609	3321022	+	3320624	3320692	ATGGATGTGACCAATGAACTGCCCAAGACTATCCTCTATTGCCTGAACCCACGTGATAACGAAGTCCTG	CDS	10.7573	4.74895	1.85924	0.000489645	0.00806726
SL1344_3131	yghA	FQ312003.1	3339282	3340167	+	3339366	3339400	GAAAATGACGCCTGTTCCTGACTGTGGTGAAAAAA	CDS	20.8372	3.15174	1.06785	0.000272161	0.00525585
SL1344_3131	yghA	FQ312003.1	3339282	3340167	+	3339758	3339788	TTAACGTTTTTGCTCTGTTCTGGATAACCCA	CDS	19.3528	4.1365	1.35143	0.000172127	0.00379351
SL1344_3154	ygiN	FQ312003.1	3364226	3364541	+	3364538	3364573	TTAAGTTATTACCCTCGTCTGACGTCGCCCTGATGC	CDS	14.6835	4.69737	1.38156	9.49e-05	0.00245284
SL1344_3154	ygiN	FQ312003.1	3364226	3364541	+	3364538	3364573	TTAAGTTATTACCCTCGTCTGACGTCGCCCTGATGC	3UTR	14.6835	4.69737	1.38156	9.49e-05	0.00245284
SL1344_3183	rpsU	FQ312003.1	3394759	3394975	+	3394836	3394856	CAGGTGTTCTGGCGGAAGTTC	CDS	7.22938	5.89139	3.00469	0.00049188	0.00807
SL1344_3183	rpsU	FQ312003.1	3394759	3394975	+	3394972	3395008	CTAATCTTTTGAGAGCGGGCTGCTCTCAATTCAGATC	CDS	9.39556	6.31419	3.10929	0.000369733	0.00659216
SL1344_3183	rpsU	FQ312003.1	3394759	3394975	+	3394972	3395008	CTAATCTTTTGAGAGCGGGCTGCTCTCAATTCAGATC	3UTR	9.39556	6.31419	3.10929	0.000369733	0.00659216
SL1344_3185	rpoD	FQ312003.1	3397105	3398953	+	3397047	3397078	TAAATGTCGACAGCTATACCGTCGACACCAAT	5UTR	9.00565	6.51567	2.88776	8.61e-05	0.00226939
SL1344_3199	yqjA	FQ312003.1	3415898	3416561	+	3416394	3416423	CTTATCCTGACGTCGCTGGGCTATCTGCTG	CDS	8.88787	6.38771	2.96142	0.000173454	0.00380422
SL1344_3272	dacB	FQ312003.1	3490069	3491503	+	3491321	3491352	ACCGGATCACTGCAGGGCGTGTATAATCTGGC	CDS	14.6963	7.4978	2.90866	7.13e-06	0.00034456
SL1344_3293	yhbH	FQ312003.1	3507282	3507570	+	3507562	3507591	CAACACTAATTGTCCGGGCAGTTAGCCAGT	CDS	12.5268	5.19237	1.68507	0.00010095	0.00256167
ncRNA0002	ArcZ	FQ312003.1	3511799	3511918	+	3511804	3511837	GGCCTGAAAACAGGACTGCGCCTTTGACATCATC	sRNA	23.5501	3.34581	1.01454	7.98e-05	0.00215331
SL1344_3302	gltB	FQ312003.1	3515939	3520400	+	3519796	3519820	TAGAGTTATATCTGACTGGCGATGC	CDS	8.05888	6.1532	2.9826	0.000294357	0.00555799
SL1344_3332	argR	FQ312003.1	3549447	3549918	+	3549630	3549670	AAAAATGGAAATGGTGTACTGTCTTCCGGCTGAACTGGGCG	CDS	13.1425	4.42771	1.44851	0.000250457	0.00494704
SL1344_3373	def	FQ312003.1	3598417	3598927	+	3598434	3598463	TGTTACATATTCCGGACGAGCGCCTTCGCA	CDS	11.5088	6.89768	2.98461	6.88e-05	0.00192536
SL1344_3433	crp	FQ312003.1	3637127	3637760	+	3637144	3637170	CGCAAACAGACCCGACTCTTGAATGGT	CDS	49.7064	4.83321	1.00942	1.44e-07	1.62e-05
SL1344_3444	cysG	FQ312003.1	3648950	3650324	+	3648979	3649013	TACGCGACCGCGACTGTCTGATCGTCGGCGGTGGC	CDS	19.167	4.29347	1.09942	1.06e-05	0.000464688
SL1344_3467	pckA	FQ312003.1	3678084	3679704	+	3678211	3678246	TATGAGCGTGGCGTGTTAACTAACCTGGGCGCTGTT	CDS	35.4693	4.22883	1.05208	4.44e-06	0.000232563
SL1344_3467	pckA	FQ312003.1	3678084	3679704	+	3678716	3678756	AAAAAGGGATGTTCTCGGTAATGAACTACCTGCTGCCGCTC	CDS	36.1561	7.0841	1.48643	4.94e-08	7.14e-06
SL1344_3467	pckA	FQ312003.1	3678084	3679704	+	3679504	3679551	CTGCCGCTGTTCGATCTGGCGATCCCGACTGAACTGCCAGGCGTGGAT	CDS	65.466	3.5494	0.885131	4.61e-06	0.000239906
SL1344_3467	pckA	FQ312003.1	3678084	3679704	+	3679451	3679488	CAATTATCGACGCCATTCTGAACGGTTCTCTTGATAAC	CDS	73.5258	4.75806	0.95707	4.21e-08	6.64e-06
SL1344_3467	pckA	FQ312003.1	3678084	3679704	+	3679712	3679738	GCCGGATGGCGGCTTTGAACGGCGTCA	3UTR	54.6294	5.70348	0.976048	7.45e-10	2.61e-07
SL1344_3493	glpD	FQ312003.1	3710051	3711560	+	3710343	3710377	GCCTGGATGATCCGTATCGGTCTGTTTATGTACGA	CDS	56.7905	3.17012	1.14683	0.000396614	0.00688546
SL1344_3493	glpD	FQ312003.1	3710051	3711560	+	3710645	3710682	GGCGCGCGGACTGGTTAACGCCACCGGACCGTGGGTCA	CDS	57.5214	4.8858	0.975061	4.39e-08	6.77e-06
SL1344_3540	yhhN	FQ312003.1	3763058	3763685	+	3763331	3763414	CATTTACTTTGCCAGCCAAATGACGTTGTCGTTCTTCTGGCCGCTGCCGCTGGCGTTACTGATAGTCGGCGCGTTGCTTATCGC	CDS	13.7558	3.81083	1.46173	0.000654581	0.00982078
SL1344_3542	tcp	FQ312003.1	3766163	3767807	+	3766391	3766445	TCAGCGCGATCCCGCCTCACTGGACGCCATGAACACGCTGTTAACCAACGCTGGC	CDS	10.399	4.77106	1.78559	0.000368113	0.00658433
SL1344_3556	uspA	FQ312003.1	3782176	3782611	+	3782053	3782081	GGATAGTTATGGTAAACGGCTGAGCTAGC	5UTR	27.4302	2.80897	0.942892	0.00027152	0.00525093
SL1344_3556	uspA	FQ312003.1	3782176	3782611	+	3782190	3782221	ACATTCTTATCGCAGTTGATCTCTCCCCGGAA	CDS	81.1081	3.64253	0.936082	6.97e-06	0.000340156
SL1344_3556	uspA	FQ312003.1	3782176	3782611	+	3782291	3782336	GTTGATGTGAACTATTCTGACCTGTACACCGGTCTGATTGACGTCA	CDS	88.2432	5.18764	0.804813	9.98e-12	9.47e-09
SL1344_3556	uspA	FQ312003.1	3782176	3782611	+	3782526	3782550	GCAAACTGATGTCTTCTGCGCGCCA	CDS	45.9847	7.43572	1.50636	1.73e-08	3.09e-06
SL1344_3556	uspA	FQ312003.1	3782176	3782611	+	3782483	3782507	GATATGGATCTGGTCGTTTGCGGTC	CDS	19.0754	8.01734	2.91219	1.17e-06	8.57e-05
SL1344_3819	yieH	FQ312003.1	4080550	4081216	+	4081250	4081281	CCTACAGCATCTGTACCTGTAGGCCCGGTAAG	3UTR	18.8024	3.46765	1.31314	0.000594903	0.00925809
SL1344_3861	ilvG	FQ312003.1	4130517	4132164	+	4130379	4130409	AAATCAAGCCTTAACGAACTAAGACCCCCGC	5UTR	13.3497	5.26892	1.7139	9.98e-05	0.00254228
SL1344_3875	trxA	FQ312003.1	4146380	4146710	+	4146488	4146513	TAAAATGATCGCTCCGATTCTGGATG	CDS	13.8309	5.25586	1.82089	0.00018412	0.00398027
SL1344_3875	trxA	FQ312003.1	4146380	4146710	+	4146413	4146443	CAGTTTTGACACGGATGTACTCAAAGCGGAC	CDS	28.3708	3.29813	1.10958	0.000222684	0.00451218
SL1344_3875	trxA	FQ312003.1	4146380	4146710	+	4146732	4146760	CAAAGGCGCTGTATGGTCAGGCGTCTGTC	3UTR	22.871	4.37884	1.26682	4e-05	0.00131558
SL1344_3876	rho	FQ312003.1	4147128	4148388	+	4146911	4146940	GGTTTTATCCGTCACTTCCCGTTTTTTCTC	5UTR	30.5774	4.17776	1.09648	1.08e-05	0.000470605
SL1344_3876	rho	FQ312003.1	4147128	4148388	+	4147316	4147350	GTTTCCTCCGTTCTGCAGACAGCTCCTACCTCGCC	CDS	67.9755	3.33348	0.996528	6.02e-05	0.00173467
SL1344_3879	rffE	FQ312003.1	4150834	4151965	+	4151559	4151635	TCTATCCGGTGCATCTCAATCCCAACGTCAGCGAACCTGTCAACCGTATCCTCGGCCATGTTGAAAACGTGGTACTG	CDS	8.73256	6.19081	3.0843	0.000408593	0.00703941
ncRNA0018	GlmZ	FQ312003.1	4163191	4163399	+	4163350	4163380	CATACAGACCTGTTTTGACGCCTGCCCCTTA	sRNA	122.716	4.45042	0.704518	2.08e-11	1.77e-08
SL1344_3900	yifL	FQ312003.1	4173566	4173770	+	4173586	4173613	CACTCGCTGTACTTCTGACTCTGTTCAG	CDS	16.1203	4.29118	1.28884	8.65e-05	0.00227701
SL1344_3906	corA	FQ312003.1	4179719	4180670	+	4179661	4179692	TTTGTTTCTGTGTGCCCATCTGAACTGTCCGA	5UTR	24.3187	4.53547	1.30396	4.06e-05	0.00132124
SL1344_3911	pldA	FQ312003.1	4183290	4184037	+	4183327	4183359	CCTTATGACACGAACTACTTGATCTACACGAAC	CDS	15.7885	4.23737	1.34313	0.000152705	0.00346525
SL1344_3944	rodA	FQ312003.1	4224633	4225620	+	4224679	4224732	ATCATGGATGCGCTGTTTGAACAGGGGATCATGGTGGATTCCGGGCTAACTCCA	CDS	8.59449	6.27178	2.99673	0.0002544	0.00498633
SL1344_3945	dsbA	FQ312003.1	4225636	4226260	+	4226241	4226280	ATTTGGTTGATAAAAAATAAAAAGAACGCCGGTCACTGAC	CDS	9.79667	4.72415	1.76271	0.000392044	0.0068432
SL1344_3945	dsbA	FQ312003.1	4225636	4226260	+	4226241	4226280	ATTTGGTTGATAAAAAATAAAAAGAACGCCGGTCACTGAC	3UTR	9.79667	4.72415	1.76271	0.000392044	0.0068432
ncRNA0008	CsrC	FQ312003.1	4231594	4231838	+	4231598	4231636	GCGAGGACGCTAACAGGATCAACGACTCAGGATGAGGGT	sRNA	272.082	2.31639	0.624127	2.9e-05	0.00103734
ncRNA0008	CsrC	FQ312003.1	4231594	4231838	+	4231756	4231790	GATAGCCAACAGGGATGGTGGAACCCGTTAAGGGT	sRNA	308.749	2.39478	0.846302	0.000535102	0.00857621
SL1344_3997	rhaS	FQ312003.1	4280502	4281339	+	4280545	4280599	GCGCCCGTGGCGATTGAACCTCGTCTGCCGCAAGCCGCTTTCCCTGAACATCATC	CDS	8.24498	6.25794	2.94331	0.00020389	0.00423892
SL1344_4011	pfkA	FQ312003.1	4293767	4294730	+	4293888	4293912	GGCTATCTGGGCCTGTATGAAGATC	CDS	9.95056	6.63228	2.95755	0.000103644	0.0026066
SL1344_4011	pfkA	FQ312003.1	4293767	4294730	+	4294091	4294114	GGGTGCAAAACGTCTGACTGAAAT	CDS	10.9485	4.74905	1.86816	0.000484668	0.00804383
SL1344_4011	pfkA	FQ312003.1	4293767	4294730	+	4294190	4294215	CACTGCTCTCGGCACTGTAGTGGAAG	CDS	17.6018	3.33102	1.22434	0.000481617	0.00800298
SL1344_4025	ydeZ	FQ312003.1	4307507	4308509	+	4307808	4307828	GCAATATGTGGGCTGATAAAT	CDS	7.79133	6.10849	2.96138	0.000290933	0.00552406
SL1344_4026	yneA	FQ312003.1	4308537	4309560	+	4308637	4308663	CCCAAACTGGTTGGCGTGGGCTTTTTT	CDS	9.36013	4.52105	1.82925	0.000633926	0.00963737
SL1344_4026	yneA	FQ312003.1	4308537	4309560	+	4309497	4309521	CATTGTGTTATTGCCGGAGCGTGTC	CDS	15.4015	7.51493	2.96947	1.28e-05	0.000539463
SL1344_4027	yneB	FQ312003.1	4309588	4310464	+	4310305	4310334	CTATCAGGCGATTGACCAGGGGGCTTCTGG	CDS	15.6326	7.69504	2.85295	1.7e-06	0.000110695
SL1344_4056	katG	FQ312003.1	4341020	4343201	+	4341085	4341169	GGCATGACCGAAGCGCAGGCGCAGGGACTGCCAGCCGCGACTGGTGGCCGAACCAGCTTCGCGTGGATCTTTTGAATCAACATTC	CDS	24.3708	3.81066	1.11507	5.13e-05	0.00154652
SL1344_4056	katG	FQ312003.1	4341020	4343201	+	4341243	4341266	AAAGGGGATCTCAAGGCGCTGCTG	CDS	8.30732	6.05619	3.10709	0.000536326	0.00857621
SL1344_4056	katG	FQ312003.1	4341020	4343201	+	4343162	4343187	GGTGAAAGTGATGAACCTGGACCGTT	CDS	8.23892	6.21125	2.97352	0.000255704	0.00499488
SL1344_4074	oxyR	FQ312003.1	4364517	4365435	+	4364486	4364547	CCATGAACTATCGTGGCGACGGAGGATGAATAATGAATATTCGTGATCTTGAATATCTGGTG	CDS	15.0995	3.42664	1.257	0.00052703	0.00849019
SL1344_4074	oxyR	FQ312003.1	4364517	4365435	+	4364486	4364547	CCATGAACTATCGTGGCGACGGAGGATGAATAATGAATATTCGTGATCTTGAATATCTGGTG	5UTR	15.0995	3.42664	1.257	0.00052703	0.00849019
SL1344_4109	hupA	FQ312003.1	4408039	4408312	+	4408109	4408155	GCTCTGGAATCCACTCTGGCTGCTATTACTGAGTCTCTGAAAGAAGG	CDS	110.958	4.57837	0.7273	2.36e-11	1.78e-08
SL1344_4109	hupA	FQ312003.1	4408039	4408312	+	4408067	4408098	ATTGCAGACAAAGCAGAACTGTCCAAAACCCA	CDS	27.4093	3.97018	1.16296	4.83e-05	0.00147792
SL1344_4193	siiA	FQ312003.1	4499148	4499781	+	4498784	4498814	CTAACAAATCTATTTATCGGCGGGTGGTTTT	5UTR	34.2211	4.08899	1.19649	4.28e-05	0.00137226
SL1344_4195	siiC	FQ312003.1	4501155	4502475	+	4501957	4501993	TCATCCTATTTTCCGACTGTAGATCTTGTTTCCAGCT	CDS	34.3938	3.1285	1.03476	0.000195612	0.00413883
SL1344_4196	siiD	FQ312003.1	4502471	4503749	+	4503412	4503446	AATACCGTGACCAAATATATGTAGATGAAGCCGTT	CDS	15.2391	4.61172	1.53752	0.000265972	0.00517311
SL1344_4196	siiD	FQ312003.1	4502471	4503749	+	4503611	4503641	AAAACCAGGTATGACTGTTGACGCCAGTGTA	CDS	35.1777	5.92739	1.54779	1.2e-05	0.000513795
SL1344_4197	siiE	FQ312003.1	4503765	4520445	+	4503791	4503817	TTTTTGCCGATCAAAATTCTGTAATTG	CDS	9.1251	6.40956	2.98657	0.000188499	0.00404914
SL1344_4197	siiE	FQ312003.1	4503765	4520445	+	4504602	4504630	AATTAATGGTATTGCTGTCGGTCAGGCTG	CDS	12.1287	4.96508	1.83118	0.000294238	0.00555799
SL1344_4197	siiE	FQ312003.1	4503765	4520445	+	4505641	4505664	ACTATTGCCCCTGTACCTCCGACG	CDS	42.0305	5.94355	1.1498	4.07e-08	6.5e-06
SL1344_4197	siiE	FQ312003.1	4503765	4520445	+	4505985	4506016	TGCAAAAGGCGACTGGATTACCAATAAACATA	CDS	17.8561	7.8998	2.90069	1.55e-06	0.00010374
SL1344_4197	siiE	FQ312003.1	4503765	4520445	+	4506080	4506111	AAACGATAGGCGTGACGACTGCGGATGCAGAC	CDS	44.7477	2.89616	0.93679	0.000172837	0.00379682
SL1344_4197	siiE	FQ312003.1	4503765	4520445	+	4506188	4506218	TAGGAAGAACGTCATCTGTAGATTATCAGCT	CDS	17.195	5.63649	1.80581	8.11e-05	0.00217921
SL1344_4197	siiE	FQ312003.1	4503765	4520445	+	4506651	4506676	TATTGATGGTGCACTGATCGCTGAGG	CDS	10.0895	4.69629	1.84187	0.000542751	0.00862809
SL1344_4197	siiE	FQ312003.1	4503765	4520445	+	4506780	4506811	CAACATTGCTCATTCGGATCCTTTCTTAATTA	CDS	18.7867	3.55547	1.1685	0.00018981	0.00405666
SL1344_4197	siiE	FQ312003.1	4503765	4520445	+	4506892	4506948	AATATCGTTAAACCTACCTTGCACCTAAAAGATATTGATCCGGACATTATCAGTGTT	CDS	17.5861	4.99819	1.38942	4.73e-05	0.00146139
SL1344_4197	siiE	FQ312003.1	4503765	4520445	+	4507331	4507357	CAGGGAATACGTGGGCGGATGGCAGCT	CDS	19.3077	4.97823	1.58215	0.00015614	0.00352706
SL1344_4197	siiE	FQ312003.1	4503765	4520445	+	4508219	4508240	ATATCTGGCCGGATGATGTGGC	CDS	7.34373	5.97792	2.96442	0.000368922	0.00659011
SL1344_4197	siiE	FQ312003.1	4503765	4520445	+	4508637	4508665	CGCCATTGACCGTATTGAACTGGTTAACG	CDS	6.94029	5.80296	3.00506	0.000563489	0.00886434
SL1344_4197	siiE	FQ312003.1	4503765	4520445	+	4508915	4508944	CCATCGATACCATTCTGTCAGAACCGACGA	CDS	59.4954	6.98448	1.30084	2.27e-08	3.94e-06
SL1344_4197	siiE	FQ312003.1	4503765	4520445	+	4509041	4509070	CCAAAGTGGTGGTGACGGTGGCGCATGATG	CDS	20.3909	5.55342	2.20151	0.000409644	0.00704857
SL1344_4197	siiE	FQ312003.1	4503765	4520445	+	4509309	4509344	GTTTCATATTACGGTACCGACGGACGTGAACTCTGT	CDS	51.9409	6.75453	1.3324	9.46e-08	1.26e-05
SL1344_4197	siiE	FQ312003.1	4503765	4520445	+	4510405	4510430	TCGCTGACGGTCACTGTTGATACCCA	CDS	15.7766	5.47555	1.76813	8.26e-05	0.00220235
SL1344_4197	siiE	FQ312003.1	4503765	4520445	+	4511635	4511716	ATCACCATCGATGTTATTGAACTGGTTAATGATAACGGTATTCCCGGCGACAACCTGACCAATGACGTTCGTCCACACTTCC	CDS	13.095	7.11106	3.0256	5.61e-05	0.00162817
SL1344_4197	siiE	FQ312003.1	4503765	4520445	+	4511796	4511822	CACGGCAGGGATCTGGGATTACACCTG	CDS	12.4463	5.03302	1.80858	0.000238316	0.00473701
SL1344_4197	siiE	FQ312003.1	4503765	4520445	+	4511986	4512025	ATTACGAGCGTCAAAAGACCGGGCTTTACTATTGGCAATA	CDS	31.0878	6.76071	1.62293	1.11e-06	8.35e-05
SL1344_4197	siiE	FQ312003.1	4503765	4520445	+	4512386	4512422	CGCAGGGTATCGAAGGCGTCTGGGGCTATACCTGGCC	CDS	19.5254	5.02862	1.48899	7.46e-05	0.00204892
SL1344_4197	siiE	FQ312003.1	4503765	4520445	+	4512758	4512791	CGGTGACAGTGGAGGATCGGGCGGGAAATACGCG	CDS	15.4343	5.54134	1.66662	3.92e-05	0.0012928
SL1344_4197	siiE	FQ312003.1	4503765	4520445	+	4513047	4513080	TACCCTGACCGTGGAAGTGACTGACGGTGCGGGT	CDS	62.3211	4.45287	0.854553	1.36e-08	2.53e-06
SL1344_4197	siiE	FQ312003.1	4503765	4520445	+	4512981	4513012	AATCAAGAGTTCGACGGCTGGCATTTGGGATT	CDS	34.403	5.0162	1.29256	7.08e-06	0.000343473
SL1344_4197	siiE	FQ312003.1	4503765	4520445	+	4514554	4514583	GTTGATGTGACTGATATCGCCGGCAACGTT	CDS	36.6471	6.2406	1.29203	3.45e-07	3.28e-05
SL1344_4197	siiE	FQ312003.1	4503765	4520445	+	4515199	4515226	GATACGCAGATTGACGGCCTGAGCGTCG	CDS	44.4362	3.98803	1.10518	1.94e-05	0.000759503
SL1344_4197	siiE	FQ312003.1	4503765	4520445	+	4515374	4515394	ATAAATGGCTGTTTACCCCTG	CDS	10.2785	6.77764	2.89761	4.96e-05	0.00150541
SL1344_4197	siiE	FQ312003.1	4503765	4520445	+	4516822	4516853	ACGACAGGCGCAGGACACTGGGGCGTAGTATT	CDS	19.1259	3.30108	1.23386	0.000567927	0.00892382
SL1344_4197	siiE	FQ312003.1	4503765	4520445	+	4517746	4517768	AGCATTACTGACGTTGCTGGCAA	CDS	9.90435	6.56629	2.9985	0.000148515	0.00341325
SL1344_4197	siiE	FQ312003.1	4503765	4520445	+	4517854	4517883	GGTTCACTTGACGATCTGATTACTAATCAC	CDS	38.0511	7.08245	1.58832	2.39e-07	2.48e-05
SL1344_4197	siiE	FQ312003.1	4503765	4520445	+	4517941	4517966	GATGAAAAGATCGTGGCAAATGTTCT	CDS	13.779	4.92476	2.08006	0.000648098	0.00976534
SL1344_4197	siiE	FQ312003.1	4503765	4520445	+	4518468	4518500	CAAAATATATATAACGGACACGACGCGTAACTT	CDS	18.9265	8.03416	2.8864	7.18e-07	6.13e-05
SL1344_4197	siiE	FQ312003.1	4503765	4520445	+	4518821	4518855	CTACGGTATCATTAATCGTGGCTGGCGTCACGCTG	CDS	16.8775	4.91532	1.43168	8.22e-05	0.00219803
SL1344_4197	siiE	FQ312003.1	4503765	4520445	+	4520012	4520044	GTATTACATTGTTAAACGCTGACTCTGGGGATG	CDS	35.6663	3.90762	1.04897	1.47e-05	0.000600929
SL1344_4197	siiE	FQ312003.1	4503765	4520445	+	4520348	4520378	CCACGAGTTCTGTAGGGCACAACAATAACGG	CDS	20.0374	5.90989	1.78588	4.07e-05	0.00132124
SL1344_4198	siiF	FQ312003.1	4520484	4522551	+	4520607	4520676	CGACAGAAATAACACTGACGACTCTATACAAATGAAGAATTTCTTTTTGTCGTTAGGGCTTTCTCTACAG	CDS	30.1067	2.69804	0.990112	0.000595338	0.00925809
ncRNA0164	STnc440	FQ312003.1	4580484	4580565	+	4580484	4580522	CAGTAACGGATTACTTTGTGGTGTAGCGTAACGGTAATT	sRNA	135.749	2.10605	0.68572	0.000333916	0.00609307
SL1344_4247	SL1344_4247	FQ312003.1	4579463	4580369	+	4580484	4580522	CAGTAACGGATTACTTTGTGGTGTAGCGTAACGGTAATT	3UTR	135.749	2.10605	0.68572	0.000333916	0.00609307
SL1344_4266	groES	FQ312003.1	4595354	4595648	+	4595373	4595404	CATGATCGTGTGATCGTCAAACGTAAAGAAGT	CDS	12.3195	4.30958	1.48054	0.000392667	0.0068432
SL1344_4266	groES	FQ312003.1	4595354	4595648	+	4595557	4595592	ACGATGGCTACGGTGTGAAATCTGAAAAGATCGACA	CDS	17.7277	3.00401	1.1201	0.000627255	0.0095681
SL1344_4267	groEL	FQ312003.1	4595691	4597338	+	4596078	4596115	AGAGCTGAAAGCCCTGTCCGTACCGTGCTCCGACTCTA	CDS	60.3631	3.7443	0.986218	1.03e-05	0.000453074
SL1344_4267	groEL	FQ312003.1	4595691	4597338	+	4596827	4596858	TCAAAGTTGGCGCTGCGACCGAAGTTGAAATG	CDS	8.37752	6.15118	3.04652	0.000379774	0.0067285
SL1344_4271	efp	FQ312003.1	4600190	4600757	+	4600417	4600442	ACAACGACGGTGAGTTCTGGCATTTC	CDS	11.019	4.83994	1.81212	0.000356813	0.00641601
SL1344_4273	ecnB	FQ312003.1	4601059	4601206	+	4601095	4601127	TTTGGTACTTTCCACTGTATTAACTGCTTGTAA	CDS	81.1614	5.50944	1.14734	1.08e-07	1.37e-05
ncRNA0228	STnc1190	FQ312003.1	4601020	4601437	+	4601095	4601127	TTTGGTACTTTCCACTGTATTAACTGCTTGTAA	sRNA	81.1614	5.50944	1.14734	1.08e-07	1.37e-05
SL1344_4273	ecnB	FQ312003.1	4601059	4601206	+	4601156	4601191	TCGGACGGTGGTAGTGCGATCTCTGGCGCTGCAACC	CDS	201.952	4.66881	0.819031	7.48e-10	2.61e-07
ncRNA0228	STnc1190	FQ312003.1	4601020	4601437	+	4601156	4601191	TCGGACGGTGGTAGTGCGATCTCTGGCGCTGCAACC	sRNA	201.952	4.66881	0.819031	7.48e-10	2.61e-07
SL1344_4273	ecnB	FQ312003.1	4601059	4601206	+	4601203	4601227	GTAATCATCAACGGTACGGCATGGC	CDS	8.26497	6.30315	2.91009	0.000156847	0.00353128
ncRNA0228	STnc1190	FQ312003.1	4601020	4601437	+	4601203	4601227	GTAATCATCAACGGTACGGCATGGC	sRNA	8.26497	6.30315	2.91009	0.000156847	0.00353128
SL1344_4273	ecnB	FQ312003.1	4601059	4601206	+	4601203	4601227	GTAATCATCAACGGTACGGCATGGC	3UTR	8.26497	6.30315	2.91009	0.000156847	0.00353128
SL1344_4295	hfq	FQ312003.1	4625155	4625464	+	4625173	4625216	TTTACAAGATCCGTTCCTGAACGCATTGCGTCGGGAACGTGTTC	CDS	21.412	5.31726	1.41357	2.57e-05	0.000933478
SL1344_4301	rnr	FQ312003.1	4631643	4634082	+	4633144	4633162	CTGGCGGAGCTGGGGTTGG	CDS	105.719	4.78836	0.862698	1.91e-09	5.51e-07
SL1344_4324	rpsF	FQ312003.1	4651093	4651489	+	4651149	4651175	CGGGTATGATCGAGCGTTACTCTGCCG	CDS	9.44771	6.48614	2.98388	0.000160815	0.00358494
SL1344_4339	ytfK	FQ312003.1	4663964	4664171	+	4664024	4664055	CCGTGGACGGTTATATATCAAGGATGTTGGCG	CDS	65.3636	3.10119	0.896219	4.59e-05	0.00143009
SL1344_4343	ytfN	FQ312003.1	4668362	4672142	+	4672013	4672052	GTATGGTGTAGGGATATTTGACTCTCTGGCGACGCTCACG	CDS	27.1822	4.50196	1.12221	5.49e-06	0.000274911
SL1344_4344	ytfP	FQ312003.1	4672144	4672489	+	4672013	4672052	GTATGGTGTAGGGATATTTGACTCTCTGGCGACGCTCACG	5UTR	27.1822	4.50196	1.12221	5.49e-06	0.000274911
SL1344_4464	tsr	FQ312003.1	4810664	4812326	+	4810735	4810770	CATCCGGCGGGCTGTTCTTCAACTCGCTGAAGAATG	CDS	12.4312	5.18232	1.71154	0.000126488	0.00303392
SL1344_4489	osmY	FQ312003.1	4836461	4837079	+	4836498	4836528	CTGGCCGTAATGTTGACCTCTGCTGTTGCGA	CDS	27.1902	5.49238	1.60333	5.4e-05	0.00160261
SL1344_4489	osmY	FQ312003.1	4836461	4837079	+	4836725	4836757	GAAAGTTGTCACCCTGAGCGGCTTTGTAGAAAG	CDS	16.7882	5.63896	1.708	4.08e-05	0.00132124
SL1344_4489	osmY	FQ312003.1	4836461	4837079	+	4836959	4836984	CGATGGCGTCGTACAGCTCTCCGGTA	CDS	11.4866	5.01968	1.69482	0.000148588	0.00341325
SL1344_4489	osmY	FQ312003.1	4836461	4837079	+	4837075	4837100	AGTAATTCGTCGTAATTCGTCCTCCC	CDS	10.2471	6.74822	2.91546	6.06e-05	0.00173619
SL1344_4489	osmY	FQ312003.1	4836461	4837079	+	4837075	4837100	AGTAATTCGTCGTAATTCGTCCTCCC	3UTR	10.2471	6.74822	2.91546	6.06e-05	0.00173619
SL1344_4489	osmY	FQ312003.1	4836461	4837079	+	4837132	4837166	ACTAAAAATATCGCGAATGAGTAGCCTGAGCGCTC	3UTR	30.5147	4.24609	1.35277	0.000106683	0.00266727
SL1344_4489	osmY	FQ312003.1	4836461	4837079	+	4837171	4837195	TTAGCGGTCGACATTAACTATGGTA	3UTR	10.4781	4.79879	1.80378	0.00039856	0.0069104
SL1344_4489	osmY	FQ312003.1	4836461	4837079	+	4837252	4837291	CGCCGCATTGGGTTTTGGTGGACTGGCTGGTACGGCTGCC	3UTR	79.801	3.39376	1.04157	7.63e-05	0.00207607
SL1344_4489	osmY	FQ312003.1	4836461	4837079	+	4837301	4837326	AAAATCGTCTTCGTCGTCGGGATCGT	3UTR	34.7854	3.9689	1.28709	0.000119217	0.00291032
SL1344_P1_0008	traT	HE654724.1	9911	10643	-	10226	10268	CTCGGGGCCGGTATCACAGCGTATAACTCTAACTCAGCAGGTG	CDS	13.2354	7.28763	2.90619	1.33e-05	0.000556147
SL1344_P1_0008	traT	HE654724.1	9911	10643	-	10382	10408	AAGGGTATACTGTGGTTACCTCACCAG	CDS	11.2684	6.97109	2.89594	2.97e-05	0.00105397
SL1344_P1_0008	traT	HE654724.1	9911	10643	-	10427	10455	GGATATGAGTGACCTTCAGAGCCTGATTG	CDS	14.6512	3.94964	1.43163	0.000428426	0.00729775
SL1344_P1_0008	traT	HE654724.1	9911	10643	-	10474	10505	CCGTCCAGTGAACGGACGGTGTATCTGCAGGT	CDS	27.3432	3.0554	1.05335	0.000294238	0.00555799
SL1344_P1_0009	traS	HE654724.1	10678	11173	-	10795	10830	AATATGATGAAGATAGGGGGCTGGATTTTGAATCTG	CDS	17.5336	3.83701	1.41161	0.000438709	0.00741707
SL1344_P1_0061	SL1344_P1_0061	HE654724.1	55571	56312	+	55637	55664	TGCTTTGTCTGTCACCGGGCTGGCGGCC	CDS	7.89476	6.2012	2.91408	0.000196575	0.00414556
SL1344_P1_0061	SL1344_P1_0061	HE654724.1	55571	56312	+	55703	55734	CAAAGAGGAACGTGACGGTATGACTCCAGATG	CDS	27.6335	6.55812	1.64017	2.44e-06	0.000144815
SL1344_P1_0061	SL1344_P1_0061	HE654724.1	55571	56312	+	55844	55882	TGCGGTGATCCTTAGCTGCATTGACTCACGTGCGCCGGC	CDS	11.878	6.97079	2.97833	5.58e-05	0.00162817
SL1344_P1_0061	SL1344_P1_0061	HE654724.1	55571	56312	+	56059	56091	CTGAACTGGGTAACCTGACGGGGCTGCTGGATG	CDS	18.8082	5.11092	1.37097	2.93e-05	0.00104318
SL1344_P1_0062	rlgA	HE654724.1	56446	57079	+	56547	56578	CAACCAGCGATCAGGATCTTACTCTGCAGACA	CDS	17.1347	4.27453	1.37033	0.00014409	0.00335535
SL1344_P1_0084	repA2	HE654724.1	76216	77206	+	76906	76937	GGCCCGTCTGAACCTGAAATCCCCTGTGTTCT	CDS	10.1431	4.71457	1.77927	0.000384452	0.00676078
SL1344_P2_0010	yafB	HE654725.1	5712	6315	-	6185	6227	CAGATATTATCGCACCTGTATTTACTGAACAGACGGCAGAATC	CDS	13.6147	7.13894	3.06614	6.85e-05	0.00192106
SL1344_P2_0055	exc	HE654725.1	43905	44568	-	44225	44255	AAGGATTATCTTTAACTCAGGGAGCTTATTT	CDS	8.17083	6.2149	2.95815	0.000236618	0.00471226
SL1344_P2_0014	ybaA	HE654725.1	10657	10977	+	10914	10947	TCACGGGTGGTTTTTGGTTCGGACTGCTCACGGC	CDS	15.1282	3.77695	1.21606	0.000167364	0.00371263
SL1344_P2_0044	ydgA	HE654725.1	30310	31360	+	30986	31029	CATATCCGCCATCGTGACATGATGGAGCTGCTGGACAAACTCCC	CDS	33.5291	2.30182	0.783236	0.000437009	0.00739755
SL1344_P2_0053	pndC	HE654725.1	41781	42066	+	41834	41875	TTTATCAATCAACCAAGGGCTCTACTGTAATGCCTAGACAAC	CDS	766.772	4.436	0.750683	2.35e-10	1.06e-07
SL1344_P2_0053	pndC	HE654725.1	41781	42066	+	41789	41815	AAGCGTTTTGTGGACGGTATACAGCAG	CDS	201.273	3.47703	0.695547	4.8e-08	7.08e-06
SL1344_P2_0053	pndC	HE654725.1	41781	42066	+	41942	41979	ATGATGTTAATCGTCATCTGTGTGACGATTCTGTGTTT	CDS	46.3582	4.05267	0.981689	2.64e-06	0.000153546
SL1344_P2_0054	pndA	HE654725.1	41941	42073	+	41942	41979	ATGATGTTAATCGTCATCTGTGTGACGATTCTGTGTTT	CDS	46.3582	4.05267	0.981689	2.64e-06	0.000153546
SL1344_P3_0001	sulII	HE654726.1	26	842	-	287	314	ATGGGGTTTTTTCTGGGGGCTGCTCCCG	CDS	11.1424	4.77609	1.89117	0.000516021	0.00838982
SL1344_P3_0001	sulII	HE654726.1	26	842	-	785	824	ATTTTCGGCATCGTCAACATAACCTCGGACAGTTTCTCCG	CDS	50.6024	2.98495	1.09601	0.00049136	0.00807
SL1344_P3_0013	strB	HE654726.1	7014	7860	-	7734	7759	ATTGCCAGACGGGACTCCTGCAATCG	CDS	10.0503	6.76758	2.87044	4.12e-05	0.00133068
